# Supplementary material for: CARF and WYL domains: ligand-binding regulators of prokaryotic defense systems
Source: Front Genet. 2014 Apr 30;5:102. doi: 10.3389/fgene.2014.00102 (PMC4012209; doi:10.3389/fgene.2014.00102)
Supplement: Supplementary file 1 [file DataSheet1.XLSX]

## Sheet: ALL_CARF_data
Supplementary File 1	Provides information about all CARF domain containing proteins
Genbank ID	Locus ID	Length	Protein annotation in public databases	Organism	Taxonomy	BLASTCLUST cluster number	Selected set	CRISPR-Cas system type (if possible to determine)	Presence of CRISPR-Cas system in the neighborhood		Presence of a predicted toxin domain	Middle domain	Description of family and domain composition
15609955	NP_217334.1	382	Hypothetical protein Rv2818c	Mycobacterium tuberculosis H37Rv	Bacteria,Actinobacteria,Actinobacteria,Actinobacteridae,Actinomycetales,Corynebacterineae,Mycobacteriaceae,Mycobacterium,Mycobacterium tuberculosis complex,Mycobacterium tuberculosis,Mycobacterium tuberculosis H37Rv	21	select	IIIA	yes		toxin	6H	pfam09659_csm6_CARF_6H_HEPN
55822919	YP_141360.1	399	hypothetical protein str0965	Streptococcus thermophilus CNRZ1066	Bacteria,Firmicutes,Bacilli,Lactobacillales,Streptococcaceae,Streptococcus,Streptococcus thermophilus,Streptococcus thermophilus CNRZ1066	25	select	IIIA	yes		toxin	6H	pfam09659_csm6_CARF_6H_HEPN
57865879	YP_189999.1	422	hypothetical protein SERP2456	Staphylococcus epidermidis RP62A	Bacteria,Firmicutes,Bacilli,Bacillales,Staphylococcaceae,Staphylococcus,Staphylococcus epidermidis,Staphylococcus epidermidis RP62A	29	select	IIIA	yes		toxin	6H	pfam09659_csm6_CARF_6H_HEPN
224543479	ZP_03684018.1	445	hypothetical protein CATMIT_02688	Catenibacterium mitsuokai DSM 15897	Bacteria,Firmicutes,Erysipelotrichi,Erysipelotrichales,Erysipelotrichaceae,Catenibacterium,Catenibacterium mitsuokai,Catenibacterium mitsuokai DSM 15897	38	select	IIIA	yes		toxin	6H	pfam09659_csm6_CARF_6H_HEPN
340752435	ZP_08689234.1	463	hypothetical protein FSAG_00291	Fusobacterium sp. 2_1_31	Bacteria,Fusobacteria,Fusobacteriia,Fusobacteriales,Fusobacteriaceae,Fusobacterium,Fusobacterium sp. 2_1_31	40	select	IIIA	yes		toxin	6H	pfam09659_csm6_CARF_6H_HEPN
238018272	ZP_04598698.1	439	hypothetical protein VEIDISOL_00096	Veillonella dispar ATCC 17748	Bacteria,Firmicutes,Negativicutes,Selenomonadales,Veillonellaceae,Veillonella,Veillonella dispar,Veillonella dispar ATCC 17748	63	select	IIIA	yes		toxin	6H	pfam09659_csm6_CARF_6H_HEPN
292669136	ZP_06602562.1	459	conserved hypothetical protein	Selenomonas noxia ATCC 43541	Bacteria,Firmicutes,Negativicutes,Selenomonadales,Veillonellaceae,Selenomonas,Selenomonas noxia,Selenomonas noxia ATCC 43541	92	select	IIIA	yes		toxin	6H	pfam09659_csm6_CARF_6H_HEPN
258645681	ZP_05733150.1	454	CRISPR-associated protein, Csm6 family	Dialister invisus DSM 15470	Bacteria,Firmicutes,Negativicutes,Selenomonadales,Veillonellaceae,Dialister,Dialister invisus,Dialister invisus DSM 15470	93	select	IIIA	yes		toxin	6H	pfam09659_csm6_CARF_6H_HEPN
422846717	ZP_16893400.1	438	hypothetical protein HMPREF9381_1059	Streptococcus sanguinis SK72	Bacteria,Firmicutes,Bacilli,Lactobacillales,Streptococcaceae,Streptococcus,Streptococcus sanguinis,Streptococcus sanguinis SK72	95	select	IIIA	yes		toxin	6H	pfam09659_csm6_CARF_6H_HEPN
417788299	ZP_12435982.1	350	CRISPR-associated protein Csm6	Lactobacillus salivarius NIAS840	Bacteria,Firmicutes,Bacilli,Lactobacillales,Lactobacillaceae,Lactobacillus,Lactobacillus salivarius,Lactobacillus salivarius NIAS840	101	select	IIIA	yes		toxin	6H	pfam09659_csm6_CARF_6H_HEPN
386344657	YP_006040821.1	386	hypothetical protein STH8232_1167	Streptococcus thermophilus JIM 8232	Bacteria,Firmicutes,Bacilli,Lactobacillales,Streptococcaceae,Streptococcus,Streptococcus thermophilus,Streptococcus thermophilus JIM 8232	104	select	IIIA	yes		toxin	6H	pfam09659_csm6_CARF_6H_HEPN
125718066	YP_001035199.1	475	hypothetical protein SSA_1246	Streptococcus sanguinis SK36	Bacteria,Firmicutes,Bacilli,Lactobacillales,Streptococcaceae,Streptococcus,Streptococcus sanguinis,Streptococcus sanguinis SK36	139	select	IIIA	yes		toxin	6H	pfam09659_csm6_CARF_6H_HEPN
172035270	YP_001801771.1	434	hypothetical protein cce_0354	Cyanothece sp. ATCC 51142	Bacteria,Cyanobacteria,Chroococcales,Cyanothece,Cyanothece sp. ATCC 51142	150	select	IIIB	yes		toxin	6H	pfam09659_csm6_CARF_6H_HEPN
428202525	YP_007081114.1	426	hypothetical protein Ple7327_2243	Pleurocapsa sp. PCC 7327	Bacteria,Cyanobacteria,Pleurocapsales,Pleurocapsa,Pleurocapsa minor,Pleurocapsa sp. PCC 7327	151	select	IIIB	yes		toxin	6H	pfam09659_csm6_CARF_6H_HEPN
363889943	ZP_09317292.1	523	hypothetical protein HMPREF9628_00300	Eubacteriaceae bacterium CM5	Bacteria,Firmicutes,Clostridia,Clostridiales,Eubacteriaceae,unclassified Eubacteriaceae,Eubacteriaceae bacterium CM5	263	select	IIIA	yes		toxin	6H	pfam09659_csm6_CARF_6H_HEPN
365174680	ZP_09362120.1	472	CRISPR type III-a/mtube-associated protein csm6	Synergistes sp. 3_1_syn1	Bacteria,Synergistetes,Synergistia,Synergistales,Synergistaceae,Synergistes,Synergistes sp. 3_1_syn1	293	select	IIIA	yes		toxin	6H	pfam09659_csm6_CARF_6H_HEPN
296133515	YP_003640762.1	460	CRISPR-associated protein Csm6	Thermincola potens JR	Bacteria,Firmicutes,Clostridia,Clostridiales,Peptococcaceae,Thermincola,Thermincola potens,Thermincola potens JR	301	select	IIIA	yes		toxin	6H	pfam09659_csm6_CARF_6H_HEPN
358066856	ZP_09153346.1	453	hypothetical protein HMPREF9333_00225	Johnsonella ignava ATCC 51276	Bacteria,Firmicutes,Clostridia,Clostridiales,Lachnospiraceae,Johnsonella,Johnsonella ignava,Johnsonella ignava ATCC 51276	313	select	unknown	yes		toxin	6H	pfam09659_csm6_CARF_6H_HEPN
348026613	YP_004766418.1	450	hypothetical protein MELS_1370	Megasphaera elsdenii DSM 20460	Bacteria,Firmicutes,Negativicutes,Selenomonadales,Veillonellaceae,Megasphaera,Megasphaera elsdenii,Megasphaera elsdenii DSM 20460	315	select	IIIA	yes		toxin	6H	pfam09659_csm6_CARF_6H_HEPN
342213924	ZP_08706637.1	449	putative CRISPR type III-A/MTUBE-associated protein Csm6	Veillonella sp. oral taxon 780 str. F0422	Bacteria,Firmicutes,Negativicutes,Selenomonadales,Veillonellaceae,Veillonella,Veillonella sp. oral taxon 780,Veillonella sp. oral taxon 780 str. F0422	316	select	IIIA	yes		toxin	6H	pfam09659_csm6_CARF_6H_HEPN
350565287	ZP_08934065.1	443	hypothetical protein HMPREF9129_0417, partial	Peptoniphilus indolicus ATCC 29427	Bacteria,Firmicutes,Clostridia,Clostridiales,Clostridiales incertae sedis,Clostridiales Family XI. Incertae Sedis,Peptoniphilus,Peptoniphilus indolicus,Peptoniphilus indolicus ATCC 29427	325	select	IIIA	yes		toxin	6H	pfam09659_csm6_CARF_6H_HEPN
253578032	ZP_04855304.1	438	conserved hypothetical protein	Ruminococcus sp. 5_1_39B_FAA	Bacteria,Firmicutes,Clostridia,Clostridiales,Ruminococcaceae,Ruminococcus,Ruminococcus sp. 5_1_39BFAA	334	select	IIIA	yes		toxin	6H	pfam09659_csm6_CARF_6H_HEPN
323141543	ZP_08076429.1	437	putative CRISPR-associated protein, Csm6 family	Phascolarctobacterium succinatutens YIT 12067	Bacteria,Firmicutes,Negativicutes,Selenomonadales,Acidaminococcaceae,Phascolarctobacterium,Phascolarctobacterium succinatutens,Phascolarctobacterium succinatutens YIT 12067	339	select	unknown	yes		toxin	6H	pfam09659_csm6_CARF_6H_HEPN
291460043	ZP_06599433.1	434	CRISPR-associated protein, Csm6 family	Oribacterium sp. oral taxon 078 str. F0262	Bacteria,Firmicutes,Clostridia,Clostridiales,Lachnospiraceae,Oribacterium,Oribacterium sp. oral taxon 078,Oribacterium sp. oral taxon 078 str. F0262	345	select	IIIA	yes		toxin	6H	pfam09659_csm6_CARF_6H_HEPN
428222744	YP_007106914.1	416	hypothetical protein Syn7502_02842	Synechococcus sp. PCC 7502	Bacteria,Cyanobacteria,Chroococcales,Synechococcus,Synechococcus sp. PCC 7502	388	select	IIIB	yes		toxin	6H	pfam09659_csm6_CARF_6H_HEPN
114567261	YP_754415.1	413	hypothetical protein Swol_1746	Syntrophomonas wolfei subsp. wolfei str. Goettingen	Bacteria,Firmicutes,Clostridia,Clostridiales,Syntrophomonadaceae,Syntrophomonas,Syntrophomonas wolfei,Syntrophomonas wolfei subsp. wolfei,Syntrophomonas wolfei subsp. wolfei str. Goettingen	391	select	unknown	yes		toxin	6H	pfam09659_csm6_CARF_6H_HEPN
402828338	ZP_10877229.1	384	putative CRISPR type III-A/MTUBE-associated protein Csm6	Slackia sp. CM382	Bacteria,Actinobacteria,Actinobacteria,Coriobacteridae,Coriobacteriales,Coriobacterineae,Coriobacteriaceae,Slackia,Slackia sp. CM382	445	select	unknown	no		toxin	6H	pfam09659_csm6_CARF_6H_HEPN
428772919	YP_007164707.1	237	hypothetical protein Cyast_1089	Cyanobacterium stanieri PCC 7202	Bacteria,Cyanobacteria,Chroococcales,Cyanobacterium,Cyanobacterium stanieri,Cyanobacterium stanieri PCC 7202	607	select	unknown	yes		toxin	6H	pfam09659_csm6_CARF_6H_HEPN
282896551	ZP_06304570.1	470	hypothetical protein CRD_00524	Raphidiopsis brookii D9	Bacteria,Cyanobacteria,Nostocales,Nostocaceae,Raphidiopsis,Raphidiopsis brookii,Raphidiopsis brookii D9	295	select_incomplete	IIIB	yes		toxin	6H	pfam09670_CARF_6H
282895805	ZP_06303892.1	367	hypothetical protein CRD_00856	Raphidiopsis brookii D9	Bacteria,Cyanobacteria,Nostocales,Nostocaceae,Raphidiopsis,Raphidiopsis brookii,Raphidiopsis brookii D9	476	select_incomplete	IIIB	yes		toxin	6H	pfam09670_CARF_6H
55978327	YP_145383.1	401	hypothetical protein TTHB144	Thermus thermophilus HB8	Bacteria,Deinococcus-Thermus,Deinococci,Thermales,Thermaceae,Thermus,Thermus thermophilus,Thermus thermophilus HB8	30	select	IIIA	yes		toxin	6H	pfam09670_CARF_6H_Hepn
170079596	YP_001736229.1	488	hypothetical protein SYNPCC7002_F0043	Synechococcus sp. PCC 7002	Bacteria,Cyanobacteria,Chroococcales,Synechococcus,Synechococcus sp. PCC 7002	37	select	IIIB	yes		toxin	6H	pfam09670_CARF_6H_Hepn
55978335	YP_145391.1	464	hypothetical protein TTHB152	Thermus thermophilus HB8	Bacteria,Deinococcus-Thermus,Deinococci,Thermales,Thermaceae,Thermus,Thermus thermophilus,Thermus thermophilus HB8	46	select	IIIA	yes		toxin	6H	pfam09670_CARF_6H_Hepn
125975695	YP_001039605.1	430	hypothetical protein Cthe_3217	Clostridium thermocellum ATCC 27405	Bacteria,Firmicutes,Clostridia,Clostridiales,Clostridiaceae,Clostridium,Clostridium thermocellum,Clostridium thermocellum ATCC 27405	59	select	IIIB	yes		toxin	6H	pfam09670_CARF_6H_Hepn
423062047	ZP_17050837.1	612	hypothetical protein SPLC1_S011680	Arthrospira platensis C1	Bacteria,Cyanobacteria,Oscillatoriales,Arthrospira,Arthrospira platensis,Arthrospira platensis C1	80	select	IIIB	yes		toxin	6H	pfam09670_CARF_6H_Hepn
148655996	YP_001276201.1	585	hypothetical protein RoseRS_1862	Roseiflexus sp. RS-1	Bacteria,Chloroflexi,Chloroflexi,Chloroflexales,Chloroflexaceae,Roseiflexus,Roseiflexus sp. RS-1	81	select	unknown	yes		toxin	6H	pfam09670_CARF_6H_Hepn
163846149	YP_001634193.1	490	hypothetical protein Caur_0558	Chloroflexus aurantiacus J-10-fl	Bacteria,Chloroflexi,Chloroflexi,Chloroflexales,Chloroflexaceae,Chloroflexus,Chloroflexus aurantiacus,Chloroflexus aurantiacus J-10-fl	86	select	IIIA	yes		toxin	6H	pfam09670_CARF_6H_Hepn
289577920	YP_003476547.1	491	CRISPR-associated protein	Thermoanaerobacter italicus Ab9	Bacteria,Firmicutes,Clostridia,Thermoanaerobacterales,Thermoanaerobacteraceae,Thermoanaerobacter,Thermoanaerobacter italicus,Thermoanaerobacter italicus Ab9	87	select	IIIB	yes		toxin	6H	pfam09670_CARF_6H_Hepn
148657130	YP_001277335.1	465	hypothetical protein RoseRS_3021	Roseiflexus sp. RS-1	Bacteria,Chloroflexi,Chloroflexi,Chloroflexales,Chloroflexaceae,Roseiflexus,Roseiflexus sp. RS-1	90	select	unknown	yes		toxin	6H	pfam09670_CARF_6H_Hepn
423066251	ZP_17055041.1	461	CRISPR-associated protein TIGR02710 family	Arthrospira platensis C1	Bacteria,Cyanobacteria,Oscillatoriales,Arthrospira,Arthrospira platensis,Arthrospira platensis C1	91	select	IIIA	yes		toxin	6H	pfam09670_CARF_6H_Hepn
390438237	ZP_10226723.1	566	conserved hypothetical protein	Microcystis sp. T1-4	Bacteria,Cyanobacteria,Chroococcales,Microcystis,Microcystis sp. T1-4	123	select	unknown	no		toxin	6H	pfam09670_CARF_6H_Hepn
295696827	YP_003590065.1	534	CRISPR-associated protein Cas02710	Kyrpidia tusciae DSM 2912	Bacteria,Firmicutes,Bacilli,Bacillales,Alicyclobacillaceae,Kyrpidia,Kyrpidia tusciae,Kyrpidia tusciae DSM 2912	124	select	unknown	yes		toxin	6H	pfam09670_CARF_6H_Hepn
219883131	YP_002478293.1	520	hypothetical protein Cyan7425_5333	Cyanothece sp. PCC 7425	Bacteria,Cyanobacteria,Chroococcales,Cyanothece,Cyanothece sp. PCC 7425	126	select	IIIB	yes		toxin	6H	pfam09670_CARF_6H_Hepn
150401500	YP_001325266.1	510	hypothetical protein Maeo_1077	Methanococcus aeolicus Nankai-3	Archaea,Euryarchaeota,Methanococci,Methanococcales,Methanococcaceae,Methanococcus,Methanococcus aeolicus,Methanococcus aeolicus Nankai-3	127	select	IIIA	yes		toxin	6H	pfam09670_CARF_6H_Hepn
427726434	YP_007053118.1	509	hypothetical protein Nos7524_5633	Nostoc sp. PCC 7524	Bacteria,Cyanobacteria,Nostocales,Nostocaceae,Nostoc,Nostoc sp. PCC 7524	130	select	IIIB	yes		toxin	6H	pfam09670_CARF_6H_Hepn
150401501	YP_001325267.1	502	hypothetical protein Maeo_1078	Methanococcus aeolicus Nankai-3	Archaea,Euryarchaeota,Methanococci,Methanococcales,Methanococcaceae,Methanococcus,Methanococcus aeolicus,Methanococcus aeolicus Nankai-3	133	select	IIIA	yes		toxin	6H	pfam09670_CARF_6H_Hepn
428315647	YP_007113529.1	498	hypothetical protein Osc7112_0515	Oscillatoria nigro-viridis PCC 7112	Bacteria,Cyanobacteria,Oscillatoriales,Oscillatoria,Oscillatoria nigro-viridis,Oscillatoria nigro-viridis PCC 7112	134	select	IIIB	yes		toxin	6H	pfam09670_CARF_6H_Hepn
428222745	YP_007106915.1	499	hypothetical protein Syn7502_02843	Synechococcus sp. PCC 7502	Bacteria,Cyanobacteria,Chroococcales,Synechococcus,Synechococcus sp. PCC 7502	135	select	IIIB	yes		toxin	6H	pfam09670_CARF_6H_Hepn
163846148	YP_001634192.1	484	hypothetical protein Caur_0557	Chloroflexus aurantiacus J-10-fl	Bacteria,Chloroflexi,Chloroflexi,Chloroflexales,Chloroflexaceae,Chloroflexus,Chloroflexus aurantiacus,Chloroflexus aurantiacus J-10-fl	136	select	IIIA	yes		toxin	6H	pfam09670_CARF_6H_Hepn
333922798	YP_004496378.1	452	hypothetical protein Desca_0576	Desulfotomaculum carboxydivorans CO-1-SRB	Bacteria,Firmicutes,Clostridia,Clostridiales,Peptococcaceae,Desulfotomaculum,Desulfotomaculum carboxydivorans,Desulfotomaculum carboxydivorans CO-1-SRB	140	select	IIIA	yes		toxin	6H	pfam09670_CARF_6H_Hepn
221635516	YP_002523392.1	443	crispr-associated protein, family	Thermomicrobium roseum DSM 5159	Bacteria,Chloroflexi,Thermomicrobia,Thermomicrobiales,Thermomicrobiaceae,Thermomicrobium,Thermomicrobium roseum,Thermomicrobium roseum DSM 5159	143	select	IIIB	yes		toxin	6H	pfam09670_CARF_6H_Hepn
292492849	YP_003528288.1	429	CRISPR-associated protein	Nitrosococcus halophilus Nc4	Bacteria,Proteobacteria,Gammaproteobacteria,Chromatiales,Chromatiaceae,Nitrosococcus,Nitrosococcus halophilus,Nitrosococcus halophilus Nc4	154	select	IIIA	yes		toxin	6H	pfam09670_CARF_6H_Hepn
158520756	YP_001528626.1	428	CRISPR-associated protein	Desulfococcus oleovorans Hxd3	Bacteria,Proteobacteria,delta/epsilon subdivisions,Deltaproteobacteria,Desulfobacterales,Desulfobacteraceae,Desulfococcus,Desulfococcus oleovorans,Desulfococcus oleovorans Hxd3	155	select	IIIA	yes		toxin	6H	pfam09670_CARF_6H_Hepn
409992542	ZP_11275725.1	640	hypothetical protein APPUASWS_15692	Arthrospira platensis str. Paraca	Bacteria,Cyanobacteria,Oscillatoriales,Arthrospira,Arthrospira platensis,Arthrospira platensis str. Paraca	230	select	IIIB	yes		toxin	6H	pfam09670_CARF_6H_Hepn
425457319	ZP_18837025.1	621	conserved hypothetical protein	Microcystis aeruginosa PCC 9807	Bacteria,Cyanobacteria,Chroococcales,Microcystis,Microcystis aeruginosa,Microcystis aeruginosa PCC 9807	235	select	unknown	no		toxin	6H	pfam09670_CARF_6H_Hepn
119357837	YP_912481.1	537	hypothetical protein Cpha266_2045	Chlorobium phaeobacteroides DSM 266	Bacteria,Bacteroidetes/Chlorobi group,Chlorobi,Chlorobia,Chlorobiales,Chlorobiaceae,Chlorobium/Pelodictyon group,Chlorobium,Chlorobium phaeobacteroides,Chlorobium phaeobacteroides DSM 266	255	select	IIIA	yes		toxin	6H	pfam09670_CARF_6H_Hepn
428297043	YP_007135349.1	535	hypothetical protein Cal6303_0282	Calothrix sp. PCC 6303	Bacteria,Cyanobacteria,Nostocales,Rivulariaceae,Calothrix,Calothrix parietina,Calothrix sp. PCC 6303	257	select	IIIB	yes		toxin	6H	pfam09670_CARF_6H_Hepn
425454716	ZP_18834442.1	530	conserved hypothetical protein	Microcystis aeruginosa PCC 9807	Bacteria,Cyanobacteria,Chroococcales,Microcystis,Microcystis aeruginosa,Microcystis aeruginosa PCC 9807	260	select	IIIB	yes		toxin	6H	pfam09670_CARF_6H_Hepn
427715527	YP_007063521.1	530	hypothetical protein Cal7507_0185	Calothrix sp. PCC 7507	Bacteria,Cyanobacteria,Nostocales,Rivulariaceae,Calothrix,Calothrix sp. PCC 7507	261	select	IIIB	yes		toxin	6H	pfam09670_CARF_6H_Hepn
119490372	ZP_01622850.1	521	hypothetical protein L8106_13760	Lyngbya sp. PCC 8106	Bacteria,Cyanobacteria,Oscillatoriales,Lyngbya,Lyngbya sp. PCC 8106	264	select	IIIB	yes		toxin	6H	pfam09670_CARF_6H_Hepn
193211759	YP_001997712.1	511	hypothetical protein Cpar_0084	Chlorobaculum parvum NCIB 8327	Bacteria,Bacteroidetes/Chlorobi group,Chlorobi,Chlorobia,Chlorobiales,Chlorobiaceae,Chlorobaculum,Chlorobaculum parvum,Chlorobaculum parvum NCIB 8327	268	select	IIIA	yes		toxin	6H	pfam09670_CARF_6H_Hepn
268318389	YP_003292107.1	510	CRISPR-associated protein	Rhodothermus marinus DSM 4252	Bacteria,Bacteroidetes/Chlorobi group,Bacteroidetes,Bacteroidetes Order II. Incertae sedis,Rhodothermaceae,Rhodothermus,Rhodothermus marinus,Rhodothermus marinus DSM 4252	269	select	unknown	no		toxin	6H	pfam09670_CARF_6H_Hepn
427713847	YP_007062471.1	510	hypothetical protein Syn6312_2864	Synechococcus sp. PCC 6312	Bacteria,Cyanobacteria,Chroococcales,Synechococcus,Synechococcus sp. PCC 6312	270	select	IIIB	yes		toxin	6H	pfam09670_CARF_6H_Hepn
194337457	YP_002019251.1	501	hypothetical protein Ppha_2449	Pelodictyon phaeoclathratiforme BU-1	Bacteria,Bacteroidetes/Chlorobi group,Chlorobi,Chlorobia,Chlorobiales,Chlorobiaceae,Chlorobium/Pelodictyon group,Pelodictyon,Pelodictyon phaeoclathratiforme,Pelodictyon phaeoclathratiforme BU-1	271	select	IIIA	yes		toxin	6H	pfam09670_CARF_6H_Hepn
357014682	ZP_09079681.1	497	hypothetical protein PelgB_34860	Paenibacillus elgii B69	Bacteria,Firmicutes,Bacilli,Bacillales,Paenibacillaceae,Paenibacillus,Paenibacillus elgii,Paenibacillus elgii B69	274	select	IIIA	yes		toxin	6H	pfam09670_CARF_6H_Hepn
291294625	YP_003506023.1	488	CRISPR-associated protein	Meiothermus ruber DSM 1279	Bacteria,Deinococcus-Thermus,Deinococci,Thermales,Thermaceae,Meiothermus,Meiothermus ruber,Meiothermus ruber DSM 1279	278	select	IIIA	yes		toxin	6H	pfam09670_CARF_6H_Hepn
297622676	YP_003704110.1	487	CRISPR-associated protein	Truepera radiovictrix DSM 17093	Bacteria,Deinococcus-Thermus,Deinococci,Deinococcales,Trueperaceae,Truepera,Truepera radiovictrix,Truepera radiovictrix DSM 17093	279	select	unknown	yes		toxin	6H	pfam09670_CARF_6H_Hepn
443476591	ZP_21066489.1	486	hypothetical protein Pse7429DRAFT_2155	Pseudanabaena biceps PCC 7429	Bacteria,Cyanobacteria,Oscillatoriales,Pseudanabaena,Pseudanabaena biceps,Pseudanabaena biceps PCC 7429	282	select	IIIB	yes		toxin	6H	pfam09670_CARF_6H_Hepn
20094470	NP_614317.1	484	hypothetical protein MK1034	Methanopyrus kandleri AV19	Archaea,Euryarchaeota,Methanopyri,Methanopyrales,Methanopyraceae,Methanopyrus,Methanopyrus kandleri,Methanopyrus kandleri AV19	284	select	unknown	no		toxin	6H	pfam09670_CARF_6H_Hepn
311032790	ZP_07710880.1	484	CRISPR-associated protein, TIGR02710 family	Bacillus sp. m3-13	Bacteria,Firmicutes,Bacilli,Bacillales,Bacillaceae,Bacillus,Bacillus sp. m3-13	286	select	unknown	no		toxin	6H	pfam09670_CARF_6H_Hepn
159898999	YP_001545246.1	480	hypothetical protein Haur_2480	Herpetosiphon aurantiacus DSM 785	Bacteria,Chloroflexi,Chloroflexi,Herpetosiphonales,Herpetosiphonaceae,Herpetosiphon,Herpetosiphon aurantiacus,Herpetosiphon aurantiacus DSM 785	290	select	IIIA	yes		toxin	6H	pfam09670_CARF_6H_Hepn
288560434	YP_003423920.1	455	CRISPR-associated protein TIGR02710 family	Methanobrevibacter ruminantium M1	Archaea,Euryarchaeota,Methanobacteria,Methanobacteriales,Methanobacteriaceae,Methanobrevibacter,Methanobrevibacter ruminantium,Methanobrevibacter ruminantium M1	306	select	IIIA	yes		toxin	6H	pfam09670_CARF_6H_Hepn
159899000	YP_001545247.1	453	hypothetical protein Haur_2481	Herpetosiphon aurantiacus DSM 785	Bacteria,Chloroflexi,Chloroflexi,Herpetosiphonales,Herpetosiphonaceae,Herpetosiphon,Herpetosiphon aurantiacus,Herpetosiphon aurantiacus DSM 785	312	select	IIIA	yes		toxin	6H	pfam09670_CARF_6H_Hepn
430751268	YP_007214176.1	449	CRISPR-associated protein	Thermobacillus composti KWC4	Bacteria,Firmicutes,Bacilli,Bacillales,Paenibacillaceae,Thermobacillus,Thermobacillus composti,Thermobacillus composti KWC4	317	select	unknown	yes		toxin	6H	pfam09670_CARF_6H_Hepn
20094754	NP_614601.1	442	hypothetical protein MK1318	Methanopyrus kandleri AV19	Archaea,Euryarchaeota,Methanopyri,Methanopyrales,Methanopyraceae,Methanopyrus,Methanopyrus kandleri,Methanopyrus kandleri AV19	326	select	IIIA	yes		toxin	6H	pfam09670_CARF_6H_Hepn
121533433	ZP_01665261.1	433	hypothetical protein TcarDRAFT_2595	Thermosinus carboxydivorans Nor1	Bacteria,Firmicutes,Negativicutes,Selenomonadales,Veillonellaceae,Thermosinus,Thermosinus carboxydivorans,Thermosinus carboxydivorans Nor1	346	select	IIIA	yes		toxin	6H	pfam09670_CARF_6H_Hepn
309791953	ZP_07686431.1	432	CRISPR-associated protein, TIGR02710 family	Oscillochloris trichoides DG-6	Bacteria,Chloroflexi,Chloroflexi,Chloroflexales,Oscillochloridaceae,Oscillochloris,Oscillochloris trichoides,Oscillochloris trichoides DG-6	350	select	IIIA	yes		toxin	6H	pfam09670_CARF_6H_Hepn
288560444	YP_003423930.1	429	CRISPR-associated protein TIGR02710 family	Methanobrevibacter ruminantium M1	Archaea,Euryarchaeota,Methanobacteria,Methanobacteriales,Methanobacteriaceae,Methanobrevibacter,Methanobrevibacter ruminantium,Methanobrevibacter ruminantium M1	360	select	IIIA	yes		toxin	6H	pfam09670_CARF_6H_Hepn
88601830	YP_502008.1	423	hypothetical protein Mhun_0529	Methanospirillum hungatei JF-1	Archaea,Euryarchaeota,Methanomicrobia,Methanomicrobiales,Methanospirillaceae,Methanospirillum,Methanospirillum hungatei,Methanospirillum hungatei JF-1	372	select	unknown	no		toxin	6H	pfam09670_CARF_6H_Hepn
258516126	YP_003192348.1	423	CRISPR-associated protein	Desulfotomaculum acetoxidans DSM 771	Bacteria,Firmicutes,Clostridia,Clostridiales,Peptococcaceae,Desulfotomaculum,Desulfotomaculum acetoxidans,Desulfotomaculum acetoxidans DSM 771	374	select	IIIB	yes		toxin	6H	pfam09670_CARF_6H_Hepn
268317187	YP_003290906.1	421	CRISPR-associated protein	Rhodothermus marinus DSM 4252	Bacteria,Bacteroidetes/Chlorobi group,Bacteroidetes,Bacteroidetes Order II. Incertae sedis,Rhodothermaceae,Rhodothermus,Rhodothermus marinus,Rhodothermus marinus DSM 4252	375	select	IIIA	yes		toxin	6H	pfam09670_CARF_6H_Hepn
337286697	YP_004626170.1	421	CRISPR-associated protein	Thermodesulfatator indicus DSM 15286	Bacteria,Thermodesulfobacteria,Thermodesulfobacteria,Thermodesulfobacteriales,Thermodesulfobacteriaceae,Thermodesulfatator,Thermodesulfatator indicus,Thermodesulfatator indicus DSM 15286	376	select	IIIB	yes		toxin	6H	pfam09670_CARF_6H_Hepn
134299488	YP_001112984.1	419	hypothetical protein Dred_1631	Desulfotomaculum reducens MI-1	Bacteria,Firmicutes,Clostridia,Clostridiales,Peptococcaceae,Desulfotomaculum,Desulfotomaculum reducens,Desulfotomaculum reducens MI-1	379	select	IIIA	yes		toxin	6H	pfam09670_CARF_6H_Hepn
302039574	YP_003799896.1	418	hypothetical protein NIDE4310	Candidatus Nitrospira defluvii	Bacteria,Nitrospirae,Nitrospira,Nitrospirales,Nitrospiraceae,Nitrospira,Candidatus Nitrospira defluvii	381	select	unknown	no		toxin	6H	pfam09670_CARF_6H_Hepn
332296549	YP_004438472.1	416	CRISPR-associated protein	Thermodesulfobium narugense DSM 14796	Bacteria,Firmicutes,Clostridia,Thermoanaerobacterales,Thermodesulfobiaceae,Thermodesulfobium,Thermodesulfobium narugense,Thermodesulfobium narugense DSM 14796	386	select	IIIA	yes		toxin	6H	pfam09670_CARF_6H_Hepn
85858445	YP_460647.1	412	cytoplasmic protein	Syntrophus aciditrophicus SB	Bacteria,Proteobacteria,delta/epsilon subdivisions,Deltaproteobacteria,Syntrophobacterales,Syntrophaceae,Syntrophus,Syntrophus aciditrophicus,Syntrophus aciditrophicus SB	393	select	IIIB	yes		toxin	6H	pfam09670_CARF_6H_Hepn
15679087	NP_276204.1	400	hypothetical protein MTH1076	Methanothermobacter thermautotrophicus str. Delta H	Archaea,Euryarchaeota,Methanobacteria,Methanobacteriales,Methanobacteriaceae,Methanothermobacter,Methanothermobacter thermautotrophicus,Methanothermobacter thermautotrophicus str. Delta H	416	select	IIIA	yes		toxin	6H	pfam09670_CARF_6H_Hepn
282896954	ZP_06304959.1	380	hypothetical protein CRD_00620	Raphidiopsis brookii D9	Bacteria,Cyanobacteria,Nostocales,Nostocaceae,Raphidiopsis,Raphidiopsis brookii,Raphidiopsis brookii D9	452	select_incomplete	IIIB	yes		toxin	6H	pfam09670_CARF_6H
169831942	YP_001717924.1	314	hypothetical protein Daud_1796	Candidatus Desulforudis audaxviator MP104C	Bacteria,Firmicutes,Clostridia,Clostridiales,Peptococcaceae,Candidatus Desulforudis,Candidatus Desulforudis audaxviator,Candidatus Desulforudis audaxviator MP104C	528	select	IIIA	yes		toxin	6H	pfam09670_CARF_6H_Hepn_with_FeS_insertion
260892867	YP_003238964.1	431	CRISPR-associated protein	Ammonifex degensii KC4	Bacteria,Firmicutes,Clostridia,Thermoanaerobacterales,Thermoanaerobacteraceae,Moorella group,Ammonifex,Ammonifex degensii,Ammonifex degensii KC4	355	select	IIIA	yes		toxin	6H	pfam09670_CARF_6H_Hepn_with_FeS_insertion_fragment
297561923	YP_003680897.1	728	hypothetical protein Ndas_2981	Nocardiopsis dassonvillei subsp. dassonvillei DSM 43111	Bacteria,Actinobacteria,Actinobacteria,Actinobacteridae,Actinomycetales,Streptosporangineae,Nocardiopsaceae,Nocardiopsis,Nocardiopsis dassonvillei,Nocardiopsis dassonvillei subsp. dassonvillei,Nocardiopsis dassonvillei subsp. dassonvillei DSM 43111	121	select	IIIB	yes		toxin	6H	pfam09670_CARF_6H_REase_duplication
433434293	ZP_20407987.1	163	CRISPR-associated DNA-binding Csa3	Haloferax sp. BAB2207	Archaea,Euryarchaeota,Halobacteria,Halobacteriales,Halobacteriaceae,Haloferax,Haloferax sp. BAB2207	208	select	unknown	no		no_toxin	HTH	csa3_CARF_HTH
448352427	ZP_21541215.1	176	hypothetical protein C483_00405	Natrialba hulunbeirensis JCM 10989	Archaea,Euryarchaeota,Halobacteria,Halobacteriales,Halobacteriaceae,Natrialba,Natrialba hulunbeirensis,Natrialba hulunbeirensis JCM 10989	641	select	ID	yes		no_toxin	HTH	csa3_CARF_HTH
385805119	YP_005841517.1	177	hypothetical protein FFONT_0071	Fervidicoccus fontis Kam940	Archaea,Crenarchaeota,Thermoprotei,Fervidicoccales,Fervidicoccaceae,Fervidicoccus,Fervidicoccus fontis,Fervidicoccus fontis Kam940	640	select	IIIB	yes		no_toxin	HTH	csa3_CARF_HTH
156937930	YP_001435726.1	190	transcriptional regulator TrmB	Ignicoccus hospitalis KIN4/I	Archaea,Crenarchaeota,Thermoprotei,Desulfurococcales,Desulfurococcaceae,Ignicoccus,Ignicoccus hospitalis,Ignicoccus hospitalis KIN4/I	638	select	IA	yes		no_toxin	HTH	csa3_CARF_HTH
15678545	NP_275660.1	200	hypothetical protein MTH517	Methanothermobacter thermautotrophicus str. Delta H	Archaea,Euryarchaeota,Methanobacteria,Methanobacteriales,Methanobacteriaceae,Methanothermobacter,Methanothermobacter thermautotrophicus,Methanothermobacter thermautotrophicus str. Delta H	14	select	unknown	no		no_toxin	HTH	csa3_CARF_HTH
261402139	YP_003246363.1	200	ArsR family transcriptional regulator	Methanocaldococcus vulcanius M7	Archaea,Euryarchaeota,Methanococci,Methanococcales,Methanocaldococcaceae,Methanocaldococcus,Methanocaldococcus vulcanius,Methanocaldococcus vulcanius M7	119	select	ID	yes		no_toxin	HTH	csa3_CARF_HTH
374631297	ZP_09703671.1	200	CRISPR locus-related DNA-binding protein	Metallosphaera yellowstonensis MK1	Archaea,Crenarchaeota,Thermoprotei,Sulfolobales,Sulfolobaceae,Metallosphaera,Metallosphaera yellowstonensis,Metallosphaera yellowstonensis MK1	637	select	unknown	yes		no_toxin	HTH	csa3_CARF_HTH
18311774	NP_558441.1	201	hypothetical protein PAE0202	Pyrobaculum aerophilum str. IM2	Archaea,Crenarchaeota,Thermoprotei,Thermoproteales,Thermoproteaceae,Pyrobaculum,Pyrobaculum aerophilum,Pyrobaculum aerophilum str. IM2	36	select	IA	yes		no_toxin	HTH	csa3_CARF_HTH
424811912	ZP_18237152.1	202	sugar-specific transcriptional regulator TrmB	Candidatus Nanosalinarum sp. J07AB56	Archaea,Euryarchaeota,Nanohaloarchaea,Candidatus Nanosalinarum,Candidatus Nanosalinarum sp. J07AB56	635	select	unknown	no		no_toxin	HTH	csa3_CARF_HTH
15898282	NP_342887.1	203	hypothetical protein SSO1444	Sulfolobus solfataricus P2	Archaea,Crenarchaeota,Thermoprotei,Sulfolobales,Sulfolobaceae,Sulfolobus,Sulfolobus solfataricus,Sulfolobus solfataricus P2	24	select	IA	yes		no_toxin	HTH	csa3_CARF_HTH
150398843	YP_001322610.1	205	CRISPR-associated DNA-binding protein	Methanococcus vannielii SB	Archaea,Euryarchaeota,Methanococci,Methanococcales,Methanococcaceae,Methanococcus,Methanococcus vannielii,Methanococcus vannielii SB	633	select	unknown	no		no_toxin	HTH	csa3_CARF_HTH
256811366	YP_003128735.1	206	ArsR family transcriptional regulator	Methanocaldococcus fervens AG86	Archaea,Euryarchaeota,Methanococci,Methanococcales,Methanocaldococcaceae,Methanocaldococcus,Methanocaldococcus fervens,Methanocaldococcus fervens AG86	205	select	IA	yes		no_toxin	HTH	csa3_CARF_HTH
16081763	NP_394149.1	206	hypothetical protein Ta0678	Thermoplasma acidophilum DSM 1728	Archaea,Euryarchaeota,Thermoplasmata,Thermoplasmatales,Thermoplasmataceae,Thermoplasma,Thermoplasma acidophilum,Thermoplasma acidophilum DSM 1728	632	select	unknown	no		no_toxin	HTH	csa3_CARF_HTH
18311695	NP_558362.1	207	hypothetical protein PAE0077	Pyrobaculum aerophilum str. IM2	Archaea,Crenarchaeota,Thermoprotei,Thermoproteales,Thermoproteaceae,Pyrobaculum,Pyrobaculum aerophilum,Pyrobaculum aerophilum str. IM2	630	select	IA	yes		no_toxin	HTH	csa3_CARF_HTH
296242543	YP_003650030.1	208	putative AsnC family transcriptional regulator	Thermosphaera aggregans DSM 11486	Archaea,Crenarchaeota,Thermoprotei,Desulfurococcales,Desulfurococcaceae,Thermosphaera,Thermosphaera aggregans,Thermosphaera aggregans DSM 11486	73	select	IA	yes		no_toxin	HTH	csa3_CARF_HTH
13541302	NP_110990.1	208	transcription regulator (HTH)	Thermoplasma volcanium GSS1	Archaea,Euryarchaeota,Thermoplasmata,Thermoplasmatales,Thermoplasmataceae,Thermoplasma,Thermoplasma volcanium,Thermoplasma volcanium GSS1	627	select	unknown	no		no_toxin	HTH	csa3_CARF_HTH
15668555	NP_247353.1	208	hypothetical protein MJ_0379	Methanocaldococcus jannaschii DSM 2661	Archaea,Euryarchaeota,Methanococci,Methanococcales,Methanocaldococcaceae,Methanocaldococcus,Methanocaldococcus jannaschii,Methanocaldococcus jannaschii DSM 2661	628	select	IA	yes		no_toxin	HTH	csa3_CARF_HTH
332797185	YP_004458685.1	208	CRISPR associated DNA-binding protein, Csa3	Acidianus hospitalis W1	Archaea,Crenarchaeota,Thermoprotei,Sulfolobales,Sulfolobaceae,Acidianus,Acidianus hospitalis,Acidianus hospitalis W1	629	select	unknown	no		no_toxin	HTH	csa3_CARF_HTH
48477826	YP_023532.1	209	transcription regulatory protein	Picrophilus torridus DSM 9790	Archaea,Euryarchaeota,Thermoplasmata,Thermoplasmatales,Picrophilaceae,Picrophilus,Picrophilus torridus,Picrophilus torridus DSM 9790	626	select	unknown	yes		no_toxin	HTH	csa3_CARF_HTH
218884095	YP_002428477.1	212	CRISPR locus-related DNA-binding protein	Desulfurococcus kamchatkensis 1221n	Archaea,Crenarchaeota,Thermoprotei,Desulfurococcales,Desulfurococcaceae,Desulfurococcus,Desulfurococcus kamchatkensis,Desulfurococcus kamchatkensis 1221n	72	select	IIIB	yes		no_toxin	HTH	csa3_CARF_HTH
11499453	NP_070694.1	213	hypothetical protein AF1869	Archaeoglobus fulgidus DSM 4304	Archaea,Euryarchaeota,Archaeoglobi,Archaeoglobales,Archaeoglobaceae,Archaeoglobus,Archaeoglobus fulgidus,Archaeoglobus fulgidus DSM 4304	118	select	IIIB	yes		no_toxin	HTH	csa3_CARF_HTH
374631292	ZP_09703666.1	213	CRISPR locus-related DNA-binding protein	Metallosphaera yellowstonensis MK1	Archaea,Crenarchaeota,Thermoprotei,Sulfolobales,Sulfolobaceae,Metallosphaera,Metallosphaera yellowstonensis,Metallosphaera yellowstonensis MK1	624	select	unknown	yes		no_toxin	HTH	csa3_CARF_HTH
15922973	NP_378642.1	214	hypothetical protein ST2632	Sulfolobus tokodaii str. 7	Archaea,Crenarchaeota,Thermoprotei,Sulfolobales,Sulfolobaceae,Sulfolobus,Sulfolobus tokodaii,Sulfolobus tokodaii str. 7	622	select	IA	yes		no_toxin	HTH	csa3_CARF_HTH
76802269	YP_327277.1	215	hypothetical protein NP3260A	Natronomonas pharaonis DSM 2160	Archaea,Euryarchaeota,Halobacteria,Halobacteriales,Halobacteriaceae,Natronomonas,Natronomonas pharaonis,Natronomonas pharaonis DSM 2160	9	select	ID	yes		no_toxin	HTH	csa3_CARF_HTH
385772763	YP_005645329.1	215	CRISPR-associated, Csa3, DNA-binding protein	Sulfolobus islandicus HVE10/4	Archaea,Crenarchaeota,Thermoprotei,Sulfolobales,Sulfolobaceae,Sulfolobus,Sulfolobus islandicus,Sulfolobus islandicus HVE10/4	621	select	ID	yes		no_toxin	HTH	csa3_CARF_HTH
289596714	YP_003483410.1	220	hypothetical protein Aboo_1039	Aciduliprofundum boonei T469	Archaea,Euryarchaeota,unclassified Euryarchaeota,Aciduliprofundum,Aciduliprofundum boonei,Aciduliprofundum boonei T469	71	select	unknown	no		no_toxin	HTH	csa3_CARF_HTH
18977016	NP_578373.1	220	hypothetical protein PF0644	Pyrococcus furiosus DSM 3638	Archaea,Euryarchaeota,Thermococci,Thermococcales,Thermococcaceae,Pyrococcus,Pyrococcus furiosus,Pyrococcus furiosus DSM 3638	117	select	IA	yes		no_toxin	HTH	csa3_CARF_HTH
126465231	YP_001040340.1	221	CRISPR-associated Csa3 family protein	Staphylothermus marinus F1	Archaea,Crenarchaeota,Thermoprotei,Desulfurococcales,Desulfurococcaceae,Staphylothermus,Staphylothermus marinus,Staphylothermus marinus F1	620	select	IA	yes		no_toxin	HTH	csa3_CARF_HTH
320101191	YP_004176783.1	223	CRISPR locus-like DNA-binding protein	Desulfurococcus mucosus DSM 2162	Archaea,Crenarchaeota,Thermoprotei,Desulfurococcales,Desulfurococcaceae,Desulfurococcus,Desulfurococcus mucosus,Desulfurococcus mucosus DSM 2162	200	select	IA	yes		no_toxin	HTH	csa3_CARF_HTH
88603124	YP_503302.1	223	CRISPR-associated DNA-binding protein	Methanospirillum hungatei JF-1	Archaea,Euryarchaeota,Methanomicrobia,Methanomicrobiales,Methanospirillaceae,Methanospirillum,Methanospirillum hungatei,Methanospirillum hungatei JF-1	201	select	ID	yes		no_toxin	HTH	csa3_CARF_HTH
156937902	YP_001435698.1	224	hypothetical protein Igni_1114	Ignicoccus hospitalis KIN4/I	Archaea,Crenarchaeota,Thermoprotei,Desulfurococcales,Desulfurococcaceae,Ignicoccus,Ignicoccus hospitalis,Ignicoccus hospitalis KIN4/I	619	select	unknown	no		no_toxin	HTH	csa3_CARF_HTH
385806435	YP_005842833.1	226	hypothetical protein FFONT_1393	Fervidicoccus fontis Kam940	Archaea,Crenarchaeota,Thermoprotei,Fervidicoccales,Fervidicoccaceae,Fervidicoccus,Fervidicoccus fontis,Fervidicoccus fontis Kam940	618	select	unknown	no		no_toxin	HTH	csa3_CARF_HTH
15921882	NP_377551.1	227	hypothetical protein ST1584	Sulfolobus tokodaii str. 7	Archaea,Crenarchaeota,Thermoprotei,Sulfolobales,Sulfolobaceae,Sulfolobus,Sulfolobus tokodaii,Sulfolobus tokodaii str. 7	23	select	unknown	no		no_toxin	HTH	csa3_CARF_HTH
14521225	NP_126700.1	229	hypothetical protein PAB1691	Pyrococcus abyssi GE5	Archaea,Euryarchaeota,Thermococci,Thermococcales,Thermococcaceae,Pyrococcus,Pyrococcus abyssi,Pyrococcus abyssi GE5	35	select	IA	yes		no_toxin	HTH	csa3_CARF_HTH
124027215	YP_001012535.1	229	hypothetical protein Hbut_0318	Hyperthermus butylicus DSM 5456	Archaea,Crenarchaeota,Thermoprotei,Desulfurococcales,Pyrodictiaceae,Hyperthermus,Hyperthermus butylicus,Hyperthermus butylicus DSM 5456	614	select	unknown	no		no_toxin	HTH	csa3_CARF_HTH
124027528	YP_001012848.1	229	hypothetical protein Hbut_0646	Hyperthermus butylicus DSM 5456	Archaea,Crenarchaeota,Thermoprotei,Desulfurococcales,Pyrodictiaceae,Hyperthermus,Hyperthermus butylicus,Hyperthermus butylicus DSM 5456	615	select	IA	yes		no_toxin	HTH	csa3_CARF_HTH
305663320	YP_003859608.1	232	CRISPR locus-related DNA-binding protein	Ignisphaera aggregans DSM 17230	Archaea,Crenarchaeota,Thermoprotei,Desulfurococcales,Desulfurococcaceae,Ignisphaera,Ignisphaera aggregans,Ignisphaera aggregans DSM 17230	611	select	IA	yes		no_toxin	HTH	csa3_CARF_HTH
305663035	YP_003859323.1	233	hypothetical protein	Ignisphaera aggregans DSM 17230	Archaea,Crenarchaeota,Thermoprotei,Desulfurococcales,Desulfurococcaceae,Ignisphaera,Ignisphaera aggregans,Ignisphaera aggregans DSM 17230	610	select	unknown	no		no_toxin	HTH	csa3_CARF_HTH
119720263	YP_920758.1	235	transcriptional regulator, TrmB	Thermofilum pendens Hrk 5	Archaea,Crenarchaeota,Thermoprotei,Thermoproteales,Thermofilaceae,Thermofilum,Thermofilum pendens,Thermofilum pendens Hrk 5	608	select	IIIA	yes		no_toxin	HTH	csa3_CARF_HTH
15898283	NP_342888.1	237	hypothetical protein SSO1445	Sulfolobus solfataricus P2	Archaea,Crenarchaeota,Thermoprotei,Sulfolobales,Sulfolobaceae,Sulfolobus,Sulfolobus solfataricus,Sulfolobus solfataricus P2	13	select	IA	yes		no_toxin	HTH	csa3_CARF_HTH
126458891	YP_001055169.1	237	CRISPR-associated Csa3 family protein	Pyrobaculum calidifontis JCM 11548	Archaea,Crenarchaeota,Thermoprotei,Thermoproteales,Thermoproteaceae,Pyrobaculum,Pyrobaculum calidifontis,Pyrobaculum calidifontis JCM 11548	605	select	IIIB	yes		no_toxin	HTH	csa3_CARF_HTH
347522981	YP_004780551.1	238	hypothetical protein Pyrfu_0428	Pyrolobus fumarii 1A	Archaea,Crenarchaeota,Thermoprotei,Desulfurococcales,Pyrodictiaceae,Pyrolobus,Pyrolobus fumarii,Pyrolobus fumarii 1A	602	select	IA	yes		no_toxin	HTH	csa3_CARF_HTH
146303914	YP_001191230.1	240	CRISPR-associated DNA-binding protein	Metallosphaera sedula DSM 5348	Archaea,Crenarchaeota,Thermoprotei,Sulfolobales,Sulfolobaceae,Metallosphaera,Metallosphaera sedula,Metallosphaera sedula DSM 5348	198	select	IA	yes		no_toxin	HTH	csa3_CARF_HTH
118431377	NP_147813.2	240	CRISPR-associated DNA-binding protein	Aeropyrum pernix K1	Archaea,Crenarchaeota,Thermoprotei,Desulfurococcales,Desulfurococcaceae,Aeropyrum,Aeropyrum pernix,Aeropyrum pernix K1	601	select	IA	yes		no_toxin	HTH	csa3_CARF_HTH
390938175	YP_006401913.1	249	CRISPR locus-related DNA-binding protein	Desulfurococcus fermentans DSM 16532	Archaea,Crenarchaeota,Thermoprotei,Desulfurococcales,Desulfurococcaceae,Desulfurococcus,Desulfurococcus fermentans,Desulfurococcus fermentans DSM 16532	589	select	IA	yes		no_toxin	HTH	csa3_CARF_HTH
159042082	YP_001541334.1	267	CopY family transcriptional regulator	Caldivirga maquilingensis IC-167	Archaea,Crenarchaeota,Thermoprotei,Thermoproteales,Thermoproteaceae,Caldivirga,Caldivirga maquilingensis,Caldivirga maquilingensis IC-167	114	select	IIIB	yes		no_toxin	HTH	csa3_CARF_HTH
448687658	ZP_21693864.1	293	hypothetical protein C444_09035	Haloarcula japonica DSM 6131	Archaea,Euryarchaeota,Halobacteria,Halobacteriales,Halobacteriaceae,Haloarcula,Haloarcula japonica,Haloarcula japonica DSM 6131	553	select	unknown	no		no_toxin	HTH	csa3_CARF_HTH
448387843	ZP_21564871.1	300	hypothetical protein C477_01475	Haloterrigena salina JCM 13891	Archaea,Euryarchaeota,Halobacteria,Halobacteriales,Halobacteriaceae,Haloterrigena,Haloterrigena salina,Haloterrigena salina JCM 13891	55	select	unknown	no		no_toxin	HTH	csa3_CARF_HTH
15790706	NP_280530.1	307	hypothetical protein VNG1788C	Halobacterium sp. NRC-1	Archaea,Euryarchaeota,Halobacteria,Halobacteriales,Halobacteriaceae,Halobacterium,Halobacterium salinarum,Halobacterium sp. NRC-1	1	select	unknown	no		no_toxin	HTH	csa3_CARF_HTH
292655779	YP_003535676.1	531	hypothetical protein HVO_1629	Haloferax volcanii DS2	Archaea,Euryarchaeota,Halobacteria,Halobacteriales,Halobacteriaceae,Haloferax,Haloferax volcanii,Haloferax volcanii DS2	11	select	unknown	no		no_toxin	HTH	csa3_CARF_LC_HTH
46199225	YP_004892.1	342	hypothetical protein TTC0921	Thermus thermophilus HB27	Bacteria,Deinococcus-Thermus,Deinococci,Thermales,Thermaceae,Thermus,Thermus thermophilus,Thermus thermophilus HB27	26	select	unknown	no		toxin	HTH	pfam09002_HicB_HTH_REase
354565657	ZP_08984831.1	809	hypothetical protein FJSC11DRAFT_1037	Fischerella sp. JSC-11	Bacteria,Cyanobacteria,Stigonematales,Fischerella,Fischerella sp. JSC-11	215	select	unknown	yes		no_toxin	HTH	pfam09002_CARF_HTH_Cas10_fusion_unique
420415389	ZP_14914504.1	238	hypothetical protein HPNQ4053_0986	Helicobacter pylori NQ4053	Bacteria,Proteobacteria,delta/epsilon subdivisions,Epsilonproteobacteria,Campylobacterales,Helicobacteraceae,Helicobacter,Helicobacter pylori,Helicobacter pylori NQ4053	603	select	unknown	no		toxin	HTH	pfam09002_CARF_HTH_REase
431929775	YP_007242821.1	267	hypothetical protein Thimo_0321	Thioflavicoccus mobilis 8321	Bacteria,Proteobacteria,Gammaproteobacteria,Chromatiales,Chromatiaceae,Thioflavicoccus,Thioflavicoccus mobilis,Thioflavicoccus mobilis 8321	573	select	IIIB	yes		toxin	HTH	pfam09002_CARF_HTH_REase
159897223	YP_001543470.1	284	hypothetical protein Haur_0694	Herpetosiphon aurantiacus DSM 785	Bacteria,Chloroflexi,Chloroflexi,Herpetosiphonales,Herpetosiphonaceae,Herpetosiphon,Herpetosiphon aurantiacus,Herpetosiphon aurantiacus DSM 785	560	select	IIIB	yes		toxin	HTH	pfam09002_CARF_HTH_REase
147678265	YP_001212480.1	298	hypothetical protein PTH_1930	Pelotomaculum thermopropionicum SI	Bacteria,Firmicutes,Clostridia,Clostridiales,Peptococcaceae,Pelotomaculum,Pelotomaculum thermopropionicum,Pelotomaculum thermopropionicum SI	110	select	IIIB	yes		toxin	HTH	pfam09002_CARF_HTH_REase
148655589	YP_001275794.1	301	hypothetical protein RoseRS_1448	Roseiflexus sp. RS-1	Bacteria,Chloroflexi,Chloroflexi,Chloroflexales,Chloroflexaceae,Roseiflexus,Roseiflexus sp. RS-1	544	select	IIIA	yes		toxin	HTH	pfam09002_CARF_HTH_REase
222444556	ZP_03607071.1	304	hypothetical protein METSMIALI_00168	Methanobrevibacter smithii DSM 2375	Archaea,Euryarchaeota,Methanobacteria,Methanobacteriales,Methanobacteriaceae,Methanobrevibacter,Methanobrevibacter smithii,Methanobrevibacter smithii DSM 2375	192	select	unknown	no		toxin	HTH	pfam09002_CARF_HTH_REase
163847856	YP_001635900.1	306	hypothetical protein Caur_2302	Chloroflexus aurantiacus J-10-fl	Bacteria,Chloroflexi,Chloroflexi,Chloroflexales,Chloroflexaceae,Chloroflexus,Chloroflexus aurantiacus,Chloroflexus aurantiacus J-10-fl	538	select	IIIA	yes		toxin	HTH	pfam09002_CARF_HTH_REase
320161856	YP_004175081.1	306	hypothetical protein ANT_24550	Anaerolinea thermophila UNI-1	Bacteria,Chloroflexi,Anaerolineae,Anaerolineales,Anaerolineaceae,Anaerolinea,Anaerolinea thermophila,Anaerolinea thermophila UNI-1	539	select	IIIA	yes		toxin	HTH	pfam09002_CARF_HTH_REase
320162249	YP_004175474.1	309	hypothetical protein ANT_28480	Anaerolinea thermophila UNI-1	Bacteria,Chloroflexi,Anaerolineae,Anaerolineales,Anaerolineaceae,Anaerolinea,Anaerolinea thermophila,Anaerolinea thermophila UNI-1	533	select	IIIB	yes		toxin	HTH	pfam09002_CARF_HTH_REase
291295260	YP_003506658.1	317	hypothetical protein	Meiothermus ruber DSM 1279	Bacteria,Deinococcus-Thermus,Deinococci,Thermales,Thermaceae,Meiothermus,Meiothermus ruber,Meiothermus ruber DSM 1279	523	select	unknown	no		toxin	HTH	pfam09002_CARF_HTH_REase
149195207	ZP_01872297.1	331	hypothetical protein CMTB2_05822	Caminibacter mediatlanticus TB-2	Bacteria,Proteobacteria,delta/epsilon subdivisions,Epsilonproteobacteria,Nautiliales,Nautiliaceae,Caminibacter,Caminibacter mediatlanticus,Caminibacter mediatlanticus TB-2	507	select	IIIA	yes		toxin	HTH	pfam09002_CARF_HTH_REase
340350164	ZP_08673164.1	337	hypothetical protein HMPREF9419_1396	Prevotella nigrescens ATCC 33563	Bacteria,Bacteroidetes/Chlorobi group,Bacteroidetes,Bacteroidia,Bacteroidales,Prevotellaceae,Prevotella,Prevotella nigrescens,Prevotella nigrescens ATCC 33563	503	select	unknown	yes		toxin	HTH	pfam09002_CARF_HTH_REase
319789054	YP_004150687.1	345	hypothetical protein Theam_0072	Thermovibrio ammonificans HB-1	Bacteria,Aquificae,Aquificae,Aquificales,Desulfurobacteriaceae,Thermovibrio,Thermovibrio ammonificans,Thermovibrio ammonificans HB-1	496	select	unknown	no		toxin	HTH	pfam09002_CARF_HTH_REase
390445843	ZP_10233554.1	346	hypothetical protein A3SI_19832	Nitritalea halalkaliphila LW7	Bacteria,Bacteroidetes/Chlorobi group,Bacteroidetes,Cytophagia,Cytophagales,Cyclobacteriaceae,Nitritalea,Nitritalea halalkaliphila,Nitritalea halalkaliphila LW7	495	select	unknown	yes		toxin	HTH	pfam09002_CARF_HTH_REase
379728156	YP_005320352.1	348	hypothetical protein SGRA_0023	Saprospira grandis str. Lewin	Bacteria,Bacteroidetes/Chlorobi group,Bacteroidetes,Sphingobacteriia,Sphingobacteriales,Saprospiraceae,Saprospira,Saprospira grandis,Saprospira grandis str. Lewin	494	select	unknown	no		toxin	HTH	pfam09002_CARF_HTH_REase
385809784	YP_005846180.1	349	hypothetical protein IALB_1201	Ignavibacterium album JCM 16511	Bacteria,Bacteroidetes/Chlorobi group,Ignavibacteria,Ignavibacteria,Ignavibacteriales,Ignavibacteriaceae,Ignavibacterium,Ignavibacterium album,Ignavibacterium album JCM 16511	491	select	IIIA	yes		toxin	HTH	pfam09002_CARF_HTH_REase
379729055	YP_005321251.1	350	hypothetical protein SGRA_0931	Saprospira grandis str. Lewin	Bacteria,Bacteroidetes/Chlorobi group,Bacteroidetes,Sphingobacteriia,Sphingobacteriales,Saprospiraceae,Saprospira,Saprospira grandis,Saprospira grandis str. Lewin	187	select	unknown	no		toxin	HTH	pfam09002_CARF_HTH_REase
149200063	ZP_01877088.1	350	hypothetical protein LNTAR_24758	Lentisphaera araneosa HTCC2155	Bacteria,Chlamydiae/Verrucomicrobia group,Lentisphaerae,Lentisphaerales,Lentisphaeraceae,Lentisphaera,Lentisphaera araneosa,Lentisphaera araneosa HTCC2155	490	select	unknown	no		toxin	HTH	pfam09002_CARF_HTH_REase
384171751	YP_005553128.1	352	hypothetical protein	Arcobacter sp. L	Bacteria,Proteobacteria,delta/epsilon subdivisions,Epsilonproteobacteria,Campylobacterales,Campylobacteraceae,Arcobacter,Arcobacter sp. L	489	select	unknown	no		toxin	HTH	pfam09002_CARF_HTH_REase
428777613	YP_007169400.1	360	hypothetical protein PCC7418_3064	Halothece sp. PCC 7418	Bacteria,Cyanobacteria,Chroococcales,Halothece cluster,Halothece,Halothece sp. PCC 7418	186	select	unknown	no		toxin	HTH	pfam09002_CARF_HTH_REase
160899632	YP_001565214.1	360	hypothetical protein Daci_4198	Delftia acidovorans SPH-1	Bacteria,Proteobacteria,Betaproteobacteria,Burkholderiales,Comamonadaceae,Delftia,Delftia acidovorans,Delftia acidovorans SPH-1	482	select	unknown	no		toxin	HTH	pfam09002_CARF_HTH_REase
291297073	YP_003508471.1	364	hypothetical protein	Meiothermus ruber DSM 1279	Bacteria,Deinococcus-Thermus,Deinococci,Thermales,Thermaceae,Meiothermus,Meiothermus ruber,Meiothermus ruber DSM 1279	179	select	unknown	no		toxin	HTH	pfam09002_CARF_HTH_REase
406674483	ZP_11081683.1	364	hypothetical protein HMPREF9700_02225	Bergeyella zoohelcum CCUG 30536	Bacteria,Bacteroidetes/Chlorobi group,Bacteroidetes,Flavobacteriia,Flavobacteriales,Flavobacteriaceae,Bergeyella,Bergeyella zoohelcum,Bergeyella zoohelcum CCUG 30536	184	select	IIIA	yes		toxin	HTH	pfam09002_CARF_HTH_REase
288927326	ZP_06421173.1	368	hypothetical protein HMPREF0670_00067	Prevotella sp. oral taxon 317 str. F0108	Bacteria,Bacteroidetes/Chlorobi group,Bacteroidetes,Bacteroidia,Bacteroidales,Prevotellaceae,Prevotella,Prevotella sp. oral taxon 317,Prevotella sp. oral taxon 317 str. F0108	474	select	IIIB	yes		toxin	HTH	pfam09002_CARF_HTH_REase
218263590	ZP_03477664.1	372	hypothetical protein PRABACTJOHN_03352	Parabacteroides johnsonii DSM 18315	Bacteria,Bacteroidetes/Chlorobi group,Bacteroidetes,Bacteroidia,Bacteroidales,Porphyromonadaceae,Parabacteroides,Parabacteroides johnsonii,Parabacteroides johnsonii DSM 18315	178	select	unknown	no		toxin	HTH	pfam09002_CARF_HTH_REase
328949014	YP_004366351.1	373	hypothetical protein Tresu_2185	Treponema succinifaciens DSM 2489	Bacteria,Spirochaetes,Spirochaetia,Spirochaetales,Spirochaetaceae,Treponema,Treponema succinifaciens,Treponema succinifaciens DSM 2489	467	select	IIIA	yes		toxin	HTH	pfam09002_CARF_HTH_REase
210135173	YP_002301612.1	374	hypothetical protein HPP12_0980	Helicobacter pylori P12	Bacteria,Proteobacteria,delta/epsilon subdivisions,Epsilonproteobacteria,Campylobacterales,Helicobacteraceae,Helicobacter,Helicobacter pylori,Helicobacter pylori P12	5	select	unknown	no		toxin	HTH	pfam09002_CARF_HTH_REase
86606454	YP_475217.1	374	hypothetical protein CYA_1801	Synechococcus sp. JA-3-3Ab	Bacteria,Cyanobacteria,Chroococcales,Synechococcus,Synechococcus sp. JA-3-3Ab	464	select	unknown	no		toxin	HTH	pfam09002_CARF_HTH_REase
260892866	YP_003238963.1	375	hypothetical protein Adeg_0978	Ammonifex degensii KC4	Bacteria,Firmicutes,Clostridia,Thermoanaerobacterales,Thermoanaerobacteraceae,Moorella group,Ammonifex,Ammonifex degensii,Ammonifex degensii KC4	463	select	IIIA	yes		toxin	HTH	pfam09002_CARF_HTH_REase
258545119	ZP_05705353.1	376	conserved hypothetical protein	Cardiobacterium hominis ATCC 15826	Bacteria,Proteobacteria,Gammaproteobacteria,Cardiobacteriales,Cardiobacteriaceae,Cardiobacterium,Cardiobacterium hominis,Cardiobacterium hominis ATCC 15826	460	select	IIIA	yes		toxin	HTH	pfam09002_CARF_HTH_REase
18309009	NP_560943.1	379	hypothetical protein CPE0027	Clostridium perfringens str. 13	Bacteria,Firmicutes,Clostridia,Clostridiales,Clostridiaceae,Clostridium,Clostridium perfringens,Clostridium perfringens str. 13	6	select	unknown	no		toxin	HTH	pfam09002_CARF_HTH_REase
331266539	YP_004326169.1	382	hypothetical protein SOR_1171	Streptococcus oralis Uo5	Bacteria,Firmicutes,Bacilli,Lactobacillales,Streptococcaceae,Streptococcus,Streptococcus oralis,Streptococcus oralis Uo5	4	select	unknown	no		toxin	HTH	pfam09002_CARF_HTH_REase
15641901	NP_231533.1	383	hypothetical protein VC1899	Vibrio cholerae O1 biovar El Tor str. N16961	Bacteria,Proteobacteria,Gammaproteobacteria,Vibrionales,Vibrionaceae,Vibrio,Vibrio cholerae,Vibrio cholerae O1,Vibrio cholerae O1 biovar El Tor,Vibrio cholerae O1 biovar El Tor str. N16961	2	select	unknown	no		toxin	HTH	pfam09002_CARF_HTH_REase
206890262	YP_002247920.1	383	hypothetical protein THEYE_A0066	Thermodesulfovibrio yellowstonii DSM 11347	Bacteria,Nitrospirae,Nitrospira,Nitrospirales,Nitrospiraceae,Thermodesulfovibrio,Thermodesulfovibrio yellowstonii,Thermodesulfovibrio yellowstonii DSM 11347	447	select	IIIA	yes		toxin	HTH	pfam09002_CARF_HTH_REase
261377478	ZP_05982051.1	383	conserved hypothetical protein	Neisseria cinerea ATCC 14685	Bacteria,Proteobacteria,Betaproteobacteria,Neisseriales,Neisseriaceae,Neisseria,Neisseria cinerea,Neisseria cinerea ATCC 14685	448	select	unknown	no		toxin	HTH	pfam09002_CARF_HTH_REase
392542688	ZP_10289825.1	383	hypothetical protein PpisJ2_12778	Pseudoalteromonas piscicida JCM 20779	Bacteria,Proteobacteria,Gammaproteobacteria,Alteromonadales,Pseudoalteromonadaceae,Pseudoalteromonas,Pseudoalteromonas piscicida,Pseudoalteromonas piscicida JCM 20779	449	select	unknown	no		toxin	HTH	pfam09002_CARF_HTH_REase
332290349	YP_004421201.1	384	hypothetical protein UMN179_02293	Gallibacterium anatis UMN179	Bacteria,Proteobacteria,Gammaproteobacteria,Pasteurellales,Pasteurellaceae,Gallibacterium,Gallibacterium anatis,Gallibacterium anatis UMN179	50	select	unknown	yes		toxin	HTH	pfam09002_CARF_HTH_REase
346225616	ZP_08846758.1	384	hypothetical protein AtheD1_10701	Anaerophaga thermohalophila DSM 12881	Bacteria,Bacteroidetes/Chlorobi group,Bacteroidetes,Bacteroidia,Bacteroidales,Marinilabiliaceae,Anaerophaga,Anaerophaga thermohalophila,Anaerophaga thermohalophila DSM 12881	176	select	IIIA	yes		toxin	HTH	pfam09002_CARF_HTH_REase
220934968	YP_002513867.1	384	hypothetical protein Tgr7_1798	Thioalkalivibrio sulfidophilus HL-EbGr7	Bacteria,Proteobacteria,Gammaproteobacteria,Chromatiales,Ectothiorhodospiraceae,Thioalkalivibrio,Thioalkalivibrio sulfidophilus,Thioalkalivibrio sulfidophilus HL-EbGr7	442	select	IIIB	yes		toxin	HTH	pfam09002_CARF_HTH_REase
313673574	YP_004051685.1	385	hypothetical protein Calni_1614	Calditerrivibrio nitroreducens DSM 19672	Bacteria,Deferribacteres,Deferribacteres,Deferribacterales,Deferribacteraceae,Calditerrivibrio,Calditerrivibrio nitroreducens,Calditerrivibrio nitroreducens DSM 19672	172	select	IIIA	yes		toxin	HTH	pfam09002_CARF_HTH_REase
292492853	YP_003528292.1	385	hypothetical protein Nhal_2840	Nitrosococcus halophilus Nc4	Bacteria,Proteobacteria,Gammaproteobacteria,Chromatiales,Chromatiaceae,Nitrosococcus,Nitrosococcus halophilus,Nitrosococcus halophilus Nc4	175	select	IIIA	yes		toxin	HTH	pfam09002_CARF_HTH_REase
121997423	YP_001002210.1	385	hypothetical protein Hhal_0623	Halorhodospira halophila SL1	Bacteria,Proteobacteria,Gammaproteobacteria,Chromatiales,Ectothiorhodospiraceae,Halorhodospira,Halorhodospira halophila,Halorhodospira halophila SL1	440	select	IIIB	yes		toxin	HTH	pfam09002_CARF_HTH_REase
434407932	YP_007150817.1	385	protein of unknown function (DUF1887)	Cylindrospermum stagnale PCC 7417	Bacteria,Cyanobacteria,Nostocales,Nostocaceae,Cylindrospermum,Cylindrospermum stagnale,Cylindrospermum stagnale PCC 7417	441	select	IIIA	yes		toxin	HTH	pfam09002_CARF_HTH_REase
148658079	YP_001278284.1	386	hypothetical protein RoseRS_3987	Roseiflexus sp. RS-1	Bacteria,Chloroflexi,Chloroflexi,Chloroflexales,Chloroflexaceae,Roseiflexus,Roseiflexus sp. RS-1	435	select	unknown	no		toxin	HTH	pfam09002_CARF_HTH_REase
386826419	ZP_10113526.1	392	hypothetical protein BegalDRAFT_0208	Beggiatoa alba B18LD	Bacteria,Proteobacteria,Gammaproteobacteria,Thiotrichales,Thiotrichaceae,Beggiatoa,Beggiatoa alba,Beggiatoa alba B18LD	430	select	unknown	no		toxin	HTH	pfam09002_CARF_HTH_REase
218439265	YP_002377594.1	394	hypothetical protein PCC7424_2304	Cyanothece sp. PCC 7424	Bacteria,Cyanobacteria,Chroococcales,Cyanothece,Cyanothece sp. PCC 7424	428	select	unknown	no		toxin	HTH	pfam09002_CARF_HTH_REase
298243114	ZP_06966921.1	395	hypothetical protein Krac_11629	Ktedonobacter racemifer DSM 44963	Bacteria,Chloroflexi,Ktedonobacteria,Ktedonobacterales,Ktedonobacteraceae,Ktedonobacter,Ktedonobacter racemifer,Ktedonobacter racemifer DSM 44963	427	select	IIIB	yes		toxin	HTH	pfam09002_CARF_HTH_REase
121533434	ZP_01665262.1	396	hypothetical protein TcarDRAFT_2596	Thermosinus carboxydivorans Nor1	Bacteria,Firmicutes,Negativicutes,Selenomonadales,Veillonellaceae,Thermosinus,Thermosinus carboxydivorans,Thermosinus carboxydivorans Nor1	425	select	IIIA	yes		toxin	HTH	pfam09002_CARF_HTH_REase
397171360	ZP_10494768.1	397	hypothetical protein AEST_25340	Alishewanella aestuarii B11	Bacteria,Proteobacteria,Gammaproteobacteria,Alteromonadales,Alteromonadaceae,Alishewanella,Alishewanella aestuarii,Alishewanella aestuarii B11	423	select	unknown	no		toxin	HTH	pfam09002_CARF_HTH_REase
430760773	YP_007216630.1	401	hypothetical protein TVNIR_1479	Thioalkalivibrio nitratireducens DSM 14787	Bacteria,Proteobacteria,Gammaproteobacteria,Chromatiales,Ectothiorhodospiraceae,Thioalkalivibrio,Thioalkalivibrio nitratireducens,Thioalkalivibrio nitratireducens DSM 14787	166	select	IIIB	yes		toxin	HTH	pfam09002_CARF_HTH_REase
406037801	ZP_11045165.1	402	hypothetical protein AparD1_12807	Acinetobacter parvus DSM 16617 = CIP 108168	Bacteria,Proteobacteria,Gammaproteobacteria,Pseudomonadales,Moraxellaceae,Acinetobacter,Acinetobacter parvus,Acinetobacter parvus DSM 16617 = CIP 108168	413	select	unknown	no		toxin	HTH	pfam09002_CARF_HTH_REase
116753956	YP_843074.1	404	hypothetical protein Mthe_0644	Methanosaeta thermophila PT	Archaea,Euryarchaeota,Methanomicrobia,Methanosarcinales,Methanosaetaceae,Methanosaeta,Methanosaeta thermophila,Methanosaeta thermophila PT	408	select	IIIB	yes		toxin	HTH	pfam09002_CARF_HTH_REase
310826967	YP_003959324.1	406	hypothetical protein	Eubacterium limosum KIST612	Bacteria,Firmicutes,Clostridia,Clostridiales,Eubacteriaceae,Eubacterium,Eubacterium limosum,Eubacterium limosum KIST612	403	select	unknown	no		toxin	HTH	pfam09002_CARF_HTH_REase
300868747	ZP_07113358.1	410	conserved hypothetical protein	Oscillatoria sp. PCC 6506	Bacteria,Cyanobacteria,Oscillatoriales,Oscillatoria,Oscillatoria sp. PCC 6506	397	select	unknown	yes		toxin	HTH	pfam09002_CARF_HTH_REase
423062840	ZP_17051630.1	415	hypothetical protein SPLC1_S051570	Arthrospira platensis C1	Bacteria,Cyanobacteria,Oscillatoriales,Arthrospira,Arthrospira platensis,Arthrospira platensis C1	100	select	unknown	no		toxin	HTH	pfam09002_CARF_HTH_REase
399911746	ZP_10780060.1	416	hypothetical protein HKM-1_18627	Halomonas sp. KM-1	Bacteria,Proteobacteria,Gammaproteobacteria,Oceanospirillales,Halomonadaceae,Halomonas,Halomonas sp. KM-1	387	select	unknown	no		toxin	HTH	pfam09002_CARF_HTH_REase
255065612	ZP_05317467.1	421	hypothetical protein NEISICOT_00611	Neisseria sicca ATCC 29256	Bacteria,Proteobacteria,Betaproteobacteria,Neisseriales,Neisseriaceae,Neisseria,Neisseria sicca,Neisseria sicca ATCC 29256	94	select	unknown	no		toxin	HTH	pfam09002_CARF_HTH_REase
227873218	ZP_03991491.1	423	hypothetical protein HMPREF6123_1430	Oribacterium sinus F0268	Bacteria,Firmicutes,Clostridia,Clostridiales,Lachnospiraceae,Oribacterium,Oribacterium sinus,Oribacterium sinus F0268	97	select	unknown	no		toxin	HTH	pfam09002_CARF_HTH_REase
153941410	YP_001391468.1	423	hypothetical protein CLI_2218	Clostridium botulinum F str. Langeland	Bacteria,Firmicutes,Clostridia,Clostridiales,Clostridiaceae,Clostridium,Clostridium botulinum,Clostridium botulinum F,Clostridium botulinum F str. Langeland	141	select	IIIB	yes		toxin	HTH	pfam09002_CARF_HTH_REase
169831952	YP_001717934.1	423	hypothetical protein Daud_1806	Candidatus Desulforudis audaxviator MP104C	Bacteria,Firmicutes,Clostridia,Clostridiales,Peptococcaceae,Candidatus Desulforudis,Candidatus Desulforudis audaxviator,Candidatus Desulforudis audaxviator MP104C	373	select	IIIA	yes		toxin	HTH	pfam09002_CARF_HTH_REase
440685079	YP_007159873.1	428	hypothetical protein Anacy_5656	Anabaena cylindrica PCC 7122	Bacteria,Cyanobacteria,Nostocales,Nostocaceae,Anabaena,Anabaena cylindrica,Anabaena cylindrica PCC 7122	365	select	unknown	yes		toxin	HTH	pfam09002_CARF_HTH_REase
350552130	ZP_08921337.1	429	hypothetical protein ThisiDRAFT_0730	Thiorhodospira sibirica ATCC 700588	Bacteria,Proteobacteria,Gammaproteobacteria,Chromatiales,Ectothiorhodospiraceae,Thiorhodospira,Thiorhodospira sibirica,Thiorhodospira sibirica ATCC 700588	361	select	IIIB	yes		toxin	HTH	pfam09002_CARF_HTH_REase
434397097	YP_007131101.1	429	hypothetical protein Sta7437_0531	Stanieria cyanosphaera PCC 7437	Bacteria,Cyanobacteria,Pleurocapsales,Stanieria,Stanieria cyanosphaera,Stanieria cyanosphaera PCC 7437	363	select	unknown	yes		toxin	HTH	pfam09002_CARF_HTH_REase
167745341	ZP_02417468.1	431	hypothetical protein ANACAC_00032	Anaerostipes caccae DSM 14662	Bacteria,Firmicutes,Clostridia,Clostridiales,Lachnospiraceae,Anaerostipes,Anaerostipes caccae,Anaerostipes caccae DSM 14662	354	select	IIIB	yes		toxin	HTH	pfam09002_CARF_HTH_REase
428315987	YP_007113869.1	434	hypothetical protein Osc7112_0876	Oscillatoria nigro-viridis PCC 7112	Bacteria,Cyanobacteria,Oscillatoriales,Oscillatoria,Oscillatoria nigro-viridis,Oscillatoria nigro-viridis PCC 7112	148	select	IIIA	yes		toxin	HTH	pfam09002_CARF_HTH_REase
86609969	YP_478731.1	435	hypothetical protein CYB_2535	Synechococcus sp. JA-2-3B'a(2-13)	Bacteria,Cyanobacteria,Chroococcales,Synechococcus,Synechococcus sp. JA-2-3B'a(2-13)	341	select	unknown	no		toxin	HTH	pfam09002_CARF_HTH_REase
114568034	YP_755188.1	436	hypothetical protein Swol_2529	Syntrophomonas wolfei subsp. wolfei str. Goettingen	Bacteria,Firmicutes,Clostridia,Clostridiales,Syntrophomonadaceae,Syntrophomonas,Syntrophomonas wolfei,Syntrophomonas wolfei subsp. wolfei,Syntrophomonas wolfei subsp. wolfei str. Goettingen	340	select	IIIA	yes		toxin	HTH	pfam09002_CARF_HTH_REase
257093005	YP_003166646.1	437	hypothetical protein CAP2UW1_1393	Candidatus Accumulibacter phosphatis clade IIA str. UW-1	Bacteria,Proteobacteria,Betaproteobacteria,unclassified Betaproteobacteria,Candidatus Accumulibacter,Candidatus Accumulibacter phosphatis,Candidatus Accumulibacter phosphatis clade IIA str. UW-1	338	select	unknown	no		toxin	HTH	pfam09002_CARF_HTH_REase
411119668	ZP_11392044.1	438	protein of unknown function (DUF1887)	Oscillatoriales cyanobacterium JSC-12	Bacteria,Cyanobacteria,Oscillatoriales,unclassified Oscillatoriales,Oscillatoriales cyanobacterium JSC-12	336	select	IIIB	yes		toxin	HTH	pfam09002_CARF_HTH_REase
163847825	YP_001635869.1	441	hypothetical protein Caur_2271	Chloroflexus aurantiacus J-10-fl	Bacteria,Chloroflexi,Chloroflexi,Chloroflexales,Chloroflexaceae,Chloroflexus,Chloroflexus aurantiacus,Chloroflexus aurantiacus J-10-fl	328	select	IIIA	yes		toxin	HTH	pfam09002_CARF_HTH_REase
146295541	YP_001179312.1	451	hypothetical protein	Caldicellulosiruptor saccharolyticus DSM 8903	Bacteria,Firmicutes,Clostridia,Thermoanaerobacterales,Thermoanaerobacterales Family III. Incertae Sedis,Caldicellulosiruptor,Caldicellulosiruptor saccharolyticus,Caldicellulosiruptor saccharolyticus DSM 8903	39	select	IIIA	yes		toxin	HTH	pfam09002_CARF_HTH_REase
297619080	YP_003707185.1	458	hypothetical protein Mvol_0553	Methanococcus voltae A3	Archaea,Euryarchaeota,Methanococci,Methanococcales,Methanococcaceae,Methanococcus,Methanococcus voltae,Methanococcus voltae A3	303	select	IIIB	yes		toxin	HTH	pfam09002_CARF_HTH_REase
332798139	YP_004459638.1	459	hypothetical protein TepRe1_0120	Tepidanaerobacter acetatoxydans Re1	Bacteria,Firmicutes,Clostridia,Thermoanaerobacterales,Thermoanaerobacteraceae,Tepidanaerobacter,Tepidanaerobacter acetatoxydans,Tepidanaerobacter acetatoxydans Re1	302	select	IIIA	yes		toxin	HTH	pfam09002_CARF_HTH_REase
168183837	ZP_02618501.1	484	DNA-binding protein	Clostridium botulinum Bf	Bacteria,Firmicutes,Clostridia,Clostridiales,Clostridiaceae,Clostridium,Clostridium botulinum,Clostridium botulinum Bf	285	select	IIIB	yes		toxin	HTH	pfam09002_CARF_HTH_REase
148656576	YP_001276781.1	494	hypothetical protein RoseRS_2454	Roseiflexus sp. RS-1	Bacteria,Chloroflexi,Chloroflexi,Chloroflexales,Chloroflexaceae,Roseiflexus,Roseiflexus sp. RS-1	276	select	unknown	no		toxin	HTH	pfam09002_CARF_HTH_REase
332524510	ZP_08400717.1	558	hypothetical protein RBXJA2T_01915	Rubrivivax benzoatilyticus JA2	Bacteria,Proteobacteria,Betaproteobacteria,Burkholderiales,unclassified Burkholderiales,Burkholderiales Genera incertae sedis,Rubrivivax,Rubrivivax benzoatilyticus,Rubrivivax benzoatilyticus JA2	247	select	IIIB	yes		toxin	HTH	pfam09002_CARF_HTH_REase
163858564	YP_001632862.1	587	hypothetical protein Bpet4246	Bordetella petrii DSM 12804	Bacteria,Proteobacteria,Betaproteobacteria,Burkholderiales,Alcaligenaceae,Bordetella,Bordetella petrii,Bordetella petrii DSM 12804	27	select	unknown	no		toxin	HTH	pfam09002_CARF_HTH_REase
381158059	ZP_09867292.1	213	protein of unknown function (DUF1887)	Thiorhodovibrio sp. 970	Bacteria,Proteobacteria,Gammaproteobacteria,Chromatiales,Chromatiaceae,Thiorhodovibrio,Thiorhodovibrio sp. 970	625	select_fragment	unknown	no		toxin	HTH	pfam09002_CARF_HTH_REase
428314610	YP_007125503.1	279	CRISPR-associated protein (Cas_Cas02710)	Microcoleus sp. PCC 7113	Bacteria,Cyanobacteria,Oscillatoriales,Microcoleus,Microcoleus sp. PCC 7113	565	select_incomplete	IIIA	yes		no_toxin	HTH	pfam09002_CARF_HTH_REase
385778118	YP_005687283.1	329	hypothetical protein Clo1313_0754	Clostridium thermocellum DSM 1313	Bacteria,Firmicutes,Clostridia,Clostridiales,Clostridiaceae,Clostridium,Clostridium thermocellum,Clostridium thermocellum DSM 1313	509	select_incomplete	unknown	yes		toxin	HTH	pfam09002_CARF_HTH_REase
425462972	ZP_18842435.1	282	hypothetical protein MICAG_3590002	Microcystis aeruginosa PCC 9808	Bacteria,Cyanobacteria,Chroococcales,Microcystis,Microcystis aeruginosa,Microcystis aeruginosa PCC 9808	561	select_incomplete	unknown	yes		toxin	HTH	pfam09002_CARF_HTH_REase
385230264	YP_005790180.1	616	hypothetical protein HPPN135_04900	Helicobacter pylori Puno135	Bacteria,Proteobacteria,delta/epsilon subdivisions,Epsilonproteobacteria,Campylobacterales,Helicobacteraceae,Helicobacter,Helicobacter pylori,Helicobacter pylori Puno135	5	select	unknown	no		toxin	HTH	pfam09002_CARF_HTH_REase_AAA
46255181	YP_006093.1	636	hypothetical protein TT_P0110	Thermus thermophilus HB27	Bacteria,Deinococcus-Thermus,Deinococci,Thermales,Thermaceae,Thermus,Thermus thermophilus,Thermus thermophilus HB27	78	select	IIIA	yes		toxin	HTH	pfam09002_CARF_CARF_HTH_REase
384438626	YP_005653350.1	703	hypothetical protein	Thermus sp. CCB_US3_UF1	Bacteria,Deinococcus-Thermus,Deinococci,Thermales,Thermaceae,Thermus,Thermus sp. CCB_US3_UF1	224	select	IIIB	yes		toxin	HTH	pfam09002_CARF_CARF_HTH_REase
313667810	YP_004048094.1	337	hypothetical protein NLA_4650	Neisseria lactamica 020-06	Bacteria,Proteobacteria,Betaproteobacteria,Neisseriales,Neisseriaceae,Neisseria,Neisseria lactamica,Neisseria lactamica 020-06	7	select	unknown	no		toxin	HTH	pfam09002_Zn_finger_CARF_HTH_REase
171185041	YP_001793960.1	593	hypothetical protein Tneu_0572	Pyrobaculum neutrophilum V24Sta	Archaea,Crenarchaeota,Thermoprotei,Thermoproteales,Thermoproteaceae,Pyrobaculum,Pyrobaculum neutrophilum,Pyrobaculum neutrophilum V24Sta	237	select	IIIB	yes		toxin	HTH	pfam09455_membrane_CARF_HTH_HEPN
15669870	NP_248684.1	634	hypothetical protein MJ_1674	Methanocaldococcus jannaschii DSM 2661	Archaea,Euryarchaeota,Methanococci,Methanococcales,Methanocaldococcaceae,Methanocaldococcus,Methanocaldococcus jannaschii,Methanocaldococcus jannaschii DSM 2661	77	select	IIIA	yes		toxin	HTH	pfam09455_CARF_aHdomain_HTH_HEPN
401563715	ZP_10804660.1	483	CRISPR-associated (Cas) DxTHG domain protein	Selenomonas sp. FOBRC6	Bacteria,Firmicutes,Negativicutes,Selenomonadales,Veillonellaceae,Selenomonas,Selenomonas sp. FOBRC6	79	select	unknown	yes		toxin	HTH	pfam09455_CARF_aHdomain_HTH_HEPN
303230099	ZP_07316869.1	734	hypothetical protein HMPREF9684_0884	Veillonella atypica ACS-134-V-Col7a	Bacteria,Firmicutes,Negativicutes,Selenomonadales,Veillonellaceae,Veillonella,Veillonella atypica,Veillonella atypica ACS-134-V-Col7a	220	select	unknown	yes		toxin	HTH	pfam09455_CARF_aHdomain_HTH_HEPN
304436785	ZP_07396753.1	618	conserved hypothetical protein	Selenomonas sp. oral taxon 149 str. 67H29BP	Bacteria,Firmicutes,Negativicutes,Selenomonadales,Veillonellaceae,Selenomonas,Selenomonas sp. oral taxon 149,Selenomonas sp. oral taxon 149 str. 67H29BP	236	select	unknown	yes		toxin	HTH	pfam09455_CARF_aHdomain_HTH_HEPN
325678411	ZP_08158031.1	549	hypothetical protein CUS_6305	Ruminococcus albus 8	Bacteria,Firmicutes,Clostridia,Clostridiales,Ruminococcaceae,Ruminococcus,Ruminococcus albus,Ruminococcus albus 8	252	select	IIIB	yes		toxin	HTH	pfam09455_CARF_aHdomain_HTH_HEPN
313894819	ZP_07828379.1	769	putative flagellar protein FliS	Selenomonas sp. oral taxon 137 str. F0430	Bacteria,Firmicutes,Negativicutes,Selenomonadales,Veillonellaceae,Selenomonas,Selenomonas sp. oral taxon 137,Selenomonas sp. oral taxon 137 str. F0430	217	select	IIIA	yes		toxin	HTH	pfam09455_CARF_aHdomain_HTH_HEPN_CARF
268609492	ZP_06143219.1	856	hypothetical protein RflaF_08350	Ruminococcus flavefaciens FD-1	Bacteria,Firmicutes,Clostridia,Clostridiales,Ruminococcaceae,Ruminococcus,Ruminococcus flavefaciens,Ruminococcus flavefaciens FD-1	214	select	unknown	no		toxin	HTH	pfam09455_CARF_aHdomain_HTH_HEPN_CARF
297567724	YP_003686695.1	357	transposase IS3/IS911 family protein	Meiothermus silvanus DSM 9946	Bacteria,Deinococcus-Thermus,Deinococci,Thermales,Thermaceae,Meiothermus,Meiothermus silvanus,Meiothermus silvanus DSM 9946	484	select	IIIB	yes		toxin	HTH	pfam09455_CARF_HTH_HEPN
15898231	NP_342836.1	377	hypothetical protein SSO1389	Sulfolobus solfataricus P2	Archaea,Crenarchaeota,Thermoprotei,Sulfolobales,Sulfolobaceae,Sulfolobus,Sulfolobus solfataricus,Sulfolobus solfataricus P2	458	select	IA	yes		toxin	HTH	pfam09455_CARF_HTH_HEPN
384439727	YP_005654451.1	382	CRISPR-associated protein, TM1812	Thermus sp. CCB_US3_UF1	Bacteria,Deinococcus-Thermus,Deinococci,Thermales,Thermaceae,Thermus,Thermus sp. CCB_US3_UF1	165	select	IIIA	yes		toxin	HTH	pfam09455_CARF_HTH_HEPN
309791954	ZP_07686432.1	386	CRISPR-associated protein, TM1812 family	Oscillochloris trichoides DG-6	Bacteria,Chloroflexi,Chloroflexi,Chloroflexales,Oscillochloridaceae,Oscillochloris,Oscillochloris trichoides,Oscillochloris trichoides DG-6	436	select	IIIA	yes		toxin	HTH	pfam09455_CARF_HTH_HEPN
30248146	NP_840216.1	388	hypothetical protein NE0115	Nitrosomonas europaea ATCC 19718	Bacteria,Proteobacteria,Betaproteobacteria,Nitrosomonadales,Nitrosomonadaceae,Nitrosomonas,Nitrosomonas europaea,Nitrosomonas europaea ATCC 19718	103	select	IIIA	yes		toxin	HTH	pfam09455_CARF_HTH_HEPN
145591348	YP_001153350.1	391	hypothetical protein Pars_1120	Pyrobaculum arsenaticum DSM 13514	Archaea,Crenarchaeota,Thermoprotei,Thermoproteales,Thermoproteaceae,Pyrobaculum,Pyrobaculum arsenaticum,Pyrobaculum arsenaticum DSM 13514	170	select	IIIB	yes		toxin	HTH	pfam09455_CARF_HTH_HEPN
37677210	NP_937606.1	391	hypothetical protein VVA1550	Vibrio vulnificus YJ016	Bacteria,Proteobacteria,Gammaproteobacteria,Vibrionales,Vibrionaceae,Vibrio,Vibrio vulnificus,Vibrio vulnificus YJ016	431	select	unknown	yes		toxin	HTH	pfam09455_CARF_HTH_HEPN
145591362	YP_001153364.1	396	CRISPR-associated DxTHG family protein	Pyrobaculum arsenaticum DSM 13514	Archaea,Crenarchaeota,Thermoprotei,Thermoproteales,Thermoproteaceae,Pyrobaculum,Pyrobaculum arsenaticum,Pyrobaculum arsenaticum DSM 13514	169	select	unknown	yes		toxin	HTH	pfam09455_CARF_HTH_HEPN
337284281	YP_004623755.1	397	CRISPR-associated protein	Pyrococcus yayanosii CH1	Archaea,Euryarchaeota,Thermococci,Thermococcales,Thermococcaceae,Pyrococcus,Pyrococcus yayanosii,Pyrococcus yayanosii CH1	422	select	IIIB	yes		toxin	HTH	pfam09455_CARF_HTH_HEPN
365922339	ZP_09446567.1	398	CRISPR-associated protein, TM1812 family	Cardiobacterium valvarum F0432	Bacteria,Proteobacteria,Gammaproteobacteria,Cardiobacteriales,Cardiobacteriaceae,Cardiobacterium,Cardiobacterium valvarum,Cardiobacterium valvarum F0432	421	select	IIIB	yes		toxin	HTH	pfam09455_CARF_HTH_HEPN
206901784	YP_002250340.1	399	CRISPR-associated DxTHG motif protein	Dictyoglomus thermophilum H-6-12	Bacteria,Dictyoglomi,Dictyoglomia,Dictyoglomales,Dictyoglomaceae,Dictyoglomus,Dictyoglomus thermophilum,Dictyoglomus thermophilum H-6-12	167	select	unknown	no		toxin	HTH	pfam09455_CARF_HTH_HEPN
88810309	ZP_01125566.1	399	possible M. jannaschii predicted coding region MJ1674	Nitrococcus mobilis Nb-231	Bacteria,Proteobacteria,Gammaproteobacteria,Chromatiales,Ectothiorhodospiraceae,Nitrococcus,Nitrococcus mobilis,Nitrococcus mobilis Nb-231	419	select	IIIB	yes		toxin	HTH	pfam09455_CARF_HTH_HEPN
397171353	ZP_10494761.1	399	hypothetical protein AEST_25270	Alishewanella aestuarii B11	Bacteria,Proteobacteria,Gammaproteobacteria,Alteromonadales,Alteromonadaceae,Alishewanella,Alishewanella aestuarii,Alishewanella aestuarii B11	420	select	unknown	no		toxin	HTH	pfam09455_CARF_HTH_HEPN
221635869	YP_002523745.1	400	crispr-associated protein, Csx2 family	Thermomicrobium roseum DSM 5159	Bacteria,Chloroflexi,Thermomicrobia,Thermomicrobiales,Thermomicrobiaceae,Thermomicrobium,Thermomicrobium roseum,Thermomicrobium roseum DSM 5159	417	select	unknown	no		toxin	HTH	pfam09455_CARF_HTH_HEPN
304318001	YP_003853146.1	400	CRISPR-associated protein	Thermoanaerobacterium thermosaccharolyticum DSM 571	Bacteria,Firmicutes,Clostridia,Thermoanaerobacterales,Thermoanaerobacterales Family III. Incertae Sedis,Thermoanaerobacterium,Thermoanaerobacterium thermosaccharolyticum,Thermoanaerobacterium thermosaccharolyticum DSM 571	418	select	IB	yes		toxin	HTH	pfam09455_CARF_HTH_HEPN
220934973	YP_002513872.1	401	CRISPR-associated protein, TM1812 family	Thioalkalivibrio sulfidophilus HL-EbGr7	Bacteria,Proteobacteria,Gammaproteobacteria,Chromatiales,Ectothiorhodospiraceae,Thioalkalivibrio,Thioalkalivibrio sulfidophilus,Thioalkalivibrio sulfidophilus HL-EbGr7	102	select	IIIB	yes		toxin	HTH	pfam09455_CARF_HTH_HEPN
163782072	ZP_02177071.1	401	hypothetical protein HG1285_18104	Hydrogenivirga sp. 128-5-R1-1	Bacteria,Aquificae,Aquificae,Aquificales,Aquificaceae,Hydrogenivirga,Hydrogenivirga sp. 128-5-R1-1	414	select	IIIA	yes		toxin	HTH	pfam09455_CARF_HTH_HEPN
320105006	YP_004180597.1	402	CRISPR-associated protein	Isosphaera pallida ATCC 43644	Bacteria,Planctomycetes,Planctomycetia,Planctomycetales,Planctomycetaceae,Isosphaera,Isosphaera pallida,Isosphaera pallida ATCC 43644	411	select	unknown	yes		toxin	HTH	pfam09455_CARF_HTH_HEPN
384136280	YP_005518994.1	402	CRISPR-associated protein DxTHG motif protein	Alicyclobacillus acidocaldarius subsp. acidocaldarius Tc-4-1	Bacteria,Firmicutes,Bacilli,Bacillales,Alicyclobacillaceae,Alicyclobacillus,Alicyclobacillus acidocaldarius,Alicyclobacillus acidocaldarius subsp. acidocaldarius,Alicyclobacillus acidocaldarius subsp. acidocaldarius Tc-4-1	412	select	IIIB	yes		toxin	HTH	pfam09455_CARF_HTH_HEPN
328951417	YP_004368752.1	405	CRISPR-associated protein DxTHG motif protein	Marinithermus hydrothermalis DSM 14884	Bacteria,Deinococcus-Thermus,Deinococci,Thermales,Thermaceae,Marinithermus,Marinithermus hydrothermalis,Marinithermus hydrothermalis DSM 14884	406	select	IIIB	yes		toxin	HTH	pfam09455_CARF_HTH_HEPN
13541106	NP_110794.1	406	hypothetical protein TVN0275	Thermoplasma volcanium GSS1	Archaea,Euryarchaeota,Thermoplasmata,Thermoplasmatales,Thermoplasmataceae,Thermoplasma,Thermoplasma volcanium,Thermoplasma volcanium GSS1	99	select	unknown	no		toxin	HTH	pfam09455_CARF_HTH_HEPN
13540945	NP_110633.1	406	hypothetical protein TVN0114	Thermoplasma volcanium GSS1	Archaea,Euryarchaeota,Thermoplasmata,Thermoplasmatales,Thermoplasmataceae,Thermoplasma,Thermoplasma volcanium,Thermoplasma volcanium GSS1	147	select	IIIA	yes		toxin	HTH	pfam09455_CARF_HTH_HEPN
379728577	YP_005320773.1	407	CRISPR-associated protein	Saprospira grandis str. Lewin	Bacteria,Bacteroidetes/Chlorobi group,Bacteroidetes,Sphingobacteriia,Sphingobacteriales,Saprospiraceae,Saprospira,Saprospira grandis,Saprospira grandis str. Lewin	402	select	IIIA	yes		toxin	HTH	pfam09455_CARF_HTH_HEPN
88602532	YP_502710.1	408	CRISPR-associated TM1812 family protein	Methanospirillum hungatei JF-1	Archaea,Euryarchaeota,Methanomicrobia,Methanomicrobiales,Methanospirillaceae,Methanospirillum,Methanospirillum hungatei,Methanospirillum hungatei JF-1	400	select	unknown	no		toxin	HTH	pfam09455_CARF_HTH_HEPN
359786489	ZP_09289609.1	408	hypothetical protein MOY_11262	Halomonas sp. GFAJ-1	Bacteria,Proteobacteria,Gammaproteobacteria,Oceanospirillales,Halomonadaceae,Halomonas,Halomonas sp. GFAJ-1	401	select	IIIB	yes		toxin	HTH	pfam09455_CARF_HTH_HEPN
320161855	YP_004175080.1	410	hypothetical protein ANT_24540	Anaerolinea thermophila UNI-1	Bacteria,Chloroflexi,Anaerolineae,Anaerolineales,Anaerolineaceae,Anaerolinea,Anaerolinea thermophila,Anaerolinea thermophila UNI-1	398	select	IIIA	yes		toxin	HTH	pfam09455_CARF_HTH_HEPN
384916442	ZP_10016599.1	410	hypothetical protein MFUM_700021	Methylacidiphilum fumariolicum SolV	Bacteria,Chlamydiae/Verrucomicrobia group,Verrucomicrobia,unclassified Verrucomicrobia,Methylacidiphilales,Methylacidiphilaceae,Methylacidiphilum,Methylacidiphilum fumariolicum,Methylacidiphilum fumariolicum SolV	399	select	IIIB	yes		toxin	HTH	pfam09455_CARF_HTH_HEPN
338730959	YP_004660351.1	411	CRISPR-associated protein, TM1812 family	Thermotoga thermarum DSM 5069	Bacteria,Thermotogae,Thermotogae,Thermotogales,Thermotogaceae,Thermotoga,Thermotoga thermarum,Thermotoga thermarum DSM 5069	395	select	IIIB	yes		toxin	HTH	pfam09455_CARF_HTH_HEPN
219847981	YP_002462414.1	412	TM1812 family CRISPR-associated protein	Chloroflexus aggregans DSM 9485	Bacteria,Chloroflexi,Chloroflexi,Chloroflexales,Chloroflexaceae,Chloroflexus,Chloroflexus aggregans,Chloroflexus aggregans DSM 9485	98	select	unknown	yes		toxin	HTH	pfam09455_CARF_HTH_HEPN
297619392	YP_003707497.1	413	CRISPR-associated protein TM1812	Methanococcus voltae A3	Archaea,Euryarchaeota,Methanococci,Methanococcales,Methanococcaceae,Methanococcus,Methanococcus voltae,Methanococcus voltae A3	392	select	unknown	no		toxin	HTH	pfam09455_CARF_HTH_HEPN
375256009	YP_005015176.1	414	CRISPR-associated protein	Tannerella forsythia ATCC 43037	Bacteria,Bacteroidetes/Chlorobi group,Bacteroidetes,Bacteroidia,Bacteroidales,Porphyromonadaceae,Tannerella,Tannerella forsythia,Tannerella forsythia ATCC 43037	390	select	IIIA	yes		toxin	HTH	pfam09455_CARF_HTH_HEPN
376003200	ZP_09781014.1	415	CRISPR-associated protein	Arthrospira sp. PCC 8005	Bacteria,Cyanobacteria,Oscillatoriales,Arthrospira,Arthrospira sp. PCC 8005	389	select	IIIA	yes		toxin	HTH	pfam09455_CARF_HTH_HEPN
345303025	YP_004824927.1	416	CRISPR-associated protein, TM1812 family	Rhodothermus marinus SG0.5JP17-172	Bacteria,Bacteroidetes/Chlorobi group,Bacteroidetes,Bacteroidetes Order II. Incertae sedis,Rhodothermaceae,Rhodothermus,Rhodothermus marinus,Rhodothermus marinus SG0.5JP17-172	128	select	IIIA	yes		toxin	HTH	pfam09455_CARF_HTH_HEPN
125975693	YP_001039603.1	416	CRISPR-associated TM1812 family protein	Clostridium thermocellum ATCC 27405	Bacteria,Firmicutes,Clostridia,Clostridiales,Clostridiaceae,Clostridium,Clostridium thermocellum,Clostridium thermocellum ATCC 27405	162	select	IIIB	yes		toxin	HTH	pfam09455_CARF_HTH_HEPN
327314601	YP_004330038.1	416	CRISPR-associated protein	Prevotella denticola F0289	Bacteria,Bacteroidetes/Chlorobi group,Bacteroidetes,Bacteroidia,Bacteroidales,Prevotellaceae,Prevotella,Prevotella denticola,Prevotella denticola F0289	163	select	unknown	yes		toxin	HTH	pfam09455_CARF_HTH_HEPN
14590105	NP_142169.1	417	hypothetical protein PH0168	Pyrococcus horikoshii OT3	Archaea,Euryarchaeota,Thermococci,Thermococcales,Thermococcaceae,Pyrococcus,Pyrococcus horikoshii,Pyrococcus horikoshii OT3	157	select	IIIA	yes		toxin	HTH	pfam09455_CARF_HTH_HEPN
88602025	YP_502203.1	417	CRISPR-associated TM1812 family protein	Methanospirillum hungatei JF-1	Archaea,Euryarchaeota,Methanomicrobia,Methanomicrobiales,Methanospirillaceae,Methanospirillum,Methanospirillum hungatei,Methanospirillum hungatei JF-1	382	select	unknown	yes		toxin	HTH	pfam09455_CARF_HTH_HEPN
159898446	YP_001544693.1	417	CRISPR-associated TM1812 family protein	Herpetosiphon aurantiacus DSM 785	Bacteria,Chloroflexi,Chloroflexi,Herpetosiphonales,Herpetosiphonaceae,Herpetosiphon,Herpetosiphon aurantiacus,Herpetosiphon aurantiacus DSM 785	383	select	unknown	yes		toxin	HTH	pfam09455_CARF_HTH_HEPN
410668751	YP_006921122.1	417	CRISPR-associated protein Csx2	Thermacetogenium phaeum DSM 12270	Bacteria,Firmicutes,Clostridia,Thermoanaerobacterales,Thermoanaerobacteraceae,Thermacetogenium,Thermacetogenium phaeum,Thermacetogenium phaeum DSM 12270	384	select	IIIA	yes		toxin	HTH	pfam09455_CARF_HTH_HEPN
297623896	YP_003705330.1	418	CRISPR-associated protein	Truepera radiovictrix DSM 17093	Bacteria,Deinococcus-Thermus,Deinococci,Deinococcales,Trueperaceae,Truepera,Truepera radiovictrix,Truepera radiovictrix DSM 17093	160	select	IIIB	yes		toxin	HTH	pfam09455_CARF_HTH_HEPN
15921291	NP_376960.1	419	hypothetical protein ST1040	Sulfolobus tokodaii str. 7	Archaea,Crenarchaeota,Thermoprotei,Sulfolobales,Sulfolobaceae,Sulfolobus,Sulfolobus tokodaii,Sulfolobus tokodaii str. 7	378	select	unknown	no		toxin	HTH	pfam09455_CARF_HTH_HEPN
336323853	YP_004603820.1	419	CRISPR-associated protein	Flexistipes sinusarabici DSM 4947	Bacteria,Deferribacteres,Deferribacteres,Deferribacterales,Deferribacteraceae,Flexistipes,Flexistipes sinusarabici,Flexistipes sinusarabici DSM 4947	380	select	IIIB	yes		toxin	HTH	pfam09455_CARF_HTH_HEPN
261403335	YP_003247559.1	420	CRISPR-associated protein	Methanocaldococcus vulcanius M7	Archaea,Euryarchaeota,Methanococci,Methanococcales,Methanocaldococcaceae,Methanocaldococcus,Methanocaldococcus vulcanius,Methanocaldococcus vulcanius M7	159	select	IIIA	yes		toxin	HTH	pfam09455_CARF_HTH_HEPN
15899332	NP_343937.1	421	hypothetical protein SSO2606	Sulfolobus solfataricus P2	Archaea,Crenarchaeota,Thermoprotei,Sulfolobales,Sulfolobaceae,Sulfolobus,Sulfolobus solfataricus,Sulfolobus solfataricus P2	42	select	unknown	no		toxin	HTH	pfam09455_CARF_HTH_HEPN
38505729	NP_942349.1	422	hypothetical protein slr7061	Synechocystis sp. PCC 6803	Bacteria,Cyanobacteria,Chroococcales,Synechocystis,Synechocystis sp. PCC 6803	16	select	IIIA	yes		toxin	HTH	pfam09455_CARF_HTH_HEPN
289596698	YP_003483394.1	422	CRISPR-associated protein, TM1812 family	Aciduliprofundum boonei T469	Archaea,Euryarchaeota,unclassified Euryarchaeota,Aciduliprofundum,Aciduliprofundum boonei,Aciduliprofundum boonei T469	158	select	IIIA	yes		toxin	HTH	pfam09455_CARF_HTH_HEPN
295695992	YP_003589230.1	424	CRISPR-associated protein	Kyrpidia tusciae DSM 2912	Bacteria,Firmicutes,Bacilli,Bacillales,Alicyclobacillaceae,Kyrpidia,Kyrpidia tusciae,Kyrpidia tusciae DSM 2912	371	select	IIIB	yes		toxin	HTH	pfam09455_CARF_HTH_HEPN
88602024	YP_502202.1	425	CRISPR-associated TM1812 family protein	Methanospirillum hungatei JF-1	Archaea,Euryarchaeota,Methanomicrobia,Methanomicrobiales,Methanospirillaceae,Methanospirillum,Methanospirillum hungatei,Methanospirillum hungatei JF-1	369	select	unknown	yes		toxin	HTH	pfam09455_CARF_HTH_HEPN
328953416	YP_004370750.1	425	CRISPR-associated protein	Desulfobacca acetoxidans DSM 11109	Bacteria,Proteobacteria,delta/epsilon subdivisions,Deltaproteobacteria,Syntrophobacterales,Syntrophaceae,Desulfobacca,Desulfobacca acetoxidans,Desulfobacca acetoxidans DSM 11109	370	select	IIIA	yes		toxin	HTH	pfam09455_CARF_HTH_HEPN
146303923	YP_001191239.1	426	CRISPR-associated DxTHG family protein	Metallosphaera sedula DSM 5348	Archaea,Crenarchaeota,Thermoprotei,Sulfolobales,Sulfolobaceae,Metallosphaera,Metallosphaera sedula,Metallosphaera sedula DSM 5348	367	select	IA	yes		toxin	HTH	pfam09455_CARF_HTH_HEPN
268318369	YP_003292087.1	426	CRISPR-associated protein	Rhodothermus marinus DSM 4252	Bacteria,Bacteroidetes/Chlorobi group,Bacteroidetes,Bacteroidetes Order II. Incertae sedis,Rhodothermaceae,Rhodothermus,Rhodothermus marinus,Rhodothermus marinus DSM 4252	368	select	IIIA	yes		toxin	HTH	pfam09455_CARF_HTH_HEPN
206901350	YP_002250070.1	427	CRISPR-associated DxTHG motif protein	Dictyoglomus thermophilum H-6-12	Bacteria,Dictyoglomi,Dictyoglomia,Dictyoglomales,Dictyoglomaceae,Dictyoglomus,Dictyoglomus thermophilum,Dictyoglomus thermophilum H-6-12	156	select	IIIA	yes		toxin	HTH	pfam09455_CARF_HTH_HEPN
352682433	YP_004892957.1	428	CRISPR system associated protein	Thermoproteus tenax Kra 1	Archaea,Crenarchaeota,Thermoprotei,Thermoproteales,Thermoproteaceae,Thermoproteus,Thermoproteus tenax,Thermoproteus tenax Kra 1	364	select	IA	yes		toxin	HTH	pfam09455_CARF_HTH_HEPN
167040470	YP_001663455.1	429	CRISPR-associated TM1812 family protein	Thermoanaerobacter sp. X514	Bacteria,Firmicutes,Clostridia,Thermoanaerobacterales,Thermoanaerobacteraceae,Thermoanaerobacter,Thermoanaerobacter sp. X514	64	select	IIIA	yes		toxin	HTH	pfam09455_CARF_HTH_HEPN
70606984	YP_255854.1	429	hypothetical protein Saci_1215	Sulfolobus acidocaldarius DSM 639	Archaea,Crenarchaeota,Thermoprotei,Sulfolobales,Sulfolobaceae,Sulfolobus,Sulfolobus acidocaldarius,Sulfolobus acidocaldarius DSM 639	358	select	unknown	no		toxin	HTH	pfam09455_CARF_HTH_HEPN
220932346	YP_002509254.1	429	CRISPR-associated protein	Halothermothrix orenii H 168	Bacteria,Firmicutes,Clostridia,Halanaerobiales,Halanaerobiaceae,Halothermothrix,Halothermothrix orenii,Halothermothrix orenii H 168	359	select	IIIB	yes		toxin	HTH	pfam09455_CARF_HTH_HEPN
381180790	ZP_09889627.1	429	CRISPR-associated DxTHG motif protein	Treponema saccharophilum DSM 2985	Bacteria,Spirochaetes,Spirochaetia,Spirochaetales,Spirochaetaceae,Treponema,Treponema saccharophilum,Treponema saccharophilum DSM 2985	362	select	unknown	yes		toxin	HTH	pfam09455_CARF_HTH_HEPN
48477130	YP_022836.1	431	hypothetical protein PTO0058	Picrophilus torridus DSM 9790	Archaea,Euryarchaeota,Thermoplasmata,Thermoplasmatales,Picrophilaceae,Picrophilus,Picrophilus torridus,Picrophilus torridus DSM 9790	353	select	unknown	yes		toxin	HTH	pfam09455_CARF_HTH_HEPN
295697275	YP_003590513.1	431	CRISPR-associated protein	Kyrpidia tusciae DSM 2912	Bacteria,Firmicutes,Bacilli,Bacillales,Alicyclobacillaceae,Kyrpidia,Kyrpidia tusciae,Kyrpidia tusciae DSM 2912	356	select	IB	yes		toxin	HTH	pfam09455_CARF_HTH_HEPN
397904901	ZP_10505779.1	431	CRISPR-associated protein TM1812	Caloramator australicus RC3	Bacteria,Firmicutes,Clostridia,Clostridiales,Clostridiaceae,Caloramator,Caloramator australicus,Caloramator australicus RC3	357	select	unknown	no		toxin	HTH	pfam09455_CARF_HTH_HEPN
212224047	YP_002307283.1	432	hypothetical protein TON_0898	Thermococcus onnurineus NA1	Archaea,Euryarchaeota,Thermococci,Thermococcales,Thermococcaceae,Thermococcus,Thermococcus onnurineus,Thermococcus onnurineus NA1	96	select	IIIA	yes		toxin	HTH	pfam09455_CARF_HTH_HEPN
261415952	YP_003249635.1	432	CRISPR-associated protein	Fibrobacter succinogenes subsp. succinogenes S85	Bacteria,Fibrobacteres/Acidobacteria group,Fibrobacteres,Fibrobacteria,Fibrobacterales,Fibrobacteraceae,Fibrobacter,Fibrobacter succinogenes,Fibrobacter succinogenes subsp. succinogenes,Fibrobacter succinogenes subsp. succinogenes S85	347	select	IIIA	yes		toxin	HTH	pfam09455_CARF_HTH_HEPN
307595267	YP_003901584.1	432	CRISPR-associated protein	Vulcanisaeta distributa DSM 14429	Archaea,Crenarchaeota,Thermoprotei,Thermoproteales,Thermoproteaceae,Vulcanisaeta,Vulcanisaeta distributa,Vulcanisaeta distributa DSM 14429	348	select	IIIB	yes		toxin	HTH	pfam09455_CARF_HTH_HEPN
336397799	ZP_08578599.1	432	CRISPR-associated protein, TM1812 family	Prevotella multisaccharivorax DSM 17128	Bacteria,Bacteroidetes/Chlorobi group,Bacteroidetes,Bacteroidia,Bacteroidales,Prevotellaceae,Prevotella,Prevotella multisaccharivorax,Prevotella multisaccharivorax DSM 17128	351	select	unknown	yes		toxin	HTH	pfam09455_CARF_HTH_HEPN
424843360	ZP_18267985.1	432	CRISPR-associated protein, TM1812 family	Saprospira grandis DSM 2844	Bacteria,Bacteroidetes/Chlorobi group,Bacteroidetes,Sphingobacteriia,Sphingobacteriales,Saprospiraceae,Saprospira,Saprospira grandis,Saprospira grandis DSM 2844	352	select	IIIB	yes		toxin	HTH	pfam09455_CARF_HTH_HEPN
223038777	ZP_03609069.1	433	crispr-associated protein dxthg motif	Campylobacter rectus RM3267	Bacteria,Proteobacteria,delta/epsilon subdivisions,Epsilonproteobacteria,Campylobacterales,Campylobacteraceae,Campylobacter,Campylobacter rectus,Campylobacter rectus RM3267	152	select	IIIA	yes		toxin	HTH	pfam09455_CARF_HTH_HEPN
269838990	YP_003323682.1	434	CRISPR-associated protein	Thermobaculum terrenum ATCC BAA-798	Bacteria,unclassified Bacteria,Thermobaculum,Thermobaculum terrenum,Thermobaculum terrenum ATCC BAA-798	344	select	IIIB	yes		toxin	HTH	pfam09455_CARF_HTH_HEPN
317051214	YP_004112330.1	435	CRISPR-associated protein DxTHG motif protein	Desulfurispirillum indicum S5	Bacteria,Chrysiogenetes,Chrysiogenetes,Chrysiogenales,Chrysiogenaceae,Desulfurispirillum,Desulfurispirillum indicum,Desulfurispirillum indicum S5	342	select	IIIA	yes		toxin	HTH	pfam09455_CARF_HTH_HEPN
239825883	YP_002948507.1	437	CRISPR-associated protein	Geobacillus sp. WCH70	Bacteria,Firmicutes,Bacilli,Bacillales,Bacillaceae,Geobacillus,Geobacillus sp. WCH70	61	select	IIIB	yes		toxin	HTH	pfam09455_CARF_HTH_HEPN
146295120	YP_001178891.1	437	CRISPR-associated protein DxTHG motif protein	Caldicellulosiruptor saccharolyticus DSM 8903	Bacteria,Firmicutes,Clostridia,Thermoanaerobacterales,Thermoanaerobacterales Family III. Incertae Sedis,Caldicellulosiruptor,Caldicellulosiruptor saccharolyticus,Caldicellulosiruptor saccharolyticus DSM 8903	62	select	unknown	no		toxin	HTH	pfam09455_CARF_HTH_HEPN
168216142	ZP_02641767.1	437	putative crispr-associated protein, family	Clostridium perfringens NCTC 8239	Bacteria,Firmicutes,Clostridia,Clostridiales,Clostridiaceae,Clostridium,Clostridium perfringens,Clostridium perfringens NCTC 8239	149	select	IIIA	yes		toxin	HTH	pfam09455_CARF_HTH_HEPN
219851091	YP_002465523.1	438	CRISPR-associated protein	Methanosphaerula palustris E1-9c	Archaea,Euryarchaeota,Methanomicrobia,Methanomicrobiales,Methanoregulaceae,Methanosphaerula,Methanosphaerula palustris,Methanosphaerula palustris E1-9c	332	select	unknown	no		toxin	HTH	pfam09455_CARF_HTH_HEPN
227829654	YP_002831433.1	438	CRISPR-associated protein DxTHG motif	Sulfolobus islandicus L.S.2.15	Archaea,Crenarchaeota,Thermoprotei,Sulfolobales,Sulfolobaceae,Sulfolobus,Sulfolobus islandicus,Sulfolobus islandicus L.S.2.15	333	select	IA	yes		toxin	HTH	pfam09455_CARF_HTH_HEPN
269838989	YP_003323681.1	438	CRISPR-associated protein	Thermobaculum terrenum ATCC BAA-798	Bacteria,unclassified Bacteria,Thermobaculum,Thermobaculum terrenum,Thermobaculum terrenum ATCC BAA-798	335	select	IIIB	yes		toxin	HTH	pfam09455_CARF_HTH_HEPN
86607167	YP_475930.1	439	CRISPR-associated TM1812 family protein	Synechococcus sp. JA-3-3Ab	Bacteria,Cyanobacteria,Chroococcales,Synechococcus,Synechococcus sp. JA-3-3Ab	47	select	IIIB	yes		toxin	HTH	pfam09455_CARF_HTH_HEPN
340350163	ZP_08673163.1	439	CRISPR-associated TM1812 family protein	Prevotella nigrescens ATCC 33563	Bacteria,Bacteroidetes/Chlorobi group,Bacteroidetes,Bacteroidia,Bacteroidales,Prevotellaceae,Prevotella,Prevotella nigrescens,Prevotella nigrescens ATCC 33563	144	select	unknown	yes		toxin	HTH	pfam09455_CARF_HTH_HEPN
346223885	ZP_08845027.1	440	CRISPR-associated protein	Anaerophaga thermohalophila DSM 12881	Bacteria,Bacteroidetes/Chlorobi group,Bacteroidetes,Bacteroidia,Bacteroidales,Marinilabiliaceae,Anaerophaga,Anaerophaga thermohalophila,Anaerophaga thermohalophila DSM 12881	145	select	IIIA	yes		toxin	HTH	pfam09455_CARF_HTH_HEPN
333996003	YP_004528616.1	440	putative CRISPR-associated protein	Treponema azotonutricium ZAS-9	Bacteria,Spirochaetes,Spirochaetia,Spirochaetales,Spirochaetaceae,Treponema,Treponema azotonutricium,Treponema azotonutricium ZAS-9	330	select	IIIB	yes		toxin	HTH	pfam09455_CARF_HTH_HEPN
379728575	YP_005320771.1	441	CRISPR-associated protein	Saprospira grandis str. Lewin	Bacteria,Bacteroidetes/Chlorobi group,Bacteroidetes,Sphingobacteriia,Sphingobacteriales,Saprospiraceae,Saprospira,Saprospira grandis,Saprospira grandis str. Lewin	142	select	IIIA	yes		toxin	HTH	pfam09455_CARF_HTH_HEPN
325968989	YP_004245181.1	441	CRISPR-associated protein DxTHG motif protein	Vulcanisaeta moutnovskia 768-28	Archaea,Crenarchaeota,Thermoprotei,Thermoproteales,Thermoproteaceae,Vulcanisaeta,Vulcanisaeta moutnovskia,Vulcanisaeta moutnovskia 768-28	329	select	IIIB	yes		toxin	HTH	pfam09455_CARF_HTH_HEPN
258512263	YP_003185697.1	442	CRISPR-associated protein DxTHG motif protein	Alicyclobacillus acidocaldarius subsp. acidocaldarius DSM 446	Bacteria,Firmicutes,Bacilli,Bacillales,Alicyclobacillaceae,Alicyclobacillus,Alicyclobacillus acidocaldarius,Alicyclobacillus acidocaldarius subsp. acidocaldarius,Alicyclobacillus acidocaldarius subsp. acidocaldarius DSM 446	327	select	IIIB	yes		toxin	HTH	pfam09455_CARF_HTH_HEPN
116748791	YP_845478.1	443	CRISPR-associated TM1812 family protein	Syntrophobacter fumaroxidans MPOB	Bacteria,Proteobacteria,delta/epsilon subdivisions,Deltaproteobacteria,Syntrophobacterales,Syntrophobacteraceae,Syntrophobacter,Syntrophobacter fumaroxidans,Syntrophobacter fumaroxidans MPOB	323	select	IIIA	yes		toxin	HTH	pfam09455_CARF_HTH_HEPN
333999236	YP_004531848.1	443	putative CRISPR-associated protein	Treponema primitia ZAS-2	Bacteria,Spirochaetes,Spirochaetia,Spirochaetales,Spirochaetaceae,Treponema,Treponema primitia,Treponema primitia ZAS-2	324	select	IIIA	yes		toxin	HTH	pfam09455_CARF_HTH_HEPN
389580552	ZP_10170579.1	444	CRISPR-associated protein, TM1812 family	Desulfobacter postgatei 2ac9	Bacteria,Proteobacteria,delta/epsilon subdivisions,Deltaproteobacteria,Desulfobacterales,Desulfobacteraceae,Desulfobacter,Desulfobacter postgatei,Desulfobacter postgatei 2ac9	322	select	IIIA	yes		toxin	HTH	pfam09455_CARF_HTH_HEPN
268318374	YP_003292092.1	446	CRISPR-associated protein DxTHG motif protein	Rhodothermus marinus DSM 4252	Bacteria,Bacteroidetes/Chlorobi group,Bacteroidetes,Bacteroidetes Order II. Incertae sedis,Rhodothermaceae,Rhodothermus,Rhodothermus marinus,Rhodothermus marinus DSM 4252	320	select	IIIA	yes		toxin	HTH	pfam09455_CARF_HTH_HEPN
385809782	YP_005846178.1	446	CRISPR-associated protein	Ignavibacterium album JCM 16511	Bacteria,Bacteroidetes/Chlorobi group,Ignavibacteria,Ignavibacteria,Ignavibacteriales,Ignavibacteriaceae,Ignavibacterium,Ignavibacterium album,Ignavibacterium album JCM 16511	321	select	IIIA	yes		toxin	HTH	pfam09455_CARF_HTH_HEPN
404484283	ZP_11019496.1	447	tm1812 family CRISPR-associated protein	Clostridiales bacterium OBRC5-5	Bacteria,Firmicutes,Clostridia,Clostridiales,unclassified Clostridiales,unclassified Clostridiales (miscellaneous),Clostridiales bacterium OBRC5-5	318	select	IIIB	yes		toxin	HTH	pfam09455_CARF_HTH_HEPN
442805123	YP_007373272.1	451	CRISPR-associated protein, TM1812 family	Clostridium stercorarium subsp. stercorarium DSM 8532	Bacteria,Firmicutes,Clostridia,Clostridiales,Clostridiaceae,Clostridium,Clostridium stercorarium,Clostridium stercorarium subsp. stercorarium,Clostridium stercorarium subsp. stercorarium DSM 8532	314	select	unknown	yes		toxin	HTH	pfam09455_CARF_HTH_HEPN
15605883	NP_213260.1	453	hypothetical protein aq_378	Aquifex aeolicus VF5	Bacteria,Aquificae,Aquificae,Aquificales,Aquificaceae,Aquifex,Aquifex aeolicus,Aquifex aeolicus VF5	311	select	IIIB	yes		toxin	HTH	pfam09455_CARF_HTH_HEPN
119720178	YP_920673.1	454	CRISPR-associated DxTHG family protein	Thermofilum pendens Hrk 5	Archaea,Crenarchaeota,Thermoprotei,Thermoproteales,Thermofilaceae,Thermofilum,Thermofilum pendens,Thermofilum pendens Hrk 5	308	select	unknown	no		toxin	HTH	pfam09455_CARF_HTH_HEPN
302389107	YP_003824928.1	454	CRISPR-associated protein	Thermosediminibacter oceani DSM 16646	Bacteria,Firmicutes,Clostridia,Thermoanaerobacterales,Thermoanaerobacterales Family III. Incertae Sedis,Thermosediminibacter,Thermosediminibacter oceani,Thermosediminibacter oceani DSM 16646	309	select	IIIA	yes		toxin	HTH	pfam09455_CARF_HTH_HEPN
337288659	YP_004628131.1	455	CRISPR-associated protein, MJ1666 family	Thermodesulfobacterium sp. OPB45	Bacteria,Thermodesulfobacteria,Thermodesulfobacteria,Thermodesulfobacteriales,Thermodesulfobacteriaceae,Thermodesulfobacterium,Thermodesulfobacterium sp. OPB45	307	select	IIIA	yes		toxin	HTH	pfam09455_CARF_HTH_HEPN
78042862	YP_360938.1	457	hypothetical protein CHY_2124	Carboxydothermus hydrogenoformans Z-2901	Bacteria,Firmicutes,Clostridia,Thermoanaerobacterales,Thermoanaerobacteraceae,Carboxydothermus,Carboxydothermus hydrogenoformans,Carboxydothermus hydrogenoformans Z-2901	305	select	unknown	no		toxin	HTH	pfam09455_CARF_HTH_HEPN
389580556	ZP_10170583.1	458	CRISPR-associated protein, TM1812 family	Desulfobacter postgatei 2ac9	Bacteria,Proteobacteria,delta/epsilon subdivisions,Deltaproteobacteria,Desulfobacterales,Desulfobacteraceae,Desulfobacter,Desulfobacter postgatei,Desulfobacter postgatei 2ac9	304	select	IIIA	yes		toxin	HTH	pfam09455_CARF_HTH_HEPN
15920190	NP_375859.1	460	hypothetical protein ST0019	Sulfolobus tokodaii str. 7	Archaea,Crenarchaeota,Thermoprotei,Sulfolobales,Sulfolobaceae,Sulfolobus,Sulfolobus tokodaii,Sulfolobus tokodaii str. 7	28	select	unknown	yes		toxin	HTH	pfam09455_CARF_HTH_HEPN
15669862	NP_248676.1	465	hypothetical protein MJ_1666	Methanocaldococcus jannaschii DSM 2661	Archaea,Euryarchaeota,Methanococci,Methanococcales,Methanocaldococcaceae,Methanocaldococcus,Methanocaldococcus jannaschii,Methanocaldococcus jannaschii DSM 2661	45	select	IIIA	yes		toxin	HTH	pfam09455_CARF_HTH_HEPN
170290067	YP_001736883.1	466	hypothetical protein Kcr_0447	Candidatus Korarchaeum cryptofilum OPF8	Archaea,Korarchaeota,Candidatus Korarchaeum,Candidatus Korarchaeum cryptofilum,Candidatus Korarchaeum cryptofilum OPF8	298	select	IIIB	yes		toxin	HTH	pfam09455_CARF_HTH_HEPN
124027589	YP_001012909.1	468	DNA repair enzyme	Hyperthermus butylicus DSM 5456	Archaea,Crenarchaeota,Thermoprotei,Desulfurococcales,Pyrodictiaceae,Hyperthermus,Hyperthermus butylicus,Hyperthermus butylicus DSM 5456	296	select	IIIB	yes		toxin	HTH	pfam09455_CARF_HTH_HEPN
150021543	YP_001306897.1	468	CRISPR-associated DxTHG family protein	Thermosipho melanesiensis BI429	Bacteria,Thermotogae,Thermotogae,Thermotogales,Thermotogaceae,Thermosipho,Thermosipho melanesiensis,Thermosipho melanesiensis BI429	297	select	IIIA	yes		toxin	HTH	pfam09455_CARF_HTH_HEPN
302870849	YP_003839485.1	470	CRISPR-associated protein	Caldicellulosiruptor obsidiansis OB47	Bacteria,Firmicutes,Clostridia,Thermoanaerobacterales,Thermoanaerobacterales Family III. Incertae Sedis,Caldicellulosiruptor,Caldicellulosiruptor obsidiansis,Caldicellulosiruptor obsidiansis OB47	89	select	IIIB	yes		toxin	HTH	pfam09455_CARF_HTH_HEPN
126459892	YP_001056170.1	471	hypothetical protein Pcal_1280	Pyrobaculum calidifontis JCM 11548	Archaea,Crenarchaeota,Thermoprotei,Thermoproteales,Thermoproteaceae,Pyrobaculum,Pyrobaculum calidifontis,Pyrobaculum calidifontis JCM 11548	294	select	IIIB	yes		toxin	HTH	pfam09455_CARF_HTH_HEPN
146295119	YP_001178890.1	473	CRISPR-associated protein	Caldicellulosiruptor saccharolyticus DSM 8903	Bacteria,Firmicutes,Clostridia,Thermoanaerobacterales,Thermoanaerobacterales Family III. Incertae Sedis,Caldicellulosiruptor,Caldicellulosiruptor saccharolyticus,Caldicellulosiruptor saccharolyticus DSM 8903	20	select	unknown	no		toxin	HTH	pfam09455_CARF_HTH_HEPN
352682420	YP_004892944.1	473	CRISPR system associated protein	Thermoproteus tenax Kra 1	Archaea,Crenarchaeota,Thermoprotei,Thermoproteales,Thermoproteaceae,Thermoproteus,Thermoproteus tenax,Thermoproteus tenax Kra 1	60	select	IIIA	yes		toxin	HTH	pfam09455_CARF_HTH_HEPN
18311723	NP_558390.1	476	hypothetical protein PAE0117	Pyrobaculum aerophilum str. IM2	Archaea,Crenarchaeota,Thermoprotei,Thermoproteales,Thermoproteaceae,Pyrobaculum,Pyrobaculum aerophilum,Pyrobaculum aerophilum str. IM2	88	select	IIIA	yes		toxin	HTH	pfam09455_CARF_HTH_HEPN
20808981	NP_624152.1	477	hypothetical protein TTE2636	Thermoanaerobacter tengcongensis MB4	Bacteria,Firmicutes,Clostridia,Thermoanaerobacterales,Thermoanaerobacteraceae,Caldanaerobacter,Caldanaerobacter subterraneus,Caldanaerobacter subterraneus subsp. tengcongensis,Thermoanaerobacter tengcongensis MB4	138	select	IIIB	yes		toxin	HTH	pfam09455_CARF_HTH_HEPN
217076441	YP_002334157.1	478	CRISPR-associated protein, family	Thermosipho africanus TCF52B	Bacteria,Thermotogae,Thermotogae,Thermotogales,Thermotogaceae,Thermosipho,Thermosipho africanus,Thermosipho africanus TCF52B	137	select	IIIB	yes		toxin	HTH	pfam09455_CARF_HTH_HEPN
242310034	ZP_04809189.1	478	predicted protein	Helicobacter pullorum MIT 98-5489	Bacteria,Proteobacteria,delta/epsilon subdivisions,Epsilonproteobacteria,Campylobacterales,Helicobacteraceae,Helicobacter,Helicobacter pullorum,Helicobacter pullorum MIT 98-5489	292	select	unknown	yes		toxin	HTH	pfam09455_CARF_HTH_HEPN
33359545	NP_578856.2	480	hypothetical protein PF1127	Pyrococcus furiosus DSM 3638	Archaea,Euryarchaeota,Thermococci,Thermococcales,Thermococcaceae,Pyrococcus,Pyrococcus furiosus,Pyrococcus furiosus DSM 3638	289	select	IIIB	yes		toxin	HTH	pfam09455_CARF_HTH_HEPN
225378734	ZP_03755955.1	485	hypothetical protein ROSEINA2194_04404	Roseburia inulinivorans DSM 16841	Bacteria,Firmicutes,Clostridia,Clostridiales,Lachnospiraceae,Roseburia,Roseburia inulinivorans,Roseburia inulinivorans DSM 16841	283	select	IIIA	yes		toxin	HTH	pfam09455_CARF_HTH_HEPN
218884103	YP_002428485.1	486	CRISPR-associated (Cas) DxTHG family protein	Desulfurococcus kamchatkensis 1221n	Archaea,Crenarchaeota,Thermoprotei,Desulfurococcales,Desulfurococcaceae,Desulfurococcus,Desulfurococcus kamchatkensis,Desulfurococcus kamchatkensis 1221n	280	select	IIIB	yes		toxin	HTH	pfam09455_CARF_HTH_HEPN
409095738	ZP_11215762.1	486	hypothetical protein TzilA_03675	Thermococcus zilligii AN1	Archaea,Euryarchaeota,Thermococci,Thermococcales,Thermococcaceae,Thermococcus,Thermococcus zilligii,Thermococcus zilligii AN1	281	select	IIIB	yes		toxin	HTH	pfam09455_CARF_HTH_HEPN
218281598	ZP_03488019.1	493	hypothetical protein EUBIFOR_00584	Eubacterium biforme DSM 3989	Bacteria,Firmicutes,Erysipelotrichi,Erysipelotrichales,Erysipelotrichaceae,unclassified Erysipelotrichaceae,Eubacterium biforme,Eubacterium biforme DSM 3989	277	select	IIIA	yes		toxin	HTH	pfam09455_CARF_HTH_HEPN
347524453	YP_004782023.1	496	DxTHG motif CRISPR-associated protein	Pyrolobus fumarii 1A	Archaea,Crenarchaeota,Thermoprotei,Desulfurococcales,Pyrodictiaceae,Pyrolobus,Pyrolobus fumarii,Pyrolobus fumarii 1A	275	select	unknown	no		toxin	HTH	pfam09455_CARF_HTH_HEPN
330834913	YP_004409641.1	497	CRISPR-associated protein	Metallosphaera cuprina Ar-4	Archaea,Crenarchaeota,Thermoprotei,Sulfolobales,Sulfolobaceae,Metallosphaera,Metallosphaera cuprina,Metallosphaera cuprina Ar-4	273	select	unknown	no		toxin	HTH	pfam09455_CARF_HTH_HEPN
386750112	YP_006223319.1	500	CRISPR-associated protein DxTHG motif protein	Helicobacter cetorum MIT 00-7128	Bacteria,Proteobacteria,delta/epsilon subdivisions,Epsilonproteobacteria,Campylobacterales,Helicobacteraceae,Helicobacter,Helicobacter cetorum,Helicobacter cetorum MIT 00-7128	272	select	IIIA	yes		toxin	HTH	pfam09455_CARF_HTH_HEPN
315651626	ZP_07904637.1	501	hypothetical protein HMPREF0381_1631	Lachnoanaerobaculum saburreum DSM 3986	Bacteria,Firmicutes,Clostridia,Clostridiales,Lachnospiraceae,Lachnoanaerobaculum,Lachnoanaerobaculum saburreum,Lachnoanaerobaculum saburreum DSM 3986	129	select	IB	yes		toxin	HTH	pfam09455_CARF_HTH_HEPN
126465799	YP_001040908.1	502	hypothetical protein Smar_0900	Staphylothermus marinus F1	Archaea,Crenarchaeota,Thermoprotei,Desulfurococcales,Desulfurococcaceae,Staphylothermus,Staphylothermus marinus,Staphylothermus marinus F1	131	select	unknown	no		toxin	HTH	pfam09455_CARF_HTH_HEPN
319789691	YP_004151324.1	513	CRISPR-associated protein, MJ1666 family	Thermovibrio ammonificans HB-1	Bacteria,Aquificae,Aquificae,Aquificales,Desulfurobacteriaceae,Thermovibrio,Thermovibrio ammonificans,Thermovibrio ammonificans HB-1	267	select	unknown	no		toxin	HTH	pfam09455_CARF_HTH_HEPN
385805129	YP_005841527.1	515	CRISPR-associated protein	Fervidicoccus fontis Kam940	Archaea,Crenarchaeota,Thermoprotei,Fervidicoccales,Fervidicoccaceae,Fervidicoccus,Fervidicoccus fontis,Fervidicoccus fontis Kam940	266	select	IIIB	yes		toxin	HTH	pfam09455_CARF_HTH_HEPN
315651620	ZP_07904631.1	518	conserved hypothetical protein	Lachnoanaerobaculum saburreum DSM 3986	Bacteria,Firmicutes,Clostridia,Clostridiales,Lachnospiraceae,Lachnoanaerobaculum,Lachnoanaerobaculum saburreum,Lachnoanaerobaculum saburreum DSM 3986	125	select	unknown	yes		toxin	HTH	pfam09455_CARF_HTH_HEPN
156937120	YP_001434916.1	523	hypothetical protein Igni_0326	Ignicoccus hospitalis KIN4/I	Archaea,Crenarchaeota,Thermoprotei,Desulfurococcales,Desulfurococcaceae,Ignicoccus,Ignicoccus hospitalis,Ignicoccus hospitalis KIN4/I	262	select	IIIB	yes		toxin	HTH	pfam09455_CARF_HTH_HEPN
302347816	YP_003815454.1	530	hypothetical protein ASAC_0014	Acidilobus saccharovorans 345-15	Archaea,Crenarchaeota,Thermoprotei,Acidilobales,Acidilobaceae,Acidilobus,Acidilobus saccharovorans,Acidilobus saccharovorans 345-15	259	select	IIIB	yes		toxin	HTH	pfam09455_CARF_HTH_HEPN
119720243	YP_920738.1	535	hypothetical protein Tpen_1338	Thermofilum pendens Hrk 5	Archaea,Crenarchaeota,Thermoprotei,Thermoproteales,Thermofilaceae,Thermofilum,Thermofilum pendens,Thermofilum pendens Hrk 5	256	select	unknown	no		toxin	HTH	pfam09455_CARF_HTH_HEPN
154497283	ZP_02035979.1	546	hypothetical protein BACCAP_01576	Bacteroides capillosus ATCC 29799	Bacteria,Firmicutes,Clostridia,Clostridiales,unclassified Clostridiales,Pseudoflavonifractor,Pseudoflavonifractor capillosus,Pseudoflavonifractor capillosus ATCC 29799	254	select	unknown	yes		toxin	HTH	pfam09455_CARF_HTH_HEPN
373459330	ZP_09551097.1	548	CRISPR-associated protein TM1812	Caldithrix abyssi DSM 13497	Bacteria,unclassified Bacteria,Caldithrix,Caldithrix abyssi,Caldithrix abyssi DSM 13497	253	select	IIIB	yes		toxin	HTH	pfam09455_CARF_HTH_HEPN
18311725	NP_558392.1	551	hypothetical protein PAE0119	Pyrobaculum aerophilum str. IM2	Archaea,Crenarchaeota,Thermoprotei,Thermoproteales,Thermoproteaceae,Pyrobaculum,Pyrobaculum aerophilum,Pyrobaculum aerophilum str. IM2	249	select	IIIA	yes		toxin	HTH	pfam09455_CARF_HTH_HEPN
159042072	YP_001541324.1	562	hypothetical protein Cmaq_1510	Caldivirga maquilingensis IC-167	Archaea,Crenarchaeota,Thermoprotei,Thermoproteales,Thermoproteaceae,Caldivirga,Caldivirga maquilingensis,Caldivirga maquilingensis IC-167	246	select	IIIB	yes		toxin	HTH	pfam09455_CARF_HTH_HEPN
374339412	YP_005096148.1	563	hypothetical protein Marpi_0406	Marinitoga piezophila KA3	Bacteria,Thermotogae,Thermotogae,Thermotogales,Thermotogaceae,Marinitoga,Marinitoga piezophila,Marinitoga piezophila KA3	245	select	IIIB	yes		toxin	HTH	pfam09455_CARF_HTH_HEPN
20094714	NP_614561.1	564	hypothetical protein MK1278	Methanopyrus kandleri AV19	Archaea,Euryarchaeota,Methanopyri,Methanopyrales,Methanopyraceae,Methanopyrus,Methanopyrus kandleri,Methanopyrus kandleri AV19	242	select	unknown	no		toxin	HTH	pfam09455_CARF_HTH_HEPN
126458902	YP_001055180.1	564	hypothetical protein Pcal_0277	Pyrobaculum calidifontis JCM 11548	Archaea,Crenarchaeota,Thermoprotei,Thermoproteales,Thermoproteaceae,Pyrobaculum,Pyrobaculum calidifontis,Pyrobaculum calidifontis JCM 11548	243	select	IIIB	yes		toxin	HTH	pfam09455_CARF_HTH_HEPN
254415838	ZP_05029595.1	564	hypothetical protein MC7420_941	Coleofasciculus chthonoplastes PCC 7420	Bacteria,Cyanobacteria,Oscillatoriales,Coleofasciculus,Coleofasciculus chthonoplastes,Coleofasciculus chthonoplastes PCC 7420	244	select	unknown	no		toxin	HTH	pfam09455_CARF_HTH_HEPN
288927325	ZP_06421172.1	579	CRISPR-associated dxthg domain-containing protein	Prevotella sp. oral taxon 317 str. F0108	Bacteria,Bacteroidetes/Chlorobi group,Bacteroidetes,Bacteroidia,Bacteroidales,Prevotellaceae,Prevotella,Prevotella sp. oral taxon 317,Prevotella sp. oral taxon 317 str. F0108	239	select	IIIB	yes		toxin	HTH	pfam09455_CARF_HTH_HEPN
330838025	YP_004412605.1	619	hypothetical protein Selsp_0167	Selenomonas sputigena ATCC 35185	Bacteria,Firmicutes,Negativicutes,Selenomonadales,Veillonellaceae,Selenomonas,Selenomonas sputigena,Selenomonas sputigena ATCC 35185	57	select	unknown	yes		toxin	HTH	pfam09455_CARF_HTH_HEPN
260887667	ZP_05898930.1	626	hypothetical protein SELSPUOL_01514	Selenomonas sputigena ATCC 35185	Bacteria,Firmicutes,Negativicutes,Selenomonadales,Veillonellaceae,Selenomonas,Selenomonas sputigena,Selenomonas sputigena ATCC 35185	233	select	unknown	no		toxin	HTH	pfam09455_CARF_HTH_HEPN
402833741	ZP_10882353.1	627	CRISPR-associated (Cas) DxTHG domain protein	Selenomonas sp. CM52	Bacteria,Firmicutes,Negativicutes,Selenomonadales,Veillonellaceae,Selenomonas,Selenomonas sp. CM52	232	select	unknown	yes		toxin	HTH	pfam09455_CARF_HTH_HEPN
269798877	YP_003312777.1	671	hypothetical protein	Veillonella parvula DSM 2008	Bacteria,Firmicutes,Negativicutes,Selenomonadales,Veillonellaceae,Veillonella,Veillonella parvula,Veillonella parvula DSM 2008	76	select	unknown	yes		toxin	HTH	pfam09455_CARF_HTH_HEPN
303230105	ZP_07316875.1	702	hypothetical protein HMPREF9684_0887	Veillonella atypica ACS-134-V-Col7a	Bacteria,Firmicutes,Negativicutes,Selenomonadales,Veillonellaceae,Veillonella,Veillonella atypica,Veillonella atypica ACS-134-V-Col7a	225	select	unknown	yes		toxin	HTH	pfam09455_CARF_HTH_HEPN
269798878	YP_003312778.1	714	hypothetical protein	Veillonella parvula DSM 2008	Bacteria,Firmicutes,Negativicutes,Selenomonadales,Veillonellaceae,Veillonella,Veillonella parvula,Veillonella parvula DSM 2008	75	select	unknown	yes		toxin	HTH	pfam09455_CARF_HTH_HEPN
327314602	YP_004330039.1	564	CRISPR-associated protein	Prevotella denticola F0289	Bacteria,Bacteroidetes/Chlorobi group,Bacteroidetes,Bacteroidia,Bacteroidales,Prevotellaceae,Prevotella,Prevotella denticola,Prevotella denticola F0289	82	select	unknown	yes		toxin	HTH	pfam09455_CARF_HTH_HEPN_Csx15
125974547	YP_001038457.1	610	CRISPR-associated TM1812 family protein	Clostridium thermocellum ATCC 27405	Bacteria,Firmicutes,Clostridia,Clostridiales,Clostridiaceae,Clostridium,Clostridium thermocellum,Clostridium thermocellum ATCC 27405	122	select	unknown	yes		toxin	HTH	pfam09455_CARF_HTH_HEPN_Csx15
257125873	YP_003163987.1	692	CRISPR-associated protein DxTHG motif protein	Leptotrichia buccalis C-1013-b	Bacteria,Fusobacteria,Fusobacteriia,Fusobacteriales,Leptotrichiaceae,Leptotrichia,Leptotrichia buccalis,Leptotrichia buccalis C-1013-b	227	select	unknown	yes		toxin	HTH	pfam09455_CARF_HTH_HEPN_Csx15
209966742	YP_002299657.1	534	CRISPR-associated protein	Rhodospirillum centenum SW	Bacteria,Proteobacteria,Alphaproteobacteria,Rhodospirillales,Rhodospirillaceae,Rhodospirillum,Rhodospirillum centenum,Rhodospirillum centenum SW	258	select	IIIB	yes		toxin	HTH	pfam09455_CARF_HTH_HEPN_Csx15
332296550	YP_004438473.1	483	CRISPR-associated protein	Thermodesulfobium narugense DSM 14796	Bacteria,Firmicutes,Clostridia,Thermoanaerobacterales,Thermodesulfobiaceae,Thermodesulfobium,Thermodesulfobium narugense,Thermodesulfobium narugense DSM 14796	287	select	IIIA	yes		toxin	HTH	pfam09455_CARF_HTH_HEPN_Csx3
218281790	ZP_03488129.1	1189	hypothetical protein EUBIFOR_00697	Eubacterium biforme DSM 3989	Bacteria,Firmicutes,Erysipelotrichi,Erysipelotrichales,Erysipelotrichaceae,unclassified Erysipelotrichaceae,Eubacterium biforme,Eubacterium biforme DSM 3989	212	select	unknown	no		toxin	HTH	pfam09455_CARF_HTH_HEPN_DUF859_unique
15644556	NP_229609.1	444	hypothetical protein TM1812	Thermotoga maritima MSB8	Bacteria,Thermotogae,Thermotogae,Thermotogales,Thermotogaceae,Thermotoga,Thermotoga maritima,Thermotoga maritima MSB8	19	select	IIIA	yes		toxin	HTH	pfam09455_CARF_HTH_HEPN_CARF
116753963	YP_843081.1	583	CRISPR-associated TM1812 family protein	Methanosaeta thermophila PT	Archaea,Euryarchaeota,Methanomicrobia,Methanosarcinales,Methanosaetaceae,Methanosaeta,Methanosaeta thermophila,Methanosaeta thermophila PT	238	select	IIIB	yes		toxin	HTH	pfam09455_CARF_HTH_HEPN_CARF
433444240	ZP_20409204.1	573	CRISPR-associated protein, Csx1 family	Anoxybacillus flavithermus TNO-09.006	Bacteria,Firmicutes,Bacilli,Bacillales,Bacillaceae,Anoxybacillus,Anoxybacillus flavithermus,Anoxybacillus flavithermus TNO-09.006	240	select	IIIB	yes		toxin	HTH	pfam09455_CARF_HTH_HEPN_CARF
108803117	YP_643054.1	570	CRISPR-associated Csx2 family protein	Rubrobacter xylanophilus DSM 9941	Bacteria,Actinobacteria,Actinobacteria,Rubrobacteridae,Rubrobacterales,Rubrobacterineae,Rubrobacteraceae,Rubrobacter,Rubrobacter xylanophilus,Rubrobacter xylanophilus DSM 9941	241	select	IIIB	yes		toxin	HTH	pfam09455_CARF_HTH_HEPN_CARF
392407465	YP_006444073.1	554	CRISPR-associated protein DxTHG motif-containing protein	Anaerobaculum mobile DSM 13181	Bacteria,Synergistetes,Synergistia,Synergistales,Synergistaceae,Anaerobaculum,Anaerobaculum mobile,Anaerobaculum mobile DSM 13181	248	select	IIIB	yes		toxin	HTH	pfam09455_CARF_HTH_HEPN_CARF
258516136	YP_003192358.1	551	CRISPR-associated protein	Desulfotomaculum acetoxidans DSM 771	Bacteria,Firmicutes,Clostridia,Clostridiales,Peptococcaceae,Desulfotomaculum,Desulfotomaculum acetoxidans,Desulfotomaculum acetoxidans DSM 771	250	select	IIIB	yes		toxin	HTH	pfam09455_CARF_HTH_HEPN_CARF
430760775	YP_007216632.1	503	putative CRISPR-associated protein, VVA1548 family	Thioalkalivibrio nitratireducens DSM 14787	Bacteria,Proteobacteria,Gammaproteobacteria,Chromatiales,Ectothiorhodospiraceae,Thioalkalivibrio,Thioalkalivibrio nitratireducens,Thioalkalivibrio nitratireducens DSM 14787	132	select	IIIB	yes		toxin	HTH	pfam09455_CARF_HTH_HEPN_VVA1548
294781733	ZP_06747066.1	751	hypothetical protein HMPREF0400_02264	Fusobacterium sp. 1_1_41FAA	Bacteria,Fusobacteria,Fusobacteriia,Fusobacteriales,Fusobacteriaceae,Fusobacterium,Fusobacterium sp. 1_1_41FAA	218	select	unknown	no		toxin	HTH	pfam09455_CARF_HTH_CARF_HEPN
257125865	YP_003163979.1	710	CRISPR-associated protein DxTHG motif protein	Leptotrichia buccalis C-1013-b	Bacteria,Fusobacteria,Fusobacteriia,Fusobacteriales,Leptotrichiaceae,Leptotrichia,Leptotrichia buccalis,Leptotrichia buccalis C-1013-b	222	select	unknown	yes		toxin	HTH	pfam09455_CARF_HTH_CARF_HEPN
390962113	YP_006425947.1	332	hypothetical protein CL1_1958	Thermococcus sp. CL1	Archaea,Euryarchaeota,Thermococci,Thermococcales,Thermococcaceae,Thermococcus,Thermococcus sp. CL1	506	select	IIIA	yes		no_toxin	HTH	pfam09623_CARF_HTH
386002389	YP_005920688.1	327	hypothetical protein Mhar_1707	Methanosaeta harundinacea 6Ac	Archaea,Euryarchaeota,Methanomicrobia,Methanosarcinales,Methanosaetaceae,Methanosaeta,Methanosaeta harundinacea,Methanosaeta harundinacea 6Ac	511	select	IIIB	yes		no_toxin	HTH	pfam09623_CARF_HTH
11499449	NP_070690.1	321	hypothetical protein AF1865	Archaeoglobus fulgidus DSM 4304	Archaea,Euryarchaeota,Archaeoglobi,Archaeoglobales,Archaeoglobaceae,Archaeoglobus,Archaeoglobus fulgidus,Archaeoglobus fulgidus DSM 4304	517	select	IIIB	yes		no_toxin	HTH	pfam09623_CARF_HTH
148655588	YP_001275793.1	318	hypothetical protein RoseRS_1447	Roseiflexus sp. RS-1	Bacteria,Chloroflexi,Chloroflexi,Chloroflexales,Chloroflexaceae,Roseiflexus,Roseiflexus sp. RS-1	521	select	IIIA	yes		no_toxin	HTH	pfam09623_CARF_HTH
347523070	YP_004780640.1	243	hypothetical protein Pyrfu_0517	Pyrolobus fumarii 1A	Archaea,Crenarchaeota,Thermoprotei,Desulfurococcales,Pyrodictiaceae,Pyrolobus,Pyrolobus fumarii,Pyrolobus fumarii 1A	597	select	unknown	no		no_toxin	HTH	pfam09623_CARF_HTH
381158061	ZP_09867294.1	707	adenosine deaminase	Thiorhodovibrio sp. 970	Bacteria,Proteobacteria,Gammaproteobacteria,Chromatiales,Chromatiaceae,Thiorhodovibrio,Thiorhodovibrio sp. 970	223	select	unknown	no		no_toxin	HTH	pfam09623_CARF_HTH_weak_Add
381152178	ZP_09864047.1	695	adenosine deaminase	Methylomicrobium album BG8	Bacteria,Proteobacteria,Gammaproteobacteria,Methylococcales,Methylococcaceae,Methylomicrobium,Methylomicrobium album,Methylomicrobium album BG8	226	select	IIIB	yes		no_toxin	HTH	pfam09623_CARF_HTH_weak_Add
218961159	YP_001740934.1	687	putative Adenosine deaminase	Candidatus Cloacamonas acidaminovorans	Bacteria,unclassified Bacteria,candidate division WWE1,Candidatus Cloacamonas,Candidatus Cloacamonas acidaminovorans	228	select	IIIA	yes		no_toxin	HTH	pfam09623_CARF_HTH_weak_Add
384916433	ZP_10016590.1	628	putative Adenosine deaminase	Methylacidiphilum fumariolicum SolV	Bacteria,Chlamydiae/Verrucomicrobia group,Verrucomicrobia,unclassified Verrucomicrobia,Methylacidiphilales,Methylacidiphilaceae,Methylacidiphilum,Methylacidiphilum fumariolicum,Methylacidiphilum fumariolicum SolV	231	select	IIIB	yes		no_toxin	HTH	pfam09623_CARF_HTH_weak_Add
20809010	NP_624181.1	296	hypothetical protein TTE2666	Thermoanaerobacter tengcongensis MB4	Bacteria,Firmicutes,Clostridia,Thermoanaerobacterales,Thermoanaerobacteraceae,Caldanaerobacter,Caldanaerobacter subterraneus,Caldanaerobacter subterraneus subsp. tengcongensis,Thermoanaerobacter tengcongensis MB4	32	select	unknown	yes		no_toxin	HTH	pfam09623_CARF_RECHTH
148655997	YP_001276202.1	297	response regulator receiver protein	Roseiflexus sp. RS-1	Bacteria,Chloroflexi,Chloroflexi,Chloroflexales,Chloroflexaceae,Roseiflexus,Roseiflexus sp. RS-1	44	select	unknown	yes		no_toxin	HTH	pfam09623_CARF_RECHTH
268318364	YP_003292082.1	290	response regulator receiver protein	Rhodothermus marinus DSM 4252	Bacteria,Bacteroidetes/Chlorobi group,Bacteroidetes,Bacteroidetes Order II. Incertae sedis,Rhodothermaceae,Rhodothermus,Rhodothermus marinus,Rhodothermus marinus DSM 4252	193	select	IIIA	yes		no_toxin	HTH	pfam09623_CARF_RECHTH
298243107	ZP_06966914.1	300	response regulator receiver protein	Ktedonobacter racemifer DSM 44963	Bacteria,Chloroflexi,Ktedonobacteria,Ktedonobacterales,Ktedonobacteraceae,Ktedonobacter,Ktedonobacter racemifer,Ktedonobacter racemifer DSM 44963	547	select	IIIB	yes		no_toxin	HTH	pfam09623_CARF_RECHTH
320161849	YP_004175074.1	298	LuxR family transcriptional regulator	Anaerolinea thermophila UNI-1	Bacteria,Chloroflexi,Anaerolineae,Anaerolineales,Anaerolineaceae,Anaerolinea,Anaerolinea thermophila,Anaerolinea thermophila UNI-1	549	select	IIIA	yes		no_toxin	HTH	pfam09623_CARF_RECHTH
320162256	YP_004175481.1	285	putative LysR family transcriptional regulator	Anaerolinea thermophila UNI-1	Bacteria,Chloroflexi,Anaerolineae,Anaerolineales,Anaerolineaceae,Anaerolinea,Anaerolinea thermophila,Anaerolinea thermophila UNI-1	559	select	IIIB	yes		no_toxin	HTH	pfam09623_CARF_RECHTH
268318373	YP_003292091.1	394	CRISPR-associated protein, NE0113 family	Rhodothermus marinus DSM 4252	Bacteria,Bacteroidetes/Chlorobi group,Bacteroidetes,Bacteroidetes Order II. Incertae sedis,Rhodothermaceae,Rhodothermus,Rhodothermus marinus,Rhodothermus marinus DSM 4252	429	select	IIIA	yes		no_toxin	HTH	pfam09623_CARF_RECHTH
30248144	NP_840214.1	374	hypothetical protein NE0113	Nitrosomonas europaea ATCC 19718	Bacteria,Proteobacteria,Betaproteobacteria,Nitrosomonadales,Nitrosomonadaceae,Nitrosomonas,Nitrosomonas europaea,Nitrosomonas europaea ATCC 19718	12	select	IIIA	yes		no_toxin	HTH	pfam09623_CARF_RECHTH
218709366	YP_002416987.1	385	hypothetical protein VS_1375	Vibrio splendidus LGP32	Bacteria,Proteobacteria,Gammaproteobacteria,Vibrionales,Vibrionaceae,Vibrio,Vibrio splendidus,Vibrio splendidus LGP32	17	select	unknown	no		no_toxin	HTH	pfam09623_CARF_RECHTH
332290350	YP_004421202.1	384	CRISPR-associated protein NE0113	Gallibacterium anatis UMN179	Bacteria,Proteobacteria,Gammaproteobacteria,Pasteurellales,Pasteurellaceae,Gallibacterium,Gallibacterium anatis,Gallibacterium anatis UMN179	49	select	unknown	yes		no_toxin	HTH	pfam09623_CARF_RECHTH
255065614	ZP_05317469.1	390	hypothetical cytosolic protein	Neisseria sicca ATCC 29256	Bacteria,Proteobacteria,Betaproteobacteria,Neisseriales,Neisseriaceae,Neisseria,Neisseria sicca,Neisseria sicca ATCC 29256	171	select	unknown	no		no_toxin	HTH	pfam09623_CARF_RECHTH
121997425	YP_001002212.1	377	CRISPR-associated NE0113 family protein	Halorhodospira halophila SL1	Bacteria,Proteobacteria,Gammaproteobacteria,Chromatiales,Ectothiorhodospiraceae,Halorhodospira,Halorhodospira halophila,Halorhodospira halophila SL1	174	select	IIIB	yes		no_toxin	HTH	pfam09623_CARF_RECHTH
258543959	ZP_05704193.1	360	conserved hypothetical protein	Cardiobacterium hominis ATCC 15826	Bacteria,Proteobacteria,Gammaproteobacteria,Cardiobacteriales,Cardiobacteriaceae,Cardiobacterium,Cardiobacterium hominis,Cardiobacterium hominis ATCC 15826	185	select	unknown	no		no_toxin	HTH	pfam09623_CARF_RECHTH
148655587	YP_001275792.1	335	hypothetical protein RoseRS_1446	Roseiflexus sp. RS-1	Bacteria,Chloroflexi,Chloroflexi,Chloroflexales,Chloroflexaceae,Roseiflexus,Roseiflexus sp. RS-1	189	select	IIIA	yes		no_toxin	HTH	pfam09623_CARF_RECHTH
13540938	NP_110626.1	236	hypothetical protein TVN0107	Thermoplasma volcanium GSS1	Archaea,Euryarchaeota,Thermoplasmata,Thermoplasmatales,Thermoplasmataceae,Thermoplasma,Thermoplasma volcanium,Thermoplasma volcanium GSS1	196	select	IIIA	yes		no_toxin	HTH	pfam09623_CARF_RECHTH
37677207	NP_937603.1	446	hypothetical protein VVA1547	Vibrio vulnificus YJ016	Bacteria,Proteobacteria,Gammaproteobacteria,Vibrionales,Vibrionaceae,Vibrio,Vibrio vulnificus,Vibrio vulnificus YJ016	319	select	unknown	yes		no_toxin	HTH	pfam09623_CARF_RECHTH
392546106	ZP_10293243.1	421	hypothetical protein PrubA2_07007	Pseudoalteromonas rubra ATCC 29570	Bacteria,Proteobacteria,Gammaproteobacteria,Alteromonadales,Pseudoalteromonadaceae,Pseudoalteromonas,Pseudoalteromonas rubra,Pseudoalteromonas rubra ATCC 29570	377	select	unknown	no		no_toxin	HTH	pfam09623_CARF_RECHTH
359786507	ZP_09289627.1	411	hypothetical protein MOY_11352	Halomonas sp. GFAJ-1	Bacteria,Proteobacteria,Gammaproteobacteria,Oceanospirillales,Halomonadaceae,Halomonas,Halomonas sp. GFAJ-1	396	select	IIIB	yes		no_toxin	HTH	pfam09623_CARF_RECHTH
397171352	ZP_10494760.1	396	hypothetical protein AEST_25260	Alishewanella aestuarii B11	Bacteria,Proteobacteria,Gammaproteobacteria,Alteromonadales,Alteromonadaceae,Alishewanella,Alishewanella aestuarii,Alishewanella aestuarii B11	426	select	unknown	no		no_toxin	HTH	pfam09623_CARF_RECHTH
312114625	YP_004012221.1	388	CRISPR-associated protein, NE0113 family	Rhodomicrobium vannielii ATCC 17100	Bacteria,Proteobacteria,Alphaproteobacteria,Rhizobiales,Hyphomicrobiaceae,Rhodomicrobium,Rhodomicrobium vannielii,Rhodomicrobium vannielii ATCC 17100	434	select	unknown	yes		no_toxin	HTH	pfam09623_CARF_RECHTH
256372758	YP_003110582.1	384	CRISPR-associated protein	Acidimicrobium ferrooxidans DSM 10331	Bacteria,Actinobacteria,Actinobacteria,Acidimicrobidae,Acidimicrobiales,Acidimicrobineae,Acidimicrobiaceae,Acidimicrobium,Acidimicrobium ferrooxidans,Acidimicrobium ferrooxidans DSM 10331	443	select	unknown	no		no_toxin	HTH	pfam09623_CARF_RECHTH
332524499	ZP_08400706.1	380	hypothetical protein RBXJA2T_01860	Rubrivivax benzoatilyticus JA2	Bacteria,Proteobacteria,Betaproteobacteria,Burkholderiales,unclassified Burkholderiales,Burkholderiales Genera incertae sedis,Rubrivivax,Rubrivivax benzoatilyticus,Rubrivivax benzoatilyticus JA2	453	select	IIIB	yes		no_toxin	HTH	pfam09623_CARF_RECHTH
171911649	ZP_02927119.1	379	CRISPR-associated protein, NE0113 family	Verrucomicrobium spinosum DSM 4136	Bacteria,Chlamydiae/Verrucomicrobia group,Verrucomicrobia,Verrucomicrobiae,Verrucomicrobiales,Verrucomicrobiaceae,Verrucomicrobium,Verrucomicrobium spinosum,Verrucomicrobium spinosum DSM 4136	455	select	IIIB	yes		no_toxin	HTH	pfam09623_CARF_RECHTH
410478897	YP_006766534.1	373	hypothetical protein LFML04_1349	Leptospirillum ferriphilum ML-04	Bacteria,Nitrospirae,Nitrospira,Nitrospirales,Nitrospiraceae,Leptospirillum,Leptospirillum sp. Group III,Leptospirillum ferriphilum,Leptospirillum ferriphilum ML-04	468	select	unknown	no		no_toxin	HTH	pfam09623_CARF_RECHTH
384916444	ZP_10016601.1	370	exported hypothetical protein	Methylacidiphilum fumariolicum SolV	Bacteria,Chlamydiae/Verrucomicrobia group,Verrucomicrobia,unclassified Verrucomicrobia,Methylacidiphilales,Methylacidiphilaceae,Methylacidiphilum,Methylacidiphilum fumariolicum,Methylacidiphilum fumariolicum SolV	473	select	IIIB	yes		no_toxin	HTH	pfam09623_CARF_RECHTH
392546104	ZP_10293241.1	339	hypothetical protein PrubA2_06997	Pseudoalteromonas rubra ATCC 29570	Bacteria,Proteobacteria,Gammaproteobacteria,Alteromonadales,Pseudoalteromonadaceae,Pseudoalteromonas,Pseudoalteromonas rubra,Pseudoalteromonas rubra ATCC 29570	502	select	unknown	no		no_toxin	HTH	pfam09623_CARF_RECHTH
345303024	YP_004824926.1	332	CRISPR-associated protein, Csx13	Rhodothermus marinus SG0.5JP17-172	Bacteria,Bacteroidetes/Chlorobi group,Bacteroidetes,Bacteroidetes Order II. Incertae sedis,Rhodothermaceae,Rhodothermus,Rhodothermus marinus,Rhodothermus marinus SG0.5JP17-172	505	select	IIIA	yes		no_toxin	HTH	pfam09623_CARF_RECHTH
88602019	YP_502197.1	257	hypothetical protein Mhun_0725	Methanospirillum hungatei JF-1	Archaea,Euryarchaeota,Methanomicrobia,Methanomicrobiales,Methanospirillaceae,Methanospirillum,Methanospirillum hungatei,Methanospirillum hungatei JF-1	580	select	unknown	yes		no_toxin	HTH	pfam09623_CARF_RECHTH
254169332	ZP_04876162.1	256	hypothetical protein ABOONEI_2492	Aciduliprofundum boonei T469	Archaea,Euryarchaeota,unclassified Euryarchaeota,Aciduliprofundum,Aciduliprofundum boonei,Aciduliprofundum boonei T469	581	select	unknown	no		no_toxin	HTH	pfam09623_CARF_RECHTH
170290066	YP_001736882.1	245	hypothetical protein Kcr_0446	Candidatus Korarchaeum cryptofilum OPF8	Archaea,Korarchaeota,Candidatus Korarchaeum,Candidatus Korarchaeum cryptofilum,Candidatus Korarchaeum cryptofilum OPF8	593	select	IIIB	yes		no_toxin	HTH	pfam09623_CARF_RECHTH
296112865	YP_003626803.1	353	CRISPR-associated protein family protein	Moraxella catarrhalis RH4	Bacteria,Proteobacteria,Gammaproteobacteria,Pseudomonadales,Moraxellaceae,Moraxella,Branhamella,Moraxella catarrhalis,Moraxella catarrhalis RH4	43	select	unknown	no		no_toxin	HTH	pfam09623_CARF_RECHTH_2OG-FeII
158520763	YP_001528633.1	397	CRISPR-associated protein	Desulfococcus oleovorans Hxd3	Bacteria,Proteobacteria,delta/epsilon subdivisions,Deltaproteobacteria,Desulfobacterales,Desulfobacteraceae,Desulfococcus,Desulfococcus oleovorans,Desulfococcus oleovorans Hxd3	168	select	IIIA	yes		no_toxin	HTH	pfam09623_CARF_RECHTH_with_CC
206890882	YP_002248475.1	369	CRISPR-associated protein, NE0113 family	Thermodesulfovibrio yellowstonii DSM 11347	Bacteria,Nitrospirae,Nitrospira,Nitrospirales,Nitrospiraceae,Thermodesulfovibrio,Thermodesulfovibrio yellowstonii,Thermodesulfovibrio yellowstonii DSM 11347	177	select	IIIA	yes		no_toxin	HTH	pfam09623_CARF_RECHTH_with_CC
422349388	ZP_16430278.1	439	ne0113 family CRISPR-associated protein	Sutterella wadsworthensis 2_1_59BFAA	Bacteria,Proteobacteria,Betaproteobacteria,Burkholderiales,Sutterellaceae,Sutterella,Sutterella wadsworthensis,Sutterella wadsworthensis 2_1_59BFAA	331	select	unknown	no		no_toxin	HTH	pfam09623_CARF_RECHTH_with_CC
322421461	YP_004200684.1	386	CRISPR-associated protein	Geobacter sp. M18	Bacteria,Proteobacteria,delta/epsilon subdivisions,Deltaproteobacteria,Desulfuromonadales,Geobacteraceae,Geobacter,Geobacter sp. M18	437	select	unknown	no		no_toxin	HTH	pfam09623_CARF_RECHTH_with_CC
385809785	YP_005846181.1	361	NE0113 family CRISPR-associated protein	Ignavibacterium album JCM 16511	Bacteria,Bacteroidetes/Chlorobi group,Ignavibacteria,Ignavibacteria,Ignavibacteriales,Ignavibacteriaceae,Ignavibacterium,Ignavibacterium album,Ignavibacterium album JCM 16511	480	select	IIIA	yes		no_toxin	HTH	pfam09623_CARF_RECHTH_with_CC
206889736	YP_002247912.1	356	CRISPR-associated protein, NE0113 family	Thermodesulfovibrio yellowstonii DSM 11347	Bacteria,Nitrospirae,Nitrospira,Nitrospirales,Nitrospiraceae,Thermodesulfovibrio,Thermodesulfovibrio yellowstonii,Thermodesulfovibrio yellowstonii DSM 11347	486	select	IIIA	yes		no_toxin	HTH	pfam09623_CARF_RECHTH_with_CC
18311730	NP_558397.1	216	hypothetical protein PAE0126	Pyrobaculum aerophilum str. IM2	Archaea,Crenarchaeota,Thermoprotei,Thermoproteales,Thermoproteaceae,Pyrobaculum,Pyrobaculum aerophilum,Pyrobaculum aerophilum str. IM2	33	select	IIIA	yes		no_toxin	HTH	pfam09651_Csm6_APE2256_CARF_insertion_HTH
145591338	YP_001153340.1	179	hypothetical protein Pars_1110	Pyrobaculum arsenaticum DSM 13514	Archaea,Crenarchaeota,Thermoprotei,Thermoproteales,Thermoproteaceae,Pyrobaculum,Pyrobaculum arsenaticum,Pyrobaculum arsenaticum DSM 13514	56	select	IIIB	yes		no_toxin	HTH	pfam09651_Csm6_APE2256_CARF_insertion_HTH
159042071	YP_001541323.1	298	CRISPR-associated protein	Caldivirga maquilingensis IC-167	Archaea,Crenarchaeota,Thermoprotei,Thermoproteales,Thermoproteaceae,Caldivirga,Caldivirga maquilingensis,Caldivirga maquilingensis IC-167	111	select	IIIB	yes		no_toxin	HTH	pfam09651_Csm6_APE2256_CARF_insertion_HTH
119720247	YP_920742.1	278	CRISPR-associated protein APE2256 family	Thermofilum pendens Hrk 5	Archaea,Crenarchaeota,Thermoprotei,Thermoproteales,Thermofilaceae,Thermofilum,Thermofilum pendens,Thermofilum pendens Hrk 5	566	select	unknown	no		no_toxin	HTH	pfam09651_Csm6_APE2256_CARF_insertion_HTH
307595280	YP_003901597.1	260	CRISPR-associated protein	Vulcanisaeta distributa DSM 14429	Archaea,Crenarchaeota,Thermoprotei,Thermoproteales,Thermoproteaceae,Vulcanisaeta,Vulcanisaeta distributa,Vulcanisaeta distributa DSM 14429	577	select	IIIB	yes		no_toxin	HTH	pfam09651_Csm6_APE2256_CARF_insertion_HTH
325968988	YP_004245180.1	255	CRISPR-associated protein	Vulcanisaeta moutnovskia 768-28	Archaea,Crenarchaeota,Thermoprotei,Thermoproteales,Thermoproteaceae,Vulcanisaeta,Vulcanisaeta moutnovskia,Vulcanisaeta moutnovskia 768-28	582	select	IIIB	yes		no_toxin	HTH	pfam09651_Csm6_APE2256_CARF_insertion_HTH
119720169	YP_920664.1	253	CRISPR-associated protein APE2256 family	Thermofilum pendens Hrk 5	Archaea,Crenarchaeota,Thermoprotei,Thermoproteales,Thermofilaceae,Thermofilum,Thermofilum pendens,Thermofilum pendens Hrk 5	583	select	unknown	no		no_toxin	HTH	pfam09651_Csm6_APE2256_CARF_insertion_HTH
218884105	YP_002428487.1	249	putative CRISPR-associated protein	Desulfurococcus kamchatkensis 1221n	Archaea,Crenarchaeota,Thermoprotei,Desulfurococcales,Desulfurococcaceae,Desulfurococcus,Desulfurococcus kamchatkensis,Desulfurococcus kamchatkensis 1221n	588	select	IIIB	yes		no_toxin	HTH	pfam09651_Csm6_APE2256_CARF_insertion_HTH
385805122	YP_005841520.1	247	putative CRISPR-associated protein, APE2256 family	Fervidicoccus fontis Kam940	Archaea,Crenarchaeota,Thermoprotei,Fervidicoccales,Fervidicoccaceae,Fervidicoccus,Fervidicoccus fontis,Fervidicoccus fontis Kam940	591	select	IIIB	yes		no_toxin	HTH	pfam09651_Csm6_APE2256_CARF_insertion_HTH
159042075	YP_001541327.1	246	CRISPR-associated protein	Caldivirga maquilingensis IC-167	Archaea,Crenarchaeota,Thermoprotei,Thermoproteales,Thermoproteaceae,Caldivirga,Caldivirga maquilingensis,Caldivirga maquilingensis IC-167	592	select	IIIB	yes		no_toxin	HTH	pfam09651_Csm6_APE2256_CARF_insertion_HTH
15898234	NP_342839.1	321	hypothetical protein SSO1393	Sulfolobus solfataricus P2	Archaea,Crenarchaeota,Thermoprotei,Sulfolobales,Sulfolobaceae,Sulfolobus,Sulfolobus solfataricus,Sulfolobus solfataricus P2	31	select	IA	yes		no_toxin	HTH	pfam09651_Csm6_APE2256_CARF_insertion_HTH
427709614	YP_007051991.1	303	CRISPR-associated protein	Nostoc sp. PCC 7107	Bacteria,Cyanobacteria,Nostocales,Nostocaceae,Nostoc,Nostoc sp. PCC 7107	54	select	IIIA	yes		no_toxin	HTH	pfam09651_Csm6_APE2256_CARF_insertion_HTH
258512264	YP_003185698.1	364	hypothetical protein Aaci_2300	Alicyclobacillus acidocaldarius subsp. acidocaldarius DSM 446	Bacteria,Firmicutes,Bacilli,Bacillales,Alicyclobacillaceae,Alicyclobacillus,Alicyclobacillus acidocaldarius,Alicyclobacillus acidocaldarius subsp. acidocaldarius,Alicyclobacillus acidocaldarius subsp. acidocaldarius DSM 446	183	select	IIIB	yes		no_toxin	HTH	pfam09651_Csm6_APE2256_CARF_insertion_HTH
193214658	YP_001995857.1	462	hypothetical protein Ctha_0945	Chloroherpeton thalassium ATCC 35110	Bacteria,Bacteroidetes/Chlorobi group,Chlorobi,Chlorobia,Chlorobiales,Chlorobiaceae,Chloroherpeton,Chloroherpeton thalassium,Chloroherpeton thalassium ATCC 35110	300	select	IIIB	yes		no_toxin	HTH	pfam09651_Csm6_APE2256_CARF_insertion_HTH
392398926	YP_006435527.1	454	CRISPR-associated protein (Cas_APE2256)	Flexibacter litoralis DSM 6794	Bacteria,Bacteroidetes/Chlorobi group,Bacteroidetes,Cytophagia,Cytophagales,Cytophagaceae,Flexibacter,Flexibacter litoralis,Flexibacter litoralis DSM 6794	310	select	IIIB	yes		no_toxin	HTH	pfam09651_Csm6_APE2256_CARF_insertion_HTH
20094729	NP_614576.1	396	hypothetical protein MK1293	Methanopyrus kandleri AV19	Archaea,Euryarchaeota,Methanopyri,Methanopyrales,Methanopyraceae,Methanopyrus,Methanopyrus kandleri,Methanopyrus kandleri AV19	424	select	IIIB	yes		no_toxin	HTH	pfam09651_Csm6_APE2256_CARF_insertion_HTH
433654546	YP_007298254.1	386	putative CRISPR-associated protein, APE2256 family	Thermoanaerobacterium thermosaccharolyticum M0795	Bacteria,Firmicutes,Clostridia,Thermoanaerobacterales,Thermoanaerobacterales Family III. Incertae Sedis,Thermoanaerobacterium,Thermoanaerobacterium thermosaccharolyticum,Thermoanaerobacterium thermosaccharolyticum M0795	439	select	IIIB	yes		no_toxin	HTH	pfam09651_Csm6_APE2256_CARF_insertion_HTH
117926386	YP_867003.1	371	hypothetical protein Mmc1_3107	Magnetococcus marinus MC-1	Bacteria,Proteobacteria,Alphaproteobacteria,Magnetococcales,Magnetococcaceae,Magnetococcus,Magnetococcus marinus,Magnetococcus marinus MC-1	470	select	unknown	no		no_toxin	HTH	pfam09651_Csm6_APE2256_CARF_insertion_HTH
397906665	ZP_10507446.1	371	CRISPR-associated protein APE2256	Caloramator australicus RC3	Bacteria,Firmicutes,Clostridia,Clostridiales,Clostridiaceae,Caloramator,Caloramator australicus,Caloramator australicus RC3	471	select	unknown	yes		no_toxin	HTH	pfam09651_Csm6_APE2256_CARF_insertion_HTH
411119664	ZP_11392040.1	357	CRISPR-associated protein, APE2256 family	Oscillatoriales cyanobacterium JSC-12	Bacteria,Cyanobacteria,Oscillatoriales,unclassified Oscillatoriales,Oscillatoriales cyanobacterium JSC-12	485	select	IIIB	yes		no_toxin	HTH	pfam09651_Csm6_APE2256_CARF_insertion_HTH
320103941	YP_004179532.1	354	CRISPR-associated protein	Isosphaera pallida ATCC 43644	Bacteria,Planctomycetes,Planctomycetia,Planctomycetales,Planctomycetaceae,Isosphaera,Isosphaera pallida,Isosphaera pallida ATCC 43644	487	select	unknown	no		no_toxin	HTH	pfam09651_Csm6_APE2256_CARF_insertion_HTH
389844432	YP_006346512.1	349	CRISPR-associated protein (Cas_APE2256)	Mesotoga prima MesG1.Ag.4.2	Bacteria,Thermotogae,Thermotogae,Thermotogales,Thermotogaceae,Mesotoga,Mesotoga prima,Mesotoga prima MesG1.Ag.4.2	492	select	IIIB	yes		no_toxin	HTH	pfam09651_Csm6_APE2256_CARF_insertion_HTH
118431799	NP_148493.2	306	hypothetical protein APE_2256.1	Aeropyrum pernix K1	Archaea,Crenarchaeota,Thermoprotei,Desulfurococcales,Desulfurococcaceae,Aeropyrum,Aeropyrum pernix,Aeropyrum pernix K1	537	select	unknown	no		no_toxin	HTH	pfam09651_Csm6_APE2256_CARF_insertion_HTH
124027643	YP_001012963.1	286	hypothetical protein Hbut_0764	Hyperthermus butylicus DSM 5456	Archaea,Crenarchaeota,Thermoprotei,Desulfurococcales,Pyrodictiaceae,Hyperthermus,Hyperthermus butylicus,Hyperthermus butylicus DSM 5456	557	select	unknown	no		no_toxin	HTH	pfam09651_Csm6_APE2256_CARF_insertion_HTH
297526184	YP_003668208.1	270	CRISPR-associated protein	Staphylothermus hellenicus DSM 12710	Archaea,Crenarchaeota,Thermoprotei,Desulfurococcales,Desulfurococcaceae,Staphylothermus,Staphylothermus hellenicus,Staphylothermus hellenicus DSM 12710	572	select	unknown	no		no_toxin	HTH	pfam09651_Csm6_APE2256_CARF_insertion_HTH
302347818	YP_003815456.1	253	CRISPR-associated protein, APE2256 family	Acidilobus saccharovorans 345-15	Archaea,Crenarchaeota,Thermoprotei,Acidilobales,Acidilobaceae,Acidilobus,Acidilobus saccharovorans,Acidilobus saccharovorans 345-15	584	select	IIIB	yes		no_toxin	HTH	pfam09651_Csm6_APE2256_CARF_insertion_HTH
282901868	ZP_06309772.1	250	CRISPR-associated protein	Cylindrospermopsis raciborskii CS-505	Bacteria,Cyanobacteria,Nostocales,Nostocaceae,Cylindrospermopsis,Cylindrospermopsis raciborskii,Cylindrospermopsis raciborskii CS-505	587	select	unknown	no		no_toxin	HTH	pfam09651_Csm6_APE2256_CARF_insertion_HTH
156937458	YP_001435254.1	243	CRISPR-associated protein	Ignicoccus hospitalis KIN4/I	Archaea,Crenarchaeota,Thermoprotei,Desulfurococcales,Desulfurococcaceae,Ignicoccus,Ignicoccus hospitalis,Ignicoccus hospitalis KIN4/I	595	select	unknown	no		no_toxin	HTH	pfam09651_Csm6_APE2256_CARF_insertion_HTH
328954445	YP_004371779.1	243	CRISPR-associated protein	Desulfobacca acetoxidans DSM 11109	Bacteria,Proteobacteria,delta/epsilon subdivisions,Deltaproteobacteria,Syntrophobacterales,Syntrophaceae,Desulfobacca,Desulfobacca acetoxidans,Desulfobacca acetoxidans DSM 11109	596	select	IIIA	yes		no_toxin	HTH	pfam09651_Csm6_APE2256_CARF_insertion_HTH
124006263	ZP_01691098.1	233	hypothetical protein M23134_00286	Microscilla marina ATCC 23134	Bacteria,Bacteroidetes/Chlorobi group,Bacteroidetes,Cytophagia,Cytophagales,Cytophagaceae,Microscilla,Microscilla marina,Microscilla marina ATCC 23134	609	select	IIIB	yes		no_toxin	HTH	pfam09651_Csm6_APE2256_CARF_insertion_HTH
86608103	YP_476865.1	230	CRISPR-associated protein	Synechococcus sp. JA-2-3B'a(2-13)	Bacteria,Cyanobacteria,Chroococcales,Synechococcus,Synechococcus sp. JA-2-3B'a(2-13)	612	select_incomplete	IIIA	yes		no_toxin	HTH	pfam09651_Csm6_APE2256_CARF_insertion_HTH
312110554	YP_003988870.1	313	CRISPR-associated protein, APE2256 family	Geobacillus sp. Y4.1MC1	Bacteria,Firmicutes,Bacilli,Bacillales,Bacillaceae,Geobacillus,Geobacillus sp. Y4.1MC1	530	select	unknown	yes		no_toxin	HTH	pfam09651_Csm6_APE2256_CARF_insertion_HTH_Cas6_frag
218442805	YP_002381125.1	383	CRISPR-associated protein, APE2256 family	Cyanothece sp. PCC 7424	Bacteria,Cyanobacteria,Chroococcales,Cyanothece,Cyanothece sp. PCC 7424	22	select	unknown	yes		toxin	HTH	pfam09651_Csm6_APE2256_CARF_insertion_HTH_RelE
239825882	YP_002948506.1	399	hypothetical protein GWCH70_0313	Geobacillus sp. WCH70	Bacteria,Firmicutes,Bacilli,Bacillales,Bacillaceae,Geobacillus,Geobacillus sp. WCH70	48	select	IIIB	yes		toxin	HTH	pfam09651_Csm6_APE2256_CARF_insertion_HTH_RelE
288947675	YP_003445058.1	381	CRISPR-associated protein, APE2256 family	Allochromatium vinosum DSM 180	Bacteria,Proteobacteria,Gammaproteobacteria,Chromatiales,Chromatiaceae,Allochromatium,Allochromatium vinosum,Allochromatium vinosum DSM 180	51	select	IIIB	yes		toxin	HTH	pfam09651_Csm6_APE2256_CARF_insertion_HTH_RelE
428775962	YP_007167749.1	371	CRISPR-associated protein	Halothece sp. PCC 7418	Bacteria,Cyanobacteria,Chroococcales,Halothece cluster,Halothece,Halothece sp. PCC 7418	52	select	IIIB	yes		toxin	HTH	pfam09651_Csm6_APE2256_CARF_insertion_HTH_RelE
344997559	YP_004799902.1	399	CRISPR-associated protein	Caldicellulosiruptor lactoaceticus 6A	Bacteria,Firmicutes,Clostridia,Thermoanaerobacterales,Thermoanaerobacterales Family III. Incertae Sedis,Caldicellulosiruptor,Caldicellulosiruptor lactoaceticus,Caldicellulosiruptor lactoaceticus 6A	65	select	IB	yes		toxin	HTH	pfam09651_Csm6_APE2256_CARF_insertion_HTH_RelE
340749686	ZP_08686538.1	363	hypothetical protein FMAG_02127	Fusobacterium mortiferum ATCC 9817	Bacteria,Fusobacteria,Fusobacteriia,Fusobacteriales,Fusobacteriaceae,Fusobacterium,Fusobacterium mortiferum,Fusobacterium mortiferum ATCC 9817	66	select	unknown	no		toxin	HTH	pfam09651_Csm6_APE2256_CARF_insertion_HTH_RelE
94985063	YP_604427.1	346	CRISPR-associated family protein	Deinococcus geothermalis DSM 11300	Bacteria,Deinococcus-Thermus,Deinococci,Deinococcales,Deinococcaceae,Deinococcus,Deinococcus geothermalis,Deinococcus geothermalis DSM 11300	68	select	IIIB	yes		toxin	HTH	pfam09651_Csm6_APE2256_CARF_insertion_HTH_RelE
282897525	ZP_06305526.1	368	hypothetical protein CRD_00691	Raphidiopsis brookii D9	Bacteria,Cyanobacteria,Nostocales,Nostocaceae,Raphidiopsis,Raphidiopsis brookii,Raphidiopsis brookii D9	105	select	unknown	no		toxin	HTH	pfam09651_Csm6_APE2256_CARF_insertion_HTH_RelE
357419079	YP_004932071.1	356	CRISPR-associated protein	Thermovirga lienii DSM 17291	Bacteria,Synergistetes,Synergistia,Synergistales,Synergistaceae,Thermovirga,Thermovirga lienii,Thermovirga lienii DSM 17291	106	select	IIIA	yes		toxin	HTH	pfam09651_Csm6_APE2256_CARF_insertion_HTH_RelE
158520762	YP_001528632.1	368	CRISPR-associated protein	Desulfococcus oleovorans Hxd3	Bacteria,Proteobacteria,delta/epsilon subdivisions,Deltaproteobacteria,Desulfobacterales,Desulfobacteraceae,Desulfococcus,Desulfococcus oleovorans,Desulfococcus oleovorans Hxd3	180	select	IIIA	yes		toxin	HTH	pfam09651_Csm6_APE2256_CARF_insertion_HTH_RelE
424843571	ZP_18268196.1	621	CRISPR-associated protein	Saprospira grandis DSM 2844	Bacteria,Bacteroidetes/Chlorobi group,Bacteroidetes,Sphingobacteriia,Sphingobacteriales,Saprospiraceae,Saprospira,Saprospira grandis,Saprospira grandis DSM 2844	234	select	IIIB	yes		toxin	HTH	pfam09651_Csm6_APE2256_CARF_insertion_HTH_RelE
444920579	ZP_21240420.1	479	Hypothetical protein F387_01167	Wohlfahrtiimonas chitiniclastica SH04	Bacteria,Proteobacteria,Gammaproteobacteria,Xanthomonadales,Xanthomonadaceae,Wohlfahrtiimonas,Wohlfahrtiimonas chitiniclastica,Wohlfahrtiimonas chitiniclastica SH04	291	select	unknown	no		toxin	HTH	pfam09651_Csm6_APE2256_CARF_insertion_HTH_RelE
298529435	ZP_07016838.1	416	CRISPR-associated protein, APE2256 family	Desulfonatronospira thiodismutans ASO3-1	Bacteria,Proteobacteria,delta/epsilon subdivisions,Deltaproteobacteria,Desulfovibrionales,Desulfohalobiaceae,Desulfonatronospira,Desulfonatronospira thiodismutans,Desulfonatronospira thiodismutans ASO3-1	385	select	IIIA	yes		toxin	HTH	pfam09651_Csm6_APE2256_CARF_insertion_HTH_RelE
220932347	YP_002509255.1	404	putative CRISPR-associated protein	Halothermothrix orenii H 168	Bacteria,Firmicutes,Clostridia,Halanaerobiales,Halanaerobiaceae,Halothermothrix,Halothermothrix orenii,Halothermothrix orenii H 168	409	select	IIIB	yes		toxin	HTH	pfam09651_Csm6_APE2256_CARF_insertion_HTH_RelE
304316413	YP_003851558.1	404	CRISPR-associated protein, APE2256 family	Thermoanaerobacterium thermosaccharolyticum DSM 571	Bacteria,Firmicutes,Clostridia,Thermoanaerobacterales,Thermoanaerobacterales Family III. Incertae Sedis,Thermoanaerobacterium,Thermoanaerobacterium thermosaccharolyticum,Thermoanaerobacterium thermosaccharolyticum DSM 571	410	select	IIIB	yes		toxin	HTH	pfam09651_Csm6_APE2256_CARF_insertion_HTH_RelE
282855908	ZP_06265204.1	391	crispr-associated protein	Pyramidobacter piscolens W5455	Bacteria,Synergistetes,Synergistia,Synergistales,Synergistaceae,Pyramidobacter,Pyramidobacter piscolens,Pyramidobacter piscolens W5455	432	select	IIIB	yes		toxin	HTH	pfam09651_Csm6_APE2256_CARF_insertion_HTH_RelE
397906644	ZP_10507428.1	384	hypothetical protein CAAU_2682	Caloramator australicus RC3	Bacteria,Firmicutes,Clostridia,Clostridiales,Clostridiaceae,Caloramator,Caloramator australicus,Caloramator australicus RC3	444	select	IIIA	yes		toxin	HTH	pfam09651_Csm6_APE2256_CARF_insertion_HTH_RelE
171911650	ZP_02927120.1	383	hypothetical protein VspiD_10760	Verrucomicrobium spinosum DSM 4136	Bacteria,Chlamydiae/Verrucomicrobia group,Verrucomicrobia,Verrucomicrobiae,Verrucomicrobiales,Verrucomicrobiaceae,Verrucomicrobium,Verrucomicrobium spinosum,Verrucomicrobium spinosum DSM 4136	446	select	IIIB	yes		toxin	HTH	pfam09651_Csm6_APE2256_CARF_insertion_HTH_RelE
347753783	YP_004861347.1	382	putative CRISPR-associated protein	Candidatus Chloracidobacterium thermophilum B	Bacteria,Fibrobacteres/Acidobacteria group,Acidobacteria,unclassified Acidobacteria,Candidatus Chloracidobacterium,Candidatus Chloracidobacterium thermophilum,Candidatus Chloracidobacterium thermophilum B	451	select	IIIB	yes		toxin	HTH	pfam09651_Csm6_APE2256_CARF_insertion_HTH_RelE
338730932	YP_004660324.1	380	CRISPR-associated protein	Thermotoga thermarum DSM 5069	Bacteria,Thermotogae,Thermotogae,Thermotogales,Thermotogaceae,Thermotoga,Thermotoga thermarum,Thermotoga thermarum DSM 5069	454	select	IC	yes		toxin	HTH	pfam09651_Csm6_APE2256_CARF_insertion_HTH_RelE
296133966	YP_003641213.1	378	CRISPR-associated protein	Thermincola potens JR	Bacteria,Firmicutes,Clostridia,Clostridiales,Peptococcaceae,Thermincola,Thermincola potens,Thermincola potens JR	456	select	unknown	yes		toxin	HTH	pfam09651_Csm6_APE2256_CARF_insertion_HTH_RelE
374339413	YP_005096149.1	378	CRISPR-associated protein (Cas_APE2256)	Marinitoga piezophila KA3	Bacteria,Thermotogae,Thermotogae,Thermotogales,Thermotogaceae,Marinitoga,Marinitoga piezophila,Marinitoga piezophila KA3	457	select	IIIB	yes		toxin	HTH	pfam09651_Csm6_APE2256_CARF_insertion_HTH_RelE
288573227	ZP_06391584.1	376	CRISPR-associated protein, APE2256 family	Dethiosulfovibrio peptidovorans DSM 11002	Bacteria,Synergistetes,Synergistia,Synergistales,Synergistaceae,Dethiosulfovibrio,Dethiosulfovibrio peptidovorans,Dethiosulfovibrio peptidovorans DSM 11002	461	select	IIIB	yes		toxin	HTH	pfam09651_Csm6_APE2256_CARF_insertion_HTH_RelE
150021531	YP_001306885.1	375	CRISPR-associated protein APE2256 family	Thermosipho melanesiensis BI429	Bacteria,Thermotogae,Thermotogae,Thermotogales,Thermotogaceae,Thermosipho,Thermosipho melanesiensis,Thermosipho melanesiensis BI429	462	select	IIIB	yes		toxin	HTH	pfam09651_Csm6_APE2256_CARF_insertion_HTH_RelE
78043568	YP_360937.1	373	CRISPR-associated protein	Carboxydothermus hydrogenoformans Z-2901	Bacteria,Firmicutes,Clostridia,Thermoanaerobacterales,Thermoanaerobacteraceae,Carboxydothermus,Carboxydothermus hydrogenoformans,Carboxydothermus hydrogenoformans Z-2901	465	select	unknown	no		toxin	HTH	pfam09651_Csm6_APE2256_CARF_insertion_HTH_RelE
108803110	YP_643047.1	373	CRISPR-associated family protein	Rubrobacter xylanophilus DSM 9941	Bacteria,Actinobacteria,Actinobacteria,Rubrobacteridae,Rubrobacterales,Rubrobacterineae,Rubrobacteraceae,Rubrobacter,Rubrobacter xylanophilus,Rubrobacter xylanophilus DSM 9941	466	select	IIIB	yes		toxin	HTH	pfam09651_Csm6_APE2256_CARF_insertion_HTH_RelE
38505730	NP_942350.1	371	hypothetical protein sll7062	Synechocystis sp. PCC 6803	Bacteria,Cyanobacteria,Chroococcales,Synechocystis,Synechocystis sp. PCC 6803	469	select	IIIA	yes		toxin	HTH	pfam09651_Csm6_APE2256_CARF_insertion_HTH_RelE
225158935	ZP_03725248.1	370	CRISPR-associated protein APE2256	Diplosphaera colitermitum TAV2	Bacteria,Chlamydiae/Verrucomicrobia group,Verrucomicrobia,Opitutae,Opitutales,Opitutaceae,Diplosphaera,Diplosphaera colitermitum,Diplosphaera colitermitum TAV2	472	select	IIIB	yes		toxin	HTH	pfam09651_Csm6_APE2256_CARF_insertion_HTH_RelE
357419077	YP_004932069.1	368	CRISPR-associated protein	Thermovirga lienii DSM 17291	Bacteria,Synergistetes,Synergistia,Synergistales,Synergistaceae,Thermovirga,Thermovirga lienii,Thermovirga lienii DSM 17291	475	select	IIIA	yes		toxin	HTH	pfam09651_Csm6_APE2256_CARF_insertion_HTH_RelE
328953413	YP_004370747.1	365	CRISPR-associated protein	Desulfobacca acetoxidans DSM 11109	Bacteria,Proteobacteria,delta/epsilon subdivisions,Deltaproteobacteria,Syntrophobacterales,Syntrophaceae,Desulfobacca,Desulfobacca acetoxidans,Desulfobacca acetoxidans DSM 11109	477	select	IIIA	yes		toxin	HTH	pfam09651_Csm6_APE2256_CARF_insertion_HTH_RelE
149195210	ZP_01872300.1	363	hypothetical protein CMTB2_05837	Caminibacter mediatlanticus TB-2	Bacteria,Proteobacteria,delta/epsilon subdivisions,Epsilonproteobacteria,Nautiliales,Nautiliaceae,Caminibacter,Caminibacter mediatlanticus,Caminibacter mediatlanticus TB-2	478	select	IIIA	yes		toxin	HTH	pfam09651_Csm6_APE2256_CARF_insertion_HTH_RelE
218961158	YP_001740933.1	363	putative Similar to Uncharacterized protein conserved in archaea	Candidatus Cloacamonas acidaminovorans	Bacteria,unclassified Bacteria,candidate division WWE1,Candidatus Cloacamonas,Candidatus Cloacamonas acidaminovorans	479	select	IIIA	yes		toxin	HTH	pfam09651_Csm6_APE2256_CARF_insertion_HTH_RelE
312114624	YP_004012220.1	360	CRISPR-associated protein	Rhodomicrobium vannielii ATCC 17100	Bacteria,Proteobacteria,Alphaproteobacteria,Rhizobiales,Hyphomicrobiaceae,Rhodomicrobium,Rhodomicrobium vannielii,Rhodomicrobium vannielii ATCC 17100	483	select	unknown	yes		toxin	HTH	pfam09651_Csm6_APE2256_CARF_insertion_HTH_RelE
389844441	YP_006346521.1	354	CRISPR-associated protein, APE2256 family	Mesotoga prima MesG1.Ag.4.2	Bacteria,Thermotogae,Thermotogae,Thermotogales,Thermotogaceae,Mesotoga,Mesotoga prima,Mesotoga prima MesG1.Ag.4.2	488	select	IIIB	yes		toxin	HTH	pfam09651_Csm6_APE2256_CARF_insertion_HTH_RelE
72160457	YP_288114.1	343	hypothetical protein Tfu_0053	Thermobifida fusca YX	Bacteria,Actinobacteria,Actinobacteria,Actinobacteridae,Actinomycetales,Streptosporangineae,Nocardiopsaceae,Thermobifida,Thermobifida fusca,Thermobifida fusca YX	499	select	unknown	no		toxin	HTH	pfam09651_Csm6_APE2256_CARF_insertion_HTH_RelE(fragment)
338730949	YP_004660341.1	686	CRISPR-associated protein	Thermotoga thermarum DSM 5069	Bacteria,Thermotogae,Thermotogae,Thermotogales,Thermotogaceae,Thermotoga,Thermotoga thermarum,Thermotoga thermarum DSM 5069	229	select	IIIB	yes		toxin	HTH	pfam09651_Csm6_APE2256_CARF_insertion_HTH_RelE_duplication
257051936	YP_003129769.1	278	hypothetical protein Huta_0853	Halorhabdus utahensis DSM 12940	Archaea,Euryarchaeota,Halobacteria,Halobacteriales,Halobacteriaceae,Halorhabdus,Halorhabdus utahensis,Halorhabdus utahensis DSM 12940	3	select	unknown	no		no_toxin	HTH	pfam09651_new_CARF_HTH
257053311	YP_003131144.1	240	hypothetical protein Huta_2244	Halorhabdus utahensis DSM 12940	Archaea,Euryarchaeota,Halobacteria,Halobacteriales,Halobacteriaceae,Halorhabdus,Halorhabdus utahensis,Halorhabdus utahensis DSM 12940	8	select	unknown	no		no_toxin	HTH	pfam09651_new_CARF_HTH
292494069	YP_003533211.1	287	hypothetical protein HVO_B0131	Haloferax volcanii DS2	Archaea,Euryarchaeota,Halobacteria,Halobacteriales,Halobacteriaceae,Haloferax,Haloferax volcanii,Haloferax volcanii DS2	18	select	unknown	no		no_toxin	HTH	pfam09651_new_CARF_HTH
15669707	NP_248520.1	335	hypothetical protein MJ_1513	Methanocaldococcus jannaschii DSM 2661	Archaea,Euryarchaeota,Methanococci,Methanococcales,Methanocaldococcaceae,Methanocaldococcus,Methanocaldococcus jannaschii,Methanocaldococcus jannaschii DSM 2661	67	select	unknown	no		no_toxin	HTH	pfam09651_new_CARF_HTH
126179117	YP_001047082.1	289	hypothetical protein Memar_1169	Methanoculleus marisnigri JR1	Archaea,Euryarchaeota,Methanomicrobia,Methanomicrobiales,Methanomicrobiaceae,Methanoculleus,Methanoculleus marisnigri,Methanoculleus marisnigri JR1	69	select	unknown	no		no_toxin	HTH	pfam09651_new_CARF_HTH
11499569	NP_070811.1	216	hypothetical protein AF1987	Archaeoglobus fulgidus DSM 4304	Archaea,Euryarchaeota,Archaeoglobi,Archaeoglobales,Archaeoglobaceae,Archaeoglobus,Archaeoglobus fulgidus,Archaeoglobus fulgidus DSM 4304	70	select	unknown	no		no_toxin	HTH	pfam09651_new_CARF_HTH
282164258	YP_003356643.1	281	hypothetical protein MCP_1588	Methanocella paludicola SANAE	Archaea,Euryarchaeota,Methanomicrobia,Methanocellales,Methanocellaceae,Methanocella,Methanocella paludicola,Methanocella paludicola SANAE	112	select	unknown	no		no_toxin	HTH	pfam09651_new_CARF_HTH
219851543	YP_002465975.1	266	hypothetical protein Mpal_0897	Methanosphaerula palustris E1-9c	Archaea,Euryarchaeota,Methanomicrobia,Methanomicrobiales,Methanoregulaceae,Methanosphaerula,Methanosphaerula palustris,Methanosphaerula palustris E1-9c	113	select	unknown	no		no_toxin	HTH	pfam09651_new_CARF_HTH
397779816	YP_006544289.1	260	hypothetical protein BN140_0650	Methanoculleus bourgensis MS2	Archaea,Euryarchaeota,Methanomicrobia,Methanomicrobiales,Methanomicrobiaceae,Methanoculleus,Methanoculleus bourgensis,Methanoculleus bourgensis MS2	115	select	unknown	no		no_toxin	HTH	pfam09651_new_CARF_HTH
118576600	YP_876343.1	246	hypothetical protein CENSYa_1417	Cenarchaeum symbiosum A	Archaea,Thaumarchaeota,Cenarchaeales,Cenarchaeaceae,Cenarchaeum,Cenarchaeum symbiosum,Cenarchaeum symbiosum A	116	select	unknown	no		no_toxin	HTH	pfam09651_new_CARF_HTH
134046194	YP_001097679.1	265	hypothetical protein MmarC5_1167	Methanococcus maripaludis C5	Archaea,Euryarchaeota,Methanococci,Methanococcales,Methanococcaceae,Methanococcus,Methanococcus maripaludis,Methanococcus maripaludis C5	194	select	unknown	no		no_toxin	HTH	pfam09651_new_CARF_HTH
307354483	YP_003895534.1	231	hypothetical protein Mpet_2349	Methanoplanus petrolearius DSM 11571	Archaea,Euryarchaeota,Methanomicrobia,Methanomicrobiales,Methanomicrobiaceae,Methanoplanus,Methanoplanus petrolearius,Methanoplanus petrolearius DSM 11571	199	select	unknown	no		no_toxin	HTH	pfam09651_new_CARF_HTH
448347679	ZP_21536550.1	218	hypothetical protein C485_17882	Natrinema altunense JCM 12890	Archaea,Euryarchaeota,Halobacteria,Halobacteriales,Halobacteriaceae,Natrinema,Natrinema altunense,Natrinema altunense JCM 12890	202	select	unknown	no		no_toxin	HTH	pfam09651_new_CARF_HTH
381180760	ZP_09889598.1	212	hypothetical protein TresaDRAFT_1356	Treponema saccharophilum DSM 2985	Bacteria,Spirochaetes,Spirochaetia,Spirochaetales,Spirochaetaceae,Treponema,Treponema saccharophilum,Treponema saccharophilum DSM 2985	203	select	unknown	no		no_toxin	HTH	pfam09651_new_CARF_HTH
299883466	YP_003739018.1	166	hypothetical protein HacjB3_19453	Halalkalicoccus jeotgali B3	Archaea,Euryarchaeota,Halobacteria,Halobacteriales,Halobacteriaceae,Halalkalicoccus,Halalkalicoccus jeotgali,Halalkalicoccus jeotgali B3	207	select	unknown	no		no_toxin	HTH	pfam09651_new_CARF_HTH
433417763	ZP_20404834.1	361	hypothetical protein D320_01343	Haloferax sp. BAB2207	Archaea,Euryarchaeota,Halobacteria,Halobacteriales,Halobacteriaceae,Haloferax,Haloferax sp. BAB2207	481	select	unknown	no		no_toxin	HTH	pfam09651_new_CARF_HTH
119720347	YP_920842.1	281	hypothetical protein Tpen_1442	Thermofilum pendens Hrk 5	Archaea,Crenarchaeota,Thermoprotei,Thermoproteales,Thermofilaceae,Thermofilum,Thermofilum pendens,Thermofilum pendens Hrk 5	563	select	unknown	no		no_toxin	HTH	pfam09651_new_CARF_HTH
88602644	YP_502822.1	280	hypothetical protein Mhun_1363	Methanospirillum hungatei JF-1	Archaea,Euryarchaeota,Methanomicrobia,Methanomicrobiales,Methanospirillaceae,Methanospirillum,Methanospirillum hungatei,Methanospirillum hungatei JF-1	564	select	IE	yes		no_toxin	HTH	pfam09651_new_CARF_HTH
329766470	ZP_08258014.1	277	Hypothetical protein Nlim_1824	Candidatus Nitrosoarchaeum limnia SFB1	Archaea,Thaumarchaeota,Nitrosopumilales,Nitrosopumilaceae,Candidatus Nitrosoarchaeum,Candidatus Nitrosoarchaeum limnia,Candidatus Nitrosoarchaeum limnia SFB1	567	select	unknown	no		no_toxin	HTH	pfam09651_new_CARF_HTH
150401940	YP_001329234.1	272	hypothetical protein MmarC7_0010	Methanococcus maripaludis C7	Archaea,Euryarchaeota,Methanococci,Methanococcales,Methanococcaceae,Methanococcus,Methanococcus maripaludis,Methanococcus maripaludis C7	570	select	unknown	no		no_toxin	HTH	pfam09651_new_CARF_HTH
327400748	YP_004341587.1	271	hypothetical protein Arcve_0858	Archaeoglobus veneficus SNP6	Archaea,Euryarchaeota,Archaeoglobi,Archaeoglobales,Archaeoglobaceae,Archaeoglobus,Archaeoglobus veneficus,Archaeoglobus veneficus SNP6	571	select	unknown	no		no_toxin	HTH	pfam09651_new_CARF_HTH
374628313	ZP_09700698.1	265	hypothetical protein Metlim_0390	Methanoplanus limicola DSM 2279	Archaea,Euryarchaeota,Methanomicrobia,Methanomicrobiales,Methanomicrobiaceae,Methanoplanus,Methanoplanus limicola,Methanoplanus limicola DSM 2279	574	select	unknown	no		no_toxin	HTH	pfam09651_new_CARF_HTH
448629721	ZP_21672720.1	260	hypothetical protein C437_07947	Haloarcula vallismortis ATCC 29715	Archaea,Euryarchaeota,Halobacteria,Halobacteriales,Halobacteriaceae,Haloarcula,Haloarcula vallismortis,Haloarcula vallismortis ATCC 29715	578	select	unknown	no		no_toxin	HTH	pfam09651_new_CARF_HTH
20089084	NP_615159.1	257	hypothetical protein MA0186	Methanosarcina acetivorans C2A	Archaea,Euryarchaeota,Methanomicrobia,Methanosarcinales,Methanosarcinaceae,Methanosarcina,Methanosarcina acetivorans,Methanosarcina acetivorans C2A	579	select	unknown	no		no_toxin	HTH	pfam09651_new_CARF_HTH
55379057	YP_136907.1	244	hypothetical protein rrnAC2386	Haloarcula marismortui ATCC 43049	Archaea,Euryarchaeota,Halobacteria,Halobacteriales,Halobacteriaceae,Haloarcula,Haloarcula marismortui,Haloarcula marismortui ATCC 43049	594	select	unknown	no		no_toxin	HTH	pfam09651_new_CARF_HTH
345005755	YP_004808608.1	242	hypothetical protein	halophilic archaeon DL31	Archaea,unclassified Archaea,unclassified Archaea (miscellaneous),halophilic archaeon DL31	598	select	unknown	no		no_toxin	HTH	pfam09651_new_CARF_HTH
408404819	YP_006862802.1	228	hypothetical protein Ngar_c22150	Candidatus Nitrososphaera gargensis Ga9.2	Archaea,Thaumarchaeota,Nitrososphaerales,Nitrososphaeraceae,Nitrososphaera,Candidatus Nitrososphaera gargensis,Candidatus Nitrososphaera gargensis Ga9.2	617	select	unknown	no		no_toxin	HTH	pfam09651_new_CARF_HTH
410671487	YP_006923858.1	230	hypothetical protein Mpsy_2286	Methanolobus psychrophilus R15	Archaea,Euryarchaeota,Methanomicrobia,Methanosarcinales,Methanosarcinaceae,Methanolobus,Methanolobus psychrophilus,Methanolobus psychrophilus R15	613	select	unknown	no		toxin	HTH	pfam09651_new_CARF_HTH
288573242	ZP_06391599.1	806	hypothetical protein Dpep_0510	Dethiosulfovibrio peptidovorans DSM 11002	Bacteria,Synergistetes,Synergistia,Synergistales,Synergistaceae,Dethiosulfovibrio,Dethiosulfovibrio peptidovorans,Dethiosulfovibrio peptidovorans DSM 11002	216	select	unknown	no		toxin	HTH	pfam09651_CARF_HD_HTH_HEPN
298529426	ZP_07016829.1	735	CRISPR-associated protein APE2256	Desulfonatronospira thiodismutans ASO3-1	Bacteria,Proteobacteria,delta/epsilon subdivisions,Deltaproteobacteria,Desulfovibrionales,Desulfohalobiaceae,Desulfonatronospira,Desulfonatronospira thiodismutans,Desulfonatronospira thiodismutans ASO3-1	219	select	IIIA	yes		toxin	HTH	pfam09651_CARF_HD_HTH_HEPN
282855909	ZP_06265205.1	733	hypothetical protein HMPREF7215_1897	Pyramidobacter piscolens W5455	Bacteria,Synergistetes,Synergistia,Synergistales,Synergistaceae,Pyramidobacter,Pyramidobacter piscolens,Pyramidobacter piscolens W5455	221	select	IIIB	yes		toxin	HTH	pfam09651_CARF_HD_HTH_HEPN
389844433	YP_006346513.1	1075	hypothetical protein Theba_1606	Mesotoga prima MesG1.Ag.4.2	Bacteria,Thermotogae,Thermotogae,Thermotogales,Thermotogaceae,Mesotoga,Mesotoga prima,Mesotoga prima MesG1.Ag.4.2	213	select	IIIB	yes		toxin	HTH	pfam09651_CARF_HD_HTH_HEPN_CYTH_unique
218884058	YP_002428440.1	556	hypothetical protein DKAM_0747	Desulfurococcus kamchatkensis 1221n	Archaea,Crenarchaeota,Thermoprotei,Desulfurococcales,Desulfurococcaceae,Desulfurococcus,Desulfurococcus kamchatkensis,Desulfurococcus kamchatkensis 1221n	58	select	unknown	no		toxin	HTH	pfam09651_CARF_HTH_PIN_archaeal_new
126466387	YP_001041496.1	547	hypothetical protein Smar_1499	Staphylothermus marinus F1	Archaea,Crenarchaeota,Thermoprotei,Desulfurococcales,Desulfurococcaceae,Staphylothermus,Staphylothermus marinus,Staphylothermus marinus F1	83	select	unknown	no		toxin	HTH	pfam09651_CARF_HTH_PIN_archaeal_new
15920208	NP_375877.1	430	hypothetical protein ST0035	Sulfolobus tokodaii str. 7	Archaea,Crenarchaeota,Thermoprotei,Sulfolobales,Sulfolobaceae,Sulfolobus,Sulfolobus tokodaii,Sulfolobus tokodaii str. 7	153	select	IA	yes		toxin	HTH	pfam09651_CARF_HTH_PIN_archaeal_new
347523026	YP_004780596.1	550	hypothetical protein Pyrfu_0473	Pyrolobus fumarii 1A	Archaea,Crenarchaeota,Thermoprotei,Desulfurococcales,Pyrodictiaceae,Pyrolobus,Pyrolobus fumarii,Pyrolobus fumarii 1A	251	select	unknown	no		toxin	HTH	pfam09651_CARF_HTH_PIN_archaeal_new
124028293	YP_001013613.1	518	hypothetical protein Hbut_1444	Hyperthermus butylicus DSM 5456	Archaea,Crenarchaeota,Thermoprotei,Desulfurococcales,Pyrodictiaceae,Hyperthermus,Hyperthermus butylicus,Hyperthermus butylicus DSM 5456	265	select	unknown	no		toxin	HTH	pfam09651_CARF_HTH_PIN_archaeal_new
118431737	NP_148398.2	482	hypothetical protein APE_2119.1	Aeropyrum pernix K1	Archaea,Crenarchaeota,Thermoprotei,Desulfurococcales,Desulfurococcaceae,Aeropyrum,Aeropyrum pernix,Aeropyrum pernix K1	288	select	unknown	no		toxin	HTH	pfam09651_CARF_HTH_PIN_archaeal_new
257075490	ZP_05569851.1	466	hypothetical protein Faci_00430	Ferroplasma acidarmanus fer1	Archaea,Euryarchaeota,Thermoplasmata,Thermoplasmatales,Ferroplasmaceae,Ferroplasma,Ferroplasma acidarmanus,Ferroplasma acidarmanus fer1	299	select	unknown	no		toxin	HTH	pfam09651_CARF_HTH_PIN_archaeal_new
156937360	YP_001435156.1	437	hypothetical protein Igni_0567	Ignicoccus hospitalis KIN4/I	Archaea,Crenarchaeota,Thermoprotei,Desulfurococcales,Desulfurococcaceae,Ignicoccus,Ignicoccus hospitalis,Ignicoccus hospitalis KIN4/I	337	select	unknown	no		toxin	HTH	pfam09651_CARF_HTH_PIN_archaeal_new
374631304	ZP_09703678.1	435	hypothetical protein MetMK1DRAFT_00004160	Metallosphaera yellowstonensis MK1	Archaea,Crenarchaeota,Thermoprotei,Sulfolobales,Sulfolobaceae,Metallosphaera,Metallosphaera yellowstonensis,Metallosphaera yellowstonensis MK1	343	select	IA	yes		toxin	HTH	pfam09651_CARF_HTH_PIN_archaeal_new
307595269	YP_003901586.1	432	hypothetical protein Vdis_1148	Vulcanisaeta distributa DSM 14429	Archaea,Crenarchaeota,Thermoprotei,Thermoproteales,Thermoproteaceae,Vulcanisaeta,Vulcanisaeta distributa,Vulcanisaeta distributa DSM 14429	349	select	IIIB	yes		toxin	HTH	pfam09651_CARF_HTH_PIN_archaeal_new
15898204	NP_342809.1	432	hypothetical protein SSO1365	Sulfolobus solfataricus P2	Archaea,Crenarchaeota,Thermoprotei,Sulfolobales,Sulfolobaceae,Sulfolobus,Sulfolobus solfataricus,Sulfolobus solfataricus P2	41	select	unknown	no		toxin	no_HTH	archaeal_CARF_PIN
14590113	NP_142177.1	485	hypothetical protein PH0177	Pyrococcus horikoshii OT3	Archaea,Euryarchaeota,Thermococci,Thermococcales,Thermococcaceae,Pyrococcus,Pyrococcus horikoshii,Pyrococcus horikoshii OT3	84	select	IIIA	yes		toxin	no_HTH	archaeal_CARF_PIN
333911122	YP_004484855.1	497	hypothetical protein	Methanotorris igneus Kol 5	Archaea,Euryarchaeota,Methanococci,Methanococcales,Methanocaldococcaceae,Methanotorris,Methanotorris igneus,Methanotorris igneus Kol 5	85	select	IIIA	yes		toxin	no_HTH	archaeal_CARF_PIN
385805071	YP_005841469.1	439	hypothetical protein FFONT_0021	Fervidicoccus fontis Kam940	Archaea,Crenarchaeota,Thermoprotei,Fervidicoccales,Fervidicoccaceae,Fervidicoccus,Fervidicoccus fontis,Fervidicoccus fontis Kam940	146	select	unknown	no		toxin	no_HTH	archaeal_CARF_PIN
146303936	YP_001191252.1	417	hypothetical protein Msed_1167	Metallosphaera sedula DSM 5348	Archaea,Crenarchaeota,Thermoprotei,Sulfolobales,Sulfolobaceae,Metallosphaera,Metallosphaera sedula,Metallosphaera sedula DSM 5348	161	select	IIIA	yes		toxin	no_HTH	archaeal_CARF_PIN
328947250	YP_004364587.1	206	hypothetical protein Tresu_0333	Treponema succinifaciens DSM 2489	Bacteria,Spirochaetes,Spirochaetia,Spirochaetales,Spirochaetaceae,Treponema,Treponema succinifaciens,Treponema succinifaciens DSM 2489	204	select	unknown	no		no_toxin	no_HTH	pfam09455_CARFn
333996015	YP_004528628.1	203	hypothetical protein TREAZ_2806	Treponema azotonutricium ZAS-9	Bacteria,Spirochaetes,Spirochaetia,Spirochaetales,Spirochaetaceae,Treponema,Treponema azotonutricium,Treponema azotonutricium ZAS-9	206	select	unknown	yes		no_toxin	no_HTH	pfam09455_CARFn
404484276	ZP_11019489.1	214	hypothetical protein HMPREF1135_02549	Clostridiales bacterium OBRC5-5	Bacteria,Firmicutes,Clostridia,Clostridiales,unclassified Clostridiales,unclassified Clostridiales (miscellaneous),Clostridiales bacterium OBRC5-5	623	select	IIIB	yes		no_toxin	no_HTH	pfam09455_CARFn
154497284	ZP_02035980.1	207	hypothetical protein BACCAP_01577	Bacteroides capillosus ATCC 29799	Bacteria,Firmicutes,Clostridia,Clostridiales,unclassified Clostridiales,Pseudoflavonifractor,Pseudoflavonifractor capillosus,Pseudoflavonifractor capillosus ATCC 29799	631	select	unknown	yes		no_toxin	no_HTH	pfam09455_CARFn
325678448	ZP_08158068.1	205	hypothetical protein CUS_6303	Ruminococcus albus 8	Bacteria,Firmicutes,Clostridia,Clostridiales,Ruminococcaceae,Ruminococcus,Ruminococcus albus,Ruminococcus albus 8	634	select	IIIB	yes		no_toxin	no_HTH	pfam09455_CARFn
15898867	NP_343472.1	178	hypothetical protein SSO2081	Sulfolobus solfataricus P2	Archaea,Crenarchaeota,Thermoprotei,Sulfolobales,Sulfolobaceae,Sulfolobus,Sulfolobus solfataricus,Sulfolobus solfataricus P2	15	select	unknown	no		no_toxin	no_HTH	pfam09623_CARFn
15898237	NP_342842.1	177	hypothetical protein SSO1397	Sulfolobus solfataricus P2	Archaea,Crenarchaeota,Thermoprotei,Sulfolobales,Sulfolobaceae,Sulfolobus,Sulfolobus solfataricus,Sulfolobus solfataricus P2	74	select	IA	yes		no_toxin	no_HTH	pfam09623_CARFn
15920195	NP_375864.1	228	hypothetical protein ST0023	Sulfolobus tokodaii str. 7	Archaea,Crenarchaeota,Thermoprotei,Sulfolobales,Sulfolobaceae,Sulfolobus,Sulfolobus tokodaii,Sulfolobus tokodaii str. 7	616	select	unknown	yes		no_toxin	no_HTH	pfam09623_CARFn
347523038	YP_004780608.1	161	hypothetical protein Pyrfu_0485	Pyrolobus fumarii 1A	Archaea,Crenarchaeota,Thermoprotei,Desulfurococcales,Pyrodictiaceae,Pyrolobus,Pyrolobus fumarii,Pyrolobus fumarii 1A	642	select	unknown	no		no_toxin	no_HTH	pfam09623_CARFn
359786498	ZP_09289618.1	1260	hypothetical protein MOY_11307	Halomonas sp. GFAJ-1	Bacteria,Proteobacteria,Gammaproteobacteria,Oceanospirillales,Halomonadaceae,Halomonas,Halomonas sp. GFAJ-1	209	select	IIIB	yes		no_toxin	no_HTH	pfam09651_CARF_unique_fusion
24379650	NP_721605.1	255	hypothetical protein SMU_1226c	Streptococcus mutans UA159	Bacteria,Firmicutes,Bacilli,Lactobacillales,Streptococcaceae,Streptococcus,Streptococcus mutans,Streptococcus mutans UA159	34	select	unknown	no		toxin	no_HTH	pfam09659_Hepn_only
390962104	YP_006425938.1	412	hypothetical protein CL1_1949	Thermococcus sp. CL1	Archaea,Euryarchaeota,Thermococci,Thermococcales,Thermococcaceae,Thermococcus,Thermococcus sp. CL1	164	select	IIIA	yes		no_toxin	no_HTH	pfam09670_membrane_CARF
188996602	YP_001930853.1	334	hypothetical protein SYO3AOP1_0663	Sulfurihydrogenibium sp. YO3AOP1	Bacteria,Aquificae,Aquificae,Aquificales,Hydrogenothermaceae,Sulfurihydrogenibium,Sulfurihydrogenibium sp. YO3AOP1	188	select	IIIB	yes		no_toxin	no_HTH	pfam09670_membrane_CARF
223038979	ZP_03609271.1	264	conserved hypothetical protein	Campylobacter rectus RM3267	Bacteria,Proteobacteria,delta/epsilon subdivisions,Epsilonproteobacteria,Campylobacterales,Campylobacteraceae,Campylobacter,Campylobacter rectus,Campylobacter rectus RM3267	195	select	IIIA	yes		no_toxin	no_HTH	pfam09670_membrane_CARF
148657128	YP_001277333.1	219	hypothetical protein RoseRS_3019	Roseiflexus sp. RS-1	Bacteria,Chloroflexi,Chloroflexi,Chloroflexales,Chloroflexaceae,Roseiflexus,Roseiflexus sp. RS-1	197	select	unknown	yes		no_toxin	no_HTH	pfam09670_membrane_CARF
163785520	ZP_02180102.1	322	hypothetical protein HG1285_07243	Hydrogenivirga sp. 128-5-R1-1	Bacteria,Aquificae,Aquificae,Aquificales,Aquificaceae,Hydrogenivirga,Hydrogenivirga sp. 128-5-R1-1	516	select	IIIB	yes		no_toxin	no_HTH	pfam09670_membrane_CARF
428214812	YP_007087956.1	315	CRISPR-associated protein (Cas_Cas02710)	Oscillatoria acuminata PCC 6304	Bacteria,Cyanobacteria,Oscillatoriales,Oscillatoria,Oscillatoria acuminata,Oscillatoria acuminata PCC 6304	526	select	IIIB	yes		no_toxin	no_HTH	pfam09670_membrane_CARF
15605881	NP_213258.1	313	hypothetical protein aq_376	Aquifex aeolicus VF5	Bacteria,Aquificae,Aquificae,Aquificales,Aquificaceae,Aquifex,Aquifex aeolicus,Aquifex aeolicus VF5	529	select	IIIB	yes		no_toxin	no_HTH	pfam09670_membrane_CARF
225848857	YP_002729021.1	308	hypothetical protein SULAZ_1048	Sulfurihydrogenibium azorense Az-Fu1	Bacteria,Aquificae,Aquificae,Aquificales,Hydrogenothermaceae,Sulfurihydrogenibium,Sulfurihydrogenibium azorense,Sulfurihydrogenibium azorense Az-Fu1	534	select	unknown	no		no_toxin	no_HTH	pfam09670_membrane_CARF
163782435	ZP_02177433.1	303	hypothetical protein HG1285_06595	Hydrogenivirga sp. 128-5-R1-1	Bacteria,Aquificae,Aquificae,Aquificales,Aquificaceae,Hydrogenivirga,Hydrogenivirga sp. 128-5-R1-1	542	select	IIIB	yes		no_toxin	no_HTH	pfam09670_membrane_CARF
121997433	YP_001002220.1	292	hypothetical protein Hhal_0634	Halorhodospira halophila SL1	Bacteria,Proteobacteria,Gammaproteobacteria,Chromatiales,Ectothiorhodospiraceae,Halorhodospira,Halorhodospira halophila,Halorhodospira halophila SL1	554	select	IIIB	yes		no_toxin	no_HTH	pfam09670_membrane_CARF
119357845	YP_912489.1	287	hypothetical protein Cpha266_2053	Chlorobium phaeobacteroides DSM 266	Bacteria,Bacteroidetes/Chlorobi group,Chlorobi,Chlorobia,Chlorobiales,Chlorobiaceae,Chlorobium/Pelodictyon group,Chlorobium,Chlorobium phaeobacteroides,Chlorobium phaeobacteroides DSM 266	555	select	IIIA	yes		no_toxin	no_HTH	pfam09670_membrane_CARF
427417534	ZP_18907717.1	287	CRISPR-associated protein, Cas02710 family	Leptolyngbya sp. PCC 7375	Bacteria,Cyanobacteria,Oscillatoriales,Leptolyngbya,Leptolyngbya sp. PCC 7375	556	select	IIIA	yes		no_toxin	no_HTH	pfam09670_membrane_CARF
220934966	YP_002513865.1	285	hypothetical protein Tgr7_1796	Thioalkalivibrio sulfidophilus HL-EbGr7	Bacteria,Proteobacteria,Gammaproteobacteria,Chromatiales,Ectothiorhodospiraceae,Thioalkalivibrio,Thioalkalivibrio sulfidophilus,Thioalkalivibrio sulfidophilus HL-EbGr7	558	select	IIIB	yes		no_toxin	no_HTH	pfam09670_membrane_CARF
428219061	YP_007103526.1	282	hypothetical protein Pse7367_2845	Pseudanabaena sp. PCC 7367	Bacteria,Cyanobacteria,Oscillatoriales,Pseudanabaena,Pseudanabaena sp. PCC 7367	562	select	unknown	no		no_toxin	no_HTH	pfam09670_membrane_CARF
319789603	YP_004151236.1	273	hypothetical protein Theam_0623	Thermovibrio ammonificans HB-1	Bacteria,Aquificae,Aquificae,Aquificales,Desulfurobacteriaceae,Thermovibrio,Thermovibrio ammonificans,Thermovibrio ammonificans HB-1	568	select	unknown	no		no_toxin	no_HTH	pfam09670_membrane_CARF
443475003	ZP_21064966.1	273	hypothetical protein Pse7429DRAFT_0665	Pseudanabaena biceps PCC 7429	Bacteria,Cyanobacteria,Oscillatoriales,Pseudanabaena,Pseudanabaena biceps,Pseudanabaena biceps PCC 7429	569	select	unknown	yes		no_toxin	no_HTH	pfam09670_membrane_CARF
158313218	YP_001505726.1	263	hypothetical protein Franean1_1373	Frankia sp. EAN1pec	Bacteria,Actinobacteria,Actinobacteria,Actinobacteridae,Actinomycetales,Frankineae,Frankiaceae,Frankia,Frankia sp. EAN1pec	576	select	unknown	yes		no_toxin	no_HTH	pfam09670_membrane_CARF
114568035	YP_755189.1	251	hypothetical protein Swol_2530	Syntrophomonas wolfei subsp. wolfei str. Goettingen	Bacteria,Firmicutes,Clostridia,Clostridiales,Syntrophomonadaceae,Syntrophomonas,Syntrophomonas wolfei,Syntrophomonas wolfei subsp. wolfei,Syntrophomonas wolfei subsp. wolfei str. Goettingen	586	select	IIIA	yes		no_toxin	no_HTH	pfam09670_membrane_CARF
206889594	YP_002247919.1	248	hypothetical protein THEYE_A0065	Thermodesulfovibrio yellowstonii DSM 11347	Bacteria,Nitrospirae,Nitrospira,Nitrospirales,Nitrospiraceae,Thermodesulfovibrio,Thermodesulfovibrio yellowstonii,Thermodesulfovibrio yellowstonii DSM 11347	590	select	IIIA	yes		no_toxin	no_HTH	pfam09670_membrane_CARF
163848912	YP_001636956.1	241	hypothetical protein Caur_3382	Chloroflexus aurantiacus J-10-fl	Bacteria,Chloroflexi,Chloroflexi,Chloroflexales,Chloroflexaceae,Chloroflexus,Chloroflexus aurantiacus,Chloroflexus aurantiacus J-10-fl	599	select	unknown	yes		no_toxin	no_HTH	pfam09670_membrane_CARF
427738370	YP_007057914.1	241	CRISPR-associated protein (Cas_Cas02710)	Rivularia sp. PCC 7116	Bacteria,Cyanobacteria,Nostocales,Rivulariaceae,Rivularia,Rivularia sp. PCC 7116	600	select	IIIB	yes		no_toxin	no_HTH	pfam09670_membrane_CARF
443478147	ZP_21067933.1	238	hypothetical protein Pse7429DRAFT_4133	Pseudanabaena biceps PCC 7429	Bacteria,Cyanobacteria,Oscillatoriales,Pseudanabaena,Pseudanabaena biceps,Pseudanabaena biceps PCC 7429	604	select	unknown	yes		no_toxin	no_HTH	pfam09670_membrane_CARF
427419198	ZP_18909381.1	237	CRISPR-associated protein, Cas02710 family	Leptolyngbya sp. PCC 7375	Bacteria,Cyanobacteria,Oscillatoriales,Leptolyngbya,Leptolyngbya sp. PCC 7375	606	select	unknown	yes		no_toxin	no_HTH	pfam09670_membrane_CARF
428310842	YP_007121819.1	201	CRISPR-associated protein (Cas_Cas02710)	Microcoleus sp. PCC 7113	Bacteria,Cyanobacteria,Oscillatoriales,Microcoleus,Microcoleus sp. PCC 7113	636	select	IIIA	yes		no_toxin	no_HTH	pfam09670_membrane_CARF
57233746	YP_182154.1	325	hypothetical protein DET1451	Dehalococcoides ethenogenes 195	Bacteria,Chloroflexi,Dehalococcoidetes,Dehalococcoidales,Dehalococcoidaceae,Dehalococcoides,Dehalococcoides mccartyi,Dehalococcoides ethenogenes 195	53	select	unknown	no		no_toxin	no_HTH	pfam09670_new_CARF_CARF
390958903	YP_006422660.1	366	hypothetical protein Terro_3094	Terriglobus roseus DSM 18391	Bacteria,Fibrobacteres/Acidobacteria group,Acidobacteria,Acidobacteriia,Acidobacteriales,Acidobacteriaceae,Terriglobus,Terriglobus roseus,Terriglobus roseus DSM 18391	107	select	unknown	no		no_toxin	no_HTH	pfam09670_new_CARF_CARF
124486495	YP_001031111.1	362	hypothetical protein Mlab_1683	Methanocorpusculum labreanum Z	Archaea,Euryarchaeota,Methanomicrobia,Methanomicrobiales,Methanocorpusculaceae,Methanocorpusculum,Methanocorpusculum labreanum,Methanocorpusculum labreanum Z	108	select	unknown	no		no_toxin	no_HTH	pfam09670_new_CARF_CARF
330817580	YP_004361285.1	328	hypothetical protein bgla_1g27110	Burkholderia gladioli BSR3	Bacteria,Proteobacteria,Betaproteobacteria,Burkholderiales,Burkholderiaceae,Burkholderia,Burkholderia gladioli,Burkholderia gladioli BSR3	109	select	unknown	no		no_toxin	no_HTH	pfam09670_new_CARF_CARF
85372987	YP_457049.1	366	hypothetical protein ELI_00800	Erythrobacter litoralis HTCC2594	Bacteria,Proteobacteria,Alphaproteobacteria,Sphingomonadales,Erythrobacteraceae,Erythrobacter,Erythrobacter litoralis,Erythrobacter litoralis HTCC2594	173	select	unknown	no		no_toxin	no_HTH	pfam09670_new_CARF_CARF
375255749	YP_005014916.1	368	hypothetical protein BFO_2062	Tannerella forsythia ATCC 43037	Bacteria,Bacteroidetes/Chlorobi group,Bacteroidetes,Bacteroidia,Bacteroidales,Porphyromonadaceae,Tannerella,Tannerella forsythia,Tannerella forsythia ATCC 43037	181	select	unknown	no		no_toxin	no_HTH	pfam09670_new_CARF_CARF
116672172	YP_833105.1	365	hypothetical protein Arth_3630	Arthrobacter sp. FB24	Bacteria,Actinobacteria,Actinobacteria,Actinobacteridae,Actinomycetales,Micrococcineae,Micrococcaceae,Arthrobacter,Arthrobacter sp. FB24	182	select	unknown	no		no_toxin	no_HTH	pfam09670_new_CARF_CARF
153825026	ZP_01977693.1	315	hypothetical protein A5A_A0268	Vibrio cholerae MZO-2	Bacteria,Proteobacteria,Gammaproteobacteria,Vibrionales,Vibrionaceae,Vibrio,Vibrio cholerae,Vibrio cholerae MZO-2	190	select	unknown	no		no_toxin	no_HTH	pfam09670_new_CARF_CARF
300836956	YP_003754000.1	303	hypothetical protein pKP048_p007	Klebsiella pneumoniae	Bacteria,Proteobacteria,Gammaproteobacteria,Enterobacteriales,Enterobacteriaceae,Klebsiella,Klebsiella pneumoniae	191	select	unknown	no		no_toxin	no_HTH	pfam09670_new_CARF_CARF
323138872	ZP_08073935.1	427	hypothetical protein Met49242DRAFT_3323	Methylocystis sp. ATCC 49242	Bacteria,Proteobacteria,Alphaproteobacteria,Rhizobiales,Methylocystaceae,Methylocystis,Methylocystis sp. ATCC 49242	366	select	unknown	no		no_toxin	no_HTH	pfam09670_new_CARF_CARF
187928769	YP_001899256.1	405	hypothetical protein Rpic_1686	Ralstonia pickettii 12J	Bacteria,Proteobacteria,Betaproteobacteria,Burkholderiales,Burkholderiaceae,Ralstonia,Ralstonia pickettii,Ralstonia pickettii 12J	405	select	unknown	no		no_toxin	no_HTH	pfam09670_new_CARF_CARF
407713592	YP_006834157.1	405	hypothetical protein BUPH_02408	Burkholderia phenoliruptrix BR3459a	Bacteria,Proteobacteria,Betaproteobacteria,Burkholderiales,Burkholderiaceae,Burkholderia,Burkholderia phenoliruptrix,Burkholderia phenoliruptrix BR3459a	407	select	unknown	no		no_toxin	no_HTH	pfam09670_new_CARF_CARF
182412372	YP_001817438.1	401	hypothetical protein Oter_0548	Opitutus terrae PB90-1	Bacteria,Chlamydiae/Verrucomicrobia group,Verrucomicrobia,Opitutae,Opitutales,Opitutaceae,Opitutus,Opitutus terrae,Opitutus terrae PB90-1	415	select	unknown	no		no_toxin	no_HTH	pfam09670_new_CARF_CARF
330822163	YP_004350991.1	390	hypothetical protein bgla_2p0730	Burkholderia gladioli BSR3	Bacteria,Proteobacteria,Betaproteobacteria,Burkholderiales,Burkholderiaceae,Burkholderia,Burkholderia gladioli,Burkholderia gladioli BSR3	433	select	unknown	no		no_toxin	no_HTH	pfam09670_new_CARF_CARF
427713808	YP_007062432.1	386	hypothetical protein Syn6312_2813	Synechococcus sp. PCC 6312	Bacteria,Cyanobacteria,Chroococcales,Synechococcus,Synechococcus sp. PCC 6312	438	select	unknown	no		no_toxin	no_HTH	pfam09670_new_CARF_CARF
410094081	ZP_11290536.1	383	hypothetical protein AAI_25025	Pseudomonas viridiflava UASWS0038	Bacteria,Proteobacteria,Gammaproteobacteria,Pseudomonadales,Pseudomonadaceae,Pseudomonas,Pseudomonas syringae group,Pseudomonas viridiflava,Pseudomonas viridiflava UASWS0038	450	select	unknown	no		no_toxin	no_HTH	pfam09670_new_CARF_CARF
366163848	ZP_09463603.1	377	hypothetical protein AcelC_09273	Acetivibrio cellulolyticus CD2	Bacteria,Firmicutes,Clostridia,Clostridiales,Ruminococcaceae,Acetivibrio,Acetivibrio cellulolyticus,Acetivibrio cellulolyticus CD2	459	select	unknown	no		no_toxin	no_HTH	pfam09670_new_CARF_CARF
365893006	ZP_09431221.1	348	conserved hypothetical protein	Bradyrhizobium sp. STM 3809	Bacteria,Proteobacteria,Alphaproteobacteria,Rhizobiales,Bradyrhizobiaceae,Bradyrhizobium,Bradyrhizobium sp. STM 3809	493	select	unknown	no		no_toxin	no_HTH	pfam09670_new_CARF_CARF
329927473	ZP_08281697.1	345	hypothetical protein HMPREF9412_3755	Paenibacillus sp. HGF5	Bacteria,Firmicutes,Bacilli,Bacillales,Paenibacillaceae,Paenibacillus,Paenibacillus sp. HGF5	497	select	unknown	no		no_toxin	no_HTH	pfam09670_new_CARF_CARF
330507770	YP_004384198.1	345	hypothetical protein MCON_1772	Methanosaeta concilii GP6	Archaea,Euryarchaeota,Methanomicrobia,Methanosarcinales,Methanosaetaceae,Methanosaeta,Methanosaeta concilii,Methanosaeta concilii GP6	498	select	unknown	no		no_toxin	no_HTH	pfam09670_new_CARF_CARF
410688971	YP_006962575.1	342	hypothetical protein	Sinorhizobium meliloti	Bacteria,Proteobacteria,Alphaproteobacteria,Rhizobiales,Rhizobiaceae,Sinorhizobium/Ensifer group,Sinorhizobium,Sinorhizobium meliloti	500	select	unknown	no		no_toxin	no_HTH	pfam09670_new_CARF_CARF
424878565	ZP_18302203.1	342	hypothetical protein Rleg8DRAFT_5391	Rhizobium leguminosarum bv. trifolii WU95	Bacteria,Proteobacteria,Alphaproteobacteria,Rhizobiales,Rhizobiaceae,Rhizobium/Agrobacterium group,Rhizobium,Rhizobium leguminosarum,Rhizobium leguminosarum bv. trifolii,Rhizobium leguminosarum bv. trifolii WU95	501	select	unknown	no		no_toxin	no_HTH	pfam09670_new_CARF_CARF
162146895	YP_001601356.1	333	hypothetical protein GDI_1088	Gluconacetobacter diazotrophicus PAl 5	Bacteria,Proteobacteria,Alphaproteobacteria,Rhodospirillales,Acetobacteraceae,Gluconacetobacter,Gluconacetobacter diazotrophicus,Gluconacetobacter diazotrophicus PAl 5	504	select	unknown	no		no_toxin	no_HTH	pfam09670_new_CARF_CARF
417566182	ZP_12217056.1	330	hypothetical protein ACIN5143_A4064	Acinetobacter baumannii OIFC143	Bacteria,Proteobacteria,Gammaproteobacteria,Pseudomonadales,Moraxellaceae,Acinetobacter,Acinetobacter calcoaceticus/baumannii complex,Acinetobacter baumannii,Acinetobacter baumannii OIFC143	508	select	unknown	no		no_toxin	no_HTH	pfam09670_new_CARF_CARF
394989953	ZP_10382785.1	329	hypothetical protein SCD_02378	Sulfuricella denitrificans skB26	Bacteria,Proteobacteria,Betaproteobacteria,Hydrogenophilales,Hydrogenophilaceae,Sulfuricella,Sulfuricella denitrificans,Sulfuricella denitrificans skB26	510	select	unknown	no		no_toxin	no_HTH	pfam09670_new_CARF_CARF
307941958	ZP_07657311.1	324	conserved hypothetical protein	Roseibium sp. TrichSKD4	Bacteria,Proteobacteria,Alphaproteobacteria,Rhodobacterales,Rhodobacteraceae,Roseibium,Roseibium sp. TrichSKD4	512	select	unknown	no		no_toxin	no_HTH	pfam09670_new_CARF_CARF
448677073	ZP_21688567.1	324	hypothetical protein C443_02964	Haloarcula argentinensis DSM 12282	Archaea,Euryarchaeota,Halobacteria,Halobacteriales,Halobacteriaceae,Haloarcula,Haloarcula argentinensis,Haloarcula argentinensis DSM 12282	513	select	unknown	no		no_toxin	no_HTH	pfam09670_new_CARF_CARF
410631944	ZP_11342615.1	323	hypothetical protein GARC_2516	Glaciecola arctica BSs20135	Bacteria,Proteobacteria,Gammaproteobacteria,Alteromonadales,Alteromonadaceae,Glaciecola,Glaciecola arctica,Glaciecola arctica BSs20135	514	select	unknown	no		no_toxin	no_HTH	pfam09670_new_CARF_CARF
91789208	YP_550160.1	322	hypothetical protein Bpro_3352	Polaromonas sp. JS666	Bacteria,Proteobacteria,Betaproteobacteria,Burkholderiales,Comamonadaceae,Polaromonas,Polaromonas sp. JS666	515	select	unknown	no		no_toxin	no_HTH	pfam09670_new_CARF_CARF
262377239	ZP_06070464.1	321	predicted protein	Acinetobacter lwoffii SH145	Bacteria,Proteobacteria,Gammaproteobacteria,Pseudomonadales,Moraxellaceae,Acinetobacter,Acinetobacter lwoffii,Acinetobacter lwoffii SH145	518	select	unknown	no		no_toxin	no_HTH	pfam09670_new_CARF_CARF
374572067	ZP_09645163.1	321	hypothetical protein Bra471DRAFT_00455	Bradyrhizobium sp. WSM471	Bacteria,Proteobacteria,Alphaproteobacteria,Rhizobiales,Bradyrhizobiaceae,Bradyrhizobium,Bradyrhizobium sp. WSM471	519	select	unknown	no		no_toxin	no_HTH	pfam09670_new_CARF_CARF
270293685	ZP_06199887.1	319	conserved hypothetical protein	Bacteroides sp. D20	Bacteria,Bacteroidetes/Chlorobi group,Bacteroidetes,Bacteroidia,Bacteroidales,Bacteroidaceae,Bacteroides,Bacteroides sp. D20	520	select	unknown	no		no_toxin	no_HTH	pfam09670_new_CARF_CARF
209546994	YP_002278912.1	318	hypothetical protein Rleg2_4941	Rhizobium leguminosarum bv. trifolii WSM2304	Bacteria,Proteobacteria,Alphaproteobacteria,Rhizobiales,Rhizobiaceae,Rhizobium/Agrobacterium group,Rhizobium,Rhizobium leguminosarum,Rhizobium leguminosarum bv. trifolii,Rhizobium leguminosarum bv. trifolii WSM2304	522	select	unknown	no		no_toxin	no_HTH	pfam09670_new_CARF_CARF
88706714	ZP_01104416.1	316	hypothetical protein KT71_18841	Congregibacter litoralis KT71	Bacteria,Proteobacteria,Gammaproteobacteria,unclassified Gammaproteobacteria,OMG group,OM60 clade,Congregibacter,Congregibacter litoralis,Congregibacter litoralis KT71	524	select	IIIB	yes		no_toxin	no_HTH	pfam09670_new_CARF_CARF
320105363	YP_004180953.1	315	hypothetical protein AciPR4_0118	Terriglobus saanensis SP1PR4	Bacteria,Fibrobacteres/Acidobacteria group,Acidobacteria,Acidobacteriia,Acidobacteriales,Acidobacteriaceae,Terriglobus,Terriglobus saanensis,Terriglobus saanensis SP1PR4	525	select	unknown	no		no_toxin	no_HTH	pfam09670_new_CARF_CARF
152983387	YP_001354717.1	314	hypothetical protein mma_3027	Janthinobacterium sp. Marseille	Bacteria,Proteobacteria,Betaproteobacteria,Burkholderiales,Oxalobacteraceae,Janthinobacterium,Janthinobacterium sp. Marseille	527	select	unknown	no		no_toxin	no_HTH	pfam09670_new_CARF_CARF
424896539	ZP_18320113.1	312	hypothetical protein Rleg4DRAFT_2466	Rhizobium leguminosarum bv. trifolii WSM2297	Bacteria,Proteobacteria,Alphaproteobacteria,Rhizobiales,Rhizobiaceae,Rhizobium/Agrobacterium group,Rhizobium,Rhizobium leguminosarum,Rhizobium leguminosarum bv. trifolii,Rhizobium leguminosarum bv. trifolii WSM2297	531	select	unknown	no		no_toxin	no_HTH	pfam09670_new_CARF_CARF
161528984	YP_001582810.1	309	hypothetical protein Nmar_1476	Nitrosopumilus maritimus SCM1	Archaea,Thaumarchaeota,Nitrosopumilales,Nitrosopumilaceae,Nitrosopumilus,Nitrosopumilus maritimus,Nitrosopumilus maritimus SCM1	532	select	unknown	no		no_toxin	no_HTH	pfam09670_new_CARF_CARF
190409985	YP_001965509.1	307	hypothetical protein	Sinorhizobium meliloti SM11	Bacteria,Proteobacteria,Alphaproteobacteria,Rhizobiales,Rhizobiaceae,Sinorhizobium/Ensifer group,Sinorhizobium,Sinorhizobium meliloti,Sinorhizobium meliloti SM11	535	select	unknown	no		no_toxin	no_HTH	pfam09670_new_CARF_CARF
349574077	ZP_08886037.1	307	hypothetical protein HMPREF9371_0542	Neisseria shayeganii 871	Bacteria,Proteobacteria,Betaproteobacteria,Neisseriales,Neisseriaceae,Neisseria,Neisseria shayeganii,Neisseria shayeganii 871	536	select	unknown	no		no_toxin	no_HTH	pfam09670_new_CARF_CARF
392395449	YP_006432051.1	304	hypothetical protein Desde_3995	Desulfitobacterium dehalogenans ATCC 51507	Bacteria,Firmicutes,Clostridia,Clostridiales,Peptococcaceae,Desulfitobacterium,Desulfitobacterium dehalogenans,Desulfitobacterium dehalogenans ATCC 51507	540	select	unknown	no		no_toxin	no_HTH	pfam09670_new_CARF_CARF
421662740	ZP_16102897.1	304	hypothetical protein ACIN5110_2368	Acinetobacter baumannii OIFC110	Bacteria,Proteobacteria,Gammaproteobacteria,Pseudomonadales,Moraxellaceae,Acinetobacter,Acinetobacter calcoaceticus/baumannii complex,Acinetobacter baumannii,Acinetobacter baumannii OIFC110	541	select	unknown	no		no_toxin	no_HTH	pfam09670_new_CARF_CARF
402565370	YP_006614715.1	302	hypothetical protein GEM_0570	Burkholderia cepacia GG4	Bacteria,Proteobacteria,Betaproteobacteria,Burkholderiales,Burkholderiaceae,Burkholderia,Burkholderia cepacia complex,Burkholderia cepacia,Burkholderia cepacia GG4	543	select	unknown	no		no_toxin	no_HTH	pfam09670_new_CARF_CARF
427387315	ZP_18883371.1	301	hypothetical protein HMPREF9447_04404	Bacteroides oleiciplenus YIT 12058	Bacteria,Bacteroidetes/Chlorobi group,Bacteroidetes,Bacteroidia,Bacteroidales,Bacteroidaceae,Bacteroides,Bacteroides oleiciplenus,Bacteroides oleiciplenus YIT 12058	545	select	unknown	no		no_toxin	no_HTH	pfam09670_new_CARF_CARF
212633872	YP_002310397.1	300	hypothetical protein swp_1007	Shewanella piezotolerans WP3	Bacteria,Proteobacteria,Gammaproteobacteria,Alteromonadales,Shewanellaceae,Shewanella,Shewanella piezotolerans,Shewanella piezotolerans WP3	546	select	IF	yes		no_toxin	no_HTH	pfam09670_new_CARF_CARF
375110048	ZP_09756284.1	300	hypothetical protein AJE_08827	Alishewanella jeotgali KCTC 22429	Bacteria,Proteobacteria,Gammaproteobacteria,Alteromonadales,Alteromonadaceae,Alishewanella,Alishewanella jeotgali,Alishewanella jeotgali KCTC 22429	548	select	unknown	no		no_toxin	no_HTH	pfam09670_new_CARF_CARF
152994005	YP_001359726.1	297	hypothetical protein SUN_2435	Sulfurovum sp. NBC37-1	Bacteria,Proteobacteria,delta/epsilon subdivisions,Epsilonproteobacteria,unclassified Epsilonproteobacteria,Sulfurovum,Sulfurovum sp. NBC37-1	550	select	unknown	no		no_toxin	no_HTH	pfam09670_new_CARF_CARF
383937103	ZP_09990514.1	294	hypothetical protein RNAN_3631	Rheinheimera nanhaiensis E407-8	Bacteria,Proteobacteria,Gammaproteobacteria,Chromatiales,Chromatiaceae,Rheinheimera,Rheinheimera nanhaiensis,Rheinheimera nanhaiensis E407-8	551	select	unknown	no		no_toxin	no_HTH	pfam09670_new_CARF_CARF
168698289	ZP_02730566.1	293	hypothetical protein GobsU_02137	Gemmata obscuriglobus UQM 2246	Bacteria,Planctomycetes,Planctomycetia,Planctomycetales,Planctomycetaceae,Gemmata,Gemmata obscuriglobus,Gemmata obscuriglobus UQM 2246	552	select	unknown	no		no_toxin	no_HTH	pfam09670_new_CARF_CARF
91978412	YP_571071.1	263	hypothetical protein RPD_3951	Rhodopseudomonas palustris BisB5	Bacteria,Proteobacteria,Alphaproteobacteria,Rhizobiales,Bradyrhizobiaceae,Rhodopseudomonas,Rhodopseudomonas palustris,Rhodopseudomonas palustris BisB5	575	select	unknown	no		no_toxin	no_HTH	pfam09670_new_CARF_CARF
407463092	YP_006774409.1	252	hypothetical protein NKOR_08030	Candidatus Nitrosopumilus koreensis AR1	Archaea,Thaumarchaeota,Nitrosopumilales,Nitrosopumilaceae,Candidatus Nitrosoarchaeum,Candidatus Nitrosoarchaeum koreensis,Candidatus Nitrosopumilus koreensis AR1	585	select	unknown	no		no_toxin	no_HTH	pfam09670_new_CARF_CARF
152988252	YP_001348408.1	183	hypothetical protein PSPA7_3048	Pseudomonas aeruginosa PA7	Bacteria,Proteobacteria,Gammaproteobacteria,Pseudomonadales,Pseudomonadaceae,Pseudomonas,Pseudomonas aeruginosa group,Pseudomonas aeruginosa,Pseudomonas aeruginosa PA7	639	select_incomplete	unknown	no		no_toxin	no_HTH	pfam09670_new_CARF_CARF
126179479	YP_001047444.1	170	hypothetical protein Memar_1533	Methanoculleus marisnigri JR1	Archaea,Euryarchaeota,Methanomicrobia,Methanomicrobiales,Methanomicrobiaceae,Methanoculleus,Methanoculleus marisnigri,Methanoculleus marisnigri JR1	10	select	unknown	no		no_toxin	no_HTH	pfam09670_only_CARF
289597124	YP_003483820.1	139	hypothetical protein Aboo_1451	Aciduliprofundum boonei T469	Archaea,Euryarchaeota,unclassified Euryarchaeota,Aciduliprofundum,Aciduliprofundum boonei,Aciduliprofundum boonei T469	120	select	unknown	no		no_toxin	no_HTH	pfam09670_only_CARF
395645894	ZP_10433754.1	161	hypothetical protein Metli_1440	Methanofollis liminatans DSM 4140	Archaea,Euryarchaeota,Methanomicrobia,Methanomicrobiales,Methanomicrobiaceae,Methanofollis,Methanofollis liminatans,Methanofollis liminatans DSM 4140	643	select	unknown	no		no_toxin	no_HTH	pfam09670_only_CARF
37677209	NP_937605.1	411	hypothetical protein VVA1549	Vibrio vulnificus YJ016	Bacteria,Proteobacteria,Gammaproteobacteria,Vibrionales,Vibrionaceae,Vibrio,Vibrio vulnificus,Vibrio vulnificus YJ016	394	select	unknown	yes		toxin	no_HTH	pfam09670_VVA1548_membrane_CARF
392546105	ZP_10293242.1	406	CRISPR-associated protein VVA1548 family	Pseudoalteromonas rubra ATCC 29570	Bacteria,Proteobacteria,Gammaproteobacteria,Alteromonadales,Pseudoalteromonadaceae,Pseudoalteromonas,Pseudoalteromonas rubra,Pseudoalteromonas rubra ATCC 29570	404	select	unknown	no		toxin	no_HTH	pfam09670_VVA1548_membrane_CARF
256421595	YP_003122248.1	1235	hypothetical protein Cpin_2564	Chitinophaga pinensis DSM 2588	Bacteria,Bacteroidetes/Chlorobi group,Bacteroidetes,Sphingobacteriia,Sphingobacteriales,Chitinophagaceae,Chitinophaga,Chitinophaga pinensis,Chitinophaga pinensis DSM 2588	210	select	unknown	no		toxin	no_HTH	pfam09670_ZnF_PK_ATPase_CARF_PIN
378715727	YP_005280616.1	1217	hypothetical protein GPOL_c01770	Gordonia polyisoprenivorans VH2	Bacteria,Actinobacteria,Actinobacteria,Actinobacteridae,Actinomycetales,Corynebacterineae,Gordoniaceae,Gordonia,Gordonia polyisoprenivorans,Gordonia polyisoprenivorans VH2	211	select	unknown	no		toxin	no_HTH	pfam09670_ZnF_PK_ATPase_CARF_PIN
15921158	NP_376827.1	416	hypothetical protein ST0924	Sulfolobus tokodaii str. 7	Archaea,Crenarchaeota,Thermoprotei,Sulfolobales,Sulfolobaceae,Sulfolobus,Sulfolobus tokodaii,Sulfolobus tokodaii str. 7	41					toxin		archaeal_CARF_PIN
332797129	YP_004458629.1	410	hypothetical protein Ahos_1448	Acidianus hospitalis W1	Archaea,Crenarchaeota,Thermoprotei,Sulfolobales,Sulfolobaceae,Acidianus,Acidianus hospitalis,Acidianus hospitalis W1	41					toxin		archaeal_CARF_PIN
385772525	YP_005645091.1	417	hypothetical protein	Sulfolobus islandicus HVE10/4	Archaea,Crenarchaeota,Thermoprotei,Sulfolobales,Sulfolobaceae,Sulfolobus,Sulfolobus islandicus,Sulfolobus islandicus HVE10/4	41					toxin		archaeal_CARF_PIN
385775529	YP_005648097.1	417	hypothetical protein	Sulfolobus islandicus REY15A	Archaea,Crenarchaeota,Thermoprotei,Sulfolobales,Sulfolobaceae,Sulfolobus,Sulfolobus islandicus,Sulfolobus islandicus REY15A	41					toxin		archaeal_CARF_PIN
70607537	YP_256407.1	427	hypothetical protein Saci_1808	Sulfolobus acidocaldarius DSM 639	Archaea,Crenarchaeota,Thermoprotei,Sulfolobales,Sulfolobaceae,Sulfolobus,Sulfolobus acidocaldarius,Sulfolobus acidocaldarius DSM 639	41					toxin		archaeal_CARF_PIN
390962105	YP_006425939.1	485	hypothetical protein CL1_1950	Thermococcus sp. CL1	Archaea,Euryarchaeota,Thermococci,Thermococcales,Thermococcaceae,Thermococcus,Thermococcus sp. CL1	84					toxin		archaeal_CARF_PIN
409095744	ZP_11215768.1	530	hypothetical protein TzilA_03705	Thermococcus zilligii AN1	Archaea,Euryarchaeota,Thermococci,Thermococcales,Thermococcaceae,Thermococcus,Thermococcus zilligii,Thermococcus zilligii AN1	84					toxin		archaeal_CARF_PIN
337284280	YP_004623754.1	494	hypothetical protein PYCH_07970	Pyrococcus yayanosii CH1	Archaea,Euryarchaeota,Thermococci,Thermococcales,Thermococcaceae,Pyrococcus,Pyrococcus yayanosii,Pyrococcus yayanosii CH1	85					toxin		archaeal_CARF_PIN
374636806	ZP_09708355.1	497	hypothetical protein MetfoDRAFT_1737	Methanotorris formicicus Mc-S-70	Archaea,Euryarchaeota,Methanococci,Methanococcales,Methanocaldococcaceae,Methanotorris,Methanotorris formicicus,Methanotorris formicicus Mc-S-70	85					toxin		archaeal_CARF_PIN
385805120	YP_005841518.1	439	hypothetical protein FFONT_0072	Fervidicoccus fontis Kam940	Archaea,Crenarchaeota,Thermoprotei,Fervidicoccales,Fervidicoccaceae,Fervidicoccus,Fervidicoccus fontis,Fervidicoccus fontis Kam940	146					toxin		archaeal_CARF_PIN
330835019	YP_004409747.1	418	hypothetical protein Mcup_1158	Metallosphaera cuprina Ar-4	Archaea,Crenarchaeota,Thermoprotei,Sulfolobales,Sulfolobaceae,Metallosphaera,Metallosphaera cuprina,Metallosphaera cuprina Ar-4	161					toxin		archaeal_CARF_PIN
222480428	YP_002566665.1	314	hypothetical protein Hlac_2017	Halorubrum lacusprofundi ATCC 49239	Archaea,Euryarchaeota,Halobacteria,Halobacteriales,Halobacteriaceae,Halorubrum,Halorubrum lacusprofundi,Halorubrum lacusprofundi ATCC 49239	1					no_toxin		csa3_CARF_HTH
257051290	YP_003129123.1	305	hypothetical protein Huta_0202	Halorhabdus utahensis DSM 12940	Archaea,Euryarchaeota,Halobacteria,Halobacteriales,Halobacteriaceae,Halorhabdus,Halorhabdus utahensis,Halorhabdus utahensis DSM 12940	1					no_toxin		csa3_CARF_HTH
257387587	YP_003177360.1	308	hypothetical protein Hmuk_1538	Halomicrobium mukohataei DSM 12286	Archaea,Euryarchaeota,Halobacteria,Halobacteriales,Halobacteriaceae,Halomicrobium,Halomicrobium mukohataei,Halomicrobium mukohataei DSM 12286	1					no_toxin		csa3_CARF_HTH
284166581	YP_003404860.1	305	hypothetical protein Htur_3323	Haloterrigena turkmenica DSM 5511	Archaea,Euryarchaeota,Halobacteria,Halobacteriales,Halobacteriaceae,Haloterrigena,Haloterrigena turkmenica,Haloterrigena turkmenica DSM 5511	1					no_toxin		csa3_CARF_HTH
289580912	YP_003479378.1	298	hypothetical protein Nmag_1234	Natrialba magadii ATCC 43099	Archaea,Euryarchaeota,Halobacteria,Halobacteriales,Halobacteriaceae,Natrialba,Natrialba magadii,Natrialba magadii ATCC 43099	1					no_toxin		csa3_CARF_HTH
292656461	YP_003536358.1	308	hypothetical protein HVO_2333	Haloferax volcanii DS2	Archaea,Euryarchaeota,Halobacteria,Halobacteriales,Halobacteriaceae,Haloferax,Haloferax volcanii,Haloferax volcanii DS2	1					no_toxin		csa3_CARF_HTH
313125515	YP_004035779.1	308	hypothetical protein Hbor_07420	Halogeometricum borinquense DSM 11551	Archaea,Euryarchaeota,Halobacteria,Halobacteriales,Halobacteriaceae,Halogeometricum,Halogeometricum borinquense,Halogeometricum borinquense DSM 11551	1					no_toxin		csa3_CARF_HTH
336253463	YP_004596570.1	310	hypothetical protein Halxa_2066	Halopiger xanaduensis SH-6	Archaea,Euryarchaeota,Halobacteria,Halobacteriales,Halobacteriaceae,Halopiger,Halopiger xanaduensis,Halopiger xanaduensis SH-6	1					no_toxin		csa3_CARF_HTH
344212516	YP_004796836.1	305	hypothetical protein HAH_2260	Haloarcula hispanica ATCC 33960	Archaea,Euryarchaeota,Halobacteria,Halobacteriales,Halobacteriaceae,Haloarcula,Haloarcula hispanica,Haloarcula hispanica ATCC 33960	1					no_toxin		csa3_CARF_HTH
389847776	YP_006350015.1	308	hypothetical protein HFX_2341	Haloferax mediterranei ATCC 33500	Archaea,Euryarchaeota,Halobacteria,Halobacteriales,Halobacteriaceae,Haloferax,Haloferax mediterranei,Haloferax mediterranei ATCC 33500	1					no_toxin		csa3_CARF_HTH
397774242	YP_006541788.1	303	hypothetical protein NJ7G_2481	Natrinema sp. J7-2	Archaea,Euryarchaeota,Halobacteria,Halobacteriales,Halobacteriaceae,Natrinema,Natrinema sp. J7-2	1					no_toxin		csa3_CARF_HTH
429193603	YP_007179281.1	302	hypothetical protein Natgr_3728	Natronobacterium gregoryi SP2	Archaea,Euryarchaeota,Halobacteria,Halobacteriales,Halobacteriaceae,Natronobacterium,Natronobacterium gregoryi,Natronobacterium gregoryi SP2	1					no_toxin		csa3_CARF_HTH
433589927	YP_007279423.1	299	hypothetical protein Natpe_0593	Natrinema pellirubrum DSM 15624	Archaea,Euryarchaeota,Halobacteria,Halobacteriales,Halobacteriaceae,Natrinema,Natrinema pellirubrum,Natrinema pellirubrum DSM 15624	1					no_toxin		csa3_CARF_HTH
433639148	YP_007284908.1	348	hypothetical protein Halru_2188	Halovivax ruber XH-70	Archaea,Euryarchaeota,Halobacteria,Halobacteriales,Halobacteriaceae,Halovivax,Halovivax ruber,Halovivax ruber XH-70	1					no_toxin		csa3_CARF_HTH
435847377	YP_007309627.1	305	aspartate kinase	Natronococcus occultus SP4	Archaea,Euryarchaeota,Halobacteria,Halobacteriales,Halobacteriaceae,Natronococcus,Natronococcus occultus,Natronococcus occultus SP4	1					no_toxin		csa3_CARF_HTH
55378487	YP_136337.1	305	hypothetical protein rrnAC1728	Haloarcula marismortui ATCC 43049	Archaea,Euryarchaeota,Halobacteria,Halobacteriales,Halobacteriaceae,Haloarcula,Haloarcula marismortui,Haloarcula marismortui ATCC 43049	1					no_toxin		csa3_CARF_HTH
76802899	YP_330994.1	298	hypothetical protein NP4532A	Natronomonas pharaonis DSM 2160	Archaea,Euryarchaeota,Halobacteria,Halobacteriales,Halobacteriaceae,Natronomonas,Natronomonas pharaonis,Natronomonas pharaonis DSM 2160	1					no_toxin		csa3_CARF_HTH
110669203	YP_659014.1	317	hypothetical protein HQ3325A	Haloquadratum walsbyi DSM 16790	Archaea,Euryarchaeota,Halobacteria,Halobacteriales,Halobacteriaceae,Haloquadratum,Haloquadratum walsbyi,Haloquadratum walsbyi DSM 16790	1					no_toxin		csa3_CARF_HTH
322368369	ZP_08042938.1	297	hypothetical protein ZOD2009_02765	Haladaptatus paucihalophilus DX253	Archaea,Euryarchaeota,Halobacteria,Halobacteriales,Halobacteriaceae,Haladaptatus,Haladaptatus paucihalophilus,Haladaptatus paucihalophilus DX253	1					no_toxin		csa3_CARF_HTH
335436465	ZP_08559260.1	305	hypothetical protein HLRTI_05192	Halorhabdus tiamatea SARL4B	Archaea,Euryarchaeota,Halobacteria,Halobacteriales,Halobacteriaceae,Halorhabdus,Halorhabdus tiamatea,Halorhabdus tiamatea SARL4B	1					no_toxin		csa3_CARF_HTH
354610407	ZP_09028363.1	298	hypothetical protein HalDL1DRAFT_1072	Halobacterium sp. DL1	Archaea,Euryarchaeota,Halobacteria,Halobacteriales,Halobacteriaceae,Halobacterium,Halobacterium sp. DL1	1					no_toxin		csa3_CARF_HTH
383621299	ZP_09947705.1	312	hypothetical protein HlacAJ_08141	Halobiforma lacisalsi AJ5	Archaea,Euryarchaeota,Halobacteria,Halobacteriales,Halobacteriaceae,Halobiforma,Halobiforma lacisalsi,Halobiforma lacisalsi AJ5	1					no_toxin		csa3_CARF_HTH
399577015	ZP_10770770.1	295	hypothetical protein HSB1_28090	Halogranum salarium B-1	Archaea,Euryarchaeota,Halobacteria,Halobacteriales,Halobacteriaceae,Halogranum,Halogranum salarium,Halogranum salarium B-1	1					no_toxin		csa3_CARF_HTH
409723332	ZP_11270608.1	300	hypothetical protein Hham1_07522	Halococcus hamelinensis 100A6	Archaea,Euryarchaeota,Halobacteria,Halobacteriales,Halobacteriaceae,Halococcus,Halococcus hamelinensis,Halococcus hamelinensis 100A6	1					no_toxin		csa3_CARF_HTH
448299809	ZP_21489816.1	321	hypothetical protein C496_09606	Natronorubrum tibetense GA33	Archaea,Euryarchaeota,Halobacteria,Halobacteriales,Halobacteriaceae,Natronorubrum,Natronorubrum tibetense,Natronorubrum tibetense GA33	1					no_toxin		csa3_CARF_HTH
448304509	ZP_21494447.1	300	hypothetical protein C495_09435	Natronorubrum sulfidifaciens JCM 14089	Archaea,Euryarchaeota,Halobacteria,Halobacteriales,Halobacteriaceae,Natronorubrum,Natronorubrum sulfidifaciens,Natronorubrum sulfidifaciens JCM 14089	1					no_toxin		csa3_CARF_HTH
448308238	ZP_21498117.1	300	hypothetical protein C494_10865	Natronorubrum bangense JCM 10635	Archaea,Euryarchaeota,Halobacteria,Halobacteriales,Halobacteriaceae,Natronorubrum,Natronorubrum bangense,Natronorubrum bangense JCM 10635	1					no_toxin		csa3_CARF_HTH
448313146	ZP_21502872.1	312	hypothetical protein C493_14563	Natronolimnobius innermongolicus JCM 12255	Archaea,Euryarchaeota,Halobacteria,Halobacteriales,Halobacteriaceae,Natronolimnobius,Natronolimnobius innermongolicus,Natronolimnobius innermongolicus JCM 12255	1					no_toxin		csa3_CARF_HTH
448315172	ZP_21504824.1	300	hypothetical protein C492_02212	Natronococcus jeotgali DSM 18795	Archaea,Euryarchaeota,Halobacteria,Halobacteriales,Halobacteriaceae,Natronococcus,Natronococcus jeotgali,Natronococcus jeotgali DSM 18795	1					no_toxin		csa3_CARF_HTH
448321609	ZP_21511085.1	300	hypothetical protein C491_11528	Natronococcus amylolyticus DSM 10524	Archaea,Euryarchaeota,Halobacteria,Halobacteriales,Halobacteriaceae,Natronococcus,Natronococcus amylolyticus,Natronococcus amylolyticus DSM 10524	1					no_toxin		csa3_CARF_HTH
448329086	ZP_21518387.1	301	hypothetical protein C489_08085	Natrinema versiforme JCM 10478	Archaea,Euryarchaeota,Halobacteria,Halobacteriales,Halobacteriaceae,Natrinema,Natrinema versiforme,Natrinema versiforme JCM 10478	1					no_toxin		csa3_CARF_HTH
448338372	ZP_21527420.1	301	hypothetical protein C487_11734	Natrinema pallidum DSM 3751	Archaea,Euryarchaeota,Halobacteria,Halobacteriales,Halobacteriaceae,Natrinema,Natrinema pallidum,Natrinema pallidum DSM 3751	1					no_toxin		csa3_CARF_HTH
448341668	ZP_21530626.1	301	hypothetical protein C486_08400	Natrinema gari JCM 14663	Archaea,Euryarchaeota,Halobacteria,Halobacteriales,Halobacteriaceae,Natrinema,Natrinema gari,Natrinema gari JCM 14663	1					no_toxin		csa3_CARF_HTH
448347422	ZP_21536294.1	303	hypothetical protein C485_16590	Natrinema altunense JCM 12890	Archaea,Euryarchaeota,Halobacteria,Halobacteriales,Halobacteriaceae,Natrinema,Natrinema altunense,Natrinema altunense JCM 12890	1					no_toxin		csa3_CARF_HTH
448349054	ZP_21537898.1	303	hypothetical protein C484_05842	Natrialba taiwanensis DSM 12281	Archaea,Euryarchaeota,Halobacteria,Halobacteriales,Halobacteriaceae,Natrialba,Natrialba taiwanensis,Natrialba taiwanensis DSM 12281	1					no_toxin		csa3_CARF_HTH
448353559	ZP_21542335.1	298	hypothetical protein C483_06073	Natrialba hulunbeirensis JCM 10989	Archaea,Euryarchaeota,Halobacteria,Halobacteriales,Halobacteriaceae,Natrialba,Natrialba hulunbeirensis,Natrialba hulunbeirensis JCM 10989	1					no_toxin		csa3_CARF_HTH
448357730	ZP_21546426.1	298	hypothetical protein C482_07371	Natrialba chahannaoensis JCM 10990	Archaea,Euryarchaeota,Halobacteria,Halobacteriales,Halobacteriaceae,Natrialba,Natrialba chahannaoensis,Natrialba chahannaoensis JCM 10990	1					no_toxin		csa3_CARF_HTH
448361425	ZP_21550042.1	302	hypothetical protein C481_05210	Natrialba asiatica DSM 12278	Archaea,Euryarchaeota,Halobacteria,Halobacteriales,Halobacteriaceae,Natrialba,Natrialba asiatica,Natrialba asiatica DSM 12278	1					no_toxin		csa3_CARF_HTH
448368748	ZP_21555515.1	303	hypothetical protein C480_11821	Natrialba aegyptia DSM 13077	Archaea,Euryarchaeota,Halobacteria,Halobacteriales,Halobacteriaceae,Natrialba,Natrialba aegyptia,Natrialba aegyptia DSM 13077	1					no_toxin		csa3_CARF_HTH
448377578	ZP_21560274.1	349	hypothetical protein C479_13548	Halovivax asiaticus JCM 14624	Archaea,Euryarchaeota,Halobacteria,Halobacteriales,Halobacteriaceae,Halovivax,Halovivax asiaticus,Halovivax asiaticus JCM 14624	1					no_toxin		csa3_CARF_HTH
448378758	ZP_21560790.1	300	hypothetical protein C478_00330	Haloterrigena thermotolerans DSM 11522	Archaea,Euryarchaeota,Halobacteria,Halobacteriales,Halobacteriaceae,Haloterrigena,Haloterrigena thermotolerans,Haloterrigena thermotolerans DSM 11522	1					no_toxin		csa3_CARF_HTH
448390314	ZP_21566016.1	307	hypothetical protein C477_07303	Haloterrigena salina JCM 13891	Archaea,Euryarchaeota,Halobacteria,Halobacteriales,Halobacteriaceae,Haloterrigena,Haloterrigena salina,Haloterrigena salina JCM 13891	1					no_toxin		csa3_CARF_HTH
448399106	ZP_21570421.1	299	hypothetical protein C476_06512	Haloterrigena limicola JCM 13563	Archaea,Euryarchaeota,Halobacteria,Halobacteriales,Halobacteriaceae,Haloterrigena,Haloterrigena limicola,Haloterrigena limicola JCM 13563	1					no_toxin		csa3_CARF_HTH
448411047	ZP_21575589.1	300	hypothetical protein C475_14703	Halosimplex carlsbadense 2-9-1	Archaea,Euryarchaeota,Halobacteria,Halobacteriales,Halobacteriaceae,Halosimplex,Halosimplex carlsbadense,Halosimplex carlsbadense 2-9-1	1					no_toxin		csa3_CARF_HTH
448415280	ZP_21578080.1	310	hypothetical protein C474_04845	Halosarcina pallida JCM 14848	Archaea,Euryarchaeota,Halobacteria,Halobacteriales,Halobacteriaceae,Halosarcina,Halosarcina pallida,Halosarcina pallida JCM 14848	1					no_toxin		csa3_CARF_HTH
448425554	ZP_21582884.1	329	hypothetical protein C473_07734	Halorubrum terrestre JCM 10247	Archaea,Euryarchaeota,Halobacteria,Halobacteriales,Halobacteriaceae,Halorubrum,Halorubrum terrestre,Halorubrum terrestre JCM 10247	1					no_toxin		csa3_CARF_HTH
448431366	ZP_21585071.1	324	hypothetical protein C472_02307	Halorubrum tebenquichense DSM 14210	Archaea,Euryarchaeota,Halobacteria,Halobacteriales,Halobacteriaceae,Halorubrum,Halorubrum tebenquichense,Halorubrum tebenquichense DSM 14210	1					no_toxin		csa3_CARF_HTH
448440687	ZP_21588765.1	325	hypothetical protein C471_04610	Halorubrum saccharovorum DSM 1137	Archaea,Euryarchaeota,Halobacteria,Halobacteriales,Halobacteriaceae,Halorubrum,Halorubrum saccharovorum,Halorubrum saccharovorum DSM 1137	1					no_toxin		csa3_CARF_HTH
448453118	ZP_21593642.1	329	hypothetical protein C470_12975	Halorubrum litoreum JCM 13561	Archaea,Euryarchaeota,Halobacteria,Halobacteriales,Halobacteriaceae,Halorubrum,Halorubrum litoreum,Halorubrum litoreum JCM 13561	1					no_toxin		csa3_CARF_HTH
448459696	ZP_21596746.1	309	hypothetical protein C469_13470	Halorubrum lipolyticum DSM 21995	Archaea,Euryarchaeota,Halobacteria,Halobacteriales,Halobacteriaceae,Halorubrum,Halorubrum lipolyticum,Halorubrum lipolyticum DSM 21995	1					no_toxin		csa3_CARF_HTH
448464434	ZP_21598447.1	322	hypothetical protein C468_05793	Halorubrum kocurii JCM 14978	Archaea,Euryarchaeota,Halobacteria,Halobacteriales,Halobacteriaceae,Halorubrum,Halorubrum kocurii,Halorubrum kocurii JCM 14978	1					no_toxin		csa3_CARF_HTH
448475019	ZP_21602784.1	332	hypothetical protein C461_10301	Halorubrum aidingense JCM 13560	Archaea,Euryarchaeota,Halobacteria,Halobacteriales,Halobacteriaceae,Halorubrum,Halorubrum aidingense,Halorubrum aidingense JCM 13560	1					no_toxin		csa3_CARF_HTH
448485215	ZP_21606523.1	329	hypothetical protein C462_14138	Halorubrum arcis JCM 13916	Archaea,Euryarchaeota,Halobacteria,Halobacteriales,Halobacteriaceae,Halorubrum,Halorubrum arcis,Halorubrum arcis JCM 13916	1					no_toxin		csa3_CARF_HTH
448490750	ZP_21608168.1	325	hypothetical protein C463_06052	Halorubrum californiensis DSM 19288	Archaea,Euryarchaeota,Halobacteria,Halobacteriales,Halobacteriaceae,Halorubrum,Halorubrum californiense,Halorubrum californiensis DSM 19288	1					no_toxin		csa3_CARF_HTH
448499728	ZP_21611428.1	317	hypothetical protein C464_05038	Halorubrum coriense DSM 10284	Archaea,Euryarchaeota,Halobacteria,Halobacteriales,Halobacteriaceae,Halorubrum,Halorubrum coriense,Halorubrum coriense DSM 10284	1					no_toxin		csa3_CARF_HTH
448534058	ZP_21621562.1	324	hypothetical protein C467_07115	Halorubrum hochstenium ATCC 700873	Archaea,Euryarchaeota,Halobacteria,Halobacteriales,Halobacteriaceae,Halorubrum,Halorubrum hochstenium,Halorubrum hochstenium ATCC 700873	1					no_toxin		csa3_CARF_HTH
448545586	ZP_21626085.1	308	hypothetical protein C460_15225	Haloferax sp. ATCC BAA-646	Archaea,Euryarchaeota,Halobacteria,Halobacteriales,Halobacteriaceae,Haloferax,Haloferax sp. ATCC BAA-646	1					no_toxin		csa3_CARF_HTH
448565868	ZP_21636650.1	308	hypothetical protein C457_14673	Haloferax prahovense DSM 18310	Archaea,Euryarchaeota,Halobacteria,Halobacteriales,Halobacteriaceae,Haloferax,Haloferax prahovense,Haloferax prahovense DSM 18310	1					no_toxin		csa3_CARF_HTH
448577926	ZP_21643361.1	308	hypothetical protein C455_10378	Haloferax larsenii JCM 13917	Archaea,Euryarchaeota,Halobacteria,Halobacteriales,Halobacteriaceae,Haloferax,Haloferax larsenii,Haloferax larsenii JCM 13917	1					no_toxin		csa3_CARF_HTH
448606848	ZP_21659196.1	314	hypothetical protein C441_14474	Haloferax sulfurifontis ATCC BAA-897	Archaea,Euryarchaeota,Halobacteria,Halobacteriales,Halobacteriaceae,Haloferax,Haloferax sulfurifontis,Haloferax sulfurifontis ATCC BAA-897	1					no_toxin		csa3_CARF_HTH
448610045	ZP_21660895.1	308	hypothetical protein C440_03818	Haloferax mucosum ATCC BAA-1512	Archaea,Euryarchaeota,Halobacteria,Halobacteriales,Halobacteriaceae,Haloferax,Haloferax mucosum,Haloferax mucosum ATCC BAA-1512	1					no_toxin		csa3_CARF_HTH
448623258	ZP_21669801.1	308	hypothetical protein C438_12258	Haloferax denitrificans ATCC 35960	Archaea,Euryarchaeota,Halobacteria,Halobacteriales,Halobacteriaceae,Haloferax,Haloferax denitrificans,Haloferax denitrificans ATCC 35960	1					no_toxin		csa3_CARF_HTH
448630955	ZP_21673410.1	305	hypothetical protein C437_11463	Haloarcula vallismortis ATCC 29715	Archaea,Euryarchaeota,Halobacteria,Halobacteriales,Halobacteriaceae,Haloarcula,Haloarcula vallismortis,Haloarcula vallismortis ATCC 29715	1					no_toxin		csa3_CARF_HTH
448652161	ZP_21681174.1	305	hypothetical protein C435_08700	Haloarcula californiae ATCC 33799	Archaea,Euryarchaeota,Halobacteria,Halobacteriales,Halobacteriaceae,Haloarcula,Haloarcula californiae,Haloarcula californiae ATCC 33799	1					no_toxin		csa3_CARF_HTH
448671319	ZP_21687258.1	305	hypothetical protein C442_17355	Haloarcula amylolytica JCM 13557	Archaea,Euryarchaeota,Halobacteria,Halobacteriales,Halobacteriaceae,Haloarcula,Haloarcula amylolytica,Haloarcula amylolytica JCM 13557	1					no_toxin		csa3_CARF_HTH
448681263	ZP_21691396.1	301	hypothetical protein C443_17303	Haloarcula argentinensis DSM 12282	Archaea,Euryarchaeota,Halobacteria,Halobacteriales,Halobacteriaceae,Haloarcula,Haloarcula argentinensis,Haloarcula argentinensis DSM 12282	1					no_toxin		csa3_CARF_HTH
448685138	ZP_21693148.1	305	hypothetical protein C444_05336	Haloarcula japonica DSM 6131	Archaea,Euryarchaeota,Halobacteria,Halobacteriales,Halobacteriaceae,Haloarcula,Haloarcula japonica,Haloarcula japonica DSM 6131	1					no_toxin		csa3_CARF_HTH
448727705	ZP_21710054.1	294	hypothetical protein C448_13501	Halococcus morrhuae DSM 1307	Archaea,Euryarchaeota,Halobacteria,Halobacteriales,Halobacteriaceae,Halococcus,Halococcus morrhuae,Halococcus morrhuae DSM 1307	1					no_toxin		csa3_CARF_HTH
448730353	ZP_21712661.1	299	hypothetical protein C449_11223	Halococcus saccharolyticus DSM 5350	Archaea,Euryarchaeota,Halobacteria,Halobacteriales,Halobacteriaceae,Halococcus,Halococcus saccharolyticus,Halococcus saccharolyticus DSM 5350	1					no_toxin		csa3_CARF_HTH
448735158	ZP_21717375.1	299	hypothetical protein C450_17893	Halococcus salifodinae DSM 8989	Archaea,Euryarchaeota,Halobacteria,Halobacteriales,Halobacteriaceae,Halococcus,Halococcus salifodinae,Halococcus salifodinae DSM 8989	1					no_toxin		csa3_CARF_HTH
448739150	ZP_21721167.1	294	hypothetical protein C451_16495	Halococcus thailandensis JCM 13552	Archaea,Euryarchaeota,Halobacteria,Halobacteriales,Halobacteriaceae,Halococcus,Halococcus thailandensis,Halococcus thailandensis JCM 13552	1					no_toxin		csa3_CARF_HTH
345004208	YP_004807061.1	214	CRISPR locus-related DNA-binding protein	halophilic archaeon DL31	Archaea,unclassified Archaea,unclassified Archaea (miscellaneous),halophilic archaeon DL31	9					no_toxin		csa3_CARF_HTH
385802700	YP_005839100.1	214	CRISPR-associated DNA-binding Csa3	Haloquadratum walsbyi C23	Archaea,Euryarchaeota,Halobacteria,Halobacteriales,Halobacteriaceae,Haloquadratum,Haloquadratum walsbyi,Haloquadratum walsbyi C23	9					no_toxin		csa3_CARF_HTH
354612307	ZP_09030259.1	221	CRISPR locus-related DNA-binding protein	Halobacterium sp. DL1	Archaea,Euryarchaeota,Halobacteria,Halobacteriales,Halobacteriaceae,Halobacterium,Halobacterium sp. DL1	9					no_toxin		csa3_CARF_HTH
448352773	ZP_21541554.1	205	CRISPR-associated DNA-binding Csa3	Natrialba hulunbeirensis JCM 10989	Archaea,Euryarchaeota,Halobacteria,Halobacteriales,Halobacteriaceae,Natrialba,Natrialba hulunbeirensis,Natrialba hulunbeirensis JCM 10989	9					no_toxin		csa3_CARF_HTH
448364565	ZP_21553150.1	210	CRISPR locus-related DNA-binding protein	Natrialba asiatica DSM 12278	Archaea,Euryarchaeota,Halobacteria,Halobacteriales,Halobacteriaceae,Natrialba,Natrialba asiatica,Natrialba asiatica DSM 12278	9					no_toxin		csa3_CARF_HTH
448505755	ZP_21614291.1	216	CRISPR-associated DNA-binding Csa3	Halorubrum distributum JCM 9100	Archaea,Euryarchaeota,Halobacteria,Halobacteriales,Halobacteriaceae,Halorubrum,Halorubrum distributum,Halorubrum distributum JCM 9100	9					no_toxin		csa3_CARF_HTH
448595219	ZP_21653144.1	210	CRISPR locus-related DNA-binding protein	Haloferax alexandrinus JCM 10717	Archaea,Euryarchaeota,Halobacteria,Halobacteriales,Halobacteriaceae,Haloferax,Haloferax alexandrinus,Haloferax alexandrinus JCM 10717	9					no_toxin		csa3_CARF_HTH
448604244	ZP_21657585.1	210	CRISPR locus-related DNA-binding protein	Haloferax sulfurifontis ATCC BAA-897	Archaea,Euryarchaeota,Halobacteria,Halobacteriales,Halobacteriaceae,Haloferax,Haloferax sulfurifontis,Haloferax sulfurifontis ATCC BAA-897	9					no_toxin		csa3_CARF_HTH
448626210	ZP_21671172.1	221	CRISPR locus-related DNA-binding protein	Haloarcula vallismortis ATCC 29715	Archaea,Euryarchaeota,Halobacteria,Halobacteriales,Halobacteriaceae,Haloarcula,Haloarcula vallismortis,Haloarcula vallismortis ATCC 29715	9					no_toxin		csa3_CARF_HTH
448732677	ZP_21714947.1	217	CRISPR-associated DNA-binding Csa3	Halococcus salifodinae DSM 8989	Archaea,Euryarchaeota,Halobacteria,Halobacteriales,Halobacteriaceae,Halococcus,Halococcus salifodinae,Halococcus salifodinae DSM 8989	9					no_toxin		csa3_CARF_HTH
448736152	ZP_21718305.1	221	CRISPR-associated DNA-binding Csa3	Halococcus thailandensis JCM 13552	Archaea,Euryarchaeota,Halobacteria,Halobacteriales,Halobacteriaceae,Halococcus,Halococcus thailandensis,Halococcus thailandensis JCM 13552	9					no_toxin		csa3_CARF_HTH
146303920	YP_001191236.1	216	CRISPR-associated DNA-binding protein	Metallosphaera sedula DSM 5348	Archaea,Crenarchaeota,Thermoprotei,Sulfolobales,Sulfolobaceae,Metallosphaera,Metallosphaera sedula,Metallosphaera sedula DSM 5348	13					no_toxin		csa3_CARF_HTH
227827208	YP_002828987.1	237	CRISPR locus-related DNA-binding protein	Sulfolobus islandicus M.14.25	Archaea,Crenarchaeota,Thermoprotei,Sulfolobales,Sulfolobaceae,Sulfolobus,Sulfolobus islandicus,Sulfolobus islandicus M.14.25	13					no_toxin		csa3_CARF_HTH
227829659	YP_002831438.1	230	CRISPR locus-related DNA-binding protein	Sulfolobus islandicus L.S.2.15	Archaea,Crenarchaeota,Thermoprotei,Sulfolobales,Sulfolobaceae,Sulfolobus,Sulfolobus islandicus,Sulfolobus islandicus L.S.2.15	13					no_toxin		csa3_CARF_HTH
229578565	YP_002836963.1	230	transcriptional regulator	Sulfolobus islandicus Y.G.57.14	Archaea,Crenarchaeota,Thermoprotei,Sulfolobales,Sulfolobaceae,Sulfolobus,Sulfolobus islandicus,Sulfolobus islandicus Y.G.57.14	13					no_toxin		csa3_CARF_HTH
229582662	YP_002841061.1	230	putative transcriptional regulator	Sulfolobus islandicus Y.N.15.51	Archaea,Crenarchaeota,Thermoprotei,Sulfolobales,Sulfolobaceae,Sulfolobus,Sulfolobus islandicus,Sulfolobus islandicus Y.N.15.51	13					no_toxin		csa3_CARF_HTH
229584433	YP_002842934.1	237	CRISPR locus-related DNA-binding protein	Sulfolobus islandicus M.16.27	Archaea,Crenarchaeota,Thermoprotei,Sulfolobales,Sulfolobaceae,Sulfolobus,Sulfolobus islandicus,Sulfolobus islandicus M.16.27	13					no_toxin		csa3_CARF_HTH
284997249	YP_003419016.1	230	hypothetical protein	Sulfolobus islandicus L.D.8.5	Archaea,Crenarchaeota,Thermoprotei,Sulfolobales,Sulfolobaceae,Sulfolobus,Sulfolobus islandicus,Sulfolobus islandicus L.D.8.5	13					no_toxin		csa3_CARF_HTH
332797427	YP_004458927.1	223	CRISPR-associated DNA-binding protein, Csa3	Acidianus hospitalis W1	Archaea,Crenarchaeota,Thermoprotei,Sulfolobales,Sulfolobaceae,Acidianus,Acidianus hospitalis,Acidianus hospitalis W1	13					no_toxin		csa3_CARF_HTH
385772429	YP_005644995.1	224	CRISPR-asscoiated, Csa3, putative transcriptional regulator	Sulfolobus islandicus HVE10/4	Archaea,Crenarchaeota,Thermoprotei,Sulfolobales,Sulfolobaceae,Sulfolobus,Sulfolobus islandicus,Sulfolobus islandicus HVE10/4	13					no_toxin		csa3_CARF_HTH
385775491	YP_005648059.1	224	CRISPR-associated, Csa3	Sulfolobus islandicus REY15A	Archaea,Crenarchaeota,Thermoprotei,Sulfolobales,Sulfolobaceae,Sulfolobus,Sulfolobus islandicus,Sulfolobus islandicus REY15A	13					no_toxin		csa3_CARF_HTH
21226667	NP_632589.1	200	transcriptional regulator	Methanosarcina mazei Go1	Archaea,Euryarchaeota,Methanomicrobia,Methanosarcinales,Methanosarcinaceae,Methanosarcina,Methanosarcina mazei,Methanosarcina mazei Go1	14					no_toxin		csa3_CARF_HTH
298674327	YP_003726077.1	199	ArsR family transcriptional regulator	Methanohalobium evestigatum Z-7303	Archaea,Euryarchaeota,Methanomicrobia,Methanosarcinales,Methanosarcinaceae,Methanohalobium,Methanohalobium evestigatum,Methanohalobium evestigatum Z-7303	14					no_toxin		csa3_CARF_HTH
304314667	YP_003849814.1	197	CRISPR associated protein	Methanothermobacter marburgensis str. Marburg	Archaea,Euryarchaeota,Methanobacteria,Methanobacteriales,Methanobacteriaceae,Methanothermobacter,Methanothermobacter marburgensis,Methanothermobacter marburgensis str. Marburg	14					no_toxin		csa3_CARF_HTH
312136930	YP_004004267.1	195	ArsR family transcriptional regulator	Methanothermus fervidus DSM 2088	Archaea,Euryarchaeota,Methanobacteria,Methanobacteriales,Methanothermaceae,Methanothermus,Methanothermus fervidus,Methanothermus fervidus DSM 2088	14					no_toxin		csa3_CARF_HTH
325958503	YP_004289969.1	197	CRiSPR locus-related DNA-binding protein	Methanobacterium sp. AL-21	Archaea,Euryarchaeota,Methanobacteria,Methanobacteriales,Methanobacteriaceae,Methanobacterium,Methanobacterium sp. AL-21	14					no_toxin		csa3_CARF_HTH
333987706	YP_004520313.1	197	CRISPR locus-related DNA-binding protein	Methanobacterium sp. SWAN-1	Archaea,Euryarchaeota,Methanobacteria,Methanobacteriales,Methanobacteriaceae,Methanobacterium,Methanobacterium sp. SWAN-1	14					no_toxin		csa3_CARF_HTH
336477293	YP_004616434.1	199	CRISPR locus-related DNA-binding protein	Methanosalsum zhilinae DSM 4017	Archaea,Euryarchaeota,Methanomicrobia,Methanosarcinales,Methanosarcinaceae,Methanosalsum,Methanosalsum zhilinae,Methanosalsum zhilinae DSM 4017	14					no_toxin		csa3_CARF_HTH
383319615	YP_005380456.1	200	CRISPR locus-related DNA-binding protein	Methanocella conradii HZ254	Archaea,Euryarchaeota,Methanomicrobia,Methanocellales,Methanocellaceae,Methanocella,Methanocella conradii,Methanocella conradii HZ254	14					no_toxin		csa3_CARF_HTH
410669368	YP_006921739.1	199	transcriptional regulator	Methanolobus psychrophilus R15	Archaea,Euryarchaeota,Methanomicrobia,Methanosarcinales,Methanosarcinaceae,Methanolobus,Methanolobus psychrophilus,Methanolobus psychrophilus R15	14					no_toxin		csa3_CARF_HTH
435849819	YP_007301760.1	199	CRISPR locus-related DNA-binding protein	Methanomethylovorans hollandica DSM 15978	Archaea,Euryarchaeota,Methanomicrobia,Methanosarcinales,Methanosarcinaceae,Methanomethylovorans,Methanomethylovorans hollandica,Methanomethylovorans hollandica DSM 15978	14					no_toxin		csa3_CARF_HTH
227826831	YP_002828610.1	215	CRISPR locus-related DNA-binding protein	Sulfolobus islandicus M.14.25	Archaea,Crenarchaeota,Thermoprotei,Sulfolobales,Sulfolobaceae,Sulfolobus,Sulfolobus islandicus,Sulfolobus islandicus M.14.25	23					no_toxin		csa3_CARF_HTH
227829450	YP_002831229.1	215	CRISPR locus-related DNA-binding protein	Sulfolobus islandicus L.S.2.15	Archaea,Crenarchaeota,Thermoprotei,Sulfolobales,Sulfolobaceae,Sulfolobus,Sulfolobus islandicus,Sulfolobus islandicus L.S.2.15	23					no_toxin		csa3_CARF_HTH
229578238	YP_002836636.1	215	CRISPR locus-related DNA-binding protein	Sulfolobus islandicus Y.G.57.14	Archaea,Crenarchaeota,Thermoprotei,Sulfolobales,Sulfolobaceae,Sulfolobus,Sulfolobus islandicus,Sulfolobus islandicus Y.G.57.14	23					no_toxin		csa3_CARF_HTH
229584013	YP_002842514.1	215	CRISPR locus-related DNA-binding protein	Sulfolobus islandicus M.16.27	Archaea,Crenarchaeota,Thermoprotei,Sulfolobales,Sulfolobaceae,Sulfolobus,Sulfolobus islandicus,Sulfolobus islandicus M.16.27	23					no_toxin		csa3_CARF_HTH
284996836	YP_003418603.1	215	CRISPR locus-related DNA-binding protein	Sulfolobus islandicus L.D.8.5	Archaea,Crenarchaeota,Thermoprotei,Sulfolobales,Sulfolobaceae,Sulfolobus,Sulfolobus islandicus,Sulfolobus islandicus L.D.8.5	23					no_toxin		csa3_CARF_HTH
284997290	YP_003419057.1	214	CRISPR locus-related DNA-binding protein	Sulfolobus islandicus L.D.8.5	Archaea,Crenarchaeota,Thermoprotei,Sulfolobales,Sulfolobaceae,Sulfolobus,Sulfolobus islandicus,Sulfolobus islandicus L.D.8.5	23					no_toxin		csa3_CARF_HTH
385772870	YP_005645436.1	215	CRISPR-associated DNA-binding protein	Sulfolobus islandicus HVE10/4	Archaea,Crenarchaeota,Thermoprotei,Sulfolobales,Sulfolobaceae,Sulfolobus,Sulfolobus islandicus,Sulfolobus islandicus HVE10/4	23					no_toxin		csa3_CARF_HTH
70607604	YP_256474.1	221	hypothetical protein Saci_1876	Sulfolobus acidocaldarius DSM 639	Archaea,Crenarchaeota,Thermoprotei,Sulfolobales,Sulfolobaceae,Sulfolobus,Sulfolobus acidocaldarius,Sulfolobus acidocaldarius DSM 639	23					no_toxin		csa3_CARF_HTH
15921419	NP_377088.1	203	hypothetical protein ST1161	Sulfolobus tokodaii str. 7	Archaea,Crenarchaeota,Thermoprotei,Sulfolobales,Sulfolobaceae,Sulfolobus,Sulfolobus tokodaii,Sulfolobus tokodaii str. 7	24					no_toxin		csa3_CARF_HTH
227827213	YP_002828992.1	203	CRISPR locus-related DNA-binding protein	Sulfolobus islandicus M.14.25	Archaea,Crenarchaeota,Thermoprotei,Sulfolobales,Sulfolobaceae,Sulfolobus,Sulfolobus islandicus,Sulfolobus islandicus M.14.25	24					no_toxin		csa3_CARF_HTH
227829660	YP_002831439.1	203	CRISPR locus-related DNA-binding protein	Sulfolobus islandicus L.S.2.15	Archaea,Crenarchaeota,Thermoprotei,Sulfolobales,Sulfolobaceae,Sulfolobus,Sulfolobus islandicus,Sulfolobus islandicus L.S.2.15	24					no_toxin		csa3_CARF_HTH
229578572	YP_002836970.1	203	CRISPR locus-related DNA-binding protein	Sulfolobus islandicus Y.G.57.14	Archaea,Crenarchaeota,Thermoprotei,Sulfolobales,Sulfolobaceae,Sulfolobus,Sulfolobus islandicus,Sulfolobus islandicus Y.G.57.14	24					no_toxin		csa3_CARF_HTH
229584434	YP_002842935.1	203	CRISPR locus-related DNA-binding protein	Sulfolobus islandicus M.16.27	Archaea,Crenarchaeota,Thermoprotei,Sulfolobales,Sulfolobaceae,Sulfolobus,Sulfolobus islandicus,Sulfolobus islandicus M.16.27	24					no_toxin		csa3_CARF_HTH
332797422	YP_004458922.1	207	CRISPR associated DNA-binding protein, Csa3	Acidianus hospitalis W1	Archaea,Crenarchaeota,Thermoprotei,Sulfolobales,Sulfolobaceae,Acidianus,Acidianus hospitalis,Acidianus hospitalis W1	24					no_toxin		csa3_CARF_HTH
385772424	YP_005644990.1	203	CRISPR-associated Csa3, DNA-binding protein	Sulfolobus islandicus HVE10/4	Archaea,Crenarchaeota,Thermoprotei,Sulfolobales,Sulfolobaceae,Sulfolobus,Sulfolobus islandicus,Sulfolobus islandicus HVE10/4	24					no_toxin		csa3_CARF_HTH
385775492	YP_005648060.1	203	CRISPR associated DNA-binding protein, Csa3	Sulfolobus islandicus REY15A	Archaea,Crenarchaeota,Thermoprotei,Sulfolobales,Sulfolobaceae,Sulfolobus,Sulfolobus islandicus,Sulfolobus islandicus REY15A	24					no_toxin		csa3_CARF_HTH
14590769	NP_142839.1	192	hypothetical protein PH0915	Pyrococcus horikoshii OT3	Archaea,Euryarchaeota,Thermococci,Thermococcales,Thermococcaceae,Pyrococcus,Pyrococcus horikoshii,Pyrococcus horikoshii OT3	35					no_toxin		csa3_CARF_HTH
337284450	YP_004623924.1	221	CRISPR locus-related DNA-binding protein	Pyrococcus yayanosii CH1	Archaea,Euryarchaeota,Thermococci,Thermococcales,Thermococcaceae,Pyrococcus,Pyrococcus yayanosii,Pyrococcus yayanosii CH1	35					no_toxin		csa3_CARF_HTH
389852237	YP_006354471.1	221	CRISPR locus-related DNA-binding protein	Pyrococcus sp. ST04	Archaea,Euryarchaeota,Thermococci,Thermococcales,Thermococcaceae,Pyrococcus,Pyrococcus sp. ST04	35					no_toxin		csa3_CARF_HTH
57640383	YP_182861.1	225	transcriptional regulator	Thermococcus kodakarensis KOD1	Archaea,Euryarchaeota,Thermococci,Thermococcales,Thermococcaceae,Thermococcus,Thermococcus kodakarensis,Thermococcus kodakarensis KOD1	35					no_toxin		csa3_CARF_HTH
375082011	ZP_09729082.1	223	transcriptional regulator	Thermococcus litoralis DSM 5473	Archaea,Euryarchaeota,Thermococci,Thermococcales,Thermococcaceae,Thermococcus,Thermococcus litoralis,Thermococcus litoralis DSM 5473	35					no_toxin		csa3_CARF_HTH
409096537	ZP_11216561.1	225	transcriptional regulator	Thermococcus zilligii AN1	Archaea,Euryarchaeota,Thermococci,Thermococcales,Thermococcaceae,Thermococcus,Thermococcus zilligii,Thermococcus zilligii AN1	35					no_toxin		csa3_CARF_HTH
126459885	YP_001056163.1	201	transcriptional regulator TrmB	Pyrobaculum calidifontis JCM 11548	Archaea,Crenarchaeota,Thermoprotei,Thermoproteales,Thermoproteaceae,Pyrobaculum,Pyrobaculum calidifontis,Pyrobaculum calidifontis JCM 11548	36					no_toxin		csa3_CARF_HTH
145591353	YP_001153355.1	206	transcriptional regulator TrmB	Pyrobaculum arsenaticum DSM 13514	Archaea,Crenarchaeota,Thermoprotei,Thermoproteales,Thermoproteaceae,Pyrobaculum,Pyrobaculum arsenaticum,Pyrobaculum arsenaticum DSM 13514	36					no_toxin		csa3_CARF_HTH
171185595	YP_001794514.1	223	CRISPR-associated DNA-binding protein	Pyrobaculum neutrophilum V24Sta	Archaea,Crenarchaeota,Thermoprotei,Thermoproteales,Thermoproteaceae,Pyrobaculum,Pyrobaculum neutrophilum,Pyrobaculum neutrophilum V24Sta	36					no_toxin		csa3_CARF_HTH
352682438	YP_004892962.1	204	transcriptional regulator	Thermoproteus tenax Kra 1	Archaea,Crenarchaeota,Thermoprotei,Thermoproteales,Thermoproteaceae,Thermoproteus,Thermoproteus tenax,Thermoproteus tenax Kra 1	36					no_toxin		csa3_CARF_HTH
374326451	YP_005084651.1	213	transcriptional regulator TrmB	Pyrobaculum sp. 1860	Archaea,Crenarchaeota,Thermoprotei,Thermoproteales,Thermoproteaceae,Pyrobaculum,Pyrobaculum sp. 1860	36					no_toxin		csa3_CARF_HTH
379004111	YP_005259783.1	203	CRISPR locus-related DNA-binding protein	Pyrobaculum oguniense TE7	Archaea,Crenarchaeota,Thermoprotei,Thermoproteales,Thermoproteaceae,Pyrobaculum,Pyrobaculum oguniense,Pyrobaculum oguniense TE7	36					no_toxin		csa3_CARF_HTH
354612394	ZP_09030345.1	303	hypothetical protein HalDL1DRAFT_3054	Halobacterium sp. DL1	Archaea,Euryarchaeota,Halobacteria,Halobacteriales,Halobacteriaceae,Halobacterium,Halobacterium sp. DL1	55					no_toxin		csa3_CARF_HTH
448302603	ZP_21492581.1	302	hypothetical protein C496_23688	Natronorubrum tibetense GA33	Archaea,Euryarchaeota,Halobacteria,Halobacteriales,Halobacteriaceae,Natronorubrum,Natronorubrum tibetense,Natronorubrum tibetense GA33	55					no_toxin		csa3_CARF_HTH
448340602	ZP_21529573.1	300	hypothetical protein C486_03043	Natrinema gari JCM 14663	Archaea,Euryarchaeota,Halobacteria,Halobacteriales,Halobacteriaceae,Natrinema,Natrinema gari,Natrinema gari JCM 14663	55					no_toxin		csa3_CARF_HTH
448737604	ZP_21719642.1	300	hypothetical protein C451_08730	Halococcus thailandensis JCM 13552	Archaea,Euryarchaeota,Halobacteria,Halobacteriales,Halobacteriaceae,Halococcus,Halococcus thailandensis,Halococcus thailandensis JCM 13552	55					no_toxin		csa3_CARF_HTH
432329241	YP_007247385.1	210	holliday junction resolvasome, helicase subunit	Aciduliprofundum sp. MAR08-339	Archaea,Euryarchaeota,unclassified Euryarchaeota,Aciduliprofundum,Aciduliprofundum sp. MAR08-339	71					no_toxin		csa3_CARF_HTH
254168532	ZP_04875376.1	211	hypothetical protein ABOONEI_2700	Aciduliprofundum boonei T469	Archaea,Euryarchaeota,unclassified Euryarchaeota,Aciduliprofundum,Aciduliprofundum boonei,Aciduliprofundum boonei T469	71					no_toxin		csa3_CARF_HTH
254169299	ZP_04876131.1	211	hypothetical protein ABOONEI_988	Aciduliprofundum boonei T469	Archaea,Euryarchaeota,unclassified Euryarchaeota,Aciduliprofundum,Aciduliprofundum boonei,Aciduliprofundum boonei T469	71					no_toxin		csa3_CARF_HTH
296242544	YP_003650031.1	208	transcriptional regulator TrmB	Thermosphaera aggregans DSM 11486	Archaea,Crenarchaeota,Thermoprotei,Desulfurococcales,Desulfurococcaceae,Thermosphaera,Thermosphaera aggregans,Thermosphaera aggregans DSM 11486	72					no_toxin		csa3_CARF_HTH
389861367	YP_006363607.1	212	CRISPR locus-related DNA-binding protein	Thermogladius cellulolyticus 1633	Archaea,Crenarchaeota,Thermoprotei,Desulfurococcales,Desulfurococcaceae,Thermogladius,Thermogladius cellulolyticus,Thermogladius cellulolyticus 1633	72					no_toxin		csa3_CARF_HTH
390938730	YP_006402468.1	212	CRISPR locus-related DNA-binding protein	Desulfurococcus fermentans DSM 16532	Archaea,Crenarchaeota,Thermoprotei,Desulfurococcales,Desulfurococcaceae,Desulfurococcus,Desulfurococcus fermentans,Desulfurococcus fermentans DSM 16532	72					no_toxin		csa3_CARF_HTH
218884090	YP_002428472.1	210	CRISPR-associated HTH regulatory protein, Csa3 family	Desulfurococcus kamchatkensis 1221n	Archaea,Crenarchaeota,Thermoprotei,Desulfurococcales,Desulfurococcaceae,Desulfurococcus,Desulfurococcus kamchatkensis,Desulfurococcus kamchatkensis 1221n	73					no_toxin		csa3_CARF_HTH
389861341	YP_006363581.1	209	CRISPR-associated HTH regulatory protein, Csa3 family	Thermogladius cellulolyticus 1633	Archaea,Crenarchaeota,Thermoprotei,Desulfurococcales,Desulfurococcaceae,Thermogladius,Thermogladius cellulolyticus,Thermogladius cellulolyticus 1633	73					no_toxin		csa3_CARF_HTH
390938735	YP_006402473.1	210	CRISPR-associated HTH regulatory protein, Csa3 family	Desulfurococcus fermentans DSM 16532	Archaea,Crenarchaeota,Thermoprotei,Desulfurococcales,Desulfurococcaceae,Desulfurococcus,Desulfurococcus fermentans,Desulfurococcus fermentans DSM 16532	73					no_toxin		csa3_CARF_HTH
307595803	YP_003902120.1	263	CopY family transcriptional repressor	Vulcanisaeta distributa DSM 14429	Archaea,Crenarchaeota,Thermoprotei,Thermoproteales,Thermoproteaceae,Vulcanisaeta,Vulcanisaeta distributa,Vulcanisaeta distributa DSM 14429	114					no_toxin		csa3_CARF_HTH
325968912	YP_004245104.1	259	CopY family transcriptional regulator	Vulcanisaeta moutnovskia 768-28	Archaea,Crenarchaeota,Thermoprotei,Thermoproteales,Thermoproteaceae,Vulcanisaeta,Vulcanisaeta moutnovskia,Vulcanisaeta moutnovskia 768-28	114					no_toxin		csa3_CARF_HTH
240103347	YP_002959656.1	224	DNA binding protein	Thermococcus gammatolerans EJ3	Archaea,Euryarchaeota,Thermococci,Thermococcales,Thermococcaceae,Thermococcus,Thermococcus gammatolerans,Thermococcus gammatolerans EJ3	117					no_toxin		csa3_CARF_HTH
332159462	YP_004424741.1	221	hypothetical protein PNA2_1822	Pyrococcus sp. NA2	Archaea,Euryarchaeota,Thermococci,Thermococcales,Thermococcaceae,Pyrococcus,Pyrococcus sp. NA2	117					no_toxin		csa3_CARF_HTH
170290050	YP_001736866.1	211	transcriptional regulator TrmB	Candidatus Korarchaeum cryptofilum OPF8	Archaea,Korarchaeota,Candidatus Korarchaeum,Candidatus Korarchaeum cryptofilum,Candidatus Korarchaeum cryptofilum OPF8	118					no_toxin		csa3_CARF_HTH
288932224	YP_003436284.1	210	CRISPR locus-related DNA-binding protein	Ferroglobus placidus DSM 10642	Archaea,Euryarchaeota,Archaeoglobi,Archaeoglobales,Archaeoglobaceae,Ferroglobus,Ferroglobus placidus,Ferroglobus placidus DSM 10642	118					no_toxin		csa3_CARF_HTH
333910097	YP_004483830.1	200	CRISPR locus-related DNA-binding protein	Methanotorris igneus Kol 5	Archaea,Euryarchaeota,Methanococci,Methanococcales,Methanocaldococcaceae,Methanotorris,Methanotorris igneus,Methanotorris igneus Kol 5	119					no_toxin		csa3_CARF_HTH
336121781	YP_004576556.1	202	CRISPR locus-related DNA-binding protein	Methanothermococcus okinawensis IH1	Archaea,Euryarchaeota,Methanococci,Methanococcales,Methanococcaceae,Methanothermococcus,Methanothermococcus okinawensis,Methanothermococcus okinawensis IH1	119					no_toxin		csa3_CARF_HTH
330835010	YP_004409738.1	210	CRISPR-associated DNA-binding protein	Metallosphaera cuprina Ar-4	Archaea,Crenarchaeota,Thermoprotei,Sulfolobales,Sulfolobaceae,Metallosphaera,Metallosphaera cuprina,Metallosphaera cuprina Ar-4	198					no_toxin		csa3_CARF_HTH
385805106	YP_005841504.1	231	HTH_ARSR domain containing protein	Fervidicoccus fontis Kam940	Archaea,Crenarchaeota,Thermoprotei,Fervidicoccales,Fervidicoccaceae,Fervidicoccus,Fervidicoccus fontis,Fervidicoccus fontis Kam940	200					no_toxin		csa3_CARF_HTH
116754853	YP_843971.1	209	CRISPR-associated DNA-binding protein	Methanosaeta thermophila PT	Archaea,Euryarchaeota,Methanomicrobia,Methanosarcinales,Methanosaetaceae,Methanosaeta,Methanosaeta thermophila,Methanosaeta thermophila PT	201					no_toxin		csa3_CARF_HTH
289192651	YP_003458592.1	206	CRISPR locus-related DNA-binding protein	Methanocaldococcus sp. FS406-22	Archaea,Euryarchaeota,Methanococci,Methanococcales,Methanocaldococcaceae,Methanocaldococcus,Methanocaldococcus sp. FS406-22	205					no_toxin		csa3_CARF_HTH
448580819	ZP_21644941.1	163	CRISPR-associated DNA-binding Csa3	Haloferax gibbonsii ATCC 33959	Archaea,Euryarchaeota,Halobacteria,Halobacteriales,Halobacteriaceae,Haloferax,Haloferax gibbonsii,Haloferax gibbonsii ATCC 33959	208					no_toxin		csa3_CARF_HTH
389847170	YP_006349409.1	526	hypothetical protein HFX_1716	Haloferax mediterranei ATCC 33500	Archaea,Euryarchaeota,Halobacteria,Halobacteriales,Halobacteriaceae,Haloferax,Haloferax mediterranei,Haloferax mediterranei ATCC 33500	11					no_toxin		csa3_CARF_LC_HTH
448540765	ZP_21623686.1	531	hypothetical protein C460_03044	Haloferax sp. ATCC BAA-646	Archaea,Euryarchaeota,Halobacteria,Halobacteriales,Halobacteriaceae,Haloferax,Haloferax sp. ATCC BAA-646	11					no_toxin		csa3_CARF_LC_HTH
448562455	ZP_21635413.1	534	hypothetical protein C457_08399	Haloferax prahovense DSM 18310	Archaea,Euryarchaeota,Halobacteria,Halobacteriales,Halobacteriaceae,Haloferax,Haloferax prahovense,Haloferax prahovense DSM 18310	11					no_toxin		csa3_CARF_LC_HTH
448570899	ZP_21639410.1	531	hypothetical protein C456_08873	Haloferax lucentense DSM 14919	Archaea,Euryarchaeota,Halobacteria,Halobacteriales,Halobacteriaceae,Haloferax,Haloferax lucentense,Haloferax lucentense DSM 14919	11					no_toxin		csa3_CARF_LC_HTH
448576174	ZP_21642217.1	523	hypothetical protein C455_04626	Haloferax larsenii JCM 13917	Archaea,Euryarchaeota,Halobacteria,Halobacteriales,Halobacteriaceae,Haloferax,Haloferax larsenii,Haloferax larsenii JCM 13917	11					no_toxin		csa3_CARF_LC_HTH
448585403	ZP_21647796.1	533	hypothetical protein C454_14540	Haloferax gibbonsii ATCC 33959	Archaea,Euryarchaeota,Halobacteria,Halobacteriales,Halobacteriaceae,Haloferax,Haloferax gibbonsii,Haloferax gibbonsii ATCC 33959	11					no_toxin		csa3_CARF_LC_HTH
448591477	ZP_21650965.1	523	hypothetical protein C453_10580	Haloferax elongans ATCC BAA-1513	Archaea,Euryarchaeota,Halobacteria,Halobacteriales,Halobacteriaceae,Haloferax,Haloferax elongans,Haloferax elongans ATCC BAA-1513	11					no_toxin		csa3_CARF_LC_HTH
448604504	ZP_21657671.1	534	hypothetical protein C441_06749	Haloferax sulfurifontis ATCC BAA-897	Archaea,Euryarchaeota,Halobacteria,Halobacteriales,Halobacteriaceae,Haloferax,Haloferax sulfurifontis,Haloferax sulfurifontis ATCC BAA-897	11					no_toxin		csa3_CARF_LC_HTH
448608956	ZP_21660235.1	525	hypothetical protein C440_00495	Haloferax mucosum ATCC BAA-1512	Archaea,Euryarchaeota,Halobacteria,Halobacteriales,Halobacteriaceae,Haloferax,Haloferax mucosum,Haloferax mucosum ATCC BAA-1512	11					no_toxin		csa3_CARF_LC_HTH
448624583	ZP_21670531.1	534	hypothetical protein C438_15964	Haloferax denitrificans ATCC 35960	Archaea,Euryarchaeota,Halobacteria,Halobacteriales,Halobacteriaceae,Haloferax,Haloferax denitrificans,Haloferax denitrificans ATCC 35960	11					no_toxin		csa3_CARF_LC_HTH
320449941	YP_004202037.1	363	hypothetical protein TSC_c08630	Thermus scotoductus SA-01	Bacteria,Deinococcus-Thermus,Deinococci,Thermales,Thermaceae,Thermus,Thermus scotoductus,Thermus scotoductus SA-01	26					toxin		pfam09002_HicB_HTH_REase
328949727	YP_004367062.1	362	hypothetical protein Marky_0191	Marinithermus hydrothermalis DSM 14884	Bacteria,Deinococcus-Thermus,Deinococci,Thermales,Thermaceae,Marinithermus,Marinithermus hydrothermalis,Marinithermus hydrothermalis DSM 14884	26					toxin		pfam09002_HicB_HTH_REase
384431469	YP_005640829.1	342	hypothetical protein	Thermus thermophilus SG0.5JP17-16	Bacteria,Deinococcus-Thermus,Deinococci,Thermales,Thermaceae,Thermus,Thermus thermophilus,Thermus thermophilus SG0.5JP17-16	26					toxin		pfam09002_HicB_HTH_REase
384439890	YP_005654614.1	356	hypothetical protein	Thermus sp. CCB_US3_UF1	Bacteria,Deinococcus-Thermus,Deinococci,Thermales,Thermaceae,Thermus,Thermus sp. CCB_US3_UF1	26					toxin		pfam09002_HicB_HTH_REase
386360205	YP_006058450.1	342	hypothetical protein TtJL18_0761	Thermus thermophilus JL-18	Bacteria,Deinococcus-Thermus,Deinococci,Thermales,Thermaceae,Thermus,Thermus thermophilus,Thermus thermophilus JL-18	26					toxin		pfam09002_HicB_HTH_REase
218295013	ZP_03495849.1	358	conserved hypothetical protein	Thermus aquaticus Y51MC23	Bacteria,Deinococcus-Thermus,Deinococci,Thermales,Thermaceae,Thermus,Thermus aquaticus,Thermus aquaticus Y51MC23	26					toxin		pfam09002_HicB_HTH_REase
381190783	ZP_09898299.1	342	hypothetical protein RLTM_07343	Thermus sp. RL	Bacteria,Deinococcus-Thermus,Deinococci,Thermales,Thermaceae,Thermus,Thermus sp. RL	26					toxin		pfam09002_HicB_HTH_REase
27365399	NP_760927.1	386	hypothetical protein VV1_2065	Vibrio vulnificus CMCP6	Bacteria,Proteobacteria,Gammaproteobacteria,Vibrionales,Vibrionaceae,Vibrio,Vibrio vulnificus,Vibrio vulnificus CMCP6	2					toxin		pfam09002_CARF_HTH_REase
28897736	NP_797341.1	386	hypothetical protein VP0962	Vibrio parahaemolyticus RIMD 2210633	Bacteria,Proteobacteria,Gammaproteobacteria,Vibrionales,Vibrionaceae,Vibrio,Vibrio harveyi group,Vibrio parahaemolyticus,Vibrio parahaemolyticus RIMD 2210633	2					toxin		pfam09002_CARF_HTH_REase
209695300	YP_002263229.1	383	hypothetical protein VSAL_I1830	Aliivibrio salmonicida LFI1238	Bacteria,Proteobacteria,Gammaproteobacteria,Vibrionales,Vibrionaceae,Aliivibrio,Aliivibrio salmonicida,Aliivibrio salmonicida LFI1238	2					toxin		pfam09002_CARF_HTH_REase
336123835	YP_004565883.1	386	hypothetical protein VAA_03220	Vibrio anguillarum 775	Bacteria,Proteobacteria,Gammaproteobacteria,Vibrionales,Vibrionaceae,Vibrio,Vibrio anguillarum,Listonella anguillarum serovar O1,Vibrio anguillarum 775	2					toxin		pfam09002_CARF_HTH_REase
375264921	YP_005022364.1	386	hypothetical protein VEJY3_04455	Vibrio sp. EJY3	Bacteria,Proteobacteria,Gammaproteobacteria,Vibrionales,Vibrionaceae,Vibrio,Vibrio sp. EJY3	2					toxin		pfam09002_CARF_HTH_REase
54308415	YP_129435.1	390	hypothetical protein PBPRA1222	Photobacterium profundum SS9	Bacteria,Proteobacteria,Gammaproteobacteria,Vibrionales,Vibrionaceae,Photobacterium,Photobacterium profundum,Photobacterium profundum SS9	2					toxin		pfam09002_CARF_HTH_REase
59712127	YP_204903.1	383	hypothetical protein VF_1520	Vibrio fischeri ES114	Bacteria,Proteobacteria,Gammaproteobacteria,Vibrionales,Vibrionaceae,Aliivibrio,Aliivibrio fischeri,Vibrio fischeri ES114	2					toxin		pfam09002_CARF_HTH_REase
84386609	ZP_00989635.1	388	hypothetical protein V12B01_00727	Vibrio splendidus 12B01	Bacteria,Proteobacteria,Gammaproteobacteria,Vibrionales,Vibrionaceae,Vibrio,Vibrio splendidus,Vibrio splendidus 12B01	2					toxin		pfam09002_CARF_HTH_REase
86146956	ZP_01065274.1	388	hypothetical protein MED222_19679	Vibrio sp. MED222	Bacteria,Proteobacteria,Gammaproteobacteria,Vibrionales,Vibrionaceae,Vibrio,Vibrio sp. MED222	2					toxin		pfam09002_CARF_HTH_REase
89072083	ZP_01158679.1	387	hypothetical protein SKA34_08613	Photobacterium sp. SKA34	Bacteria,Proteobacteria,Gammaproteobacteria,Vibrionales,Vibrionaceae,Photobacterium,Photobacterium sp. SKA34	2					toxin		pfam09002_CARF_HTH_REase
89074548	ZP_01161020.1	390	hypothetical protein SKA34_11795	Photobacterium sp. SKA34	Bacteria,Proteobacteria,Gammaproteobacteria,Vibrionales,Vibrionaceae,Photobacterium,Photobacterium sp. SKA34	2					toxin		pfam09002_CARF_HTH_REase
90413286	ZP_01221280.1	390	hypothetical protein P3TCK_16964	Photobacterium profundum 3TCK	Bacteria,Proteobacteria,Gammaproteobacteria,Vibrionales,Vibrionaceae,Photobacterium,Photobacterium profundum,Photobacterium profundum 3TCK	2					toxin		pfam09002_CARF_HTH_REase
90579054	ZP_01234864.1	390	hypothetical protein VAS14_05093	Photobacterium angustum S14	Bacteria,Proteobacteria,Gammaproteobacteria,Vibrionales,Vibrionaceae,Photobacterium,Photobacterium angustum,Photobacterium angustum S14	2					toxin		pfam09002_CARF_HTH_REase
91225281	ZP_01260449.1	386	hypothetical protein V12G01_20978	Vibrio alginolyticus 12G01	Bacteria,Proteobacteria,Gammaproteobacteria,Vibrionales,Vibrionaceae,Vibrio,Vibrio harveyi group,Vibrio alginolyticus,Vibrio alginolyticus 12G01	2					toxin		pfam09002_CARF_HTH_REase
148978593	ZP_01815020.1	388	hypothetical protein VSWAT3_04416	Vibrionales bacterium SWAT-3	Bacteria,Proteobacteria,Gammaproteobacteria,Vibrionales,unclassified Vibrionales,Vibrionales bacterium SWAT-3	2					toxin		pfam09002_CARF_HTH_REase
149190410	ZP_01868682.1	390	hypothetical protein VSAK1_03825	Vibrio shilonii AK1	Bacteria,Proteobacteria,Gammaproteobacteria,Vibrionales,Vibrionaceae,Vibrio,Vibrio shilonii,Vibrio shilonii AK1	2					toxin		pfam09002_CARF_HTH_REase
153834731	ZP_01987398.1	386	conserved hypothetical protein	Vibrio harveyi HY01	Bacteria,Proteobacteria,Gammaproteobacteria,Vibrionales,Vibrionaceae,Vibrio,Vibrio harveyi group,Vibrio harveyi,Vibrio harveyi HY01	2					toxin		pfam09002_CARF_HTH_REase
163803675	ZP_02197537.1	386	hypothetical protein 1103602000426_AND4_03901	Vibrio sp. AND4	Bacteria,Proteobacteria,Gammaproteobacteria,Vibrionales,Vibrionaceae,Vibrio,Vibrio sp. AND4	2					toxin		pfam09002_CARF_HTH_REase
254229029	ZP_04922450.1	386	hypothetical protein VEx25_0642	Vibrio sp. Ex25	Bacteria,Proteobacteria,Gammaproteobacteria,Vibrionales,Vibrionaceae,Vibrio,Vibrio sp. Ex25	2					toxin		pfam09002_CARF_HTH_REase
258621356	ZP_05716390.1	383	conserved hypothetical protein	Vibrio mimicus VM573	Bacteria,Proteobacteria,Gammaproteobacteria,Vibrionales,Vibrionaceae,Vibrio,Vibrio mimicus,Vibrio mimicus VM573	2					toxin		pfam09002_CARF_HTH_REase
260768925	ZP_05877859.1	386	hypothetical protein VFA_001982	Vibrio furnissii CIP 102972	Bacteria,Proteobacteria,Gammaproteobacteria,Vibrionales,Vibrionaceae,Vibrio,Vibrio furnissii,Vibrio furnissii CIP 102972	2					toxin		pfam09002_CARF_HTH_REase
260773164	ZP_05882080.1	386	hypothetical protein VIB_001631	Vibrio metschnikovii CIP 69.14	Bacteria,Proteobacteria,Gammaproteobacteria,Vibrionales,Vibrionaceae,Vibrio,Vibrio metschnikovii,Vibrio metschnikovii CIP 69.14	2					toxin		pfam09002_CARF_HTH_REase
260776208	ZP_05885103.1	389	hypothetical protein VIC_001592	Vibrio coralliilyticus ATCC BAA-450	Bacteria,Proteobacteria,Gammaproteobacteria,Vibrionales,Vibrionaceae,Vibrio,Vibrio coralliilyticus,Vibrio coralliilyticus ATCC BAA-450	2					toxin		pfam09002_CARF_HTH_REase
260903488	ZP_05911883.1	386	conserved hypothetical protein	Vibrio parahaemolyticus AQ4037	Bacteria,Proteobacteria,Gammaproteobacteria,Vibrionales,Vibrionaceae,Vibrio,Vibrio harveyi group,Vibrio parahaemolyticus,Vibrio parahaemolyticus AQ4037	2					toxin		pfam09002_CARF_HTH_REase
261210541	ZP_05924834.1	383	hypothetical protein VCJ_000793	Vibrio sp. RC341	Bacteria,Proteobacteria,Gammaproteobacteria,Vibrionales,Vibrionaceae,Vibrio,Vibrio sp. RC341	2					toxin		pfam09002_CARF_HTH_REase
261253328	ZP_05945901.1	390	hypothetical protein VIA_003353	Vibrio orientalis CIP 102891 = ATCC 33934	Bacteria,Proteobacteria,Gammaproteobacteria,Vibrionales,Vibrionaceae,Vibrio,Vibrio orientalis,Vibrio orientalis CIP 102891 = ATCC 33934	2					toxin		pfam09002_CARF_HTH_REase
262166006	ZP_06033743.1	383	hypothetical protein VMA_002455	Vibrio mimicus VM223	Bacteria,Proteobacteria,Gammaproteobacteria,Vibrionales,Vibrionaceae,Vibrio,Vibrio mimicus,Vibrio mimicus VM223	2					toxin		pfam09002_CARF_HTH_REase
262276015	ZP_06053824.1	389	hypothetical protein VHA_002998	Grimontia hollisae CIP 101886	Bacteria,Proteobacteria,Gammaproteobacteria,Vibrionales,Vibrionaceae,Grimontia,Grimontia hollisae,Grimontia hollisae CIP 101886	2					toxin		pfam09002_CARF_HTH_REase
262404246	ZP_06080801.1	383	hypothetical protein VOA_002236	Vibrio sp. RC586	Bacteria,Proteobacteria,Gammaproteobacteria,Vibrionales,Vibrionaceae,Vibrio,Vibrio sp. RC586	2					toxin		pfam09002_CARF_HTH_REase
269102286	ZP_06154983.1	388	hypothetical protein VDA_001709	Photobacterium damselae subsp. damselae CIP 102761	Bacteria,Proteobacteria,Gammaproteobacteria,Vibrionales,Vibrionaceae,Photobacterium,Photobacterium damselae,Photobacterium damselae subsp. damselae,Photobacterium damselae subsp. damselae CIP 102761	2					toxin		pfam09002_CARF_HTH_REase
269961002	ZP_06175371.1	386	conserved hypothetical protein	Vibrio harveyi 1DA3	Bacteria,Proteobacteria,Gammaproteobacteria,Vibrionales,Vibrionaceae,Vibrio,Vibrio harveyi group,Vibrio harveyi,Vibrio harveyi 1DA3	2					toxin		pfam09002_CARF_HTH_REase
312883523	ZP_07743248.1	388	hypothetical protein VIBC2010_11929	Vibrio caribbenthicus ATCC BAA-2122	Bacteria,Proteobacteria,Gammaproteobacteria,Vibrionales,Vibrionaceae,Vibrio,Vibrio caribbenthicus,Vibrio caribbenthicus ATCC BAA-2122	2					toxin		pfam09002_CARF_HTH_REase
323492551	ZP_08097699.1	390	hypothetical protein VIBR0546_15981	Vibrio brasiliensis LMG 20546	Bacteria,Proteobacteria,Gammaproteobacteria,Vibrionales,Vibrionaceae,Vibrio,Vibrio brasiliensis,Vibrio brasiliensis LMG 20546	2					toxin		pfam09002_CARF_HTH_REase
323496012	ZP_08101075.1	390	hypothetical protein VISI1226_19032	Vibrio sinaloensis DSM 21326	Bacteria,Proteobacteria,Gammaproteobacteria,Vibrionales,Vibrionaceae,Vibrio,Vibrio sinaloensis,Vibrio sinaloensis DSM 21326	2					toxin		pfam09002_CARF_HTH_REase
330446385	ZP_08310037.1	390	putative uncharacterized protein	Photobacterium leiognathi subsp. mandapamensis svers.1.1.	Bacteria,Proteobacteria,Gammaproteobacteria,Vibrionales,Vibrionaceae,Photobacterium,Photobacterium leiognathi,Photobacterium leiognathi subsp. mandapamensis,Photobacterium leiognathi subsp. mandapamensis svers.1.1.	2					toxin		pfam09002_CARF_HTH_REase
343492872	ZP_08731222.1	350	hypothetical protein VINI7043_08090	Vibrio nigripulchritudo ATCC 27043	Bacteria,Proteobacteria,Gammaproteobacteria,Vibrionales,Vibrionaceae,Vibrio,Vibrio nigripulchritudo,Vibrio nigripulchritudo ATCC 27043	2					toxin		pfam09002_CARF_HTH_REase
343498837	ZP_08736851.1	390	hypothetical protein VITU9109_11176	Vibrio tubiashii ATCC 19109	Bacteria,Proteobacteria,Gammaproteobacteria,Vibrionales,Vibrionaceae,Vibrio,Vibrio tubiashii,Vibrio tubiashii ATCC 19109	2					toxin		pfam09002_CARF_HTH_REase
343504397	ZP_08742115.1	389	hypothetical protein VII00023_17729	Vibrio ichthyoenteri ATCC 700023	Bacteria,Proteobacteria,Gammaproteobacteria,Vibrionales,Vibrionaceae,Vibrio,Vibrio ichthyoenteri,Vibrio ichthyoenteri ATCC 700023	2					toxin		pfam09002_CARF_HTH_REase
343516556	ZP_08753591.1	389	hypothetical protein VIBRN418_18608	Vibrio sp. N418	Bacteria,Proteobacteria,Gammaproteobacteria,Vibrionales,Vibrionaceae,Vibrio,Vibrio sp. N418	2					toxin		pfam09002_CARF_HTH_REase
350530759	ZP_08909700.1	386	hypothetical protein VrotD_06542	Vibrio rotiferianus DAT722	Bacteria,Proteobacteria,Gammaproteobacteria,Vibrionales,Vibrionaceae,Vibrio,Vibrio harveyi group,Vibrio rotiferianus,Vibrio rotiferianus DAT722	2					toxin		pfam09002_CARF_HTH_REase
365540132	ZP_09365307.1	386	hypothetical protein VordA3_10666	Vibrio ordalii ATCC 33509	Bacteria,Proteobacteria,Gammaproteobacteria,Vibrionales,Vibrionaceae,Vibrio,Vibrio ordalii,Vibrio ordalii ATCC 33509	2					toxin		pfam09002_CARF_HTH_REase
407071795	ZP_11102633.1	388	hypothetical protein VcycZ_19721	Vibrio cyclitrophicus ZF14	Bacteria,Proteobacteria,Gammaproteobacteria,Vibrionales,Vibrionaceae,Vibrio,Vibrio cyclitrophicus,Vibrio cyclitrophicus ZF14	2					toxin		pfam09002_CARF_HTH_REase
417825119	ZP_12471707.1	383	hypothetical protein VCHE48_3064	Vibrio cholerae HE48	Bacteria,Proteobacteria,Gammaproteobacteria,Vibrionales,Vibrionaceae,Vibrio,Vibrio cholerae,Vibrio cholerae HE48	2					toxin		pfam09002_CARF_HTH_REase
417951777	ZP_12594862.1	388	hypothetical protein VISP3789_13978	Vibrio splendidus ATCC 33789	Bacteria,Proteobacteria,Gammaproteobacteria,Vibrionales,Vibrionaceae,Vibrio,Vibrio splendidus,Vibrio splendidus ATCC 33789	2					toxin		pfam09002_CARF_HTH_REase
421336627	ZP_15787088.1	368	hypothetical protein VCCP104821_2801	Vibrio cholerae CP1048(21)	Bacteria,Proteobacteria,Gammaproteobacteria,Vibrionales,Vibrionaceae,Vibrio,Vibrio cholerae,Vibrio cholerae CP1048(21)	2					toxin		pfam09002_CARF_HTH_REase
421351632	ZP_15801997.1	383	hypothetical protein VCHE25_2875	Vibrio cholerae HE-25	Bacteria,Proteobacteria,Gammaproteobacteria,Vibrionales,Vibrionaceae,Vibrio,Vibrio cholerae,Vibrio cholerae HE-25	2					toxin		pfam09002_CARF_HTH_REase
422909668	ZP_16944311.1	383	hypothetical protein VCHE09_1157	Vibrio cholerae HE-09	Bacteria,Proteobacteria,Gammaproteobacteria,Vibrionales,Vibrionaceae,Vibrio,Vibrio cholerae,Vibrio cholerae HE-09	2					toxin		pfam09002_CARF_HTH_REase
422923203	ZP_16956361.1	383	hypothetical protein VCBJG01_1926	Vibrio cholerae BJG-01	Bacteria,Proteobacteria,Gammaproteobacteria,Vibrionales,Vibrionaceae,Vibrio,Vibrio cholerae,Vibrio cholerae BJG-01	2					toxin		pfam09002_CARF_HTH_REase
424035690	ZP_17774875.1	380	hypothetical protein VCHENC02_1268, partial	Vibrio cholerae HENC-02	Bacteria,Proteobacteria,Gammaproteobacteria,Vibrionales,Vibrionaceae,Vibrio,Vibrio cholerae,Vibrio cholerae HENC-02	2					toxin		pfam09002_CARF_HTH_REase
424591563	ZP_18030990.1	383	hypothetical protein VCCP103710_2335	Vibrio cholerae CP1037(10)	Bacteria,Proteobacteria,Gammaproteobacteria,Vibrionales,Vibrionaceae,Vibrio,Vibrio cholerae,Vibrio cholerae CP1037(10)	2					toxin		pfam09002_CARF_HTH_REase
424659607	ZP_18096856.1	383	hypothetical protein VCHE16_1769	Vibrio cholerae HE-16	Bacteria,Proteobacteria,Gammaproteobacteria,Vibrionales,Vibrionaceae,Vibrio,Vibrio cholerae,Vibrio cholerae HE-16	2					toxin		pfam09002_CARF_HTH_REase
441504894	ZP_20986886.1	388	hypothetical protein C942_02037	Photobacterium sp. AK15	Bacteria,Proteobacteria,Gammaproteobacteria,Vibrionales,Vibrionaceae,Photobacterium,Photobacterium sp. AK15	2					toxin		pfam09002_CARF_HTH_REase
444379470	ZP_21178650.1	389	hypothetical protein D515_3549	Enterovibrio sp. AK16	Bacteria,Proteobacteria,Gammaproteobacteria,Vibrionales,Vibrionaceae,Enterovibrio,Enterovibrio sp. AK16	2					toxin		pfam09002_CARF_HTH_REase
270292898	ZP_06199109.1	418	hypothetical protein HMPREF0850_00597	Streptococcus sp. M143	Bacteria,Firmicutes,Bacilli,Lactobacillales,Streptococcaceae,Streptococcus,Streptococcus sp. M143	4					toxin		pfam09002_CARF_HTH_REase
293365244	ZP_06611961.1	418	conserved hypothetical protein	Streptococcus oralis ATCC 35037	Bacteria,Firmicutes,Bacilli,Lactobacillales,Streptococcaceae,Streptococcus,Streptococcus oralis,Streptococcus oralis ATCC 35037	4					toxin		pfam09002_CARF_HTH_REase
306825390	ZP_07458730.1	382	hypothetical protein HMPREF9189_0953	Streptococcus sp. oral taxon 071 str. 73H25AP	Bacteria,Firmicutes,Bacilli,Lactobacillales,Streptococcaceae,Streptococcus,Streptococcus sp. oral taxon 071,Streptococcus sp. oral taxon 071 str. 73H25AP	4					toxin		pfam09002_CARF_HTH_REase
306829352	ZP_07462542.1	397	hypothetical protein HMPREF8571_0898	Streptococcus mitis ATCC 6249	Bacteria,Firmicutes,Bacilli,Lactobacillales,Streptococcaceae,Streptococcus,Streptococcus mitis,Streptococcus mitis ATCC 6249	4					toxin		pfam09002_CARF_HTH_REase
307703784	ZP_07640725.1	382	hypothetical protein SMSK23_1612	Streptococcus oralis ATCC 35037	Bacteria,Firmicutes,Bacilli,Lactobacillales,Streptococcaceae,Streptococcus,Streptococcus oralis,Streptococcus oralis ATCC 35037	4					toxin		pfam09002_CARF_HTH_REase
315613006	ZP_07887917.1	418	hypothetical protein HMPREF8578_1297	Streptococcus sanguinis ATCC 49296	Bacteria,Firmicutes,Bacilli,Lactobacillales,Streptococcaceae,Streptococcus,Streptococcus sanguinis,Streptococcus sanguinis ATCC 49296	4					toxin		pfam09002_CARF_HTH_REase
322374461	ZP_08048975.1	418	hypothetical protein HMPREF0849_00173	Streptococcus sp. C300	Bacteria,Firmicutes,Bacilli,Lactobacillales,Streptococcaceae,Streptococcus,Streptococcus sp. C300	4					toxin		pfam09002_CARF_HTH_REase
322387716	ZP_08061325.1	382	hypothetical protein HMPREF9423_0723	Streptococcus infantis ATCC 700779	Bacteria,Firmicutes,Bacilli,Lactobacillales,Streptococcaceae,Streptococcus,Streptococcus infantis,Streptococcus infantis ATCC 700779	4					toxin		pfam09002_CARF_HTH_REase
335029838	ZP_08523340.1	382	hypothetical protein HMPREF9967_1284	Streptococcus infantis SK1076	Bacteria,Firmicutes,Bacilli,Lactobacillales,Streptococcaceae,Streptococcus,Streptococcus infantis,Streptococcus infantis SK1076	4					toxin		pfam09002_CARF_HTH_REase
358464771	ZP_09174729.1	402	hypothetical protein HMPREF9184_01095	Streptococcus sp. oral taxon 058 str. F0407	Bacteria,Firmicutes,Bacilli,Lactobacillales,Streptococcaceae,Streptococcus,Streptococcus sp. oral taxon 058,Streptococcus sp. oral taxon 058 str. F0407	4					toxin		pfam09002_CARF_HTH_REase
385261456	ZP_10039581.1	382	PF09002 domain protein	Streptococcus sp. SK140	Bacteria,Firmicutes,Bacilli,Lactobacillales,Streptococcaceae,Streptococcus,Streptococcus sp. SK140	4					toxin		pfam09002_CARF_HTH_REase
401683545	ZP_10815431.1	382	PF09002 domain protein	Streptococcus sp. BS35b	Bacteria,Firmicutes,Bacilli,Lactobacillales,Streptococcaceae,Streptococcus,Streptococcus sp. BS35b	4					toxin		pfam09002_CARF_HTH_REase
406576449	ZP_11052078.1	382	hypothetical protein GMD6S_00410	Streptococcus sp. GMD6S	Bacteria,Firmicutes,Bacilli,Lactobacillales,Streptococcaceae,Streptococcus,Streptococcus sp. GMD6S	4					toxin		pfam09002_CARF_HTH_REase
406586439	ZP_11061370.1	382	hypothetical protein GMD1S_01307	Streptococcus sp. GMD1S	Bacteria,Firmicutes,Bacilli,Lactobacillales,Streptococcaceae,Streptococcus,Streptococcus sp. GMD1S	4					toxin		pfam09002_CARF_HTH_REase
414158341	ZP_11414635.1	382	hypothetical protein HMPREF9188_00909	Streptococcus sp. F0441	Bacteria,Firmicutes,Bacilli,Lactobacillales,Streptococcaceae,Streptococcus,Streptococcus sp. F0441	4					toxin		pfam09002_CARF_HTH_REase
417794258	ZP_12441516.1	382	hypothetical protein HMPREF9968_1842	Streptococcus oralis SK255	Bacteria,Firmicutes,Bacilli,Lactobacillales,Streptococcaceae,Streptococcus,Streptococcus oralis,Streptococcus oralis SK255	4					toxin		pfam09002_CARF_HTH_REase
417915113	ZP_12558734.1	382	hypothetical protein HMPREF9965_1096	Streptococcus mitis bv. 2 str. SK95	Bacteria,Firmicutes,Bacilli,Lactobacillales,Streptococcaceae,Streptococcus,Streptococcus mitis,Streptococcus mitis bv. 2,Streptococcus mitis bv. 2 str. SK95	4					toxin		pfam09002_CARF_HTH_REase
417934016	ZP_12577336.1	382	hypothetical protein HMPREF9178_0057	Streptococcus mitis bv. 2 str. F0392	Bacteria,Firmicutes,Bacilli,Lactobacillales,Streptococcaceae,Streptococcus,Streptococcus mitis,Streptococcus mitis bv. 2,Streptococcus mitis bv. 2 str. F0392	4					toxin		pfam09002_CARF_HTH_REase
417935977	ZP_12579294.1	382	hypothetical protein HMPREF1124_1186	Streptococcus infantis X	Bacteria,Firmicutes,Bacilli,Lactobacillales,Streptococcaceae,Streptococcus,Streptococcus infantis,Streptococcus infantis X	4					toxin		pfam09002_CARF_HTH_REase
417939894	ZP_12583182.1	382	hypothetical protein HMPREF9950_0992	Streptococcus oralis SK313	Bacteria,Firmicutes,Bacilli,Lactobacillales,Streptococcaceae,Streptococcus,Streptococcus oralis,Streptococcus oralis SK313	4					toxin		pfam09002_CARF_HTH_REase
419778841	ZP_14304722.1	382	PF09002 domain protein	Streptococcus oralis SK10	Bacteria,Firmicutes,Bacilli,Lactobacillales,Streptococcaceae,Streptococcus,Streptococcus oralis,Streptococcus oralis SK10	4					toxin		pfam09002_CARF_HTH_REase
419780413	ZP_14306263.1	382	PF09002 domain protein	Streptococcus oralis SK100	Bacteria,Firmicutes,Bacilli,Lactobacillales,Streptococcaceae,Streptococcus,Streptococcus oralis,Streptococcus oralis SK100	4					toxin		pfam09002_CARF_HTH_REase
419782696	ZP_14308494.1	382	PF09002 domain protein	Streptococcus oralis SK610	Bacteria,Firmicutes,Bacilli,Lactobacillales,Streptococcaceae,Streptococcus,Streptococcus oralis,Streptococcus oralis SK610	4					toxin		pfam09002_CARF_HTH_REase
421277249	ZP_15728069.1	382	hypothetical protein SPAR10_1179	Streptococcus mitis SPAR10	Bacteria,Firmicutes,Bacilli,Lactobacillales,Streptococcaceae,Streptococcus,Streptococcus mitis,Streptococcus mitis SPAR10	4					toxin		pfam09002_CARF_HTH_REase
421488443	ZP_15935831.1	382	PF09002 domain protein	Streptococcus oralis SK304	Bacteria,Firmicutes,Bacilli,Lactobacillales,Streptococcaceae,Streptococcus,Streptococcus oralis,Streptococcus oralis SK304	4					toxin		pfam09002_CARF_HTH_REase
384889617	YP_005763919.1	554	hypothetical protein HPV225_1012	Helicobacter pylori v225d	Bacteria,Proteobacteria,delta/epsilon subdivisions,Epsilonproteobacteria,Campylobacterales,Helicobacteraceae,Helicobacter,Helicobacter pylori,Helicobacter pylori v225d	5					toxin		pfam09002_CARF_HTH_REase
385227215	YP_005787139.1	295	hypothetical protein HPSNT_05070	Helicobacter pylori SNT49	Bacteria,Proteobacteria,delta/epsilon subdivisions,Epsilonproteobacteria,Campylobacterales,Helicobacteraceae,Helicobacter,Helicobacter pylori,Helicobacter pylori SNT49	5					toxin		pfam09002_CARF_HTH_REase
385228700	YP_005788633.1	368	hypothetical protein HPPN120_04870	Helicobacter pylori Puno120	Bacteria,Proteobacteria,delta/epsilon subdivisions,Epsilonproteobacteria,Campylobacterales,Helicobacteraceae,Helicobacter,Helicobacter pylori,Helicobacter pylori Puno120	5					toxin		pfam09002_CARF_HTH_REase
410024216	YP_006893469.1	231	hypothetical protein C695_05095	Helicobacter pylori Rif1	Bacteria,Proteobacteria,delta/epsilon subdivisions,Epsilonproteobacteria,Campylobacterales,Helicobacteraceae,Helicobacter,Helicobacter pylori,Helicobacter pylori Rif1	5					toxin		pfam09002_CARF_HTH_REase
419418399	ZP_13958728.1	225	Hypothetical protein HP17_08479	Helicobacter pylori NCTC 11637 = CCUG 17874	Bacteria,Proteobacteria,delta/epsilon subdivisions,Epsilonproteobacteria,Campylobacterales,Helicobacteraceae,Helicobacter,Helicobacter pylori,Helicobacter pylori NCTC 11637 = CCUG 17874	5					toxin		pfam09002_CARF_HTH_REase
420422341	ZP_14921419.1	199	hypothetical protein HPNQ4110_1162	Helicobacter pylori NQ4110	Bacteria,Proteobacteria,delta/epsilon subdivisions,Epsilonproteobacteria,Campylobacterales,Helicobacteraceae,Helicobacter,Helicobacter pylori,Helicobacter pylori NQ4110	5					toxin		pfam09002_CARF_HTH_REase
420436287	ZP_14935283.1	469	hypothetical protein HPHPH27_1654	Helicobacter pylori Hp H-27	Bacteria,Proteobacteria,delta/epsilon subdivisions,Epsilonproteobacteria,Campylobacterales,Helicobacteraceae,Helicobacter,Helicobacter pylori,Helicobacter pylori Hp H-27	5					toxin		pfam09002_CARF_HTH_REase
420437613	ZP_14936596.1	399	hypothetical protein HPHPH28_1336	Helicobacter pylori Hp H-28	Bacteria,Proteobacteria,delta/epsilon subdivisions,Epsilonproteobacteria,Campylobacterales,Helicobacteraceae,Helicobacter,Helicobacter pylori,Helicobacter pylori Hp H-28	5					toxin		pfam09002_CARF_HTH_REase
420455552	ZP_14954380.1	197	hypothetical protein HPHPA14_1000	Helicobacter pylori Hp A-14	Bacteria,Proteobacteria,delta/epsilon subdivisions,Epsilonproteobacteria,Campylobacterales,Helicobacteraceae,Helicobacter,Helicobacter pylori,Helicobacter pylori Hp A-14	5					toxin		pfam09002_CARF_HTH_REase
420458979	ZP_14957786.1	368	hypothetical protein HPHPA26_1161	Helicobacter pylori Hp A-26	Bacteria,Proteobacteria,delta/epsilon subdivisions,Epsilonproteobacteria,Campylobacterales,Helicobacteraceae,Helicobacter,Helicobacter pylori,Helicobacter pylori Hp A-26	5					toxin		pfam09002_CARF_HTH_REase
420460487	ZP_14959286.1	470	hypothetical protein HPHPA27_0983	Helicobacter pylori Hp A-27	Bacteria,Proteobacteria,delta/epsilon subdivisions,Epsilonproteobacteria,Campylobacterales,Helicobacteraceae,Helicobacter,Helicobacter pylori,Helicobacter pylori Hp A-27	5					toxin		pfam09002_CARF_HTH_REase
420496295	ZP_14994859.1	369	hypothetical protein HPHPP23_1397	Helicobacter pylori Hp P-23	Bacteria,Proteobacteria,delta/epsilon subdivisions,Epsilonproteobacteria,Campylobacterales,Helicobacteraceae,Helicobacter,Helicobacter pylori,Helicobacter pylori Hp P-23	5					toxin		pfam09002_CARF_HTH_REase
420501815	ZP_15000358.1	438	hypothetical protein HPHPP30_1660	Helicobacter pylori Hp P-30	Bacteria,Proteobacteria,delta/epsilon subdivisions,Epsilonproteobacteria,Campylobacterales,Helicobacteraceae,Helicobacter,Helicobacter pylori,Helicobacter pylori Hp P-30	5					toxin		pfam09002_CARF_HTH_REase
420506823	ZP_15005338.1	469	hypothetical protein HPHPP74_1662	Helicobacter pylori Hp P-74	Bacteria,Proteobacteria,delta/epsilon subdivisions,Epsilonproteobacteria,Campylobacterales,Helicobacteraceae,Helicobacter,Helicobacter pylori,Helicobacter pylori Hp P-74	5					toxin		pfam09002_CARF_HTH_REase
421718661	ZP_16157958.1	237	hypothetical protein OUM_1205	Helicobacter pylori R038b	Bacteria,Proteobacteria,delta/epsilon subdivisions,Epsilonproteobacteria,Campylobacterales,Helicobacteraceae,Helicobacter,Helicobacter pylori,Helicobacter pylori R038b	5					toxin		pfam09002_CARF_HTH_REase
187933204	YP_001884303.1	379	hypothetical protein CLL_A0049	Clostridium botulinum B str. Eklund 17B	Bacteria,Firmicutes,Clostridia,Clostridiales,Clostridiaceae,Clostridium,Clostridium botulinum,Clostridium botulinum B,Clostridium botulinum B str. Eklund 17B	6					toxin		pfam09002_CARF_HTH_REase
188587836	YP_001919485.1	379	hypothetical protein CLH_0031	Clostridium botulinum E3 str. Alaska E43	Bacteria,Firmicutes,Clostridia,Clostridiales,Clostridiaceae,Clostridium,Clostridium botulinum,Clostridium botulinum E,Clostridium botulinum E3 str. Alaska E43	6					toxin		pfam09002_CARF_HTH_REase
110798802	YP_694500.1	379	hypothetical protein CPF_0032	Clostridium perfringens ATCC 13124	Bacteria,Firmicutes,Clostridia,Clostridiales,Clostridiaceae,Clostridium,Clostridium perfringens,Clostridium perfringens ATCC 13124	6					toxin		pfam09002_CARF_HTH_REase
110803517	YP_697376.1	379	hypothetical protein CPR_0032	Clostridium perfringens SM101	Bacteria,Firmicutes,Clostridia,Clostridiales,Clostridiaceae,Clostridium,Clostridium perfringens,Clostridium perfringens SM101	6					toxin		pfam09002_CARF_HTH_REase
168206204	ZP_02632209.1	379	hypothetical protein AC3_0032	Clostridium perfringens E str. JGS1987	Bacteria,Firmicutes,Clostridia,Clostridiales,Clostridiaceae,Clostridium,Clostridium perfringens,Clostridium perfringens E,Clostridium perfringens E str. JGS1987	6					toxin		pfam09002_CARF_HTH_REase
168210482	ZP_02636107.1	379	hypothetical protein AC1_0036	Clostridium perfringens B str. ATCC 3626	Bacteria,Firmicutes,Clostridia,Clostridiales,Clostridiaceae,Clostridium,Clostridium perfringens,Clostridium perfringens B,Clostridium perfringens B str. ATCC 3626	6					toxin		pfam09002_CARF_HTH_REase
168214030	ZP_02639655.1	379	hypothetical protein AC5_0029	Clostridium perfringens CPE str. F4969	Bacteria,Firmicutes,Clostridia,Clostridiales,Clostridiaceae,Clostridium,Clostridium perfringens,Clostridium perfringens CPE,Clostridium perfringens CPE str. F4969	6					toxin		pfam09002_CARF_HTH_REase
168217739	ZP_02643364.1	379	hypothetical protein AC7_0028	Clostridium perfringens NCTC 8239	Bacteria,Firmicutes,Clostridia,Clostridiales,Clostridiaceae,Clostridium,Clostridium perfringens,Clostridium perfringens NCTC 8239	6					toxin		pfam09002_CARF_HTH_REase
169343359	ZP_02864363.1	379	hypothetical protein CPC_0039	Clostridium perfringens C str. JGS1495	Bacteria,Firmicutes,Clostridia,Clostridiales,Clostridiaceae,Clostridium,Clostridium perfringens,Clostridium perfringens C,Clostridium perfringens C str. JGS1495	6					toxin		pfam09002_CARF_HTH_REase
182420115	ZP_02951349.1	378	conserved hypothetical protein	Clostridium butyricum 5521	Bacteria,Firmicutes,Clostridia,Clostridiales,Clostridiaceae,Clostridium,Clostridium butyricum,Clostridium butyricum 5521	6					toxin		pfam09002_CARF_HTH_REase
182625353	ZP_02953126.1	379	conserved hypothetical protein	Clostridium perfringens D str. JGS1721	Bacteria,Firmicutes,Clostridia,Clostridiales,Clostridiaceae,Clostridium,Clostridium perfringens,Clostridium perfringens D,Clostridium perfringens D str. JGS1721	6					toxin		pfam09002_CARF_HTH_REase
251778135	ZP_04821055.1	379	conserved hypothetical protein	Clostridium botulinum E1 str. 'BoNT E Beluga'	Bacteria,Firmicutes,Clostridia,Clostridiales,Clostridiaceae,Clostridium,Clostridium botulinum,Clostridium botulinum E,Clostridium botulinum E1 str. 'BoNT E Beluga'	6					toxin		pfam09002_CARF_HTH_REase
404372746	ZP_10978030.1	380	hypothetical protein CSBG_02946	Clostridium sp. 7_2_43FAA	Bacteria,Firmicutes,Clostridia,Clostridiales,Clostridiaceae,Clostridium,Clostridium sp. 7_2_43FAA	6					toxin		pfam09002_CARF_HTH_REase
422347992	ZP_16428900.1	379	hypothetical protein HMPREF9476_02973	Clostridium perfringens WAL-14572	Bacteria,Firmicutes,Clostridia,Clostridiales,Clostridiaceae,Clostridium,Clostridium perfringens,Clostridium perfringens WAL-14572	6					toxin		pfam09002_CARF_HTH_REase
422872615	ZP_16919100.1	379	hypothetical protein HA1_00125	Clostridium perfringens F262	Bacteria,Firmicutes,Clostridia,Clostridiales,Clostridiaceae,Clostridium,Clostridium perfringens,Clostridium perfringens F262	6					toxin		pfam09002_CARF_HTH_REase
429765045	ZP_19297351.1	378	hypothetical protein HMPREF0216_01076	Clostridium celatum DSM 1785	Bacteria,Firmicutes,Clostridia,Clostridiales,Clostridiaceae,Clostridium,Clostridium celatum,Clostridium celatum DSM 1785	6					toxin		pfam09002_CARF_HTH_REase
333983998	YP_004513208.1	587	hypothetical protein	Methylomonas methanica MC09	Bacteria,Proteobacteria,Gammaproteobacteria,Methylococcales,Methylococcaceae,Methylomonas,Methylomonas methanica,Methylomonas methanica MC09	27					toxin		pfam09002_CARF_HTH_REase
254457398	ZP_05070826.1	583	conserved hypothetical protein	Sulfurimonas gotlandica GD1	Bacteria,Proteobacteria,delta/epsilon subdivisions,Epsilonproteobacteria,Campylobacterales,Helicobacteraceae,Sulfurimonas,Sulfurimonas gotlandica,Sulfurimonas gotlandica GD1	27					toxin		pfam09002_CARF_HTH_REase
254522687	ZP_05134742.1	598	conserved hypothetical protein	Stenotrophomonas sp. SKA14	Bacteria,Proteobacteria,Gammaproteobacteria,Xanthomonadales,Xanthomonadaceae,Stenotrophomonas,Stenotrophomonas sp. SKA14	27					toxin		pfam09002_CARF_HTH_REase
325267441	ZP_08134097.1	586	hypothetical protein HMPREF9098_1825	Kingella denitrificans ATCC 33394	Bacteria,Proteobacteria,Betaproteobacteria,Neisseriales,Neisseriaceae,Kingella,Kingella denitrificans,Kingella denitrificans ATCC 33394	27					toxin		pfam09002_CARF_HTH_REase
407804324	ZP_11151149.1	586	hypothetical protein S7S_03385	Alcanivorax sp. W11-5	Bacteria,Proteobacteria,Gammaproteobacteria,Oceanospirillales,Alcanivoracaceae,Alcanivorax,Alcanivorax sp. W11-5	27					toxin		pfam09002_CARF_HTH_REase
422306093	ZP_16393279.1	576	hypothetical protein VCCP1035_0718	Vibrio cholerae CP1035(8)	Bacteria,Proteobacteria,Gammaproteobacteria,Vibrionales,Vibrionaceae,Vibrio,Vibrio cholerae,Vibrio cholerae CP1035(8)	27					toxin		pfam09002_CARF_HTH_REase
167040469	YP_001663454.1	449	hypothetical protein Teth514_1837	Thermoanaerobacter sp. X514	Bacteria,Firmicutes,Clostridia,Thermoanaerobacterales,Thermoanaerobacteraceae,Thermoanaerobacter,Thermoanaerobacter sp. X514	39					toxin		pfam09002_CARF_HTH_REase
167037331	YP_001664909.1	437	hypothetical protein Teth39_0918	Thermoanaerobacter pseudethanolicus ATCC 33223	Bacteria,Firmicutes,Clostridia,Thermoanaerobacterales,Thermoanaerobacteraceae,Thermoanaerobacter,Thermoanaerobacter pseudethanolicus,Thermoanaerobacter pseudethanolicus ATCC 33223	39					toxin		pfam09002_CARF_HTH_REase
222528181	YP_002572063.1	463	hypothetical protein Athe_0135	Caldicellulosiruptor bescii DSM 6725	Bacteria,Firmicutes,Clostridia,Thermoanaerobacterales,Thermoanaerobacterales Family III. Incertae Sedis,Caldicellulosiruptor,Caldicellulosiruptor bescii,Caldicellulosiruptor bescii DSM 6725	39					toxin		pfam09002_CARF_HTH_REase
332295664	YP_004437587.1	444	hypothetical protein Thena_0824	Thermodesulfobium narugense DSM 14796	Bacteria,Firmicutes,Clostridia,Thermoanaerobacterales,Thermodesulfobiaceae,Thermodesulfobium,Thermodesulfobium narugense,Thermodesulfobium narugense DSM 14796	39					toxin		pfam09002_CARF_HTH_REase
390933949	YP_006391454.1	433	hypothetical protein Tsac_0833	Thermoanaerobacterium saccharolyticum JW/SL-YS485	Bacteria,Firmicutes,Clostridia,Thermoanaerobacterales,Thermoanaerobacterales Family III. Incertae Sedis,Thermoanaerobacterium,Thermoanaerobacterium saccharolyticum,Thermoanaerobacterium saccharolyticum JW/SL-YS485	39					toxin		pfam09002_CARF_HTH_REase
269213990	ZP_05983337.2	440	hypothetical protein NEICINOT_04611	Neisseria cinerea ATCC 14685	Bacteria,Proteobacteria,Betaproteobacteria,Neisseriales,Neisseriaceae,Neisseria,Neisseria cinerea,Neisseria cinerea ATCC 14685	94					toxin		pfam09002_CARF_HTH_REase
340362880	ZP_08685242.1	345	hypothetical protein HMPREF9418_1849	Neisseria macacae ATCC 33926	Bacteria,Proteobacteria,Betaproteobacteria,Neisseriales,Neisseriaceae,Neisseria,Neisseria macacae,Neisseria macacae ATCC 33926	94					toxin		pfam09002_CARF_HTH_REase
335045897	ZP_08538920.1	400	hypothetical protein HMPREF9124_1003	Oribacterium sp. oral taxon 108 str. F0425	Bacteria,Firmicutes,Clostridia,Clostridiales,Lachnospiraceae,Oribacterium,Oribacterium sp. oral taxon 108,Oribacterium sp. oral taxon 108 str. F0425	97					toxin		pfam09002_CARF_HTH_REase
363897695	ZP_09324233.1	390	hypothetical protein HMPREF9624_00795	Oribacterium sp. ACB7	Bacteria,Firmicutes,Clostridia,Clostridiales,Lachnospiraceae,Oribacterium,Oribacterium sp. ACB7	97					toxin		pfam09002_CARF_HTH_REase
209526273	ZP_03274803.1	415	hypothetical protein AmaxDRAFT_3627	Arthrospira maxima CS-328	Bacteria,Cyanobacteria,Oscillatoriales,Arthrospira,Arthrospira maxima,Arthrospira maxima CS-328	100					toxin		pfam09002_CARF_HTH_REase
409994061	ZP_11277182.1	415	hypothetical protein APPUASWS_23128	Arthrospira platensis str. Paraca	Bacteria,Cyanobacteria,Oscillatoriales,Arthrospira,Arthrospira platensis,Arthrospira platensis str. Paraca	100					toxin		pfam09002_CARF_HTH_REase
387818379	YP_005678725.1	449	hypothetical protein H04402_02183	Clostridium botulinum H04402 065	Bacteria,Firmicutes,Clostridia,Clostridiales,Clostridiaceae,Clostridium,Clostridium botulinum,Clostridium botulinum H04402 065	141					toxin		pfam09002_CARF_HTH_REase
119487252	ZP_01621003.1	437	hypothetical protein L8106_21047	Lyngbya sp. PCC 8106	Bacteria,Cyanobacteria,Oscillatoriales,Lyngbya,Lyngbya sp. PCC 8106	148					toxin		pfam09002_CARF_HTH_REase
350560917	ZP_08929756.1	401	hypothetical protein ThithDRAFT_1631	Thioalkalivibrio thiocyanoxidans ARh 4	Bacteria,Proteobacteria,Gammaproteobacteria,Chromatiales,Ectothiorhodospiraceae,Thioalkalivibrio,Thioalkalivibrio thiocyanoxidans,Thioalkalivibrio thiocyanoxidans ARh 4	166					toxin		pfam09002_CARF_HTH_REase
336323595	YP_004603562.1	390	hypothetical protein Flexsi_1344	Flexistipes sinusarabici DSM 4947	Bacteria,Deferribacteres,Deferribacteres,Deferribacterales,Deferribacteraceae,Flexistipes,Flexistipes sinusarabici,Flexistipes sinusarabici DSM 4947	172					toxin		pfam09002_CARF_HTH_REase
381152177	ZP_09864046.1	379	protein of unknown function (DUF1887)	Methylomicrobium album BG8	Bacteria,Proteobacteria,Gammaproteobacteria,Methylococcales,Methylococcaceae,Methylomicrobium,Methylomicrobium album,Methylomicrobium album BG8	175					toxin		pfam09002_CARF_HTH_REase
371778426	ZP_09484748.1	382	hypothetical protein AnHS1_13509	Anaerophaga sp. HS1	Bacteria,Bacteroidetes/Chlorobi group,Bacteroidetes,Bacteroidia,Bacteroidales,Marinilabiliaceae,Anaerophaga,Anaerophaga sp. HS1	176					toxin		pfam09002_CARF_HTH_REase
410097531	ZP_11292512.1	373	hypothetical protein HMPREF1076_01690	Parabacteroides goldsteinii CL02T12C30	Bacteria,Bacteroidetes/Chlorobi group,Bacteroidetes,Bacteroidia,Bacteroidales,Porphyromonadaceae,Parabacteroides,Parabacteroides goldsteinii,Parabacteroides goldsteinii CL02T12C30	178					toxin		pfam09002_CARF_HTH_REase
297566751	YP_003685723.1	372	hypothetical protein	Meiothermus silvanus DSM 9946	Bacteria,Deinococcus-Thermus,Deinococci,Thermales,Thermaceae,Meiothermus,Meiothermus silvanus,Meiothermus silvanus DSM 9946	179					toxin		pfam09002_CARF_HTH_REase
423317624	ZP_17295528.1	364	hypothetical protein HMPREF9699_02099	Bergeyella zoohelcum ATCC 43767	Bacteria,Bacteroidetes/Chlorobi group,Bacteroidetes,Flavobacteriia,Flavobacteriales,Flavobacteriaceae,Bergeyella,Bergeyella zoohelcum,Bergeyella zoohelcum ATCC 43767	184					toxin		pfam09002_CARF_HTH_REase
428780336	YP_007172122.1	357	hypothetical protein Dacsa_2132	Dactylococcopsis salina PCC 8305	Bacteria,Cyanobacteria,Chroococcales,Dactylococcopsis,Dactylococcopsis salina,Dactylococcopsis salina PCC 8305	186					toxin		pfam09002_CARF_HTH_REase
424842999	ZP_18267624.1	350	protein of unknown function (DUF1887)	Saprospira grandis DSM 2844	Bacteria,Bacteroidetes/Chlorobi group,Bacteroidetes,Sphingobacteriia,Sphingobacteriales,Saprospiraceae,Saprospira,Saprospira grandis,Saprospira grandis DSM 2844	187					toxin		pfam09002_CARF_HTH_REase
261350905	ZP_05976322.1	304	conserved hypothetical protein	Methanobrevibacter smithii DSM 2374	Archaea,Euryarchaeota,Methanobacteria,Methanobacteriales,Methanobacteriaceae,Methanobrevibacter,Methanobrevibacter smithii,Methanobrevibacter smithii DSM 2374	192					toxin		pfam09002_CARF_HTH_REase
52425694	YP_088831.1	394	hypothetical protein MS1639	Mannheimia succiniciproducens MBEL55E	Bacteria,Proteobacteria,Gammaproteobacteria,Pasteurellales,Pasteurellaceae,Basfia,Mannheimia succiniciproducens,Mannheimia succiniciproducens MBEL55E	50					toxin		pfam09002_CARF_HTH_REase
315635091	ZP_07890371.1	380	conserved hypothetical protein	Aggregatibacter segnis ATCC 33393	Bacteria,Proteobacteria,Gammaproteobacteria,Pasteurellales,Pasteurellaceae,Aggregatibacter,Aggregatibacter segnis,Aggregatibacter segnis ATCC 33393	50					toxin		pfam09002_CARF_HTH_REase
402306981	ZP_10826014.1	390	PF09002 domain protein	Haemophilus sputorum HK 2154	Bacteria,Proteobacteria,Gammaproteobacteria,Pasteurellales,Pasteurellaceae,Haemophilus,Haemophilus sputorum,Haemophilus sputorum HK 2154	50					toxin		pfam09002_CARF_HTH_REase
417842965	ZP_12489042.1	390	putative restriction endonuclease, type II-like protein	Haemophilus haemolyticus M21127	Bacteria,Proteobacteria,Gammaproteobacteria,Pasteurellales,Pasteurellaceae,Haemophilus,Haemophilus haemolyticus,Haemophilus haemolyticus M21127	50					toxin		pfam09002_CARF_HTH_REase
333977923	YP_004515868.1	298	hypothetical protein Desku_0443	Desulfotomaculum kuznetsovii DSM 6115	Bacteria,Firmicutes,Clostridia,Clostridiales,Peptococcaceae,Desulfotomaculum,Desulfotomaculum kuznetsovii,Desulfotomaculum kuznetsovii DSM 6115	110					toxin		pfam09002_CARF_HTH_REase
410668762	YP_006921133.1	297	type II-like restriction endonuclease	Thermacetogenium phaeum DSM 12270	Bacteria,Firmicutes,Clostridia,Thermoanaerobacterales,Thermoanaerobacteraceae,Thermacetogenium,Thermacetogenium phaeum,Thermacetogenium phaeum DSM 12270	110					toxin		pfam09002_CARF_HTH_REase
386751368	YP_006224588.1	618	hypothetical protein HPSH417_04795	Helicobacter pylori Shi417	Bacteria,Proteobacteria,delta/epsilon subdivisions,Epsilonproteobacteria,Campylobacterales,Helicobacteraceae,Helicobacter,Helicobacter pylori,Helicobacter pylori Shi417	5					toxin		pfam09002_CARF_HTH_REase_AAA
55978338	YP_145394.1	636	hypothetical protein TTHB155	Thermus thermophilus HB8	Bacteria,Deinococcus-Thermus,Deinococci,Thermales,Thermaceae,Thermus,Thermus thermophilus,Thermus thermophilus HB8	78					toxin		pfam09002_CARF_CARF_HTH_REase
218295288	ZP_03496124.1	627	conserved hypothetical protein	Thermus aquaticus Y51MC23	Bacteria,Deinococcus-Thermus,Deinococci,Thermales,Thermaceae,Thermus,Thermus aquaticus,Thermus aquaticus Y51MC23	78					toxin		pfam09002_CARF_CARF_HTH_REase
320353011	YP_004194350.1	336	hypothetical protein Despr_0885	Desulfobulbus propionicus DSM 2032	Bacteria,Proteobacteria,delta/epsilon subdivisions,Deltaproteobacteria,Desulfobacterales,Desulfobulbaceae,Desulfobulbus,Desulfobulbus propionicus,Desulfobulbus propionicus DSM 2032	7					toxin		pfam09002_Zn_finger_CARF_HTH_REase
333982069	YP_004511279.1	332	hypothetical protein	Methylomonas methanica MC09	Bacteria,Proteobacteria,Gammaproteobacteria,Methylococcales,Methylococcaceae,Methylomonas,Methylomonas methanica,Methylomonas methanica MC09	7					toxin		pfam09002_Zn_finger_CARF_HTH_REase
153872281	ZP_02001218.1	354	conserved hypothetical protein	Beggiatoa sp. PS	Bacteria,Proteobacteria,Gammaproteobacteria,Thiotrichales,Thiotrichaceae,Beggiatoa,Beggiatoa sp. PS	7					toxin		pfam09002_Zn_finger_CARF_HTH_REase
238020914	ZP_04601340.1	314	hypothetical protein GCWU000324_00811	Kingella oralis ATCC 51147	Bacteria,Proteobacteria,Betaproteobacteria,Neisseriales,Neisseriaceae,Kingella,Kingella oralis,Kingella oralis ATCC 51147	7					toxin		pfam09002_Zn_finger_CARF_HTH_REase
258544710	ZP_05704944.1	317	conserved hypothetical protein	Cardiobacterium hominis ATCC 15826	Bacteria,Proteobacteria,Gammaproteobacteria,Cardiobacteriales,Cardiobacteriaceae,Cardiobacterium,Cardiobacterium hominis,Cardiobacterium hominis ATCC 15826	7					toxin		pfam09002_Zn_finger_CARF_HTH_REase
288576012	ZP_05977998.2	326	hypothetical protein NEIMUCOT_05473	Neisseria mucosa ATCC 25996	Bacteria,Proteobacteria,Betaproteobacteria,Neisseriales,Neisseriaceae,Neisseria,Neisseria mucosa,Neisseria mucosa ATCC 25996	7					toxin		pfam09002_Zn_finger_CARF_HTH_REase
269213857	ZP_05983000.2	315	hypothetical protein NEICINOT_04206	Neisseria cinerea ATCC 14685	Bacteria,Proteobacteria,Betaproteobacteria,Neisseriales,Neisseriaceae,Neisseria,Neisseria cinerea,Neisseria cinerea ATCC 14685	7					toxin		pfam09002_Zn_finger_CARF_HTH_REase
269214877	ZP_05987324.2	326	hypothetical protein NEILACOT_04680	Neisseria lactamica ATCC 23970	Bacteria,Proteobacteria,Betaproteobacteria,Neisseriales,Neisseriaceae,Neisseria,Neisseria lactamica,Neisseria lactamica ATCC 23970	7					toxin		pfam09002_Zn_finger_CARF_HTH_REase
296840822	ZP_06863518.2	326	hypothetical protein NEIPOLOT_00387	Neisseria polysaccharea ATCC 43768	Bacteria,Proteobacteria,Betaproteobacteria,Neisseriales,Neisseriaceae,Neisseria,Neisseria polysaccharea,Neisseria polysaccharea ATCC 43768	7					toxin		pfam09002_Zn_finger_CARF_HTH_REase
298369641	ZP_06980958.1	337	conserved hypothetical protein	Neisseria sp. oral taxon 014 str. F0314	Bacteria,Proteobacteria,Betaproteobacteria,Neisseriales,Neisseriaceae,Neisseria,Neisseria sp. oral taxon 014,Neisseria sp. oral taxon 014 str. F0314	7					toxin		pfam09002_Zn_finger_CARF_HTH_REase
325268118	ZP_08134764.1	335	hypothetical protein HMPREF9098_2492	Kingella denitrificans ATCC 33394	Bacteria,Proteobacteria,Betaproteobacteria,Neisseriales,Neisseriaceae,Kingella,Kingella denitrificans,Kingella denitrificans ATCC 33394	7					toxin		pfam09002_Zn_finger_CARF_HTH_REase
350570230	ZP_08938598.1	319	hypothetical protein HMPREF9370_0305	Neisseria wadsworthii 9715	Bacteria,Proteobacteria,Betaproteobacteria,Neisseriales,Neisseriaceae,Neisseria,Neisseria wadsworthii,Neisseria wadsworthii 9715	7					toxin		pfam09002_Zn_finger_CARF_HTH_REase
365097206	ZP_09331451.1	308	hypothetical protein KYG_22121	Acidovorax sp. NO-1	Bacteria,Proteobacteria,Betaproteobacteria,Burkholderiales,Comamonadaceae,Acidovorax,Acidovorax sp. NO-1	7					toxin		pfam09002_Zn_finger_CARF_HTH_REase
421863471	ZP_16295168.1	337	unnamed protein product	Neisseria lactamica Y92-1009	Bacteria,Proteobacteria,Betaproteobacteria,Neisseriales,Neisseriaceae,Neisseria,Neisseria lactamica,Neisseria lactamica Y92-1009	7					toxin		pfam09002_Zn_finger_CARF_HTH_REase
328947963	YP_004365300.1	209	hypothetical protein Tresu_1088	Treponema succinifaciens DSM 2489	Bacteria,Spirochaetes,Spirochaetia,Spirochaetales,Spirochaetaceae,Treponema,Treponema succinifaciens,Treponema succinifaciens DSM 2489	204					no_toxin		pfam09455_CARF
374814710	ZP_09718447.1	203	hypothetical protein TpriZ_12655	Treponema primitia ZAS-1	Bacteria,Spirochaetes,Spirochaetia,Spirochaetales,Spirochaetaceae,Treponema,Treponema primitia,Treponema primitia ZAS-1	206					no_toxin		pfam09455_CARF
307154781	YP_003890165.1	413	CRISPR-associated protein	Cyanothece sp. PCC 7822	Bacteria,Cyanobacteria,Chroococcales,Cyanothece,Cyanothece sp. PCC 7822	16					toxin		pfam09455_CARF_HTH_HEPN
119512268	ZP_01631355.1	418	hypothetical protein N9414_22733	Nodularia spumigena CCY9414	Bacteria,Cyanobacteria,Nostocales,Nostocaceae,Nodularia,Nodularia spumigena,Nodularia spumigena CCY9414	16					toxin		pfam09455_CARF_HTH_HEPN
209527381	ZP_03275888.1	422	CRISPR-associated protein, TM1812 family	Arthrospira maxima CS-328	Bacteria,Cyanobacteria,Oscillatoriales,Arthrospira,Arthrospira maxima,Arthrospira maxima CS-328	16					toxin		pfam09455_CARF_HTH_HEPN
282897526	ZP_06305527.1	422	hypothetical protein CRD_00692	Raphidiopsis brookii D9	Bacteria,Cyanobacteria,Nostocales,Nostocaceae,Raphidiopsis,Raphidiopsis brookii,Raphidiopsis brookii D9	16					toxin		pfam09455_CARF_HTH_HEPN
282900501	ZP_06308446.1	422	hypothetical protein CRC_01865	Cylindrospermopsis raciborskii CS-505	Bacteria,Cyanobacteria,Nostocales,Nostocaceae,Cylindrospermopsis,Cylindrospermopsis raciborskii,Cylindrospermopsis raciborskii CS-505	16					toxin		pfam09455_CARF_HTH_HEPN
354566314	ZP_08985487.1	416	CRISPR-associated protein, TM1812 family	Fischerella sp. JSC-11	Bacteria,Cyanobacteria,Stigonematales,Fischerella,Fischerella sp. JSC-11	16					toxin		pfam09455_CARF_HTH_HEPN
409992908	ZP_11276073.1	425	CRISPR-associated protein	Arthrospira platensis str. Paraca	Bacteria,Cyanobacteria,Oscillatoriales,Arthrospira,Arthrospira platensis,Arthrospira platensis str. Paraca	16					toxin		pfam09455_CARF_HTH_HEPN
427419200	ZP_18909383.1	362	CRISPR-associated protein, Csx2 family	Leptolyngbya sp. PCC 7375	Bacteria,Cyanobacteria,Oscillatoriales,Leptolyngbya,Leptolyngbya sp. PCC 7375	16					toxin		pfam09455_CARF_HTH_HEPN
443475011	ZP_21064974.1	416	CRISPR-associated protein, Csx2 family	Pseudanabaena biceps PCC 7429	Bacteria,Cyanobacteria,Oscillatoriales,Pseudanabaena,Pseudanabaena biceps,Pseudanabaena biceps PCC 7429	16					toxin		pfam09455_CARF_HTH_HEPN
146295163	YP_001178934.1	475	CRISPR-associated protein	Caldicellulosiruptor saccharolyticus DSM 8903	Bacteria,Firmicutes,Clostridia,Thermoanaerobacterales,Thermoanaerobacterales Family III. Incertae Sedis,Caldicellulosiruptor,Caldicellulosiruptor saccharolyticus,Caldicellulosiruptor saccharolyticus DSM 8903	20					toxin		pfam09455_CARF_HTH_HEPN
222530659	YP_002574541.1	478	MJ1666 family CRISPR-associated protein	Caldicellulosiruptor bescii DSM 6725	Bacteria,Firmicutes,Clostridia,Thermoanaerobacterales,Thermoanaerobacterales Family III. Incertae Sedis,Caldicellulosiruptor,Caldicellulosiruptor bescii,Caldicellulosiruptor bescii DSM 6725	20					toxin		pfam09455_CARF_HTH_HEPN
302872871	YP_003841507.1	473	CRISPR-associated protein	Caldicellulosiruptor obsidiansis OB47	Bacteria,Firmicutes,Clostridia,Thermoanaerobacterales,Thermoanaerobacterales Family III. Incertae Sedis,Caldicellulosiruptor,Caldicellulosiruptor obsidiansis,Caldicellulosiruptor obsidiansis OB47	20					toxin		pfam09455_CARF_HTH_HEPN
312128749	YP_003993623.1	473	crispr-associated protein, mj1666 family	Caldicellulosiruptor hydrothermalis 108	Bacteria,Firmicutes,Clostridia,Thermoanaerobacterales,Thermoanaerobacterales Family III. Incertae Sedis,Caldicellulosiruptor,Caldicellulosiruptor hydrothermalis,Caldicellulosiruptor hydrothermalis 108	20					toxin		pfam09455_CARF_HTH_HEPN
312136180	YP_004003518.1	472	crispr-associated protein, mj1666 family	Caldicellulosiruptor owensensis OL	Bacteria,Firmicutes,Clostridia,Thermoanaerobacterales,Thermoanaerobacterales Family III. Incertae Sedis,Caldicellulosiruptor,Caldicellulosiruptor owensensis,Caldicellulosiruptor owensensis OL	20					toxin		pfam09455_CARF_HTH_HEPN
312623520	YP_004025133.1	473	CRISPR-associated protein, mj1666 family	Caldicellulosiruptor kronotskyensis 2002	Bacteria,Firmicutes,Clostridia,Thermoanaerobacterales,Thermoanaerobacterales Family III. Incertae Sedis,Caldicellulosiruptor,Caldicellulosiruptor kronotskyensis,Caldicellulosiruptor kronotskyensis 2002	20					toxin		pfam09455_CARF_HTH_HEPN
312794667	YP_004027590.1	472	crispr-associated protein, mj1666 family	Caldicellulosiruptor kristjanssonii 177R1B	Bacteria,Firmicutes,Clostridia,Thermoanaerobacterales,Thermoanaerobacterales Family III. Incertae Sedis,Caldicellulosiruptor,Caldicellulosiruptor kristjanssonii,Caldicellulosiruptor kristjanssonii 177R1B	20					toxin		pfam09455_CARF_HTH_HEPN
344997578	YP_004799921.1	472	CRISPR-associated protein	Caldicellulosiruptor lactoaceticus 6A	Bacteria,Firmicutes,Clostridia,Thermoanaerobacterales,Thermoanaerobacterales Family III. Incertae Sedis,Caldicellulosiruptor,Caldicellulosiruptor lactoaceticus,Caldicellulosiruptor lactoaceticus 6A	20					toxin		pfam09455_CARF_HTH_HEPN
229582676	YP_002841075.1	460	hypothetical protein YN1551_2135	Sulfolobus islandicus Y.N.15.51	Archaea,Crenarchaeota,Thermoprotei,Sulfolobales,Sulfolobaceae,Sulfolobus,Sulfolobus islandicus,Sulfolobus islandicus Y.N.15.51	28					toxin		pfam09455_CARF_HTH_HEPN
238619337	YP_002914162.1	460	hypothetical protein M164_0881	Sulfolobus islandicus M.16.4	Archaea,Crenarchaeota,Thermoprotei,Sulfolobales,Sulfolobaceae,Sulfolobus,Sulfolobus islandicus,Sulfolobus islandicus M.16.4	28					toxin		pfam09455_CARF_HTH_HEPN
284997238	YP_003419005.1	460	hypothetical protein	Sulfolobus islandicus L.D.8.5	Archaea,Crenarchaeota,Thermoprotei,Sulfolobales,Sulfolobaceae,Sulfolobus,Sulfolobus islandicus,Sulfolobus islandicus L.D.8.5	28					toxin		pfam09455_CARF_HTH_HEPN
385772560	YP_005645126.1	444	hypothetical protein	Sulfolobus islandicus HVE10/4	Archaea,Crenarchaeota,Thermoprotei,Sulfolobales,Sulfolobaceae,Sulfolobus,Sulfolobus islandicus,Sulfolobus islandicus HVE10/4	28					toxin		pfam09455_CARF_HTH_HEPN
385775603	YP_005648171.1	454	CRISPR-associated (Cas) DxTHG family	Sulfolobus islandicus REY15A	Archaea,Crenarchaeota,Thermoprotei,Sulfolobales,Sulfolobaceae,Sulfolobus,Sulfolobus islandicus,Sulfolobus islandicus REY15A	28					toxin		pfam09455_CARF_HTH_HEPN
374631391	ZP_09703765.1	464	uncharacterized protein predicted to be involved in DNA repair	Metallosphaera yellowstonensis MK1	Archaea,Crenarchaeota,Thermoprotei,Sulfolobales,Sulfolobaceae,Metallosphaera,Metallosphaera yellowstonensis,Metallosphaera yellowstonensis MK1	28					toxin		pfam09455_CARF_HTH_HEPN
227828933	YP_002830713.1	421	hypothetical protein M1425_2706	Sulfolobus islandicus M.14.25	Archaea,Crenarchaeota,Thermoprotei,Sulfolobales,Sulfolobaceae,Sulfolobus,Sulfolobus islandicus,Sulfolobus islandicus M.14.25	42					toxin		pfam09455_CARF_HTH_HEPN
227831671	YP_002833451.1	420	hypothetical protein LS215_2873	Sulfolobus islandicus L.S.2.15	Archaea,Crenarchaeota,Thermoprotei,Sulfolobales,Sulfolobaceae,Sulfolobus,Sulfolobus islandicus,Sulfolobus islandicus L.S.2.15	42					toxin		pfam09455_CARF_HTH_HEPN
229580627	YP_002839027.1	420	hypothetical protein YG5714_2885	Sulfolobus islandicus Y.G.57.14	Archaea,Crenarchaeota,Thermoprotei,Sulfolobales,Sulfolobaceae,Sulfolobus,Sulfolobus islandicus,Sulfolobus islandicus Y.G.57.14	42					toxin		pfam09455_CARF_HTH_HEPN
238621125	YP_002915951.1	420	hypothetical protein M164_2691	Sulfolobus islandicus M.16.4	Archaea,Crenarchaeota,Thermoprotei,Sulfolobales,Sulfolobaceae,Sulfolobus,Sulfolobus islandicus,Sulfolobus islandicus M.16.4	42					toxin		pfam09455_CARF_HTH_HEPN
385774645	YP_005647214.1	420	hypothetical protein	Sulfolobus islandicus HVE10/4	Archaea,Crenarchaeota,Thermoprotei,Sulfolobales,Sulfolobaceae,Sulfolobus,Sulfolobus islandicus,Sulfolobus islandicus HVE10/4	42					toxin		pfam09455_CARF_HTH_HEPN
401564152	ZP_10805069.1	599	CRISPR-associated (Cas) DxTHG family protein	Selenomonas sp. FOBRC6	Bacteria,Firmicutes,Negativicutes,Selenomonadales,Veillonellaceae,Selenomonas,Selenomonas sp. FOBRC6	57					toxin		pfam09455_CARF_HTH_HEPN
402833259	ZP_10881879.1	601	CRISPR-associated (Cas) DxTHG family protein	Selenomonas sp. CM52	Bacteria,Firmicutes,Negativicutes,Selenomonadales,Veillonellaceae,Selenomonas,Selenomonas sp. CM52	57					toxin		pfam09455_CARF_HTH_HEPN
429737259	ZP_19271128.1	597	CRISPR-associated protein	Selenomonas sp. oral taxon 138 str. F0429	Bacteria,Firmicutes,Negativicutes,Selenomonadales,Veillonellaceae,Selenomonas,Selenomonas sp. oral taxon 138,Selenomonas sp. oral taxon 138 str. F0429	57					toxin		pfam09455_CARF_HTH_HEPN
171184918	YP_001793837.1	484	CRISPR-associated DxTHG family protein	Pyrobaculum neutrophilum V24Sta	Archaea,Crenarchaeota,Thermoprotei,Thermoproteales,Thermoproteaceae,Pyrobaculum,Pyrobaculum neutrophilum,Pyrobaculum neutrophilum V24Sta	60					toxin		pfam09455_CARF_HTH_HEPN
171185611	YP_001794530.1	473	CRISPR-associated DxTHG family protein	Pyrobaculum neutrophilum V24Sta	Archaea,Crenarchaeota,Thermoprotei,Thermoproteales,Thermoproteaceae,Pyrobaculum,Pyrobaculum neutrophilum,Pyrobaculum neutrophilum V24Sta	60					toxin		pfam09455_CARF_HTH_HEPN
119871665	YP_929672.1	467	CRISPR-associated DxTHG family protein	Pyrobaculum islandicum DSM 4184	Archaea,Crenarchaeota,Thermoprotei,Thermoproteales,Thermoproteaceae,Pyrobaculum,Pyrobaculum islandicum,Pyrobaculum islandicum DSM 4184	60					toxin		pfam09455_CARF_HTH_HEPN
261418645	YP_003252327.1	446	CRISPR-associated protein with DxTHG motif	Geobacillus sp. Y412MC61	Bacteria,Firmicutes,Bacilli,Bacillales,Bacillaceae,Geobacillus,Geobacillus sp. Y412MC61	61					toxin		pfam09455_CARF_HTH_HEPN
336235465	YP_004588081.1	437	CRISPR-associated protein	Geobacillus thermoglucosidasius C56-YS93	Bacteria,Firmicutes,Bacilli,Bacillales,Bacillaceae,Geobacillus,Geobacillus thermoglucosidasius,Geobacillus thermoglucosidasius C56-YS93	61					toxin		pfam09455_CARF_HTH_HEPN
448236599	YP_007400657.1	446	CRISPR-associated protein	Geobacillus sp. GHH01	Bacteria,Firmicutes,Bacilli,Bacillales,Bacillaceae,Geobacillus,Geobacillus sp. GHH01	61					toxin		pfam09455_CARF_HTH_HEPN
222530631	YP_002574513.1	441	hypothetical protein Athe_2682	Caldicellulosiruptor bescii DSM 6725	Bacteria,Firmicutes,Clostridia,Thermoanaerobacterales,Thermoanaerobacterales Family III. Incertae Sedis,Caldicellulosiruptor,Caldicellulosiruptor bescii,Caldicellulosiruptor bescii DSM 6725	62					toxin		pfam09455_CARF_HTH_HEPN
302872851	YP_003841487.1	436	CRISPR-associated protein	Caldicellulosiruptor obsidiansis OB47	Bacteria,Firmicutes,Clostridia,Thermoanaerobacterales,Thermoanaerobacterales Family III. Incertae Sedis,Caldicellulosiruptor,Caldicellulosiruptor obsidiansis,Caldicellulosiruptor obsidiansis OB47	62					toxin		pfam09455_CARF_HTH_HEPN
312623522	YP_004025135.1	441	CRISPR-associated protein tm1812	Caldicellulosiruptor kronotskyensis 2002	Bacteria,Firmicutes,Clostridia,Thermoanaerobacterales,Thermoanaerobacterales Family III. Incertae Sedis,Caldicellulosiruptor,Caldicellulosiruptor kronotskyensis,Caldicellulosiruptor kronotskyensis 2002	62					toxin		pfam09455_CARF_HTH_HEPN
167037330	YP_001664908.1	429	CRISPR-associated TM1812 family protein	Thermoanaerobacter pseudethanolicus ATCC 33223	Bacteria,Firmicutes,Clostridia,Thermoanaerobacterales,Thermoanaerobacteraceae,Thermoanaerobacter,Thermoanaerobacter pseudethanolicus,Thermoanaerobacter pseudethanolicus ATCC 33223	64					toxin		pfam09455_CARF_HTH_HEPN
304318023	YP_003853168.1	431	CRISPR-associated protein, TM1812 family	Thermoanaerobacterium thermosaccharolyticum DSM 571	Bacteria,Firmicutes,Clostridia,Thermoanaerobacterales,Thermoanaerobacterales Family III. Incertae Sedis,Thermoanaerobacterium,Thermoanaerobacterium thermosaccharolyticum,Thermoanaerobacterium thermosaccharolyticum DSM 571	64					toxin		pfam09455_CARF_HTH_HEPN
333898090	YP_004471964.1	431	CRISPR-associated protein	Thermoanaerobacterium xylanolyticum LX-11	Bacteria,Firmicutes,Clostridia,Thermoanaerobacterales,Thermoanaerobacterales Family III. Incertae Sedis,Thermoanaerobacterium,Thermoanaerobacterium xylanolyticum,Thermoanaerobacterium xylanolyticum LX-11	64					toxin		pfam09455_CARF_HTH_HEPN
294792440	ZP_06757587.1	718	conserved hypothetical protein	Veillonella sp. 6_1_27	Bacteria,Firmicutes,Negativicutes,Selenomonadales,Veillonellaceae,Veillonella,Veillonella sp. 6_1_27	75					toxin		pfam09455_CARF_HTH_HEPN
294794242	ZP_06759378.1	717	conserved hypothetical protein	Veillonella sp. 3_1_44	Bacteria,Firmicutes,Negativicutes,Selenomonadales,Veillonellaceae,Veillonella,Veillonella sp. 3_1_44	75					toxin		pfam09455_CARF_HTH_HEPN
294792441	ZP_06757588.1	672	hypothetical protein HMPREF0874_00889	Veillonella sp. 6_1_27	Bacteria,Firmicutes,Negativicutes,Selenomonadales,Veillonellaceae,Veillonella,Veillonella sp. 6_1_27	76					toxin		pfam09455_CARF_HTH_HEPN
294794243	ZP_06759379.1	672	hypothetical protein HMPREF0873_00840	Veillonella sp. 3_1_44	Bacteria,Firmicutes,Negativicutes,Selenomonadales,Veillonellaceae,Veillonella,Veillonella sp. 3_1_44	76					toxin		pfam09455_CARF_HTH_HEPN
374326518	YP_005084718.1	488	CRISPR-associated protein	Pyrobaculum sp. 1860	Archaea,Crenarchaeota,Thermoprotei,Thermoproteales,Thermoproteaceae,Pyrobaculum,Pyrobaculum sp. 1860	88					toxin		pfam09455_CARF_HTH_HEPN
379004095	YP_005259767.1	405	CRISPR-associated protein	Pyrobaculum oguniense TE7	Archaea,Crenarchaeota,Thermoprotei,Thermoproteales,Thermoproteaceae,Pyrobaculum,Pyrobaculum oguniense,Pyrobaculum oguniense TE7	88					toxin		pfam09455_CARF_HTH_HEPN
312792796	YP_004025719.1	436	crispr-associated protein dxthg	Caldicellulosiruptor kristjanssonii 177R1B	Bacteria,Firmicutes,Clostridia,Thermoanaerobacterales,Thermoanaerobacterales Family III. Incertae Sedis,Caldicellulosiruptor,Caldicellulosiruptor kristjanssonii,Caldicellulosiruptor kristjanssonii 177R1B	89					toxin		pfam09455_CARF_HTH_HEPN
312794698	YP_004027621.1	410	crispr-associated protein dxthg	Caldicellulosiruptor kristjanssonii 177R1B	Bacteria,Firmicutes,Clostridia,Thermoanaerobacterales,Thermoanaerobacterales Family III. Incertae Sedis,Caldicellulosiruptor,Caldicellulosiruptor kristjanssonii,Caldicellulosiruptor kristjanssonii 177R1B	89					toxin		pfam09455_CARF_HTH_HEPN
337284917	YP_004624391.1	429	CRISPR-associated protein	Pyrococcus yayanosii CH1	Archaea,Euryarchaeota,Thermococci,Thermococcales,Thermococcaceae,Pyrococcus,Pyrococcus yayanosii,Pyrococcus yayanosii CH1	96					toxin		pfam09455_CARF_HTH_HEPN
409095754	ZP_11215778.1	430	CRISPR-associated protein	Thermococcus zilligii AN1	Archaea,Euryarchaeota,Thermococci,Thermococcales,Thermococcaceae,Thermococcus,Thermococcus zilligii,Thermococcus zilligii AN1	96					toxin		pfam09455_CARF_HTH_HEPN
156743228	YP_001433357.1	416	CRISPR-associated TM1812 family protein	Roseiflexus castenholzii DSM 13941	Bacteria,Chloroflexi,Chloroflexi,Chloroflexales,Chloroflexaceae,Roseiflexus,Roseiflexus castenholzii,Roseiflexus castenholzii DSM 13941	98					toxin		pfam09455_CARF_HTH_HEPN
383762171	YP_005441153.1	418	hypothetical protein CLDAP_12160	Caldilinea aerophila DSM 14535 = NBRC 104270	Bacteria,Chloroflexi,Caldilineae,Caldilineales,Caldilineaceae,Caldilinea,Caldilinea aerophila,Caldilinea aerophila DSM 14535 = NBRC 104270	98					toxin		pfam09455_CARF_HTH_HEPN
229582686	YP_002841085.1	417	CRISPR-associated protein	Sulfolobus islandicus Y.N.15.51	Archaea,Crenarchaeota,Thermoprotei,Sulfolobales,Sulfolobaceae,Sulfolobus,Sulfolobus islandicus,Sulfolobus islandicus Y.N.15.51	99					toxin		pfam09455_CARF_HTH_HEPN
332796048	YP_004457548.1	417	CRISPR-associated protein, Csx1	Acidianus hospitalis W1	Archaea,Crenarchaeota,Thermoprotei,Sulfolobales,Sulfolobaceae,Acidianus,Acidianus hospitalis,Acidianus hospitalis W1	99					toxin		pfam09455_CARF_HTH_HEPN
390952684	YP_006416443.1	410	CRISPR-associated protein	Thiocystis violascens DSM 198	Bacteria,Proteobacteria,Gammaproteobacteria,Chromatiales,Chromatiaceae,Thiocystis,Thiocystis violascens,Thiocystis violascens DSM 198	102					toxin		pfam09455_CARF_HTH_HEPN
345870355	ZP_08822308.1	405	CRISPR-associated protein, TM1812 family	Thiorhodococcus drewsii AZ1	Bacteria,Proteobacteria,Gammaproteobacteria,Chromatiales,Chromatiaceae,Thiorhodococcus,Thiorhodococcus drewsii,Thiorhodococcus drewsii AZ1	102					toxin		pfam09455_CARF_HTH_HEPN
257093778	YP_003167419.1	388	CRISPR-associated protein	Candidatus Accumulibacter phosphatis clade IIA str. UW-1	Bacteria,Proteobacteria,Betaproteobacteria,unclassified Betaproteobacteria,Candidatus Accumulibacter,Candidatus Accumulibacter phosphatis,Candidatus Accumulibacter phosphatis clade IIA str. UW-1	103					toxin		pfam09455_CARF_HTH_HEPN
114332184	YP_748406.1	389	CRISPR-associated TM1812 family protein	Nitrosomonas eutropha C91	Bacteria,Proteobacteria,Betaproteobacteria,Nitrosomonadales,Nitrosomonadaceae,Nitrosomonas,Nitrosomonas eutropha,Nitrosomonas eutropha C91	103					toxin		pfam09455_CARF_HTH_HEPN
373471511	ZP_09562545.1	537	macrophage scavenger receptor	Lachnospiraceae bacterium oral taxon 082 str. F0431	Bacteria,Firmicutes,Clostridia,Clostridiales,Lachnospiraceae,unclassified Lachnospiraceae,Lachnospiraceae bacterium oral taxon 082,Lachnospiraceae bacterium oral taxon 082 str. F0431	125					toxin		pfam09455_CARF_HTH_HEPN
373471505	ZP_09562539.1	514	hypothetical protein HMPREF9099_03141	Lachnospiraceae bacterium oral taxon 082 str. F0431	Bacteria,Firmicutes,Clostridia,Clostridiales,Lachnospiraceae,unclassified Lachnospiraceae,Lachnospiraceae bacterium oral taxon 082,Lachnospiraceae bacterium oral taxon 082 str. F0431	129					toxin		pfam09455_CARF_HTH_HEPN
297526182	YP_003668206.1	506	CRISPR-associated protein DxTHG motif protein	Staphylothermus hellenicus DSM 12710	Archaea,Crenarchaeota,Thermoprotei,Desulfurococcales,Desulfurococcaceae,Staphylothermus,Staphylothermus hellenicus,Staphylothermus hellenicus DSM 12710	131					toxin		pfam09455_CARF_HTH_HEPN
419760994	ZP_14287255.1	479	CRISPR-associated protein, family	Thermosipho africanus H17ap60334	Bacteria,Thermotogae,Thermotogae,Thermotogales,Thermotogaceae,Thermosipho,Thermosipho africanus,Thermosipho africanus H17ap60334	137					toxin		pfam09455_CARF_HTH_HEPN
254478169	ZP_05091551.1	475	CRISPR-associated protein, MJ1666 family	Carboxydibrachium pacificum DSM 12653	Bacteria,Firmicutes,Clostridia,Thermoanaerobacterales,Thermoanaerobacteraceae,Caldanaerobacter,Caldanaerobacter subterraneus,Caldanaerobacter subterraneus subsp. pacificus,Carboxydibrachium pacificum DSM 12653	138					toxin		pfam09455_CARF_HTH_HEPN
424843361	ZP_18267986.1	449	CRISPR-associated protein, TM1812 family	Saprospira grandis DSM 2844	Bacteria,Bacteroidetes/Chlorobi group,Bacteroidetes,Sphingobacteriia,Sphingobacteriales,Saprospiraceae,Saprospira,Saprospira grandis,Saprospira grandis DSM 2844	142					toxin		pfam09455_CARF_HTH_HEPN
345884441	ZP_08835848.1	442	hypothetical protein HMPREF0666_02024	Prevotella sp. C561	Bacteria,Bacteroidetes/Chlorobi group,Bacteroidetes,Bacteroidia,Bacteroidales,Prevotellaceae,Prevotella,Prevotella sp. C561	144					toxin		pfam09455_CARF_HTH_HEPN
371776739	ZP_09483061.1	425	CRISPR-associated protein	Anaerophaga sp. HS1	Bacteria,Bacteroidetes/Chlorobi group,Bacteroidetes,Bacteroidia,Bacteroidales,Marinilabiliaceae,Anaerophaga,Anaerophaga sp. HS1	145					toxin		pfam09455_CARF_HTH_HEPN
48477129	YP_022835.1	438	hypothetical protein PTO0057	Picrophilus torridus DSM 9790	Archaea,Euryarchaeota,Thermoplasmata,Thermoplasmatales,Picrophilaceae,Picrophilus,Picrophilus torridus,Picrophilus torridus DSM 9790	147					toxin		pfam09455_CARF_HTH_HEPN
168216143	ZP_02641768.1	429	crispr-associated protein, family	Clostridium perfringens NCTC 8239	Bacteria,Firmicutes,Clostridia,Clostridiales,Clostridiaceae,Clostridium,Clostridium perfringens,Clostridium perfringens NCTC 8239	149					toxin		pfam09455_CARF_HTH_HEPN
257460323	ZP_05625426.1	415	CRISPR-associated dxthg motif protein	Campylobacter gracilis RM3268	Bacteria,Proteobacteria,delta/epsilon subdivisions,Epsilonproteobacteria,Campylobacterales,Campylobacteraceae,Campylobacter,Campylobacter gracilis,Campylobacter gracilis RM3268	152					toxin		pfam09455_CARF_HTH_HEPN
217967003	YP_002352509.1	419	CRISPR-associated protein DxTHG motif protein	Dictyoglomus turgidum DSM 6724	Bacteria,Dictyoglomi,Dictyoglomia,Dictyoglomales,Dictyoglomaceae,Dictyoglomus,Dictyoglomus turgidum,Dictyoglomus turgidum DSM 6724	156					toxin		pfam09455_CARF_HTH_HEPN
389851548	YP_006353782.1	424	CRISPR-associated protein, MJ1666 family	Pyrococcus sp. ST04	Archaea,Euryarchaeota,Thermococci,Thermococcales,Thermococcaceae,Pyrococcus,Pyrococcus sp. ST04	157					toxin		pfam09455_CARF_HTH_HEPN
254169331	ZP_04876161.1	412	CRISPR-associated protein, TM1812 family, putative	Aciduliprofundum boonei T469	Archaea,Euryarchaeota,unclassified Euryarchaeota,Aciduliprofundum,Aciduliprofundum boonei,Aciduliprofundum boonei T469	158					toxin		pfam09455_CARF_HTH_HEPN
333911121	YP_004484854.1	420	CRISPR-associated protein DxTHG motif protein	Methanotorris igneus Kol 5	Archaea,Euryarchaeota,Methanococci,Methanococcales,Methanocaldococcaceae,Methanotorris,Methanotorris igneus,Methanotorris igneus Kol 5	159					toxin		pfam09455_CARF_HTH_HEPN
94985064	YP_604428.1	395	CRISPR-associated TM1812 family protein	Deinococcus geothermalis DSM 11300	Bacteria,Deinococcus-Thermus,Deinococci,Deinococcales,Deinococcaceae,Deinococcus,Deinococcus geothermalis,Deinococcus geothermalis DSM 11300	160					toxin		pfam09455_CARF_HTH_HEPN
374296494	YP_005046685.1	415	CRISPR-associated protein	Clostridium clariflavum DSM 19732	Bacteria,Firmicutes,Clostridia,Clostridiales,Clostridiaceae,Clostridium,Clostridium clariflavum,Clostridium clariflavum DSM 19732	162					toxin		pfam09455_CARF_HTH_HEPN
325269891	ZP_08136501.1	416	hypothetical protein HMPREF9141_1711	Prevotella multiformis DSM 16608	Bacteria,Bacteroidetes/Chlorobi group,Bacteroidetes,Bacteroidia,Bacteroidales,Prevotellaceae,Prevotella,Prevotella multiformis,Prevotella multiformis DSM 16608	163					toxin		pfam09455_CARF_HTH_HEPN
218295281	ZP_03496117.1	409	CRISPR-associated protein, TM1812 family	Thermus aquaticus Y51MC23	Bacteria,Deinococcus-Thermus,Deinococci,Thermales,Thermaceae,Thermus,Thermus aquaticus,Thermus aquaticus Y51MC23	165					toxin		pfam09455_CARF_HTH_HEPN
217967002	YP_002352508.1	396	CRISPR-associated protein	Dictyoglomus turgidum DSM 6724	Bacteria,Dictyoglomi,Dictyoglomia,Dictyoglomales,Dictyoglomaceae,Dictyoglomus,Dictyoglomus turgidum,Dictyoglomus turgidum DSM 6724	167					toxin		pfam09455_CARF_HTH_HEPN
379004097	YP_005259769.1	396	CRISPR-associated protein	Pyrobaculum oguniense TE7	Archaea,Crenarchaeota,Thermoprotei,Thermoproteales,Thermoproteaceae,Pyrobaculum,Pyrobaculum oguniense,Pyrobaculum oguniense TE7	169					toxin		pfam09455_CARF_HTH_HEPN
379004116	YP_005259788.1	391	CRISPR-associated DxTHG motif protein	Pyrobaculum oguniense TE7	Archaea,Crenarchaeota,Thermoprotei,Thermoproteales,Thermoproteaceae,Pyrobaculum,Pyrobaculum oguniense,Pyrobaculum oguniense TE7	170					toxin		pfam09455_CARF_HTH_HEPN
256810915	YP_003128284.1	452	CRISPR-associated protein	Methanocaldococcus fervens AG86	Archaea,Euryarchaeota,Methanococci,Methanococcales,Methanocaldococcaceae,Methanocaldococcus,Methanocaldococcus fervens,Methanocaldococcus fervens AG86	45					no_toxin		pfam09455_CARF_HTH_HEPN
261403268	YP_003247492.1	483	CRISPR-associated protein	Methanocaldococcus vulcanius M7	Archaea,Euryarchaeota,Methanococci,Methanococcales,Methanocaldococcaceae,Methanocaldococcus,Methanocaldococcus vulcanius,Methanocaldococcus vulcanius M7	45					no_toxin		pfam09455_CARF_HTH_HEPN
289192071	YP_003458012.1	459	CRISPR-associated protein, MJ1666 family	Methanocaldococcus sp. FS406-22	Archaea,Euryarchaeota,Methanococci,Methanococcales,Methanocaldococcaceae,Methanocaldococcus,Methanocaldococcus sp. FS406-22	45					no_toxin		pfam09455_CARF_HTH_HEPN
374636807	ZP_09708356.1	370	CRISPR-associated protein, MJ1666 family	Methanotorris formicicus Mc-S-70	Archaea,Euryarchaeota,Methanococci,Methanococcales,Methanocaldococcaceae,Methanotorris,Methanotorris formicicus,Methanotorris formicicus Mc-S-70	45					no_toxin		pfam09455_CARF_HTH_HEPN
428210923	YP_007084067.1	413	CRISPR-associated protein, Csx2 family	Oscillatoria acuminata PCC 6304	Bacteria,Cyanobacteria,Oscillatoriales,Oscillatoria,Oscillatoria acuminata,Oscillatoria acuminata PCC 6304	47					no_toxin		pfam09455_CARF_HTH_HEPN
428768972	YP_007160762.1	415	CRISPR-associated protein, Csx2 family	Cyanobacterium aponinum PCC 10605	Bacteria,Cyanobacteria,Chroococcales,Cyanobacterium,Cyanobacterium aponinum,Cyanobacterium aponinum PCC 10605	47					no_toxin		pfam09455_CARF_HTH_HEPN
428775963	YP_007167750.1	403	CRISPR-associated protein, Csx2 family	Halothece sp. PCC 7418	Bacteria,Cyanobacteria,Chroococcales,Halothece cluster,Halothece,Halothece sp. PCC 7418	47					no_toxin		pfam09455_CARF_HTH_HEPN
86608325	YP_477087.1	459	CRISPR-associated TM1812 family protein	Synechococcus sp. JA-2-3B'a(2-13)	Bacteria,Cyanobacteria,Chroococcales,Synechococcus,Synechococcus sp. JA-2-3B'a(2-13)	47					no_toxin		pfam09455_CARF_HTH_HEPN
325269892	ZP_08136502.1	564	hypothetical protein HMPREF9141_1712	Prevotella multiformis DSM 16608	Bacteria,Bacteroidetes/Chlorobi group,Bacteroidetes,Bacteroidia,Bacteroidales,Prevotellaceae,Prevotella,Prevotella multiformis,Prevotella multiformis DSM 16608	82					toxin		pfam09455_CARF_HTH_HEPN_Csx15
336399046	ZP_08579846.1	561	CRISPR-associated protein, TM1812 family	Prevotella multisaccharivorax DSM 17128	Bacteria,Bacteroidetes/Chlorobi group,Bacteroidetes,Bacteroidia,Bacteroidales,Prevotellaceae,Prevotella,Prevotella multisaccharivorax,Prevotella multisaccharivorax DSM 17128	82					toxin		pfam09455_CARF_HTH_HEPN_Csx15
442803808	YP_007371957.1	601	CRISPR-associated protein, TM1812 family	Clostridium stercorarium subsp. stercorarium DSM 8532	Bacteria,Firmicutes,Clostridia,Clostridiales,Clostridiaceae,Clostridium,Clostridium stercorarium,Clostridium stercorarium subsp. stercorarium,Clostridium stercorarium subsp. stercorarium DSM 8532	122					toxin		pfam09455_CARF_HTH_HEPN_Csx15
289524322	ZP_06441176.1	517	CRISPR-associated protein, TM1812 family	Anaerobaculum hydrogeniformans ATCC BAA-1850	Bacteria,Synergistetes,Synergistia,Synergistales,Synergistaceae,Anaerobaculum,Anaerobaculum hydrogeniformans,Anaerobaculum hydrogeniformans ATCC BAA-1850	128					toxin		pfam09455_CARF_HTH_HEPN_Csx3
148270228	YP_001244688.1	548	hypothetical protein Tpet_1098	Thermotoga petrophila RKU-1	Bacteria,Thermotogae,Thermotogae,Thermotogales,Thermotogaceae,Thermotoga,Thermotoga petrophila,Thermotoga petrophila RKU-1	19					toxin		pfam09455_CARF_HTH_HEPN_CARF
154250063	YP_001410888.1	543	CRISPR-associated family protein	Fervidobacterium nodosum Rt17-B1	Bacteria,Thermotogae,Thermotogae,Thermotogales,Thermotogaceae,Fervidobacterium,Fervidobacterium nodosum,Fervidobacterium nodosum Rt17-B1	19					toxin		pfam09455_CARF_HTH_HEPN_CARF
170288803	YP_001739041.1	548	hypothetical protein TRQ2_1008	Thermotoga sp. RQ2	Bacteria,Thermotogae,Thermotogae,Thermotogales,Thermotogaceae,Thermotoga,Thermotoga sp. RQ2	19					toxin		pfam09455_CARF_HTH_HEPN_CARF
222099675	YP_002534243.1	536	CRISPR-associated protein, Csx2 family	Thermotoga neapolitana DSM 4359	Bacteria,Thermotogae,Thermotogae,Thermotogales,Thermotogaceae,Thermotoga,Thermotoga neapolitana,Thermotoga neapolitana DSM 4359	19					toxin		pfam09455_CARF_HTH_HEPN_CARF
281412437	YP_003346516.1	548	CRISPR-associated protein DxTHG motif protein	Thermotoga naphthophila RKU-10	Bacteria,Thermotogae,Thermotogae,Thermotogales,Thermotogaceae,Thermotoga,Thermotoga naphthophila,Thermotoga naphthophila RKU-10	19					toxin		pfam09455_CARF_HTH_HEPN_CARF
383787158	YP_005471727.1	531	CRISPR-associated protein, Csx2 family	Fervidobacterium pennivorans DSM 9078	Bacteria,Thermotogae,Thermotogae,Thermotogales,Thermotogaceae,Fervidobacterium,Fervidobacterium pennivorans,Fervidobacterium pennivorans DSM 9078	19					toxin		pfam09455_CARF_HTH_HEPN_CARF
403253253	ZP_10919556.1	537	CRISPR-associated protein DxTHG motif protein	Thermotoga sp. EMP	Bacteria,Thermotogae,Thermotogae,Thermotogales,Thermotogaceae,Thermotoga,Thermotoga sp. EMP	19					toxin		pfam09455_CARF_HTH_HEPN_CARF
418045871	ZP_12683966.1	548	CRISPR-associated protein	Thermotoga maritima MSB8	Bacteria,Thermotogae,Thermotogae,Thermotogales,Thermotogaceae,Thermotoga,Thermotoga maritima,Thermotoga maritima MSB8	19					toxin		pfam09455_CARF_HTH_HEPN_CARF
350560918	ZP_08929757.1	503	CRISPR-associated protein, VVA1548 family	Thioalkalivibrio thiocyanoxidans ARh 4	Bacteria,Proteobacteria,Gammaproteobacteria,Chromatiales,Ectothiorhodospiraceae,Thioalkalivibrio,Thioalkalivibrio thiocyanoxidans,Thioalkalivibrio thiocyanoxidans ARh 4	132					toxin		pfam09455_CARF_HTH_HEPN_VVA1548
15921155	NP_376824.1	184	hypothetical protein ST0921	Sulfolobus tokodaii str. 7	Archaea,Crenarchaeota,Thermoprotei,Sulfolobales,Sulfolobaceae,Sulfolobus,Sulfolobus tokodaii,Sulfolobus tokodaii str. 7	15					no_toxin		pfam09623_CARFn
146303922	YP_001191238.1	186	hypothetical protein Msed_1153	Metallosphaera sedula DSM 5348	Archaea,Crenarchaeota,Thermoprotei,Sulfolobales,Sulfolobaceae,Metallosphaera,Metallosphaera sedula,Metallosphaera sedula DSM 5348	15					no_toxin		pfam09623_CARFn
227829635	YP_002831414.1	178	hypothetical protein LS215_0693	Sulfolobus islandicus L.S.2.15	Archaea,Crenarchaeota,Thermoprotei,Sulfolobales,Sulfolobaceae,Sulfolobus,Sulfolobus islandicus,Sulfolobus islandicus L.S.2.15	15					no_toxin		pfam09623_CARFn
229582672	YP_002841071.1	178	hypothetical protein YN1551_2131	Sulfolobus islandicus Y.N.15.51	Archaea,Crenarchaeota,Thermoprotei,Sulfolobales,Sulfolobaceae,Sulfolobus,Sulfolobus islandicus,Sulfolobus islandicus Y.N.15.51	15					no_toxin		pfam09623_CARFn
284997230	YP_003418997.1	178	hypothetical protein	Sulfolobus islandicus L.D.8.5	Archaea,Crenarchaeota,Thermoprotei,Sulfolobales,Sulfolobaceae,Sulfolobus,Sulfolobus islandicus,Sulfolobus islandicus L.D.8.5	15					no_toxin		pfam09623_CARFn
330834995	YP_004409723.1	188	hypothetical protein Mcup_1134	Metallosphaera cuprina Ar-4	Archaea,Crenarchaeota,Thermoprotei,Sulfolobales,Sulfolobaceae,Metallosphaera,Metallosphaera cuprina,Metallosphaera cuprina Ar-4	15					no_toxin		pfam09623_CARFn
332797769	YP_004459269.1	178	hypothetical protein Ahos_2100	Acidianus hospitalis W1	Archaea,Crenarchaeota,Thermoprotei,Sulfolobales,Sulfolobaceae,Acidianus,Acidianus hospitalis,Acidianus hospitalis W1	15					no_toxin		pfam09623_CARFn
385775190	YP_005647758.1	178	hypothetical protein	Sulfolobus islandicus REY15A	Archaea,Crenarchaeota,Thermoprotei,Sulfolobales,Sulfolobaceae,Sulfolobus,Sulfolobus islandicus,Sulfolobus islandicus REY15A	15					no_toxin		pfam09623_CARFn
70606843	YP_255713.1	178	hypothetical protein Saci_1063	Sulfolobus acidocaldarius DSM 639	Archaea,Crenarchaeota,Thermoprotei,Sulfolobales,Sulfolobaceae,Sulfolobus,Sulfolobus acidocaldarius,Sulfolobus acidocaldarius DSM 639	15					no_toxin		pfam09623_CARFn
374631395	ZP_09703769.1	183	CRISPR-associated protein	Metallosphaera yellowstonensis MK1	Archaea,Crenarchaeota,Thermoprotei,Sulfolobales,Sulfolobaceae,Metallosphaera,Metallosphaera yellowstonensis,Metallosphaera yellowstonensis MK1	15					no_toxin		pfam09623_CARFn
147678266	YP_001212481.1	297	hypothetical protein PTH_1931	Pelotomaculum thermopropionicum SI	Bacteria,Firmicutes,Clostridia,Clostridiales,Peptococcaceae,Pelotomaculum,Pelotomaculum thermopropionicum,Pelotomaculum thermopropionicum SI	32					no_toxin		pfam09623_CARF_RECHTH
169831972	YP_001717954.1	281	response regulator receiver protein	Candidatus Desulforudis audaxviator MP104C	Bacteria,Firmicutes,Clostridia,Clostridiales,Peptococcaceae,Candidatus Desulforudis,Candidatus Desulforudis audaxviator,Candidatus Desulforudis audaxviator MP104C	32					no_toxin		pfam09623_CARF_RECHTH
333977922	YP_004515867.1	298	CRISPR-associated protein, Csx13	Desulfotomaculum kuznetsovii DSM 6115	Bacteria,Firmicutes,Clostridia,Clostridiales,Peptococcaceae,Desulfotomaculum,Desulfotomaculum kuznetsovii,Desulfotomaculum kuznetsovii DSM 6115	32					no_toxin		pfam09623_CARF_RECHTH
338730931	YP_004660323.1	292	CRISPR-associated protein, Csx13 family	Thermotoga thermarum DSM 5069	Bacteria,Thermotogae,Thermotogae,Thermotogales,Thermotogaceae,Thermotoga,Thermotoga thermarum,Thermotoga thermarum DSM 5069	32					no_toxin		pfam09623_CARF_RECHTH
410668763	YP_006921134.1	292	CRISPR-associated protein	Thermacetogenium phaeum DSM 12270	Bacteria,Firmicutes,Clostridia,Thermoanaerobacterales,Thermoanaerobacteraceae,Thermacetogenium,Thermacetogenium phaeum,Thermacetogenium phaeum DSM 12270	32					no_toxin		pfam09623_CARF_RECHTH
254478152	ZP_05091534.1	298	transcriptional regulator, LuxR family protein	Carboxydibrachium pacificum DSM 12653	Bacteria,Firmicutes,Clostridia,Thermoanaerobacterales,Thermoanaerobacteraceae,Caldanaerobacter,Caldanaerobacter subterraneus,Caldanaerobacter subterraneus subsp. pacificus,Carboxydibrachium pacificum DSM 12653	32					no_toxin		pfam09623_CARF_RECHTH
156743236	YP_001433365.1	292	LuxR family transcriptional regulator	Roseiflexus castenholzii DSM 13941	Bacteria,Chloroflexi,Chloroflexi,Chloroflexales,Chloroflexaceae,Roseiflexus,Roseiflexus castenholzii,Roseiflexus castenholzii DSM 13941	44					no_toxin		pfam09623_CARF_RECHTH
163847824	YP_001635868.1	294	regulatory protein LuxR	Chloroflexus aurantiacus J-10-fl	Bacteria,Chloroflexi,Chloroflexi,Chloroflexales,Chloroflexaceae,Chloroflexus,Chloroflexus aurantiacus,Chloroflexus aurantiacus J-10-fl	44					no_toxin		pfam09623_CARF_RECHTH
219847991	YP_002462424.1	301	LuxR family transcriptional regulator	Chloroflexus aggregans DSM 9485	Bacteria,Chloroflexi,Chloroflexi,Chloroflexales,Chloroflexaceae,Chloroflexus,Chloroflexus aggregans,Chloroflexus aggregans DSM 9485	44					no_toxin		pfam09623_CARF_RECHTH
383762177	YP_005441159.1	295	putative LuxR family transcriptional regulator	Caldilinea aerophila DSM 14535 = NBRC 104270	Bacteria,Chloroflexi,Caldilineae,Caldilineales,Caldilineaceae,Caldilinea,Caldilinea aerophila,Caldilinea aerophila DSM 14535 = NBRC 104270	44					no_toxin		pfam09623_CARF_RECHTH
309791965	ZP_07686443.1	283	transcriptional regulator, LuxR family	Oscillochloris trichoides DG-6	Bacteria,Chloroflexi,Chloroflexi,Chloroflexales,Oscillochloridaceae,Oscillochloris,Oscillochloris trichoides,Oscillochloris trichoides DG-6	44					no_toxin		pfam09623_CARF_RECHTH
227827186	YP_002828965.1	177	hypothetical protein M1425_0870	Sulfolobus islandicus M.14.25	Archaea,Crenarchaeota,Thermoprotei,Sulfolobales,Sulfolobaceae,Sulfolobus,Sulfolobus islandicus,Sulfolobus islandicus M.14.25	74					no_toxin		pfam09623_CARFn
330834969	YP_004409697.1	177	hypothetical protein Mcup_1108	Metallosphaera cuprina Ar-4	Archaea,Crenarchaeota,Thermoprotei,Sulfolobales,Sulfolobaceae,Metallosphaera,Metallosphaera cuprina,Metallosphaera cuprina Ar-4	74					no_toxin		pfam09623_CARFn
332796046	YP_004457546.1	177	hypothetical protein Ahos_0357	Acidianus hospitalis W1	Archaea,Crenarchaeota,Thermoprotei,Sulfolobales,Sulfolobaceae,Acidianus,Acidianus hospitalis,Acidianus hospitalis W1	74					no_toxin		pfam09623_CARFn
345301844	YP_004831038.1	301	CRISPR-assoc protein, NE0113/Csx13	Rhodothermus marinus SG0.5JP17-172	Bacteria,Bacteroidetes/Chlorobi group,Bacteroidetes,Bacteroidetes Order II. Incertae sedis,Rhodothermaceae,Rhodothermus,Rhodothermus marinus,Rhodothermus marinus SG0.5JP17-172	193					no_toxin		pfam09623_CARF_HTH
340362877	ZP_08685239.1	390	hypothetical protein HMPREF9418_1846	Neisseria macacae ATCC 33926	Bacteria,Proteobacteria,Betaproteobacteria,Neisseriales,Neisseriaceae,Neisseria,Neisseria macacae,Neisseria macacae ATCC 33926	171					toxin		pfam09623_CARF_RECHTH
220934959	YP_002513858.1	378	CRISPR-associated protein, NE0113 family	Thioalkalivibrio sulfidophilus HL-EbGr7	Bacteria,Proteobacteria,Gammaproteobacteria,Chromatiales,Ectothiorhodospiraceae,Thioalkalivibrio,Thioalkalivibrio sulfidophilus,Thioalkalivibrio sulfidophilus HL-EbGr7	12					no_toxin		pfam09623_CARF_RECHTH
257093785	YP_003167426.1	400	CRISPR-associated protein	Candidatus Accumulibacter phosphatis clade IIA str. UW-1	Bacteria,Proteobacteria,Betaproteobacteria,unclassified Betaproteobacteria,Candidatus Accumulibacter,Candidatus Accumulibacter phosphatis,Candidatus Accumulibacter phosphatis clade IIA str. UW-1	12					no_toxin		pfam09623_CARF_RECHTH
288947687	YP_003445070.1	375	CRISPR-associated protein, NE0113 family	Allochromatium vinosum DSM 180	Bacteria,Proteobacteria,Gammaproteobacteria,Chromatiales,Chromatiaceae,Allochromatium,Allochromatium vinosum,Allochromatium vinosum DSM 180	12					no_toxin		pfam09623_CARF_RECHTH
292492842	YP_003528281.1	357	CRISPR-associated protein, NE0113 family	Nitrosococcus halophilus Nc4	Bacteria,Proteobacteria,Gammaproteobacteria,Chromatiales,Chromatiaceae,Nitrosococcus,Nitrosococcus halophilus,Nitrosococcus halophilus Nc4	12					no_toxin		pfam09623_CARF_RECHTH
430760765	YP_007216622.1	378	CRISPR-associated protein	Thioalkalivibrio nitratireducens DSM 14787	Bacteria,Proteobacteria,Gammaproteobacteria,Chromatiales,Ectothiorhodospiraceae,Thioalkalivibrio,Thioalkalivibrio nitratireducens,Thioalkalivibrio nitratireducens DSM 14787	12					no_toxin		pfam09623_CARF_RECHTH
114332186	YP_748408.1	376	CRISPR-associated NE0113 family protein	Nitrosomonas eutropha C91	Bacteria,Proteobacteria,Betaproteobacteria,Nitrosomonadales,Nitrosomonadaceae,Nitrosomonas,Nitrosomonas eutropha,Nitrosomonas eutropha C91	12					no_toxin		pfam09623_CARF_RECHTH
345870356	ZP_08822309.1	399	CRISPR-associated protein, NE0113 family	Thiorhodococcus drewsii AZ1	Bacteria,Proteobacteria,Gammaproteobacteria,Chromatiales,Chromatiaceae,Thiorhodococcus,Thiorhodococcus drewsii,Thiorhodococcus drewsii AZ1	12					no_toxin		pfam09623_CARF_RECHTH
350560910	ZP_08929749.1	372	CRISPR-associated protein, NE0113 family	Thioalkalivibrio thiocyanoxidans ARh 4	Bacteria,Proteobacteria,Gammaproteobacteria,Chromatiales,Ectothiorhodospiraceae,Thioalkalivibrio,Thioalkalivibrio thiocyanoxidans,Thioalkalivibrio thiocyanoxidans ARh 4	12					no_toxin		pfam09623_CARF_RECHTH
381152187	ZP_09864056.1	368	CRISPR-associated protein, NE0113 family	Methylomicrobium album BG8	Bacteria,Proteobacteria,Gammaproteobacteria,Methylococcales,Methylococcaceae,Methylomicrobium,Methylomicrobium album,Methylomicrobium album BG8	12					no_toxin		pfam09623_CARF_RECHTH
381158073	ZP_09867306.1	395	CRISPR-associated protein, NE0113 family	Thiorhodovibrio sp. 970	Bacteria,Proteobacteria,Gammaproteobacteria,Chromatiales,Chromatiaceae,Thiorhodovibrio,Thiorhodovibrio sp. 970	12					no_toxin		pfam09623_CARF_RECHTH
237807932	YP_002892372.1	388	CRISPR-associated protein, NE0113 family	Tolumonas auensis DSM 9187	Bacteria,Proteobacteria,Gammaproteobacteria,Aeromonadales,Aeromonadaceae,Tolumonas,Tolumonas auensis,Tolumonas auensis DSM 9187	17					no_toxin		pfam09623_CARF_RECHTH
90410157	ZP_01218174.1	376	hypothetical protein P3TCK_05301	Photobacterium profundum 3TCK	Bacteria,Proteobacteria,Gammaproteobacteria,Vibrionales,Vibrionaceae,Photobacterium,Photobacterium profundum,Photobacterium profundum 3TCK	17					no_toxin		pfam09623_CARF_RECHTH
153833403	ZP_01986070.1	374	putative crispr-associated protein, family	Vibrio harveyi HY01	Bacteria,Proteobacteria,Gammaproteobacteria,Vibrionales,Vibrionaceae,Vibrio,Vibrio harveyi group,Vibrio harveyi,Vibrio harveyi HY01	17					no_toxin		pfam09623_CARF_RECHTH
312881179	ZP_07740977.1	387	hypothetical protein VIBC2010_08258	Vibrio caribbenthicus ATCC BAA-2122	Bacteria,Proteobacteria,Gammaproteobacteria,Vibrionales,Vibrionaceae,Vibrio,Vibrio caribbenthicus,Vibrio caribbenthicus ATCC BAA-2122	17					no_toxin		pfam09623_CARF_RECHTH
350531329	ZP_08910270.1	375	hypothetical protein VrotD_09406	Vibrio rotiferianus DAT722	Bacteria,Proteobacteria,Gammaproteobacteria,Vibrionales,Vibrionaceae,Vibrio,Vibrio harveyi group,Vibrio rotiferianus,Vibrio rotiferianus DAT722	17					no_toxin		pfam09623_CARF_RECHTH
359446200	ZP_09235897.1	378	hypothetical protein P20439_2230	Pseudoalteromonas sp. BSi20439	Bacteria,Proteobacteria,Gammaproteobacteria,Alteromonadales,Pseudoalteromonadaceae,Pseudoalteromonas,Pseudoalteromonas sp. BSi20439	17					no_toxin		pfam09623_CARF_RECHTH
424045625	ZP_17783190.1	376	CRISPR-associated NE0113 family protein	Vibrio cholerae HENC-03	Bacteria,Proteobacteria,Gammaproteobacteria,Vibrionales,Vibrionaceae,Vibrio,Vibrio cholerae,Vibrio cholerae HENC-03	17					no_toxin		pfam09623_CARF_RECHTH
444376588	ZP_21175829.1	375	hypothetical protein D515_0293	Enterovibrio sp. AK16	Bacteria,Proteobacteria,Gammaproteobacteria,Vibrionales,Vibrionaceae,Enterovibrio,Enterovibrio sp. AK16	17					no_toxin		pfam09623_CARF_RECHTH
444920580	ZP_21240421.1	381	Hypothetical protein F387_01168	Wohlfahrtiimonas chitiniclastica SH04	Bacteria,Proteobacteria,Gammaproteobacteria,Xanthomonadales,Xanthomonadaceae,Wohlfahrtiimonas,Wohlfahrtiimonas chitiniclastica,Wohlfahrtiimonas chitiniclastica SH04	17					no_toxin		pfam09623_CARF_RECHTH
52425693	YP_088830.1	384	hypothetical protein MS1638	Mannheimia succiniciproducens MBEL55E	Bacteria,Proteobacteria,Gammaproteobacteria,Pasteurellales,Pasteurellaceae,Basfia,Mannheimia succiniciproducens,Mannheimia succiniciproducens MBEL55E	49					no_toxin		pfam09623_CARF_RECHTH
315635092	ZP_07890372.1	384	conserved hypothetical protein	Aggregatibacter segnis ATCC 33393	Bacteria,Proteobacteria,Gammaproteobacteria,Pasteurellales,Pasteurellaceae,Aggregatibacter,Aggregatibacter segnis,Aggregatibacter segnis ATCC 33393	49					no_toxin		pfam09623_CARF_RECHTH
402306887	ZP_10825920.1	399	CRISPR-associated protein, NE0113 family	Haemophilus sputorum HK 2154	Bacteria,Proteobacteria,Gammaproteobacteria,Pasteurellales,Pasteurellaceae,Haemophilus,Haemophilus sputorum,Haemophilus sputorum HK 2154	49					no_toxin		pfam09623_CARF_RECHTH
417842964	ZP_12489041.1	391	putative cRISPR-associated protein	Haemophilus haemolyticus M21127	Bacteria,Proteobacteria,Gammaproteobacteria,Pasteurellales,Pasteurellaceae,Haemophilus,Haemophilus haemolyticus,Haemophilus haemolyticus M21127	49					no_toxin		pfam09623_CARF_RECHTH
88810316	ZP_01125573.1	386	hypothetical protein NB231_14588	Nitrococcus mobilis Nb-231	Bacteria,Proteobacteria,Gammaproteobacteria,Chromatiales,Ectothiorhodospiraceae,Nitrococcus,Nitrococcus mobilis,Nitrococcus mobilis Nb-231	174					no_toxin		pfam09623_CARF_RECHTH
261377480	ZP_05982053.1	362	CRISPR-associated protein, NE0113 family	Neisseria cinerea ATCC 14685	Bacteria,Proteobacteria,Betaproteobacteria,Neisseriales,Neisseriaceae,Neisseria,Neisseria cinerea,Neisseria cinerea ATCC 14685	185					no_toxin		pfam09623_CARF_RECHTH
163847855	YP_001635899.1	335	hypothetical protein Caur_2301	Chloroflexus aurantiacus J-10-fl	Bacteria,Chloroflexi,Chloroflexi,Chloroflexales,Chloroflexaceae,Chloroflexus,Chloroflexus aurantiacus,Chloroflexus aurantiacus J-10-fl	189					no_toxin		pfam09623_CARF_RECHTH
48477128	YP_022834.1	250	hypothetical protein PTO0056	Picrophilus torridus DSM 9790	Archaea,Euryarchaeota,Thermoplasmata,Thermoplasmatales,Picrophilaceae,Picrophilus,Picrophilus torridus,Picrophilus torridus DSM 9790	196					no_toxin		pfam09623_CARF_RECHTH
416155752	ZP_11604045.1	353	CRISPR-associated protein NE0113 (Cas_NE0113) family protein	Moraxella catarrhalis 101P30B1	Bacteria,Proteobacteria,Gammaproteobacteria,Pseudomonadales,Moraxellaceae,Moraxella,Branhamella,Moraxella catarrhalis,Moraxella catarrhalis 101P30B1	43					no_toxin		pfam09623_CARF_RECHTH_2OG-FeII
416217246	ZP_11624195.1	353	CRISPR-associated protein NE0113 (Cas_NE0113) family protein	Moraxella catarrhalis 7169	Bacteria,Proteobacteria,Gammaproteobacteria,Pseudomonadales,Moraxellaceae,Moraxella,Branhamella,Moraxella catarrhalis,Moraxella catarrhalis 7169	43					no_toxin		pfam09623_CARF_RECHTH_2OG-FeII
416220091	ZP_11625183.1	347	CRISPR-associated protein NE0113 (Cas_NE0113) family protein	Moraxella catarrhalis 103P14B1	Bacteria,Proteobacteria,Gammaproteobacteria,Pseudomonadales,Moraxellaceae,Moraxella,Branhamella,Moraxella catarrhalis,Moraxella catarrhalis 103P14B1	43					no_toxin		pfam09623_CARF_RECHTH_2OG-FeII
416227612	ZP_11627220.1	353	CRISPR-associated protein NE0113 (Cas_NE0113) family protein	Moraxella catarrhalis 46P47B1	Bacteria,Proteobacteria,Gammaproteobacteria,Pseudomonadales,Moraxellaceae,Moraxella,Branhamella,Moraxella catarrhalis,Moraxella catarrhalis 46P47B1	43					no_toxin		pfam09623_CARF_RECHTH_2OG-FeII
416250199	ZP_11637208.1	353	CRISPR-associated protein NE0113 (Cas_NE0113) family protein	Moraxella catarrhalis CO72	Bacteria,Proteobacteria,Gammaproteobacteria,Pseudomonadales,Moraxellaceae,Moraxella,Branhamella,Moraxella catarrhalis,Moraxella catarrhalis CO72	43					no_toxin		pfam09623_CARF_RECHTH_2OG-FeII
85858437	YP_460639.1	377	cytoplasmic protein	Syntrophus aciditrophicus SB	Bacteria,Proteobacteria,delta/epsilon subdivisions,Deltaproteobacteria,Syntrophobacterales,Syntrophaceae,Syntrophus,Syntrophus aciditrophicus,Syntrophus aciditrophicus SB	168					no_toxin		pfam09623_CARF_RECHTH_with_CC
386813317	ZP_10100541.1	381	CRISPR-associated protein	planctomycete KSU-1	Bacteria,Planctomycetes,Planctomycetia,Planctomycetales,Planctomycetaceae,unclassified Planctomycetaceae,planctomycete KSU-1	177					no_toxin		pfam09623_CARF_RECHTH_with_CC
126459893	YP_001056171.1	268	CRISPR-associated protein	Pyrobaculum calidifontis JCM 11548	Archaea,Crenarchaeota,Thermoprotei,Thermoproteales,Thermoproteaceae,Pyrobaculum,Pyrobaculum calidifontis,Pyrobaculum calidifontis JCM 11548	33					no_toxin		pfam09651_Csm6_APE2256_CARF_insertion
145591337	YP_001153339.1	256	CRISPR-associated protein	Pyrobaculum arsenaticum DSM 13514	Archaea,Crenarchaeota,Thermoprotei,Thermoproteales,Thermoproteaceae,Pyrobaculum,Pyrobaculum arsenaticum,Pyrobaculum arsenaticum DSM 13514	33					no_toxin		pfam09651_Csm6_APE2256_CARF_insertion
171184919	YP_001793838.1	222	CRISPR-associated family protein	Pyrobaculum neutrophilum V24Sta	Archaea,Crenarchaeota,Thermoprotei,Thermoproteales,Thermoproteaceae,Pyrobaculum,Pyrobaculum neutrophilum,Pyrobaculum neutrophilum V24Sta	33					no_toxin		pfam09651_Csm6_APE2256_CARF_insertion
352682430	YP_004892954.1	225	CRISPR system associated protein	Thermoproteus tenax Kra 1	Archaea,Crenarchaeota,Thermoprotei,Thermoproteales,Thermoproteaceae,Thermoproteus,Thermoproteus tenax,Thermoproteus tenax Kra 1	33					no_toxin		pfam09651_Csm6_APE2256_CARF_insertion
374326498	YP_005084698.1	250	putative CRISPR-associated protein, APE2256 family	Pyrobaculum sp. 1860	Archaea,Crenarchaeota,Thermoprotei,Thermoproteales,Thermoproteaceae,Pyrobaculum,Pyrobaculum sp. 1860	33					no_toxin		pfam09651_Csm6_APE2256_CARF_insertion
379004129	YP_005259801.1	256	putative CRISPR-associated protein, APE2256 family	Pyrobaculum oguniense TE7	Archaea,Crenarchaeota,Thermoprotei,Thermoproteales,Thermoproteaceae,Pyrobaculum,Pyrobaculum oguniense,Pyrobaculum oguniense TE7	33					no_toxin		pfam09651_Csm6_APE2256_CARF_insertion
126459907	YP_001056185.1	188	hypothetical protein Pcal_1295	Pyrobaculum calidifontis JCM 11548	Archaea,Crenarchaeota,Thermoprotei,Thermoproteales,Thermoproteaceae,Pyrobaculum,Pyrobaculum calidifontis,Pyrobaculum calidifontis JCM 11548	56					no_toxin		pfam09651_Csm6_APE2256_CARF_insertion
171185601	YP_001794520.1	186	hypothetical protein Tneu_1144	Pyrobaculum neutrophilum V24Sta	Archaea,Crenarchaeota,Thermoprotei,Thermoproteales,Thermoproteaceae,Pyrobaculum,Pyrobaculum neutrophilum,Pyrobaculum neutrophilum V24Sta	56					no_toxin		pfam09651_Csm6_APE2256_CARF_insertion
374326499	YP_005084699.1	183	hypothetical protein P186_1008	Pyrobaculum sp. 1860	Archaea,Crenarchaeota,Thermoprotei,Thermoproteales,Thermoproteaceae,Pyrobaculum,Pyrobaculum sp. 1860	56					no_toxin		pfam09651_Csm6_APE2256_CARF_insertion
379004128	YP_005259800.1	179	CRISPR-associated protein (Cas_APE2256)	Pyrobaculum oguniense TE7	Archaea,Crenarchaeota,Thermoprotei,Thermoproteales,Thermoproteaceae,Pyrobaculum,Pyrobaculum oguniense,Pyrobaculum oguniense TE7	56					no_toxin		pfam09651_Csm6_APE2256_CARF_insertion
307595268	YP_003901585.1	288	CRISPR-associated protein	Vulcanisaeta distributa DSM 14429	Archaea,Crenarchaeota,Thermoprotei,Thermoproteales,Thermoproteaceae,Vulcanisaeta,Vulcanisaeta distributa,Vulcanisaeta distributa DSM 14429	111					no_toxin		pfam09651_Csm6_APE2256_CARF_insertion
325968998	YP_004245190.1	293	CRISPR-associated protein	Vulcanisaeta moutnovskia 768-28	Archaea,Crenarchaeota,Thermoprotei,Thermoproteales,Thermoproteaceae,Vulcanisaeta,Vulcanisaeta moutnovskia,Vulcanisaeta moutnovskia 768-28	111					no_toxin		pfam09651_Csm6_APE2256_CARF_insertion
15922053	NP_377722.1	322	hypothetical protein ST1743	Sulfolobus tokodaii str. 7	Archaea,Crenarchaeota,Thermoprotei,Sulfolobales,Sulfolobaceae,Sulfolobus,Sulfolobus tokodaii,Sulfolobus tokodaii str. 7	31					no_toxin		pfam09651_Csm6_APE2256_CARF_insertion_HTH
227827203	YP_002828982.1	318	CRISPR-associated protein	Sulfolobus islandicus M.14.25	Archaea,Crenarchaeota,Thermoprotei,Sulfolobales,Sulfolobaceae,Sulfolobus,Sulfolobus islandicus,Sulfolobus islandicus M.14.25	31					no_toxin		pfam09651_Csm6_APE2256_CARF_insertion_HTH
229584423	YP_002842924.1	318	CRISPR-associated protein	Sulfolobus islandicus M.16.27	Archaea,Crenarchaeota,Thermoprotei,Sulfolobales,Sulfolobaceae,Sulfolobus,Sulfolobus islandicus,Sulfolobus islandicus M.16.27	31					no_toxin		pfam09651_Csm6_APE2256_CARF_insertion_HTH
238619340	YP_002914165.1	267	CRISPR-associated protein	Sulfolobus islandicus M.16.4	Archaea,Crenarchaeota,Thermoprotei,Sulfolobales,Sulfolobaceae,Sulfolobus,Sulfolobus islandicus,Sulfolobus islandicus M.16.4	31					no_toxin		pfam09651_Csm6_APE2256_CARF_insertion_HTH
385772526	YP_005645092.1	322	CRISPR-associated protein	Sulfolobus islandicus HVE10/4	Archaea,Crenarchaeota,Thermoprotei,Sulfolobales,Sulfolobaceae,Sulfolobus,Sulfolobus islandicus,Sulfolobus islandicus HVE10/4	31					no_toxin		pfam09651_Csm6_APE2256_CARF_insertion_HTH
374631341	ZP_09703715.1	324	putative CRISPR-associated protein, APE2256 family	Metallosphaera yellowstonensis MK1	Archaea,Crenarchaeota,Thermoprotei,Sulfolobales,Sulfolobaceae,Metallosphaera,Metallosphaera yellowstonensis,Metallosphaera yellowstonensis MK1	31					no_toxin		pfam09651_Csm6_APE2256_CARF_insertion_HTH
428768973	YP_007160763.1	309	CRISPR-associated protein	Cyanobacterium aponinum PCC 10605	Bacteria,Cyanobacteria,Chroococcales,Cyanobacterium,Cyanobacterium aponinum,Cyanobacterium aponinum PCC 10605	54					no_toxin		pfam09651_Csm6_APE2256_CARF_insertion_HTH
86605576	YP_474339.1	298	CRISPR-associated protein	Synechococcus sp. JA-3-3Ab	Bacteria,Cyanobacteria,Chroococcales,Synechococcus,Synechococcus sp. JA-3-3Ab	54					no_toxin		pfam09651_Csm6_APE2256_CARF_insertion_HTH
86608076	YP_476838.1	298	CRISPR-associated protein	Synechococcus sp. JA-2-3B'a(2-13)	Bacteria,Cyanobacteria,Chroococcales,Synechococcus,Synechococcus sp. JA-2-3B'a(2-13)	54					no_toxin		pfam09651_Csm6_APE2256_CARF_insertion_HTH
443320613	ZP_21049703.1	306	CRISPR-associated protein, APE2256 family	Gloeocapsa sp. PCC 73106	Bacteria,Cyanobacteria,Chroococcales,Gloeocapsa,Gloeocapsa sp. PCC 73106	54					no_toxin		pfam09651_Csm6_APE2256_CARF_insertion_HTH
384136281	YP_005518995.1	352	hypothetical protein TC41_2581	Alicyclobacillus acidocaldarius subsp. acidocaldarius Tc-4-1	Bacteria,Firmicutes,Bacilli,Bacillales,Alicyclobacillaceae,Alicyclobacillus,Alicyclobacillus acidocaldarius,Alicyclobacillus acidocaldarius subsp. acidocaldarius,Alicyclobacillus acidocaldarius subsp. acidocaldarius Tc-4-1	183					no_toxin		pfam09651_Csm6_APE2256_CARF_insertion_HTH
427738369	YP_007057913.1	379	hypothetical protein Riv7116_4959	Rivularia sp. PCC 7116	Bacteria,Cyanobacteria,Nostocales,Rivulariaceae,Rivularia,Rivularia sp. PCC 7116	22					toxin		pfam09651_Csm6_APE2256_CARF_insertion_HTH_RelE
428210929	YP_007084073.1	377	hypothetical protein Oscil6304_0403	Oscillatoria acuminata PCC 6304	Bacteria,Cyanobacteria,Oscillatoriales,Oscillatoria,Oscillatoria acuminata,Oscillatoria acuminata PCC 6304	22					toxin		pfam09651_Csm6_APE2256_CARF_insertion_HTH_RelE
428317837	YP_007115719.1	384	CRISPR-associated protein, APE2256 family	Oscillatoria nigro-viridis PCC 7112	Bacteria,Cyanobacteria,Oscillatoriales,Oscillatoria,Oscillatoria nigro-viridis,Oscillatoria nigro-viridis PCC 7112	22					toxin		pfam09651_Csm6_APE2256_CARF_insertion_HTH_RelE
428304215	YP_007141040.1	380	CRISPR-associated protein	Crinalium epipsammum PCC 9333	Bacteria,Cyanobacteria,Oscillatoriales,Crinalium,Crinalium epipsammum,Crinalium epipsammum PCC 9333	22					toxin		pfam09651_Csm6_APE2256_CARF_insertion_HTH_RelE
440683699	YP_007158494.1	375	CRISPR-associated protein APE2256	Anabaena cylindrica PCC 7122	Bacteria,Cyanobacteria,Nostocales,Nostocaceae,Anabaena,Anabaena cylindrica,Anabaena cylindrica PCC 7122	22					toxin		pfam09651_Csm6_APE2256_CARF_insertion_HTH_RelE
428775330	YP_007167117.1	382	CRISPR-associated protein	Halothece sp. PCC 7418	Bacteria,Cyanobacteria,Chroococcales,Halothece cluster,Halothece,Halothece sp. PCC 7418	22					toxin		pfam09651_Csm6_APE2256_CARF_insertion_HTH_RelE
119489411	ZP_01622191.1	389	hypothetical protein L8106_02607	Lyngbya sp. PCC 8106	Bacteria,Cyanobacteria,Oscillatoriales,Lyngbya,Lyngbya sp. PCC 8106	22					toxin		pfam09651_Csm6_APE2256_CARF_insertion_HTH_RelE
409990563	ZP_11273920.1	374	CRISPR-associated protein, APE2256 family	Arthrospira platensis str. Paraca	Bacteria,Cyanobacteria,Oscillatoriales,Arthrospira,Arthrospira platensis,Arthrospira platensis str. Paraca	22					toxin		pfam09651_Csm6_APE2256_CARF_insertion_HTH_RelE
261418644	YP_003252326.1	398	CRISPR-associated protein	Geobacillus sp. Y412MC61	Bacteria,Firmicutes,Bacilli,Bacillales,Bacillaceae,Geobacillus,Geobacillus sp. Y412MC61	48					toxin		pfam09651_Csm6_APE2256_CARF_insertion_HTH_RelE
336235466	YP_004588082.1	399	CRISPR-associated protein	Geobacillus thermoglucosidasius C56-YS93	Bacteria,Firmicutes,Bacilli,Bacillales,Bacillaceae,Geobacillus,Geobacillus thermoglucosidasius,Geobacillus thermoglucosidasius C56-YS93	48					toxin		pfam09651_Csm6_APE2256_CARF_insertion_HTH_RelE
448236598	YP_007400656.1	399	CRISPR-associated protein	Geobacillus sp. GHH01	Bacteria,Firmicutes,Bacilli,Bacillales,Bacillaceae,Geobacillus,Geobacillus sp. GHH01	48					toxin		pfam09651_Csm6_APE2256_CARF_insertion_HTH_RelE
433444241	ZP_20409205.1	403	CRISPR-associated protein, Csm6 family	Anoxybacillus flavithermus TNO-09.006	Bacteria,Firmicutes,Bacilli,Bacillales,Bacillaceae,Anoxybacillus,Anoxybacillus flavithermus,Anoxybacillus flavithermus TNO-09.006	48					toxin		pfam09651_Csm6_APE2256_CARF_insertion_HTH_RelE
428314619	YP_007125512.1	373	CRISPR-associated protein	Microcoleus sp. PCC 7113	Bacteria,Cyanobacteria,Oscillatoriales,Microcoleus,Microcoleus sp. PCC 7113	51					toxin		pfam09651_Csm6_APE2256_CARF_insertion_HTH_RelE
119488113	ZP_01621557.1	373	putative CRISPR-associated protein, APE2256 family protein	Lyngbya sp. PCC 8106	Bacteria,Cyanobacteria,Oscillatoriales,Lyngbya,Lyngbya sp. PCC 8106	51					toxin		pfam09651_Csm6_APE2256_CARF_insertion_HTH_RelE
254415400	ZP_05029161.1	339	putative CRISPR-associated protein, APE2256 family	Coleofasciculus chthonoplastes PCC 7420	Bacteria,Cyanobacteria,Oscillatoriales,Coleofasciculus,Coleofasciculus chthonoplastes,Coleofasciculus chthonoplastes PCC 7420	51					toxin		pfam09651_Csm6_APE2256_CARF_insertion_HTH_RelE
350552127	ZP_08921334.1	379	CRISPR-associated protein, APE2256 family	Thiorhodospira sibirica ATCC 700588	Bacteria,Proteobacteria,Gammaproteobacteria,Chromatiales,Ectothiorhodospiraceae,Thiorhodospira,Thiorhodospira sibirica,Thiorhodospira sibirica ATCC 700588	51					toxin		pfam09651_Csm6_APE2256_CARF_insertion_HTH_RelE
209528032	ZP_03276512.1	366	CRISPR-associated protein, APE2256 family	Arthrospira maxima CS-328	Bacteria,Cyanobacteria,Oscillatoriales,Arthrospira,Arthrospira maxima,Arthrospira maxima CS-328	52					toxin		pfam09651_Csm6_APE2256_CARF_insertion_HTH_RelE
376003185	ZP_09780999.1	366	putative CRISPR-associated protein, APE2256 family	Arthrospira sp. PCC 8005	Bacteria,Cyanobacteria,Oscillatoriales,Arthrospira,Arthrospira sp. PCC 8005	52					toxin		pfam09651_Csm6_APE2256_CARF_insertion_HTH_RelE
409990564	ZP_11273921.1	366	CRISPR-associated protein	Arthrospira platensis str. Paraca	Bacteria,Cyanobacteria,Oscillatoriales,Arthrospira,Arthrospira platensis,Arthrospira platensis str. Paraca	52					toxin		pfam09651_Csm6_APE2256_CARF_insertion_HTH_RelE
423066252	ZP_17055042.1	358	CRISPR-associated protein APE2256 family	Arthrospira platensis C1	Bacteria,Cyanobacteria,Oscillatoriales,Arthrospira,Arthrospira platensis,Arthrospira platensis C1	52					toxin		pfam09651_Csm6_APE2256_CARF_insertion_HTH_RelE
312128736	YP_003993610.1	408	hypothetical protein Calhy_2551	Caldicellulosiruptor hydrothermalis 108	Bacteria,Firmicutes,Clostridia,Thermoanaerobacterales,Thermoanaerobacterales Family III. Incertae Sedis,Caldicellulosiruptor,Caldicellulosiruptor hydrothermalis,Caldicellulosiruptor hydrothermalis 108	65					toxin		pfam09651_Csm6_APE2256_CARF_insertion_HTH_RelE
312794705	YP_004027628.1	401	crispr-associated protein, ape2256 family	Caldicellulosiruptor kristjanssonii 177R1B	Bacteria,Firmicutes,Clostridia,Thermoanaerobacterales,Thermoanaerobacterales Family III. Incertae Sedis,Caldicellulosiruptor,Caldicellulosiruptor kristjanssonii,Caldicellulosiruptor kristjanssonii 177R1B	65					toxin		pfam09651_Csm6_APE2256_CARF_insertion_HTH_RelE
344997609	YP_004799952.1	401	CRISPR-associated protein	Caldicellulosiruptor lactoaceticus 6A	Bacteria,Firmicutes,Clostridia,Thermoanaerobacterales,Thermoanaerobacterales Family III. Incertae Sedis,Caldicellulosiruptor,Caldicellulosiruptor lactoaceticus,Caldicellulosiruptor lactoaceticus 6A	65					toxin		pfam09651_Csm6_APE2256_CARF_insertion_HTH_RelE
340756599	ZP_08693205.1	362	CRISPR-associated protein family	Fusobacterium varium ATCC 27725	Bacteria,Fusobacteria,Fusobacteriia,Fusobacteriales,Fusobacteriaceae,Fusobacterium,Fusobacterium varium,Fusobacterium varium ATCC 27725	66					toxin		pfam09651_Csm6_APE2256_CARF_insertion_HTH_RelE
373496704	ZP_09587250.1	362	ape2256 family putative CRISPR-associated protein	Fusobacterium sp. 12_1B	Bacteria,Fusobacteria,Fusobacteriia,Fusobacteriales,Fusobacteriaceae,Fusobacterium,Fusobacterium sp. 12_1B	66					toxin		pfam09651_Csm6_APE2256_CARF_insertion_HTH_RelE
404368479	ZP_10973829.1	362	ape2256 family putative CRISPR-associated protein	Fusobacterium ulcerans ATCC 49185	Bacteria,Fusobacteria,Fusobacteriia,Fusobacteriales,Fusobacteriaceae,Fusobacterium,Fusobacterium ulcerans,Fusobacterium ulcerans ATCC 49185	66					toxin		pfam09651_Csm6_APE2256_CARF_insertion_HTH_RelE
291295863	YP_003507261.1	354	CRISPR-associated protein	Meiothermus ruber DSM 1279	Bacteria,Deinococcus-Thermus,Deinococci,Thermales,Thermaceae,Meiothermus,Meiothermus ruber,Meiothermus ruber DSM 1279	68					toxin		pfam09651_Csm6_APE2256_CARF_insertion_HTH_RelE
297567722	YP_003686693.1	348	hypothetical protein Mesil_3373	Meiothermus silvanus DSM 9946	Bacteria,Deinococcus-Thermus,Deinococci,Thermales,Thermaceae,Meiothermus,Meiothermus silvanus,Meiothermus silvanus DSM 9946	68					toxin		pfam09651_Csm6_APE2256_CARF_insertion_HTH_RelE
297623897	YP_003705331.1	347	CRISPR-associated protein	Truepera radiovictrix DSM 17093	Bacteria,Deinococcus-Thermus,Deinococci,Deinococcales,Trueperaceae,Truepera,Truepera radiovictrix,Truepera radiovictrix DSM 17093	68					toxin		pfam09651_Csm6_APE2256_CARF_insertion_HTH_RelE
282901732	ZP_06309647.1	368	hypothetical protein CRC_03153	Cylindrospermopsis raciborskii CS-505	Bacteria,Cyanobacteria,Nostocales,Nostocaceae,Cylindrospermopsis,Cylindrospermopsis raciborskii,Cylindrospermopsis raciborskii CS-505	105					toxin		pfam09651_Csm6_APE2256_CARF_insertion_HTH_RelE
389580555	ZP_10170582.1	382	putative CRISPR-associated protein, APE2256 family	Desulfobacter postgatei 2ac9	Bacteria,Proteobacteria,delta/epsilon subdivisions,Deltaproteobacteria,Desulfobacterales,Desulfobacteraceae,Desulfobacter,Desulfobacter postgatei,Desulfobacter postgatei 2ac9	105					toxin		pfam09651_Csm6_APE2256_CARF_insertion_HTH_RelE
347753897	YP_004861461.1	374	putative CRISPR-associated protein	Candidatus Chloracidobacterium thermophilum B	Bacteria,Fibrobacteres/Acidobacteria group,Acidobacteria,unclassified Acidobacteria,Candidatus Chloracidobacterium,Candidatus Chloracidobacterium thermophilum,Candidatus Chloracidobacterium thermophilum B	106					toxin		pfam09651_Csm6_APE2256_CARF_insertion_HTH_RelE
284107396	ZP_06386381.1	356	CRISPR-associated protein, APE2256 family	Candidatus Poribacteria sp. WGA-A3	Bacteria,unclassified Bacteria,Poribacteria,Candidatus Poribacteria sp. WGA-A3	106					toxin		pfam09651_Csm6_APE2256_CARF_insertion_HTH_RelE
85858444	YP_460646.1	370	cytoplasmic protein	Syntrophus aciditrophicus SB	Bacteria,Proteobacteria,delta/epsilon subdivisions,Deltaproteobacteria,Syntrophobacterales,Syntrophaceae,Syntrophus,Syntrophus aciditrophicus,Syntrophus aciditrophicus SB	180					toxin		pfam09651_Csm6_APE2256_CARF_insertion_HTH_RelE
257388398	YP_003178171.1	257	hypothetical protein Hmuk_2352	Halomicrobium mukohataei DSM 12286	Archaea,Euryarchaeota,Halobacteria,Halobacteriales,Halobacteriaceae,Halomicrobium,Halomicrobium mukohataei,Halomicrobium mukohataei DSM 12286	3					no_toxin		pfam09651_new_CARF_HTH
284164100	YP_003402379.1	280	hypothetical protein Htur_0810	Haloterrigena turkmenica DSM 5511	Archaea,Euryarchaeota,Halobacteria,Halobacteriales,Halobacteriaceae,Haloterrigena,Haloterrigena turkmenica,Haloterrigena turkmenica DSM 5511	3					no_toxin		pfam09651_new_CARF_HTH
289582460	YP_003480926.1	316	hypothetical protein Nmag_2810	Natrialba magadii ATCC 43099	Archaea,Euryarchaeota,Halobacteria,Halobacteriales,Halobacteriaceae,Natrialba,Natrialba magadii,Natrialba magadii ATCC 43099	3					no_toxin		pfam09651_new_CARF_HTH
313125857	YP_004036127.1	277	hypothetical protein Hbor_10920	Halogeometricum borinquense DSM 11551	Archaea,Euryarchaeota,Halobacteria,Halobacteriales,Halobacteriaceae,Halogeometricum,Halogeometricum borinquense,Halogeometricum borinquense DSM 11551	3					no_toxin		pfam09651_new_CARF_HTH
336252829	YP_004595936.1	250	hypothetical protein Halxa_1424	Halopiger xanaduensis SH-6	Archaea,Euryarchaeota,Halobacteria,Halobacteriales,Halobacteriaceae,Halopiger,Halopiger xanaduensis,Halopiger xanaduensis SH-6	3					no_toxin		pfam09651_new_CARF_HTH
344211360	YP_004795680.1	246	hypothetical protein HAH_1074	Haloarcula hispanica ATCC 33960	Archaea,Euryarchaeota,Halobacteria,Halobacteriales,Halobacteriaceae,Haloarcula,Haloarcula hispanica,Haloarcula hispanica ATCC 33960	3					no_toxin		pfam09651_new_CARF_HTH
397775883	YP_006543429.1	288	hypothetical protein NJ7G_4140	Natrinema sp. J7-2	Archaea,Euryarchaeota,Halobacteria,Halobacteriales,Halobacteriaceae,Natrinema,Natrinema sp. J7-2	3					no_toxin		pfam09651_new_CARF_HTH
429191035	YP_007176713.1	275	hypothetical protein Natgr_1034	Natronobacterium gregoryi SP2	Archaea,Euryarchaeota,Halobacteria,Halobacteriales,Halobacteriaceae,Natronobacterium,Natronobacterium gregoryi,Natronobacterium gregoryi SP2	3					no_toxin		pfam09651_new_CARF_HTH
433592499	YP_007281995.1	284	hypothetical protein Natpe_3304	Natrinema pellirubrum DSM 15624	Archaea,Euryarchaeota,Halobacteria,Halobacteriales,Halobacteriaceae,Natrinema,Natrinema pellirubrum,Natrinema pellirubrum DSM 15624	3					no_toxin		pfam09651_new_CARF_HTH
433638192	YP_007283952.1	255	hypothetical protein Halru_1204	Halovivax ruber XH-70	Archaea,Euryarchaeota,Halobacteria,Halobacteriales,Halobacteriaceae,Halovivax,Halovivax ruber,Halovivax ruber XH-70	3					no_toxin		pfam09651_new_CARF_HTH
55377242	YP_135092.1	246	hypothetical protein rrnAC0338	Haloarcula marismortui ATCC 43049	Archaea,Euryarchaeota,Halobacteria,Halobacteriales,Halobacteriaceae,Haloarcula,Haloarcula marismortui,Haloarcula marismortui ATCC 43049	3					no_toxin		pfam09651_new_CARF_HTH
76801223	YP_326231.1	250	hypothetical protein NP1142A	Natronomonas pharaonis DSM 2160	Archaea,Euryarchaeota,Halobacteria,Halobacteriales,Halobacteriaceae,Natronomonas,Natronomonas pharaonis,Natronomonas pharaonis DSM 2160	3					no_toxin		pfam09651_new_CARF_HTH
322369119	ZP_08043685.1	244	hypothetical protein ZOD2009_06524	Haladaptatus paucihalophilus DX253	Archaea,Euryarchaeota,Halobacteria,Halobacteriales,Halobacteriaceae,Haladaptatus,Haladaptatus paucihalophilus,Haladaptatus paucihalophilus DX253	3					no_toxin		pfam09651_new_CARF_HTH
335433431	ZP_08558257.1	270	hypothetical protein HLRTI_00085	Halorhabdus tiamatea SARL4B	Archaea,Euryarchaeota,Halobacteria,Halobacteriales,Halobacteriaceae,Halorhabdus,Halorhabdus tiamatea,Halorhabdus tiamatea SARL4B	3					no_toxin		pfam09651_new_CARF_HTH
383620752	ZP_09947158.1	308	hypothetical protein HlacAJ_05394	Halobiforma lacisalsi AJ5	Archaea,Euryarchaeota,Halobacteria,Halobacteriales,Halobacteriaceae,Halobiforma,Halobiforma lacisalsi,Halobiforma lacisalsi AJ5	3					no_toxin		pfam09651_new_CARF_HTH
399577737	ZP_10771489.1	255	hypothetical protein HSB1_35280	Halogranum salarium B-1	Archaea,Euryarchaeota,Halobacteria,Halobacteriales,Halobacteriaceae,Halogranum,Halogranum salarium,Halogranum salarium B-1	3					no_toxin		pfam09651_new_CARF_HTH
448299200	ZP_21489213.1	289	hypothetical protein C496_06567	Natronorubrum tibetense GA33	Archaea,Euryarchaeota,Halobacteria,Halobacteriales,Halobacteriaceae,Natronorubrum,Natronorubrum tibetense,Natronorubrum tibetense GA33	3					no_toxin		pfam09651_new_CARF_HTH
448311234	ZP_21501004.1	272	hypothetical protein C493_05085	Natronolimnobius innermongolicus JCM 12255	Archaea,Euryarchaeota,Halobacteria,Halobacteriales,Halobacteriaceae,Natronolimnobius,Natronolimnobius innermongolicus,Natronolimnobius innermongolicus JCM 12255	3					no_toxin		pfam09651_new_CARF_HTH
448327582	ZP_21516906.1	282	hypothetical protein C489_00596	Natrinema versiforme JCM 10478	Archaea,Euryarchaeota,Halobacteria,Halobacteriales,Halobacteriaceae,Natrinema,Natrinema versiforme,Natrinema versiforme JCM 10478	3					no_toxin		pfam09651_new_CARF_HTH
448338892	ZP_21527927.1	288	hypothetical protein C487_14364	Natrinema pallidum DSM 3751	Archaea,Euryarchaeota,Halobacteria,Halobacteriales,Halobacteriaceae,Natrinema,Natrinema pallidum,Natrinema pallidum DSM 3751	3					no_toxin		pfam09651_new_CARF_HTH
448342850	ZP_21531794.1	288	hypothetical protein C486_14384	Natrinema gari JCM 14663	Archaea,Euryarchaeota,Halobacteria,Halobacteriales,Halobacteriaceae,Natrinema,Natrinema gari,Natrinema gari JCM 14663	3					no_toxin		pfam09651_new_CARF_HTH
448344434	ZP_21533344.1	288	hypothetical protein C485_01600	Natrinema altunense JCM 12890	Archaea,Euryarchaeota,Halobacteria,Halobacteriales,Halobacteriaceae,Natrinema,Natrinema altunense,Natrinema altunense JCM 12890	3					no_toxin		pfam09651_new_CARF_HTH
448350595	ZP_21539407.1	288	hypothetical protein C484_13570	Natrialba taiwanensis DSM 12281	Archaea,Euryarchaeota,Halobacteria,Halobacteriales,Halobacteriaceae,Natrialba,Natrialba taiwanensis,Natrialba taiwanensis DSM 12281	3					no_toxin		pfam09651_new_CARF_HTH
448355060	ZP_21543814.1	304	hypothetical protein C483_13608	Natrialba hulunbeirensis JCM 10989	Archaea,Euryarchaeota,Halobacteria,Halobacteriales,Halobacteriaceae,Natrialba,Natrialba hulunbeirensis,Natrialba hulunbeirensis JCM 10989	3					no_toxin		pfam09651_new_CARF_HTH
448360191	ZP_21548833.1	306	hypothetical protein C482_19716	Natrialba chahannaoensis JCM 10990	Archaea,Euryarchaeota,Halobacteria,Halobacteriales,Halobacteriaceae,Natrialba,Natrialba chahannaoensis,Natrialba chahannaoensis JCM 10990	3					no_toxin		pfam09651_new_CARF_HTH
448363678	ZP_21552275.1	288	hypothetical protein C481_16562	Natrialba asiatica DSM 12278	Archaea,Euryarchaeota,Halobacteria,Halobacteriales,Halobacteriaceae,Natrialba,Natrialba asiatica,Natrialba asiatica DSM 12278	3					no_toxin		pfam09651_new_CARF_HTH
448366237	ZP_21554491.1	292	hypothetical protein C480_06576	Natrialba aegyptia DSM 13077	Archaea,Euryarchaeota,Halobacteria,Halobacteriales,Halobacteriaceae,Natrialba,Natrialba aegyptia,Natrialba aegyptia DSM 13077	3					no_toxin		pfam09651_new_CARF_HTH
448374216	ZP_21558101.1	255	hypothetical protein C479_02546	Halovivax asiaticus JCM 14624	Archaea,Euryarchaeota,Halobacteria,Halobacteriales,Halobacteriaceae,Halovivax,Halovivax asiaticus,Halovivax asiaticus JCM 14624	3					no_toxin		pfam09651_new_CARF_HTH
448384414	ZP_21563252.1	284	hypothetical protein C478_12835	Haloterrigena thermotolerans DSM 11522	Archaea,Euryarchaeota,Halobacteria,Halobacteriales,Halobacteriaceae,Haloterrigena,Haloterrigena thermotolerans,Haloterrigena thermotolerans DSM 11522	3					no_toxin		pfam09651_new_CARF_HTH
448394847	ZP_21568444.1	280	hypothetical protein C477_19739	Haloterrigena salina JCM 13891	Archaea,Euryarchaeota,Halobacteria,Halobacteriales,Halobacteriaceae,Haloterrigena,Haloterrigena salina,Haloterrigena salina JCM 13891	3					no_toxin		pfam09651_new_CARF_HTH
448410643	ZP_21575348.1	246	hypothetical protein C475_13492	Halosimplex carlsbadense 2-9-1	Archaea,Euryarchaeota,Halobacteria,Halobacteriales,Halobacteriaceae,Halosimplex,Halosimplex carlsbadense,Halosimplex carlsbadense 2-9-1	3					no_toxin		pfam09651_new_CARF_HTH
448413956	ZP_21577183.1	277	hypothetical protein C474_00295	Halosarcina pallida JCM 14848	Archaea,Euryarchaeota,Halobacteria,Halobacteriales,Halobacteriaceae,Halosarcina,Halosarcina pallida,Halosarcina pallida JCM 14848	3					no_toxin		pfam09651_new_CARF_HTH
448427469	ZP_21583784.1	281	hypothetical protein C473_12296	Halorubrum terrestre JCM 10247	Archaea,Euryarchaeota,Halobacteria,Halobacteriales,Halobacteriaceae,Halorubrum,Halorubrum terrestre,Halorubrum terrestre JCM 10247	3					no_toxin		pfam09651_new_CARF_HTH
448434356	ZP_21586166.1	282	hypothetical protein C472_07844	Halorubrum tebenquichense DSM 14210	Archaea,Euryarchaeota,Halobacteria,Halobacteriales,Halobacteriaceae,Halorubrum,Halorubrum tebenquichense,Halorubrum tebenquichense DSM 14210	3					no_toxin		pfam09651_new_CARF_HTH
448444595	ZP_21589885.1	282	hypothetical protein C471_10325	Halorubrum saccharovorum DSM 1137	Archaea,Euryarchaeota,Halobacteria,Halobacteriales,Halobacteriaceae,Halorubrum,Halorubrum saccharovorum,Halorubrum saccharovorum DSM 1137	3					no_toxin		pfam09651_new_CARF_HTH
448457246	ZP_21595741.1	282	hypothetical protein C469_08352	Halorubrum lipolyticum DSM 21995	Archaea,Euryarchaeota,Halobacteria,Halobacteriales,Halobacteriaceae,Halorubrum,Halorubrum lipolyticum,Halorubrum lipolyticum DSM 21995	3					no_toxin		pfam09651_new_CARF_HTH
448476237	ZP_21603401.1	282	hypothetical protein C461_13431	Halorubrum aidingense JCM 13560	Archaea,Euryarchaeota,Halobacteria,Halobacteriales,Halobacteriaceae,Halorubrum,Halorubrum aidingense,Halorubrum aidingense JCM 13560	3					no_toxin		pfam09651_new_CARF_HTH
448482846	ZP_21605617.1	281	hypothetical protein C462_09532	Halorubrum arcis JCM 13916	Archaea,Euryarchaeota,Halobacteria,Halobacteriales,Halobacteriaceae,Halorubrum,Halorubrum arcis,Halorubrum arcis JCM 13916	3					no_toxin		pfam09651_new_CARF_HTH
448494475	ZP_21609462.1	281	hypothetical protein C463_12752	Halorubrum californiensis DSM 19288	Archaea,Euryarchaeota,Halobacteria,Halobacteriales,Halobacteriaceae,Halorubrum,Halorubrum californiense,Halorubrum californiensis DSM 19288	3					no_toxin		pfam09651_new_CARF_HTH
448497536	ZP_21610489.1	282	hypothetical protein C464_00279	Halorubrum coriense DSM 10284	Archaea,Euryarchaeota,Halobacteria,Halobacteriales,Halobacteriaceae,Halorubrum,Halorubrum coriense,Halorubrum coriense DSM 10284	3					no_toxin		pfam09651_new_CARF_HTH
448532926	ZP_21621346.1	282	hypothetical protein C467_06009	Halorubrum hochstenium ATCC 700873	Archaea,Euryarchaeota,Halobacteria,Halobacteriales,Halobacteriaceae,Halorubrum,Halorubrum hochstenium,Halorubrum hochstenium ATCC 700873	3					no_toxin		pfam09651_new_CARF_HTH
448627479	ZP_21671945.1	246	hypothetical protein C437_04056	Haloarcula vallismortis ATCC 29715	Archaea,Euryarchaeota,Halobacteria,Halobacteriales,Halobacteriaceae,Haloarcula,Haloarcula vallismortis,Haloarcula vallismortis ATCC 29715	3					no_toxin		pfam09651_new_CARF_HTH
448640481	ZP_21677384.1	246	hypothetical protein C436_11473	Haloarcula sinaiiensis ATCC 33800	Archaea,Euryarchaeota,Halobacteria,Halobacteriales,Halobacteriaceae,Haloarcula,Haloarcula sinaiiensis,Haloarcula sinaiiensis ATCC 33800	3					no_toxin		pfam09651_new_CARF_HTH
448651497	ZP_21680566.1	246	hypothetical protein C435_05628	Haloarcula californiae ATCC 33799	Archaea,Euryarchaeota,Halobacteria,Halobacteriales,Halobacteriaceae,Haloarcula,Haloarcula californiae,Haloarcula californiae ATCC 33799	3					no_toxin		pfam09651_new_CARF_HTH
448667242	ZP_21685784.1	246	hypothetical protein C442_09901	Haloarcula amylolytica JCM 13557	Archaea,Euryarchaeota,Halobacteria,Halobacteriales,Halobacteriaceae,Haloarcula,Haloarcula amylolytica,Haloarcula amylolytica JCM 13557	3					no_toxin		pfam09651_new_CARF_HTH
448678449	ZP_21689456.1	246	hypothetical protein C443_07453	Haloarcula argentinensis DSM 12282	Archaea,Euryarchaeota,Halobacteria,Halobacteriales,Halobacteriaceae,Haloarcula,Haloarcula argentinensis,Haloarcula argentinensis DSM 12282	3					no_toxin		pfam09651_new_CARF_HTH
448688872	ZP_21694609.1	246	hypothetical protein C444_12832	Haloarcula japonica DSM 6131	Archaea,Euryarchaeota,Halobacteria,Halobacteriales,Halobacteriaceae,Haloarcula,Haloarcula japonica,Haloarcula japonica DSM 6131	3					no_toxin		pfam09651_new_CARF_HTH
448712326	ZP_21701724.1	296	hypothetical protein C446_06400	Halobiforma nitratireducens JCM 10879	Archaea,Euryarchaeota,Halobacteria,Halobacteriales,Halobacteriaceae,Halobiforma,Halobiforma nitratireducens,Halobiforma nitratireducens JCM 10879	3					no_toxin		pfam09651_new_CARF_HTH
257388930	YP_003178703.1	243	hypothetical protein Hmuk_2891	Halomicrobium mukohataei DSM 12286	Archaea,Euryarchaeota,Halobacteria,Halobacteriales,Halobacteriaceae,Halomicrobium,Halomicrobium mukohataei,Halomicrobium mukohataei DSM 12286	8					no_toxin		pfam09651_new_CARF_HTH
300712661	YP_003738474.1	279	hypothetical protein HacjB3_16666	Halalkalicoccus jeotgali B3	Archaea,Euryarchaeota,Halobacteria,Halobacteriales,Halobacteriaceae,Halalkalicoccus,Halalkalicoccus jeotgali,Halalkalicoccus jeotgali B3	8					no_toxin		pfam09651_new_CARF_HTH
435846243	YP_007308493.1	264	hypothetical protein Natoc_0850	Natronococcus occultus SP4	Archaea,Euryarchaeota,Halobacteria,Halobacteriales,Halobacteriaceae,Natronococcus,Natronococcus occultus,Natronococcus occultus SP4	8					no_toxin		pfam09651_new_CARF_HTH
448295227	ZP_21485299.1	270	hypothetical protein C497_06074	Halalkalicoccus jeotgali B3	Archaea,Euryarchaeota,Halobacteria,Halobacteriales,Halobacteriaceae,Halalkalicoccus,Halalkalicoccus jeotgali,Halalkalicoccus jeotgali B3	8					no_toxin		pfam09651_new_CARF_HTH
448343728	ZP_21532647.1	230	hypothetical protein C486_18774	Natrinema gari JCM 14663	Archaea,Euryarchaeota,Halobacteria,Halobacteriales,Halobacteriaceae,Natrinema,Natrinema gari,Natrinema gari JCM 14663	8					no_toxin		pfam09651_new_CARF_HTH
448393380	ZP_21567705.1	249	hypothetical protein C477_15935	Haloterrigena salina JCM 13891	Archaea,Euryarchaeota,Halobacteria,Halobacteriales,Halobacteriaceae,Haloterrigena,Haloterrigena salina,Haloterrigena salina JCM 13891	8					no_toxin		pfam09651_new_CARF_HTH
448409146	ZP_21574528.1	243	hypothetical protein C475_09364	Halosimplex carlsbadense 2-9-1	Archaea,Euryarchaeota,Halobacteria,Halobacteriales,Halobacteriaceae,Halosimplex,Halosimplex carlsbadense,Halosimplex carlsbadense 2-9-1	8					no_toxin		pfam09651_new_CARF_HTH
448418561	ZP_21579811.1	253	hypothetical protein C474_13689	Halosarcina pallida JCM 14848	Archaea,Euryarchaeota,Halobacteria,Halobacteriales,Halobacteriaceae,Halosarcina,Halosarcina pallida,Halosarcina pallida JCM 14848	8					no_toxin		pfam09651_new_CARF_HTH
448434606	ZP_21586400.1	252	hypothetical protein C472_09051	Halorubrum tebenquichense DSM 14210	Archaea,Euryarchaeota,Halobacteria,Halobacteriales,Halobacteriaceae,Halorubrum,Halorubrum tebenquichense,Halorubrum tebenquichense DSM 14210	8					no_toxin		pfam09651_new_CARF_HTH
448483834	ZP_21605839.1	249	hypothetical protein C462_10672	Halorubrum arcis JCM 13916	Archaea,Euryarchaeota,Halobacteria,Halobacteriales,Halobacteriaceae,Halorubrum,Halorubrum arcis,Halorubrum arcis JCM 13916	8					no_toxin		pfam09651_new_CARF_HTH
448532056	ZP_21621130.1	252	hypothetical protein C467_04927	Halorubrum hochstenium ATCC 700873	Archaea,Euryarchaeota,Halobacteria,Halobacteriales,Halobacteriaceae,Halorubrum,Halorubrum hochstenium,Halorubrum hochstenium ATCC 700873	8					no_toxin		pfam09651_new_CARF_HTH
389848749	YP_006350986.1	288	hypothetical protein HFX_5165	Haloferax mediterranei ATCC 33500	Archaea,Euryarchaeota,Halobacteria,Halobacteriales,Halobacteriaceae,Haloferax,Haloferax mediterranei,Haloferax mediterranei ATCC 33500	18					no_toxin		pfam09651_new_CARF_HTH
433433704	ZP_20407917.1	287	hypothetical protein D320_18157	Haloferax sp. BAB2207	Archaea,Euryarchaeota,Halobacteria,Halobacteriales,Halobacteriaceae,Haloferax,Haloferax sp. BAB2207	18					no_toxin		pfam09651_new_CARF_HTH
448540339	ZP_21623500.1	287	hypothetical protein C460_02090	Haloferax sp. ATCC BAA-646	Archaea,Euryarchaeota,Halobacteria,Halobacteriales,Halobacteriaceae,Haloferax,Haloferax sp. ATCC BAA-646	18					no_toxin		pfam09651_new_CARF_HTH
448567313	ZP_21637401.1	287	hypothetical protein C457_18493	Haloferax prahovense DSM 18310	Archaea,Euryarchaeota,Halobacteria,Halobacteriales,Halobacteriaceae,Haloferax,Haloferax prahovense,Haloferax prahovense DSM 18310	18					no_toxin		pfam09651_new_CARF_HTH
448568395	ZP_21637972.1	287	hypothetical protein C456_01527	Haloferax lucentense DSM 14919	Archaea,Euryarchaeota,Halobacteria,Halobacteriales,Halobacteriaceae,Haloferax,Haloferax lucentense,Haloferax lucentense DSM 14919	18					no_toxin		pfam09651_new_CARF_HTH
448581413	ZP_21645284.1	287	hypothetical protein C454_01825	Haloferax gibbonsii ATCC 33959	Archaea,Euryarchaeota,Halobacteria,Halobacteriales,Halobacteriaceae,Haloferax,Haloferax gibbonsii,Haloferax gibbonsii ATCC 33959	18					no_toxin		pfam09651_new_CARF_HTH
448604099	ZP_21657523.1	287	hypothetical protein C441_05979	Haloferax sulfurifontis ATCC BAA-897	Archaea,Euryarchaeota,Halobacteria,Halobacteriales,Halobacteriaceae,Haloferax,Haloferax sulfurifontis,Haloferax sulfurifontis ATCC BAA-897	18					no_toxin		pfam09651_new_CARF_HTH
448609576	ZP_21660607.1	288	hypothetical protein C440_02363	Haloferax mucosum ATCC BAA-1512	Archaea,Euryarchaeota,Halobacteria,Halobacteriales,Halobacteriaceae,Haloferax,Haloferax mucosum,Haloferax mucosum ATCC BAA-1512	18					no_toxin		pfam09651_new_CARF_HTH
448622013	ZP_21668762.1	287	hypothetical protein C438_06987	Haloferax denitrificans ATCC 35960	Archaea,Euryarchaeota,Halobacteria,Halobacteriales,Halobacteriaceae,Haloferax,Haloferax denitrificans,Haloferax denitrificans ATCC 35960	18					no_toxin		pfam09651_new_CARF_HTH
289192009	YP_003457950.1	324	hypothetical protein MFS40622_0522	Methanocaldococcus sp. FS406-22	Archaea,Euryarchaeota,Methanococci,Methanococcales,Methanocaldococcaceae,Methanocaldococcus,Methanocaldococcus sp. FS406-22	67					no_toxin		pfam09651_new_CARF_HTH
333911270	YP_004485003.1	358	hypothetical protein	Methanotorris igneus Kol 5	Archaea,Euryarchaeota,Methanococci,Methanococcales,Methanocaldococcaceae,Methanotorris,Methanotorris igneus,Methanotorris igneus Kol 5	67					no_toxin		pfam09651_new_CARF_HTH
374636237	ZP_09707815.1	330	hypothetical protein MetfoDRAFT_1196	Methanotorris formicicus Mc-S-70	Archaea,Euryarchaeota,Methanococci,Methanococcales,Methanocaldococcaceae,Methanotorris,Methanotorris formicicus,Methanotorris formicicus Mc-S-70	67					no_toxin		pfam09651_new_CARF_HTH
397779831	YP_006544304.1	283	hypothetical protein BN140_0665	Methanoculleus bourgensis MS2	Archaea,Euryarchaeota,Methanomicrobia,Methanomicrobiales,Methanomicrobiaceae,Methanoculleus,Methanoculleus bourgensis,Methanoculleus bourgensis MS2	69					no_toxin		pfam09651_new_CARF_HTH
397780396	YP_006544869.1	289	hypothetical protein BN140_1230	Methanoculleus bourgensis MS2	Archaea,Euryarchaeota,Methanomicrobia,Methanomicrobiales,Methanomicrobiaceae,Methanoculleus,Methanoculleus bourgensis,Methanoculleus bourgensis MS2	69					no_toxin		pfam09651_new_CARF_HTH
374628320	ZP_09700705.1	299	regulatory protein MarR	Methanoplanus limicola DSM 2279	Archaea,Euryarchaeota,Methanomicrobia,Methanomicrobiales,Methanomicrobiaceae,Methanoplanus,Methanoplanus limicola,Methanoplanus limicola DSM 2279	69					no_toxin		pfam09651_new_CARF_HTH
284161149	YP_003399772.1	218	hypothetical protein Arcpr_0021	Archaeoglobus profundus DSM 5631	Archaea,Euryarchaeota,Archaeoglobi,Archaeoglobales,Archaeoglobaceae,Archaeoglobus,Archaeoglobus profundus,Archaeoglobus profundus DSM 5631	70					no_toxin		pfam09651_new_CARF_HTH
288931881	YP_003435941.1	223	hypothetical protein Ferp_1515	Ferroglobus placidus DSM 10642	Archaea,Euryarchaeota,Archaeoglobi,Archaeoglobales,Archaeoglobaceae,Ferroglobus,Ferroglobus placidus,Ferroglobus placidus DSM 10642	70					no_toxin		pfam09651_new_CARF_HTH
327400523	YP_004341362.1	233	hypothetical protein Arcve_0626	Archaeoglobus veneficus SNP6	Archaea,Euryarchaeota,Archaeoglobi,Archaeoglobales,Archaeoglobaceae,Archaeoglobus,Archaeoglobus veneficus,Archaeoglobus veneficus SNP6	70					no_toxin		pfam09651_new_CARF_HTH
383319720	YP_005380561.1	277	hypothetical protein Mtc_1289	Methanocella conradii HZ254	Archaea,Euryarchaeota,Methanomicrobia,Methanocellales,Methanocellaceae,Methanocella,Methanocella conradii,Methanocella conradii HZ254	112					no_toxin		pfam09651_new_CARF_HTH
147921736	YP_684444.1	286	hypothetical protein LRC96	Methanocella arvoryzae MRE50	Archaea,Euryarchaeota,Methanomicrobia,Methanocellales,Methanocellaceae,Methanocella,Methanocella arvoryzae,Methanocella arvoryzae MRE50	112					no_toxin		pfam09651_new_CARF_HTH
397781152	YP_006545624.1	280	hypothetical protein BN140_1985	Methanoculleus bourgensis MS2	Archaea,Euryarchaeota,Methanomicrobia,Methanomicrobiales,Methanomicrobiaceae,Methanoculleus,Methanoculleus bourgensis,Methanoculleus bourgensis MS2	113					no_toxin		pfam09651_new_CARF_HTH
88603311	YP_503489.1	276	hypothetical protein Mhun_2062	Methanospirillum hungatei JF-1	Archaea,Euryarchaeota,Methanomicrobia,Methanomicrobiales,Methanospirillaceae,Methanospirillum,Methanospirillum hungatei,Methanospirillum hungatei JF-1	113					no_toxin		pfam09651_new_CARF_HTH
374629782	ZP_09702167.1	267	hypothetical protein Metlim_1900	Methanoplanus limicola DSM 2279	Archaea,Euryarchaeota,Methanomicrobia,Methanomicrobiales,Methanomicrobiaceae,Methanoplanus,Methanoplanus limicola,Methanoplanus limicola DSM 2279	115					no_toxin		pfam09651_new_CARF_HTH
395645753	ZP_10433613.1	259	hypothetical protein Metli_1294	Methanofollis liminatans DSM 4140	Archaea,Euryarchaeota,Methanomicrobia,Methanomicrobiales,Methanomicrobiaceae,Methanofollis,Methanofollis liminatans,Methanofollis liminatans DSM 4140	115					no_toxin		pfam09651_new_CARF_HTH
340345668	ZP_08668800.1	248	hypothetical protein MY1_1786	Candidatus Nitrosoarchaeum koreensis MY1	Archaea,Thaumarchaeota,Nitrosopumilales,Nitrosopumilaceae,Candidatus Nitrosoarchaeum,Candidatus Nitrosoarchaeum koreensis,Candidatus Nitrosoarchaeum koreensis MY1	116					no_toxin		pfam09651_new_CARF_HTH
386876722	ZP_10118810.1	254	hypothetical protein BD31_I0771	Candidatus Nitrosopumilus salaria BD31	Archaea,Thaumarchaeota,Nitrosopumilales,Nitrosopumilaceae,Nitrosopumilus,Candidatus Nitrosopumilus salaria,Candidatus Nitrosopumilus salaria BD31	116					no_toxin		pfam09651_new_CARF_HTH
410671469	YP_006923840.1	262	hypothetical protein Mpsy_2268	Methanolobus psychrophilus R15	Archaea,Euryarchaeota,Methanomicrobia,Methanosarcinales,Methanosarcinaceae,Methanolobus,Methanolobus psychrophilus,Methanolobus psychrophilus R15	194					no_toxin		pfam09651_new_CARF_HTH
355571149	ZP_09042419.1	234	hypothetical protein MettaDRAFT_0464	Methanolinea tarda NOBI-1	Archaea,Euryarchaeota,Methanomicrobia,Methanomicrobiales,Methanoregulaceae,Methanolinea,Methanolinea tarda,Methanolinea tarda NOBI-1	199					no_toxin		pfam09651_new_CARF_HTH
448730521	ZP_21712829.1	218	hypothetical protein C449_12063	Halococcus saccharolyticus DSM 5350	Archaea,Euryarchaeota,Halobacteria,Halobacteriales,Halobacteriaceae,Halococcus,Halococcus saccharolyticus,Halococcus saccharolyticus DSM 5350	202					no_toxin		pfam09651_new_CARF_HTH
381180778	ZP_09889615.1	205	hypothetical protein TresaDRAFT_0273	Treponema saccharophilum DSM 2985	Bacteria,Spirochaetes,Spirochaetia,Spirochaetales,Spirochaetaceae,Treponema,Treponema saccharophilum,Treponema saccharophilum DSM 2985	203					no_toxin		pfam09651_new_CARF_HTH
448294087	ZP_21484173.1	169	hypothetical protein C497_00290	Halalkalicoccus jeotgali B3	Archaea,Euryarchaeota,Halobacteria,Halobacteriales,Halobacteriaceae,Halalkalicoccus,Halalkalicoccus jeotgali,Halalkalicoccus jeotgali B3	207					no_toxin		pfam09651_new_CARF_HTH
296242231	YP_003649718.1	545	hypothetical protein Tagg_0491	Thermosphaera aggregans DSM 11486	Archaea,Crenarchaeota,Thermoprotei,Desulfurococcales,Desulfurococcaceae,Thermosphaera,Thermosphaera aggregans,Thermosphaera aggregans DSM 11486	58					toxin		pfam09651_CARF_HTH_PIN_archaeal_new
320100468	YP_004176060.1	553	hypothetical protein	Desulfurococcus mucosus DSM 2162	Archaea,Crenarchaeota,Thermoprotei,Desulfurococcales,Desulfurococcaceae,Desulfurococcus,Desulfurococcus mucosus,Desulfurococcus mucosus DSM 2162	58					toxin		pfam09651_CARF_HTH_PIN_archaeal_new
390938493	YP_006402231.1	556	hypothetical protein Desfe_0759	Desulfurococcus fermentans DSM 16532	Archaea,Crenarchaeota,Thermoprotei,Desulfurococcales,Desulfurococcaceae,Desulfurococcus,Desulfurococcus fermentans,Desulfurococcus fermentans DSM 16532	58					toxin		pfam09651_CARF_HTH_PIN_archaeal_new
297526926	YP_003668950.1	549	hypothetical protein Shell_0945	Staphylothermus hellenicus DSM 12710	Archaea,Crenarchaeota,Thermoprotei,Desulfurococcales,Desulfurococcaceae,Staphylothermus,Staphylothermus hellenicus,Staphylothermus hellenicus DSM 12710	83					toxin		pfam09651_CARF_HTH_PIN_archaeal_new
389861183	YP_006363423.1	549	hypothetical protein TCELL_0861	Thermogladius cellulolyticus 1633	Archaea,Crenarchaeota,Thermoprotei,Desulfurococcales,Desulfurococcaceae,Thermogladius,Thermogladius cellulolyticus,Thermogladius cellulolyticus 1633	83					toxin		pfam09651_CARF_HTH_PIN_archaeal_new
332796062	YP_004457562.1	414	hypothetical protein Ahos_0373	Acidianus hospitalis W1	Archaea,Crenarchaeota,Thermoprotei,Sulfolobales,Sulfolobaceae,Acidianus,Acidianus hospitalis,Acidianus hospitalis W1	153					toxin		pfam09651_CARF_HTH_PIN_archaeal_new
261403261	YP_003247485.1	642	CRISPR-associated protein	Methanocaldococcus vulcanius M7	Archaea,Euryarchaeota,Methanococci,Methanococcales,Methanocaldococcaceae,Methanocaldococcus,Methanocaldococcus vulcanius,Methanocaldococcus vulcanius M7	77					toxin		pfam09659_csm6_CARF_aHdomain_HTH_HEPN
289192064	YP_003458005.1	632	CRISPR-associated protein, TM1812 family	Methanocaldococcus sp. FS406-22	Archaea,Euryarchaeota,Methanococci,Methanococcales,Methanocaldococcaceae,Methanocaldococcus,Methanocaldococcus sp. FS406-22	77					toxin		pfam09659_csm6_CARF_aHdomain_HTH_HEPN
304436784	ZP_07396752.1	580	hypothetical protein HMPREF9166_0506	Selenomonas sp. oral taxon 149 str. 67H29BP	Bacteria,Firmicutes,Negativicutes,Selenomonadales,Veillonellaceae,Selenomonas,Selenomonas sp. oral taxon 149,Selenomonas sp. oral taxon 149 str. 67H29BP	79					toxin		pfam09659_csm6_CARF_aHdomain_HTH_HEPN
429737467	ZP_19271330.1	618	hypothetical protein HMPREF9163_02221	Selenomonas sp. oral taxon 138 str. F0429	Bacteria,Firmicutes,Negativicutes,Selenomonadales,Veillonellaceae,Selenomonas,Selenomonas sp. oral taxon 138,Selenomonas sp. oral taxon 138 str. F0429	79					toxin		pfam09659_csm6_CARF_aHdomain_HTH_HEPN
15842359	NP_337396.1	430	hypothetical protein MT2885	Mycobacterium tuberculosis CDC1551	Bacteria,Actinobacteria,Actinobacteria,Actinobacteridae,Actinomycetales,Corynebacterineae,Mycobacteriaceae,Mycobacterium,Mycobacterium tuberculosis complex,Mycobacterium tuberculosis,Mycobacterium tuberculosis CDC1551	21					toxin		pfam09659_csm6_CARF_HTH_HEPN
31793994	NP_856487.1	303	hypothetical protein Mb2842c	Mycobacterium bovis AF2122/97	Bacteria,Actinobacteria,Actinobacteria,Actinobacteridae,Actinomycetales,Corynebacterineae,Mycobacteriaceae,Mycobacterium,Mycobacterium tuberculosis complex,Mycobacterium bovis,Mycobacterium bovis AF2122/97	21					toxin		pfam09659_csm6_CARF_HTH_HEPN
148824007	YP_001288761.1	415	hypothetical protein TBFG_12832	Mycobacterium tuberculosis F11	Bacteria,Actinobacteria,Actinobacteria,Actinobacteridae,Actinomycetales,Corynebacterineae,Mycobacteriaceae,Mycobacterium,Mycobacterium tuberculosis complex,Mycobacterium tuberculosis,Mycobacterium tuberculosis F11	21					toxin		pfam09659_csm6_CARF_HTH_HEPN
340627814	YP_004746266.1	382	hypothetical protein MCAN_28421	Mycobacterium canettii CIPT 140010059	Bacteria,Actinobacteria,Actinobacteria,Actinobacteridae,Actinomycetales,Corynebacterineae,Mycobacteriaceae,Mycobacterium,Mycobacterium tuberculosis complex,Mycobacterium canettii,Mycobacterium canettii CIPT 140010059	21					toxin		pfam09659_csm6_CARF_HTH_HEPN
121638697	YP_978921.1	336	hypothetical protein BCG_2837c	Mycobacterium bovis BCG str. Pasteur 1173P2	Bacteria,Actinobacteria,Actinobacteria,Actinobacteridae,Actinomycetales,Corynebacterineae,Mycobacteriaceae,Mycobacterium,Mycobacterium tuberculosis complex,Mycobacterium bovis,Mycobacterium bovis BCG,Mycobacterium bovis BCG str. Pasteur 1173P2	21					toxin		pfam09659_csm6_CARF_HTH_HEPN
289448479	ZP_06438223.1	382	csm6 family CRISPR-associated protein	Mycobacterium tuberculosis CPHL_A	Bacteria,Actinobacteria,Actinobacteria,Actinobacteridae,Actinomycetales,Corynebacterineae,Mycobacteriaceae,Mycobacterium,Mycobacterium tuberculosis complex,Mycobacterium tuberculosis,Mycobacterium tuberculosis CPHL_A	21					toxin		pfam09659_csm6_CARF_HTH_HEPN
298526287	ZP_07013696.1	384	conserved hypothetical protein	Mycobacterium tuberculosis 94_M4241A	Bacteria,Actinobacteria,Actinobacteria,Actinobacteridae,Actinomycetales,Corynebacterineae,Mycobacteriaceae,Mycobacterium,Mycobacterium tuberculosis complex,Mycobacterium tuberculosis,Mycobacterium tuberculosis 94_M4241A	21					toxin		pfam09659_csm6_CARF_HTH_HEPN
422813868	ZP_16862237.1	424	csm6 family CRISPR-associated protein	Mycobacterium tuberculosis CDC1551A	Bacteria,Actinobacteria,Actinobacteria,Actinobacteridae,Actinomycetales,Corynebacterineae,Mycobacteriaceae,Mycobacterium,Mycobacterium tuberculosis complex,Mycobacterium tuberculosis,Mycobacterium tuberculosis CDC1551A	21					toxin		pfam09659_csm6_CARF_HTH_HEPN
386086614	YP_006002488.1	391	hypothetical protein	Streptococcus thermophilus ND03	Bacteria,Firmicutes,Bacilli,Lactobacillales,Streptococcaceae,Streptococcus,Streptococcus thermophilus,Streptococcus thermophilus ND03	25					toxin		pfam09659_csm6_CARF_HTH_HEPN
386344658	YP_006040822.1	428	hypothetical protein STH8232_1168	Streptococcus thermophilus JIM 8232	Bacteria,Firmicutes,Bacilli,Lactobacillales,Streptococcaceae,Streptococcus,Streptococcus thermophilus,Streptococcus thermophilus JIM 8232	25					toxin		pfam09659_csm6_CARF_HTH_HEPN
55821001	YP_139443.1	342	hypothetical protein stu0966	Streptococcus thermophilus LMG 18311	Bacteria,Firmicutes,Bacilli,Lactobacillales,Streptococcaceae,Streptococcus,Streptococcus thermophilus,Streptococcus thermophilus LMG 18311	25					toxin		pfam09659_csm6_CARF_HTH_HEPN
270292491	ZP_06198702.1	349	conserved hypothetical protein	Streptococcus sp. M143	Bacteria,Firmicutes,Bacilli,Lactobacillales,Streptococcaceae,Streptococcus,Streptococcus sp. M143	25					toxin		pfam09659_csm6_CARF_HTH_HEPN
322375481	ZP_08049994.1	407	CRISPR-associated protein, Csm6 family	Streptococcus sp. C300	Bacteria,Firmicutes,Bacilli,Lactobacillales,Streptococcaceae,Streptococcus,Streptococcus sp. C300	25					toxin		pfam09659_csm6_CARF_HTH_HEPN
322387549	ZP_08061158.1	429	hypothetical protein HMPREF9423_0556	Streptococcus infantis ATCC 700779	Bacteria,Firmicutes,Bacilli,Lactobacillales,Streptococcaceae,Streptococcus,Streptococcus infantis,Streptococcus infantis ATCC 700779	25					toxin		pfam09659_csm6_CARF_HTH_HEPN
421452458	ZP_15901819.1	428	hypothetical protein RSSL_01074	Streptococcus salivarius K12	Bacteria,Firmicutes,Bacilli,Lactobacillales,Streptococcaceae,Streptococcus,Streptococcus salivarius,Streptococcus salivarius K12	25					toxin		pfam09659_csm6_CARF_HTH_HEPN
379794583	YP_005324581.1	422	CRISPR-associated protein	Staphylococcus aureus subsp. aureus MSHR1132	Bacteria,Firmicutes,Bacilli,Bacillales,Staphylococcaceae,Staphylococcus,Staphylococcus aureus,Staphylococcus aureus subsp. aureus,Staphylococcus aureus subsp. aureus MSHR1132	29					toxin		pfam09659_csm6_CARF_HTH_HEPN
404477391	YP_006708821.1	422	CRISPR-associated protein, Csm6 family	Staphylococcus aureus 08BA02176	Bacteria,Firmicutes,Bacilli,Bacillales,Staphylococcaceae,Staphylococcus,Staphylococcus aureus,Staphylococcus aureus 08BA02176	29					toxin		pfam09659_csm6_CARF_HTH_HEPN
315641548	ZP_07896617.1	430	csm6 family CRISPR-associated protein	Enterococcus italicus DSM 15952	Bacteria,Firmicutes,Bacilli,Lactobacillales,Enterococcaceae,Enterococcus,Enterococcus italicus,Enterococcus italicus DSM 15952	29					toxin		pfam09659_csm6_CARF_HTH_HEPN
417659079	ZP_12308691.1	422	CRISPR-associated protein, Csm6 family	Staphylococcus epidermidis VCU045	Bacteria,Firmicutes,Bacilli,Bacillales,Staphylococcaceae,Staphylococcus,Staphylococcus epidermidis,Staphylococcus epidermidis VCU045	29					toxin		pfam09659_csm6_CARF_HTH_HEPN
418992767	ZP_13540409.1	422	CRISPR-associated family protein	Staphylococcus aureus subsp. aureus CIG290	Bacteria,Firmicutes,Bacilli,Bacillales,Staphylococcaceae,Staphylococcus,Staphylococcus aureus,Staphylococcus aureus subsp. aureus,Staphylococcus aureus subsp. aureus CIG290	29					toxin		pfam09659_csm6_CARF_HTH_HEPN
420207739	ZP_14713225.1	422	CRISPR-associated protein, Csm6 family	Staphylococcus epidermidis NIHLM008	Bacteria,Firmicutes,Bacilli,Bacillales,Staphylococcaceae,Staphylococcus,Staphylococcus epidermidis,Staphylococcus epidermidis NIHLM008	29					toxin		pfam09659_csm6_CARF_HTH_HEPN
257413192	ZP_04742265.2	451	CRISPR-associated protein, Csm6 family	Roseburia intestinalis L1-82	Bacteria,Firmicutes,Clostridia,Clostridiales,Lachnospiraceae,Roseburia,Roseburia intestinalis,Roseburia intestinalis L1-82	38					toxin		pfam09659_csm6_CARF_HTH_HEPN
315925049	ZP_07921266.1	469	conserved hypothetical protein	Pseudoramibacter alactolyticus ATCC 23263	Bacteria,Firmicutes,Clostridia,Clostridiales,Eubacteriaceae,Pseudoramibacter,Pseudoramibacter alactolyticus,Pseudoramibacter alactolyticus ATCC 23263	38					toxin		pfam09659_csm6_CARF_HTH_HEPN
331004045	ZP_08327527.1	462	hypothetical protein HMPREF0491_02389	Lachnospiraceae oral taxon 107 str. F0167	Bacteria,Firmicutes,Clostridia,Clostridiales,Lachnospiraceae,unclassified Lachnospiraceae,Lachnospiraceae oral taxon 107,Lachnospiraceae oral taxon 107 str. F0167	38					toxin		pfam09659_csm6_CARF_HTH_HEPN
402311068	ZP_10830023.1	464	putative CRISPR type III-A/MTUBE-associated protein Csm6	Eubacterium sp. AS15	Bacteria,Firmicutes,Clostridia,Clostridiales,Eubacteriaceae,Eubacterium,Eubacterium sp. AS15	38					toxin		pfam09659_csm6_CARF_HTH_HEPN
419720047	ZP_14247301.1	462	putative CRISPR type III-A/MTUBE-associated protein Csm6	Lachnoanaerobaculum saburreum F0468	Bacteria,Firmicutes,Clostridia,Clostridiales,Lachnospiraceae,Lachnoanaerobaculum,Lachnoanaerobaculum saburreum,Lachnoanaerobaculum saburreum F0468	38					toxin		pfam09659_csm6_CARF_HTH_HEPN
237741580	ZP_04572061.1	460	predicted protein	Fusobacterium sp. 4_1_13	Bacteria,Fusobacteria,Fusobacteriia,Fusobacteriales,Fusobacteriaceae,Fusobacterium,Fusobacterium sp. 4_1_13	40					toxin		pfam09659_csm6_CARF_HTH_HEPN
294782687	ZP_06748013.1	463	CRISPR-associated protein (Cas_Csm6)	Fusobacterium sp. 1_1_41FAA	Bacteria,Fusobacteria,Fusobacteriia,Fusobacteriales,Fusobacteriaceae,Fusobacterium,Fusobacterium sp. 1_1_41FAA	40					toxin		pfam09659_csm6_CARF_HTH_HEPN
422315928	ZP_16397341.1	376	hypothetical protein FPOG_01681	Fusobacterium periodonticum D10	Bacteria,Fusobacteria,Fusobacteriia,Fusobacteriales,Fusobacteriaceae,Fusobacterium,Fusobacterium periodonticum,Fusobacterium periodonticum D10	40					toxin		pfam09659_csm6_CARF_HTH_HEPN
422339590	ZP_16420548.1	460	CRISPR-associated protein (Cas_Csm6)	Fusobacterium nucleatum subsp. polymorphum F0401	Bacteria,Fusobacteria,Fusobacteriia,Fusobacteriales,Fusobacteriaceae,Fusobacterium,Fusobacterium nucleatum,Fusobacterium nucleatum subsp. polymorphum,Fusobacterium nucleatum subsp. polymorphum F0401	40					toxin		pfam09659_csm6_CARF_HTH_HEPN
422935405	ZP_16966656.1	317	hypothetical protein HMPREF9094_1265	Fusobacterium nucleatum subsp. animalis ATCC 51191	Bacteria,Fusobacteria,Fusobacteriia,Fusobacteriales,Fusobacteriaceae,Fusobacterium,Fusobacterium nucleatum,Fusobacterium nucleatum subsp. animalis,Fusobacterium nucleatum subsp. animalis ATCC 51191	40					toxin		pfam09659_csm6_CARF_HTH_HEPN
303231923	ZP_07318631.1	439	CRISPR-associated protein, Csm6 family	Veillonella atypica ACS-049-V-Sch6	Bacteria,Firmicutes,Negativicutes,Selenomonadales,Veillonellaceae,Veillonella,Veillonella atypica,Veillonella atypica ACS-049-V-Sch6	63					toxin		pfam09659_csm6_CARF_HTH_HEPN
417000079	ZP_11940433.1	439	CRISPR-associated protein, Csm6 family	Veillonella parvula ACS-068-V-Sch12	Bacteria,Firmicutes,Negativicutes,Selenomonadales,Veillonellaceae,Veillonella,Veillonella parvula,Veillonella parvula ACS-068-V-Sch12	63					toxin		pfam09659_csm6_CARF_HTH_HEPN
429761045	ZP_19293487.1	439	CRISPR-associated protein, Csm6 family	Veillonella atypica KON	Bacteria,Firmicutes,Negativicutes,Selenomonadales,Veillonellaceae,Veillonella,Veillonella atypica,Veillonella atypica KON	63					toxin		pfam09659_csm6_CARF_HTH_HEPN
334126725	ZP_08500673.1	452	hypothetical protein HMPREF9081_0260	Centipeda periodontii DSM 2778	Bacteria,Firmicutes,Negativicutes,Selenomonadales,Veillonellaceae,Centipeda,Centipeda periodontii,Centipeda periodontii DSM 2778	92					toxin		pfam09659_csm6_CARF_HTH_HEPN
422344372	ZP_16425298.1	450	hypothetical protein HMPREF9432_01358	Selenomonas noxia F0398	Bacteria,Firmicutes,Negativicutes,Selenomonadales,Veillonellaceae,Selenomonas,Selenomonas noxia,Selenomonas noxia F0398	92					toxin		pfam09659_csm6_CARF_HTH_HEPN
312899100	ZP_07758478.1	446	CRISPR-associated protein, Csm6 family	Megasphaera micronuciformis F0359	Bacteria,Firmicutes,Negativicutes,Selenomonadales,Veillonellaceae,Megasphaera,Megasphaera micronuciformis,Megasphaera micronuciformis F0359	93					toxin		pfam09659_csm6_CARF_HTH_HEPN
365841009	ZP_09382173.1	446	CRISPR-associated protein, Csm6 family	Anaeroglobus geminatus F0357	Bacteria,Firmicutes,Negativicutes,Selenomonadales,Veillonellaceae,Anaeroglobus,Anaeroglobus geminatus,Anaeroglobus geminatus F0357	93					toxin		pfam09659_csm6_CARF_HTH_HEPN
422854338	ZP_16901002.1	438	hypothetical protein HMPREF9384_1721	Streptococcus sanguinis SK160	Bacteria,Firmicutes,Bacilli,Lactobacillales,Streptococcaceae,Streptococcus,Streptococcus sanguinis,Streptococcus sanguinis SK160	95					toxin		pfam09659_csm6_CARF_HTH_HEPN
422860071	ZP_16906715.1	438	hypothetical protein HMPREF9386_0580	Streptococcus sanguinis SK330	Bacteria,Firmicutes,Bacilli,Lactobacillales,Streptococcaceae,Streptococcus,Streptococcus sanguinis,Streptococcus sanguinis SK330	95					toxin		pfam09659_csm6_CARF_HTH_HEPN
227890800	ZP_04008605.1	412	conserved hypothetical protein	Lactobacillus salivarius ATCC 11741	Bacteria,Firmicutes,Bacilli,Lactobacillales,Lactobacillaceae,Lactobacillus,Lactobacillus salivarius,Lactobacillus salivarius ATCC 11741	101					toxin		pfam09659_csm6_CARF_HTH_HEPN
301299687	ZP_07205941.1	311	putative CRISPR-associated protein, Csm6 family	Lactobacillus salivarius ACS-116-V-Col5a	Bacteria,Firmicutes,Bacilli,Lactobacillales,Lactobacillaceae,Lactobacillus,Lactobacillus salivarius,Lactobacillus salivarius ACS-116-V-Col5a	101					toxin		pfam09659_csm6_CARF_HTH_HEPN
322387548	ZP_08061157.1	386	hypothetical protein HMPREF9423_0555	Streptococcus infantis ATCC 700779	Bacteria,Firmicutes,Bacilli,Lactobacillales,Streptococcaceae,Streptococcus,Streptococcus infantis,Streptococcus infantis ATCC 700779	104					toxin		pfam09659_csm6_CARF_HTH_HEPN
421452459	ZP_15901820.1	386	hypothetical protein RSSL_01075	Streptococcus salivarius K12	Bacteria,Firmicutes,Bacilli,Lactobacillales,Streptococcaceae,Streptococcus,Streptococcus salivarius,Streptococcus salivarius K12	104					toxin		pfam09659_csm6_CARF_HTH_HEPN
422862460	ZP_16909092.1	475	hypothetical protein HMPREF9391_0569	Streptococcus sanguinis SK408	Bacteria,Firmicutes,Bacilli,Lactobacillales,Streptococcaceae,Streptococcus,Streptococcus sanguinis,Streptococcus sanguinis SK408	139					toxin		pfam09659_csm6_CARF_HTH_HEPN
126661500	ZP_01732551.1	433	hypothetical protein CY0110_30955	Cyanothece sp. CCY0110	Bacteria,Cyanobacteria,Chroococcales,Cyanothece,Cyanothece sp. CCY0110	150					toxin		pfam09659_csm6_CARF_HTH_HEPN
428771805	YP_007163594.1	434	hypothetical protein Cyan10605_3517	Cyanobacterium aponinum PCC 10605	Bacteria,Cyanobacteria,Chroococcales,Cyanobacterium,Cyanobacterium aponinum,Cyanobacterium aponinum PCC 10605	151					toxin		pfam09659_csm6_CARF_HTH_HEPN
125718077	YP_001035210.1	253	hypothetical protein SSA_1257	Streptococcus sanguinis SK36	Bacteria,Firmicutes,Bacilli,Lactobacillales,Streptococcaceae,Streptococcus,Streptococcus sanguinis,Streptococcus sanguinis SK36	34					no_toxin		pfam09659_Hepn_only
222153192	YP_002562369.1	259	hypothetical protein SUB1045	Streptococcus uberis 0140J	Bacteria,Firmicutes,Bacilli,Lactobacillales,Streptococcaceae,Streptococcus,Streptococcus uberis,Streptococcus uberis 0140J	34					no_toxin		pfam09659_Hepn_only
397649866	YP_006490393.1	258	hypothetical protein SMUGS5_05450	Streptococcus mutans GS-5	Bacteria,Firmicutes,Bacilli,Lactobacillales,Streptococcaceae,Streptococcus,Streptococcus mutans,Streptococcus mutans GS-5	34					no_toxin		pfam09659_Hepn_only
401682988	ZP_10814877.1	253	CRISPR-associated protein Csm6	Streptococcus sp. AS14	Bacteria,Firmicutes,Bacilli,Lactobacillales,Streptococcaceae,Streptococcus,Streptococcus sp. AS14	34					no_toxin		pfam09659_Hepn_only
414155426	ZP_11411738.1	255	hypothetical protein HMPREF9186_00158	Streptococcus sp. F0442	Bacteria,Firmicutes,Bacilli,Lactobacillales,Streptococcaceae,Streptococcus,Streptococcus sp. F0442	34					no_toxin		pfam09659_Hepn_only
419799692	ZP_14325024.1	255	CRISPR-associated protein Csm6	Streptococcus parasanguinis F0449	Bacteria,Firmicutes,Bacilli,Lactobacillales,Streptococcaceae,Streptococcus,Streptococcus parasanguinis,Streptococcus parasanguinis F0449	34					no_toxin		pfam09659_Hepn_only
409095745	ZP_11215769.1	401	hypothetical protein TzilA_03710	Thermococcus zilligii AN1	Archaea,Euryarchaeota,Thermococci,Thermococcales,Thermococcaceae,Thermococcus,Thermococcus zilligii,Thermococcus zilligii AN1	164					no_toxin		pfam09670_membrane_CARF
237756183	ZP_04584750.1	341	hypothetical protein SULYE_0801	Sulfurihydrogenibium yellowstonense SS-5	Bacteria,Aquificae,Aquificae,Aquificales,Hydrogenothermaceae,Sulfurihydrogenibium,Sulfurihydrogenibium yellowstonense,Sulfurihydrogenibium yellowstonense SS-5	188					no_toxin		pfam09670_membrane_CARF
257460324	ZP_05625427.1	264	conserved hypothetical protein	Campylobacter gracilis RM3268	Bacteria,Proteobacteria,delta/epsilon subdivisions,Epsilonproteobacteria,Campylobacterales,Campylobacteraceae,Campylobacter,Campylobacter gracilis,Campylobacter gracilis RM3268	195					no_toxin		pfam09670_membrane_CARF
156742642	YP_001432771.1	247	hypothetical protein Rcas_2682	Roseiflexus castenholzii DSM 13941	Bacteria,Chloroflexi,Chloroflexi,Chloroflexales,Chloroflexaceae,Roseiflexus,Roseiflexus castenholzii,Roseiflexus castenholzii DSM 13941	197					no_toxin		pfam09670_membrane_CARF
147669892	YP_001214710.1	325	hypothetical protein DehaBAV1_1253	Dehalococcoides sp. BAV1	Bacteria,Chloroflexi,Dehalococcoidetes,Dehalococcoidales,Dehalococcoidaceae,Dehalococcoides,Dehalococcoides mccartyi,Dehalococcoides sp. BAV1	53					no_toxin		pfam09670_new_CARF_CARF
270308607	YP_003330665.1	325	hypothetical protein DhcVS_1230	Dehalococcoides sp. VS	Bacteria,Chloroflexi,Dehalococcoidetes,Dehalococcoidales,Dehalococcoidaceae,Dehalococcoides,Dehalococcoides mccartyi,Dehalococcoides sp. VS	53					no_toxin		pfam09670_new_CARF_CARF
300088487	YP_003759009.1	328	hypothetical protein Dehly_1400	Dehalogenimonas lykanthroporepellens BL-DC-9	Bacteria,Chloroflexi,Dehalococcoidetes,Dehalogenimonas,Dehalogenimonas lykanthroporepellens,Dehalogenimonas lykanthroporepellens BL-DC-9	53					no_toxin		pfam09670_new_CARF_CARF
73749130	YP_308369.1	325	hypothetical protein cbdb_A1417	Dehalococcoides sp. CBDB1	Bacteria,Chloroflexi,Dehalococcoidetes,Dehalococcoidales,Dehalococcoidaceae,Dehalococcoides,Dehalococcoides mccartyi,Dehalococcoides sp. CBDB1	53					no_toxin		pfam09670_new_CARF_CARF
83956336	ZP_00964762.1	370	hypothetical protein NAS141_04383	Sulfitobacter sp. NAS-14.1	Bacteria,Proteobacteria,Alphaproteobacteria,Rhodobacterales,Rhodobacteraceae,Sulfitobacter,Sulfitobacter sp. NAS-14.1	107					no_toxin		pfam09670_new_CARF_CARF
114707918	ZP_01440811.1	354	hypothetical protein FP2506_00395	Fulvimarina pelagi HTCC2506	Bacteria,Proteobacteria,Alphaproteobacteria,Rhizobiales,Aurantimonadaceae,Fulvimarina,Fulvimarina pelagi,Fulvimarina pelagi HTCC2506	107					no_toxin		pfam09670_new_CARF_CARF
365174272	ZP_09361723.1	354	hypothetical protein HMPREF1006_01426	Synergistes sp. 3_1_syn1	Bacteria,Synergistetes,Synergistia,Synergistales,Synergistaceae,Synergistes,Synergistes sp. 3_1_syn1	108					no_toxin		pfam09670_new_CARF_CARF
392959908	ZP_10325385.1	354	hypothetical protein FR7_2698	Pelosinus fermentans DSM 17108	Bacteria,Firmicutes,Negativicutes,Selenomonadales,Veillonellaceae,Pelosinus,Pelosinus fermentans,Pelosinus fermentans DSM 17108	108					no_toxin		pfam09670_new_CARF_CARF
82703341	YP_412907.1	318	hypothetical protein Nmul_A2223	Nitrosospira multiformis ATCC 25196	Bacteria,Proteobacteria,Betaproteobacteria,Nitrosomonadales,Nitrosomonadaceae,Nitrosospira,Nitrosospira multiformis,Nitrosospira multiformis ATCC 25196	109					no_toxin		pfam09670_new_CARF_CARF
334130787	ZP_08504577.1	361	hypothetical protein METUNv1_01615	Methyloversatilis universalis FAM5	Bacteria,Proteobacteria,Betaproteobacteria,Rhodocyclales,Rhodocyclaceae,Methyloversatilis,Methyloversatilis universalis,Methyloversatilis universalis FAM5	109					no_toxin		pfam09670_new_CARF_CARF
424880416	ZP_18304048.1	387	hypothetical protein Rleg8DRAFT_1954	Rhizobium leguminosarum bv. trifolii WU95	Bacteria,Proteobacteria,Alphaproteobacteria,Rhizobiales,Rhizobiaceae,Rhizobium/Agrobacterium group,Rhizobium,Rhizobium leguminosarum,Rhizobium leguminosarum bv. trifolii,Rhizobium leguminosarum bv. trifolii WU95	173					no_toxin		pfam09670_new_CARF_CARF
423216306	ZP_17202830.1	368	hypothetical protein HMPREF1074_04362	Bacteroides xylanisolvens CL03T12C04	Bacteria,Bacteroidetes/Chlorobi group,Bacteroidetes,Bacteroidia,Bacteroidales,Bacteroidaceae,Bacteroides,Bacteroides xylanisolvens,Bacteroides xylanisolvens CL03T12C04	181					no_toxin		pfam09670_new_CARF_CARF
119952562	YP_950394.1	361	hypothetical protein AAur_pTC20248	Arthrobacter aurescens TC1	Bacteria,Actinobacteria,Actinobacteria,Actinobacteridae,Actinomycetales,Micrococcineae,Micrococcaceae,Arthrobacter,Arthrobacter aurescens,Arthrobacter aurescens TC1	182					no_toxin		pfam09670_new_CARF_CARF
422307652	ZP_16394808.1	322	hypothetical protein VCCP1035_2212	Vibrio cholerae CP1035(8)	Bacteria,Proteobacteria,Gammaproteobacteria,Vibrionales,Vibrionaceae,Vibrio,Vibrio cholerae,Vibrio cholerae CP1035(8)	190					no_toxin		pfam09670_new_CARF_CARF
378976037	YP_005229668.1	317	hypothetical protein	Klebsiella pneumoniae subsp. pneumoniae HS11286	Bacteria,Proteobacteria,Gammaproteobacteria,Enterobacteriales,Enterobacteriaceae,Klebsiella,Klebsiella pneumoniae,Klebsiella pneumoniae subsp. pneumoniae,Klebsiella pneumoniae subsp. pneumoniae HS11286	191					no_toxin		pfam09670_new_CARF_CARF
212223610	YP_002306846.1	164	hypothetical protein TON_0464	Thermococcus onnurineus NA1	Archaea,Euryarchaeota,Thermococci,Thermococcales,Thermococcaceae,Thermococcus,Thermococcus onnurineus,Thermococcus onnurineus NA1	10					no_toxin		pfam09670_only_CARF
240103386	YP_002959695.1	154	hypothetical protein TGAM_1329	Thermococcus gammatolerans EJ3	Archaea,Euryarchaeota,Thermococci,Thermococcales,Thermococcaceae,Thermococcus,Thermococcus gammatolerans,Thermococcus gammatolerans EJ3	10					no_toxin		pfam09670_only_CARF
242399967	YP_002995392.1	159	hypothetical protein TSIB_1996	Thermococcus sibiricus MM 739	Archaea,Euryarchaeota,Thermococci,Thermococcales,Thermococcaceae,Thermococcus,Thermococcus sibiricus,Thermococcus sibiricus MM 739	10					no_toxin		pfam09670_only_CARF
315230589	YP_004071025.1	156	hypothetical protein TERMP_00825	Thermococcus barophilus MP	Archaea,Euryarchaeota,Thermococci,Thermococcales,Thermococcaceae,Thermococcus,Thermococcus barophilus,Thermococcus barophilus MP	10					no_toxin		pfam09670_only_CARF
341581659	YP_004762151.1	160	hypothetical protein GQS_02865	Thermococcus sp. 4557	Archaea,Euryarchaeota,Thermococci,Thermococcales,Thermococcaceae,Thermococcus,Thermococcus sp. 4557	10					no_toxin		pfam09670_only_CARF
350525792	YP_004885411.1	158	hypothetical protein	Thermococcus sp. AM4	Archaea,Euryarchaeota,Thermococci,Thermococcales,Thermococcaceae,Thermococcus,Thermococcus sp. AM4	10					no_toxin		pfam09670_only_CARF
390960391	YP_006424225.1	160	hypothetical protein CL1_0219	Thermococcus sp. CL1	Archaea,Euryarchaeota,Thermococci,Thermococcales,Thermococcaceae,Thermococcus,Thermococcus sp. CL1	10					no_toxin		pfam09670_only_CARF
397780430	YP_006544903.1	164	hypothetical protein BN140_1264	Methanoculleus bourgensis MS2	Archaea,Euryarchaeota,Methanomicrobia,Methanomicrobiales,Methanomicrobiaceae,Methanoculleus,Methanoculleus bourgensis,Methanoculleus bourgensis MS2	10					no_toxin		pfam09670_only_CARF
57641138	YP_183616.1	157	hypothetical protein TK1203	Thermococcus kodakarensis KOD1	Archaea,Euryarchaeota,Thermococci,Thermococcales,Thermococcaceae,Thermococcus,Thermococcus kodakarensis,Thermococcus kodakarensis KOD1	10					no_toxin		pfam09670_only_CARF
375084163	ZP_09731171.1	159	hypothetical protein OCC_10895	Thermococcus litoralis DSM 5473	Archaea,Euryarchaeota,Thermococci,Thermococcales,Thermococcaceae,Thermococcus,Thermococcus litoralis,Thermococcus litoralis DSM 5473	10					no_toxin		pfam09670_only_CARF
409095509	ZP_11215533.1	159	hypothetical protein TzilA_02530	Thermococcus zilligii AN1	Archaea,Euryarchaeota,Thermococci,Thermococcales,Thermococcaceae,Thermococcus,Thermococcus zilligii,Thermococcus zilligii AN1	10					no_toxin		pfam09670_only_CARF
432328947	YP_007247091.1	139	hypothetical protein AciM339_1055	Aciduliprofundum sp. MAR08-339	Archaea,Euryarchaeota,unclassified Euryarchaeota,Aciduliprofundum,Aciduliprofundum sp. MAR08-339	120					no_toxin		pfam09670_only_CARF
254167102	ZP_04873955.1	139	hypothetical protein ABOONEI_510	Aciduliprofundum boonei T469	Archaea,Euryarchaeota,unclassified Euryarchaeota,Aciduliprofundum,Aciduliprofundum boonei,Aciduliprofundum boonei T469	120					no_toxin		pfam09670_only_CARF
291294629	YP_003506027.1	403	CRISPR-associated protein	Meiothermus ruber DSM 1279	Bacteria,Deinococcus-Thermus,Deinococci,Thermales,Thermaceae,Meiothermus,Meiothermus ruber,Meiothermus ruber DSM 1279	30					toxin		pfam09670_CARF_HTH_Hepn
297565161	YP_003684133.1	402	CRISPR-associated protein	Meiothermus silvanus DSM 9946	Bacteria,Deinococcus-Thermus,Deinococci,Thermales,Thermaceae,Meiothermus,Meiothermus silvanus,Meiothermus silvanus DSM 9946	30					toxin		pfam09670_CARF_HTH_Hepn
297622677	YP_003704111.1	401	CRISPR-associated protein	Truepera radiovictrix DSM 17093	Bacteria,Deinococcus-Thermus,Deinococci,Deinococcales,Trueperaceae,Truepera,Truepera radiovictrix,Truepera radiovictrix DSM 17093	30					toxin		pfam09670_CARF_HTH_Hepn
328949720	YP_004367055.1	397	CRISPR-associated protein	Marinithermus hydrothermalis DSM 14884	Bacteria,Deinococcus-Thermus,Deinococci,Thermales,Thermaceae,Marinithermus,Marinithermus hydrothermalis,Marinithermus hydrothermalis DSM 14884	30					toxin		pfam09670_CARF_HTH_Hepn
384439731	YP_005654455.1	401	CRISPR-associated protein	Thermus sp. CCB_US3_UF1	Bacteria,Deinococcus-Thermus,Deinococci,Thermales,Thermaceae,Thermus,Thermus sp. CCB_US3_UF1	30					toxin		pfam09670_CARF_HTH_Hepn
218296063	ZP_03496832.1	401	CRISPR-associated protein, TIGR02710 family	Thermus aquaticus Y51MC23	Bacteria,Deinococcus-Thermus,Deinococci,Thermales,Thermaceae,Thermus,Thermus aquaticus,Thermus aquaticus Y51MC23	30					toxin		pfam09670_CARF_HTH_Hepn
374296493	YP_005046684.1	491	CRISPR-associated protein	Clostridium clariflavum DSM 19732	Bacteria,Firmicutes,Clostridia,Clostridiales,Clostridiaceae,Clostridium,Clostridium clariflavum,Clostridium clariflavum DSM 19732	59					toxin		pfam09670_CARF_HTH_Hepn
256003572	ZP_05428561.1	488	CRISPR-associated protein, TIGR02710 family	Clostridium thermocellum DSM 2360	Bacteria,Firmicutes,Clostridia,Clostridiales,Clostridiaceae,Clostridium,Clostridium thermocellum,Clostridium thermocellum DSM 2360	59					toxin		pfam09670_CARF_HTH_Hepn
281416700	ZP_06247720.1	489	CRISPR-associated protein, TIGR02710 family	Clostridium thermocellum JW20	Bacteria,Firmicutes,Clostridia,Clostridiales,Clostridiaceae,Clostridium,Clostridium thermocellum,Clostridium thermocellum JW20	59					toxin		pfam09670_CARF_HTH_Hepn
209526390	ZP_03274918.1	609	hypothetical protein AmaxDRAFT_3742	Arthrospira maxima CS-328	Bacteria,Cyanobacteria,Oscillatoriales,Arthrospira,Arthrospira maxima,Arthrospira maxima CS-328	80					toxin		pfam09670_CARF_HTH_Hepn
376002040	ZP_09779890.1	612	hypothetical protein ARTHRO_1170031	Arthrospira sp. PCC 8005	Bacteria,Cyanobacteria,Oscillatoriales,Arthrospira,Arthrospira sp. PCC 8005	80					toxin		pfam09670_CARF_HTH_Hepn
156743235	YP_001433364.1	577	hypothetical protein Rcas_3295	Roseiflexus castenholzii DSM 13941	Bacteria,Chloroflexi,Chloroflexi,Chloroflexales,Chloroflexaceae,Roseiflexus,Roseiflexus castenholzii,Roseiflexus castenholzii DSM 13941	81					toxin		pfam09670_CARF_HTH_Hepn
219847990	YP_002462423.1	577	hypothetical protein Cagg_1073	Chloroflexus aggregans DSM 9485	Bacteria,Chloroflexi,Chloroflexi,Chloroflexales,Chloroflexaceae,Chloroflexus,Chloroflexus aggregans,Chloroflexus aggregans DSM 9485	81					toxin		pfam09670_CARF_HTH_Hepn
156741959	YP_001432088.1	488	hypothetical protein Rcas_1982	Roseiflexus castenholzii DSM 13941	Bacteria,Chloroflexi,Chloroflexi,Chloroflexales,Chloroflexaceae,Roseiflexus,Roseiflexus castenholzii,Roseiflexus castenholzii DSM 13941	86					toxin		pfam09670_CARF_HTH_Hepn
219850293	YP_002464726.1	491	hypothetical protein Cagg_3448	Chloroflexus aggregans DSM 9485	Bacteria,Chloroflexi,Chloroflexi,Chloroflexales,Chloroflexaceae,Chloroflexus,Chloroflexus aggregans,Chloroflexus aggregans DSM 9485	86					toxin		pfam09670_CARF_HTH_Hepn
304316409	YP_003851554.1	474	CRISPR-associated protein	Thermoanaerobacterium thermosaccharolyticum DSM 571	Bacteria,Firmicutes,Clostridia,Thermoanaerobacterales,Thermoanaerobacterales Family III. Incertae Sedis,Thermoanaerobacterium,Thermoanaerobacterium thermosaccharolyticum,Thermoanaerobacterium thermosaccharolyticum DSM 571	87					toxin		pfam09670_CARF_HTH_Hepn
433654539	YP_007298247.1	487	CRISPR-associated protein, TIGR02710 family	Thermoanaerobacterium thermosaccharolyticum M0795	Bacteria,Firmicutes,Clostridia,Thermoanaerobacterales,Thermoanaerobacterales Family III. Incertae Sedis,Thermoanaerobacterium,Thermoanaerobacterium thermosaccharolyticum,Thermoanaerobacterium thermosaccharolyticum M0795	87					toxin		pfam09670_CARF_HTH_Hepn
156742644	YP_001432773.1	465	CRISPR-associated protein	Roseiflexus castenholzii DSM 13941	Bacteria,Chloroflexi,Chloroflexi,Chloroflexales,Chloroflexaceae,Roseiflexus,Roseiflexus castenholzii,Roseiflexus castenholzii DSM 13941	90					toxin		pfam09670_CARF_HTH_Hepn
163848910	YP_001636954.1	451	CRISPR-associated protein	Chloroflexus aurantiacus J-10-fl	Bacteria,Chloroflexi,Chloroflexi,Chloroflexales,Chloroflexaceae,Chloroflexus,Chloroflexus aurantiacus,Chloroflexus aurantiacus J-10-fl	90					toxin		pfam09670_CARF_HTH_Hepn
209528364	ZP_03276813.1	409	CRISPR-associated protein, TIGR02710 family	Arthrospira maxima CS-328	Bacteria,Cyanobacteria,Oscillatoriales,Arthrospira,Arthrospira maxima,Arthrospira maxima CS-328	91					toxin		pfam09670_CARF_HTH_Hepn
282901586	ZP_06309505.1	437	hypothetical protein CRC_02980	Cylindrospermopsis raciborskii CS-505	Bacteria,Cyanobacteria,Nostocales,Nostocaceae,Cylindrospermopsis,Cylindrospermopsis raciborskii,Cylindrospermopsis raciborskii CS-505	91					toxin		pfam09670_CARF_HTH_Hepn
425444229	ZP_18824284.1	570	conserved hypothetical protein	Microcystis aeruginosa PCC 9443	Bacteria,Cyanobacteria,Chroococcales,Microcystis,Microcystis aeruginosa,Microcystis aeruginosa PCC 9443	123					toxin		pfam09670_CARF_HTH_Hepn
296133972	YP_003641219.1	543	CRISPR-associated protein Cas02710	Thermincola potens JR	Bacteria,Firmicutes,Clostridia,Clostridiales,Peptococcaceae,Thermincola,Thermincola potens,Thermincola potens JR	124					toxin		pfam09670_CARF_HTH_Hepn
334120104	ZP_08494187.1	523	hypothetical protein MicvaDRAFT_0822	Microcoleus vaginatus FGP-2	Bacteria,Cyanobacteria,Oscillatoriales,Microcoleus,Microcoleus vaginatus,Microcoleus vaginatus FGP-2	126					toxin		pfam09670_CARF_HTH_Hepn
336122261	YP_004577036.1	519	hypothetical protein Metok_1290	Methanothermococcus okinawensis IH1	Archaea,Euryarchaeota,Methanococci,Methanococcales,Methanococcaceae,Methanothermococcus,Methanothermococcus okinawensis,Methanothermococcus okinawensis IH1	127					toxin		pfam09670_CARF_HTH_Hepn
440685220	YP_007160013.1	510	hypothetical protein Anacy_5960	Anabaena cylindrica PCC 7122	Bacteria,Cyanobacteria,Nostocales,Nostocaceae,Anabaena,Anabaena cylindrica,Anabaena cylindrica PCC 7122	130					toxin		pfam09670_CARF_HTH_Hepn
336122260	YP_004577035.1	495	hypothetical protein Metok_1289	Methanothermococcus okinawensis IH1	Archaea,Euryarchaeota,Methanococci,Methanococcales,Methanococcaceae,Methanothermococcus,Methanothermococcus okinawensis,Methanothermococcus okinawensis IH1	133					toxin		pfam09670_CARF_HTH_Hepn
119488684	ZP_01621693.1	500	hypothetical protein L8106_23001	Lyngbya sp. PCC 8106	Bacteria,Cyanobacteria,Oscillatoriales,Lyngbya,Lyngbya sp. PCC 8106	134					toxin		pfam09670_CARF_HTH_Hepn
434397029	YP_007131033.1	495	hypothetical protein Sta7437_0458	Stanieria cyanosphaera PCC 7437	Bacteria,Cyanobacteria,Pleurocapsales,Stanieria,Stanieria cyanosphaera,Stanieria cyanosphaera PCC 7437	135					toxin		pfam09670_CARF_HTH_Hepn
219850294	YP_002464727.1	478	hypothetical protein Cagg_3449	Chloroflexus aggregans DSM 9485	Bacteria,Chloroflexi,Chloroflexi,Chloroflexales,Chloroflexaceae,Chloroflexus,Chloroflexus aggregans,Chloroflexus aggregans DSM 9485	136					toxin		pfam09670_CARF_HTH_Hepn
[truncated: 14 more rows]
