# Supplementary material for: CARF and WYL domains: ligand-binding regulators of prokaryotic defense systems
Source: Front Genet. 2014 Apr 30;5:102. doi: 10.3389/fgene.2014.00102 (PMC4012209; doi:10.3389/fgene.2014.00102)
Supplement: Supplementary file 2 [file DataSheet2.XLSX]

## Sheet: HHpred
Supplementary File 2 provides results of HHpred and PSI-BLAST (if specifically indicated in the F column)
Family	Query GI	Query species	Query range (aa)	Hit range (aa) (only for partial coverage)	HHpred hit definition	HHpred probability
Rossmann domain hits
archael_Rossmann_PIN	14590113	Pyrococcus horikoshii OT3	1-267		PF09623 Cas_NE0113	99.6
csa3_Rossmann_LC_HTH	292655779	Haloferax volcanii DS2	whole		2wte_A CSA3	83.25
pfam09002_Rossmann_Rossmann_HTH_RecB	46255181	Thermus thermophilus HB27	1-137		PF09002 DUF1887	96.3
pfam09002_Rossmann_Rossmann_HTH_RecB	46255181	Thermus thermophilus HB27	138-491		PF09002 DUF1887	99.7
pfam09659_csm6_Rossmann_HHHH_HEPN	258645681	Dialister invisus DSM 15470	165-283	131-269	TIGR02710 CRISPR-associated protein, TIGR02710 family	84.34
pfam09670_new_Rossmann_Rossman	57233746	Dehalococcoides ethenogenes 195	whole (25-155)	11-133	2wte, CSA3	94.96
pfam09670_new_Rossmann_Rossman	57233746	Dehalococcoides ethenogenes 195	whole (183-306)	9-134	2wte, CSA3	96.69
pfam09651_Rossmann_HTH_PIN_archaeal_new	156937360	Ignicoccus hospitalis KIN4/I	1-159		1xmx Hypothetical protein VC1899 (DUF1887)	92.3
Effector domains
archael_Rossmann_PIN	14590113	Pyrococcus horikoshii OT3	271-485		PF13638 PIN_4	98.63
pfam09002_HicB_HTH_RecB	46199225	Thermus thermophilus HB27	1-94		COG1598 Predicted nuclease of the RNAse H fold, HicB family	99.23
pfam09002_HicB_HTH_RecB	46199225	Thermus thermophilus HB27	1-104		PF03681 UPF0150 (HicB)	98.94
pfam09651_Csm6_APE2256_Rossmann_insertion_HTH_RelE	374339413	Marinitoga piezophila KA3	239-378		COG2026 RelE	93.64
pfam09623_Rossmann_HTH_weak_Add	381152178	Methylomicrobium album BG8	283-695		PF00962 Adenosine deaminase	100
pfam09651_Rossmann_HD_HTH_HEPN	282855909	Pyramidobacter piscolens W5455	316-588		PF01966 HD: HD domain	95.33
pfam09651_Rossmann_HTH_PIN_archaeal_new	118431737	Aeropyrum pernix K1	284-414		COG1412 Uncharacterized proteins of PilT N-term./Vapc superfamily	96.3
pfam09670_Rossmann_6H_Hepn	148657130	Roseiflexus sp- RS-1	297-465		2hsb Hypothetical UPF0332 protein AF0298 (HEPN domain)	96.56
HTH domains
pfam09623_Rossmann_HTH	148655588	Roseiflexus sp- RS-1	233-318	35-64	1j5y Putative transcriptional regulator TM1602, N-terminal domain	77.16
csa3_Rossmann_LC_HTH	292655779	Haloferax volcanii DS2	351-523		PF13463 HTH_27	68.3
pfam09623_Rossmann_RECHTH	20809010	Thermoanaerobacter tengcongensis MB4	218-295	~150-216	1a04 Nitrate/nitrite response regulator (NarL)	99.87
pfam09651_new_Rossmann_HTH	88602644	Methanospirillum hungatei JF-1	172-280		3deu Transcriptional regulator SlyA	97.74
pfam09651_Rossmann_HTH_PIN_archaeal_new	218884058	Desulfurococcus kamchatkensis 1221n	205-346	70-144	3bj6 Transcriptional regulator, MARR family	95
RtcR link
pfam09659_csm6_Rossmann_6H_HEPN	386344657	Streptococcus thermophilus JIM 8232	whole	4-158	PF06956 RtcR: Regulator of RNA terminal phosphate cyclase	98.1
RtcR	16131296	Escherichia coli str. K-12 substr. MG1655	1-279		PF09670 Cas_Cas02710: CRISPR-associated protein	97.31
RtcR	16131296	Escherichia coli str. K-12 substr. MG1655	1-279		121582836, phageshock_PspF family (sigma-54 factor interaction domain-containing protein [Polaromonas naphthalenivorans CJ2])	PSI-BLAST (E-value=1x10-5, second iteration)
WYL domain and associated HTH
COG2378 (HTH domain)	325289065	Syntrophobotulus glycolicus DSM 8271	1-134	~1-68	1j5y Putative transcriptional regulator TM1602, N-terminal domain	99.8
COG2378 (HTH domain)	325289065	Syntrophobotulus glycolicus DSM 8271	1-134	~1-68	PF08220 HTH_DeoR	99.4
COG2378 (WYL domain)	320108722	Terriglobus saanensis SP1PR4	142-218		1sg5 ORF, hypothetical protein (Sm fold)	85.6
COG2378 (WYL domain)	320108722	Terriglobus saanensis SP1PR4	142-218		PF10902 Protein of unknown function (DUF2693)	97.3
COG2378 (WYL domain)	320108722	Terriglobus saanensis SP1PR4	142-218		PF08863 YolD: YolD-like protein	79.5
VVA1548	37677208	Vibrio vulnificus YJ016	Jpred		alpha/beta
VVA1548	37677208	Vibrio vulnificus YJ016	whole		PF02639 DUF188, YaiI/YqxD family COG1671	98.05
sll7078	304569842	Synechocystis sp. PCC 6803	1-226	~125-172	PF08220 HTH_DeoR	91.68
