# Supplementary material for: CARF and WYL domains: ligand-binding regulators of prokaryotic defense systems
Source: Front Genet. 2014 Apr 30;5:102. doi: 10.3389/fgene.2014.00102 (PMC4012209; doi:10.3389/fgene.2014.00102)
Supplement: Supplementary file 3 [file DataSheet3.ZIP › SF3.txt]

Supplementary File 3. Multiple alignment of the CARF domain containg protein families built using Muscle program.
Families are designated as in the Supplementary Table 1. Secondary structure was predicted using Jpred program and 
shown in the lines started with "Jpred" followed by query GI number is indicated.
For the protein with solved structure secondary structure (SS) is shown according to that data (PDB code is indicated). 
Approximate domain boundaries are shown for major families according to the results shown in the Supplementary Table 2.


PF09651_CARF_HTH_PIN_archaeal_new

330835019|Therm|Metallosphaera_cuprina_Ar-4                          -----MKLSTLGSNKYVTTVNAILTEVFTGVKP-DEITVYRESESLSMER-RKNDLLDAL-RLLGLKPQV----KEVTLEPEITKWRDVMSRD--------ESDVFDLTPGRKYMA---L-SAYYS--------NAKELRYVYLKNE-SYGYKVFGYVPFEDLSVIDVRSG------RGVNF-DPPPTSDA-PERSRLLPESLTALINILSLRGK------------------------------------------------VET----LI-SDSEYESLCKMRAGEIVYE---------E--ENEIREAAK------DSLILV-DTNVYI-NIGPRLERLTRSE--RGV--RLIPLRSVYNELLAKV------------------NGGSKDRNLYKFIMG---LESYRDIHKVPPDKVPSYGDGKMQQKGPPYGDREIVEELKRVKQSVEDKVVFVTADVENGNKAHGN---AIQTIILR------NKVKSK----RDVGELLHCLGSTRNLDSPNKDRVAEITLDG-EIVAEVMYTP-----PDLNGEKLTEVRTLRKDLNYASMLEKLQSF----------------------------
146303936|Therm|Metallosphaera_sedula_DSM_5348                       -----MILGTLGSDKSVTTINAVMTEVFAGVKP-DEIRIYREDSTKHEFQ-GLQEALNLL----SLSPQI----KEIQVGEDLEAWRNHMSSE--------EIDVLDVTPGRKIMA---LASANYA--------KAKEVRYAYIKYE-SEGYRIFGYVPFNHLKLLDLRTG------GSVKL-DPPPVKKA-DSRSSLTRESLTALYNILSLHGK---------------------------------------VEIEPSVEDVED------------DEVCKRRSGFVRFS------------SEDLVSKKAE-----EGLIVA-DTNVYI-NLGNRLGELA---R-RGRELRLIPSSRVHDELLGKI------------------ENSSKDPRLPRFILG---LESYYQIHRVPP-----------RSTQGNYGDKRLLEELRFMKMYVDEKVVFVTGDRELGNKASAH----ADTVILE-----GRREDKGDW-----GTYLECLGKLQ-----FKGRNPEIRVNG-ETVVVIEKSP----NPSLNTDYRTVVKTLRPDLNYAKVLEALQGQHFRGGPPTVGSSTQK-------------
15898204|Therm|Sulfolobus_solfataricus_P2                            ----MEKLATLGSDKSVTTINAIMTELLTDLKP-TQIIILRESPPHKRIEDNLKKALSYL----GINVEV----KDIVIGEGVKTWREKISEY--------DPDVLDITPGRKYMA---LTTANYS--------KAREVRYVYLKNE-NEGYRVFGYVPFNEIKIFNMRNG------EEIKFRHLPLTTAGDELDSELDIESLTALYNILSLHGE-------------------------------------VKIKLGDNNY-IDD-----Q-KGDEFIELCKTRSGMRTFR---------E--EEKILDIIKKE----DALFVA-DTNVYI-SLGNRIKRLFYDRE-KGF--RLIPSTSVYRELKSKT------------------QGTQKDPNLIKFILG---LQTFKEVHLPSISQLED------RLKNQSYGDVELKKEVNRLKTAIPTNVYLVTMDQSLGLSAST----EIKPIVLK-----TTTYHDR----FDMGEYLNCLSYYH-QYY-NYKNGFNAKINK-QLILELNGNNVVKITNTLTGEPKVDIKTLDKRYNYAKVLEVLKNTISQ-------------------------
385772525|Therm|Sulfolobus_islandicus_HVE10-4                        ----MLILATLGSDKSVTTINAILTEIFTGLNP-NKIIIFREDPPKKDIK-GMEKVLEYL----GVNTLI----EEKVIGEGIKLWREKIRNE--------EIDIFDITPGRKYMA---LSATYYS--------RAEEIRYVYLKDE-REGYNIFGYVPFEQLKVINVRIG------DEIPY-DPPLTQNVNEAESLLDVDSLRAFINILGLHGK-----------------------------------------VEINGIDLEN--------PDQFEEICLFRSGKYKYE---------E--EKDIIKEAER-----GSLFLA-DTNVYI-TLGNRLRSLVYNRK-YGF--RLLSSKNTFNELYNHT----------------AQDTQKIDENKAKFILG---MLSYRSLHVPPI-----------TSQVRSSGDMGLINEALEIKKNVEDNVVLITADKALGLTAQSK---GLRTIILS-----KVRKEIGEW---DIGELLFCLSFYNDYRN-GIRRMIEISLNG-SKIAELHSY-------YHLQERRVKVRVVDKRYNYPKILEILSEILAT-------------------------
385775529|Therm|Sulfolobus_islandicus_REY15A                         ----MLILATLGSDKSVTTINAILTEIFTGLNP-NKIIIFREDPQKKDIK-GMEKALEYL----GVNTLI----EEKVIGEGIKLWREKIRNE--------EIDIFDITPGRKYMA---LSATYYS--------RAEEIRYVYLKDE-REGYNIFGYVPFEQLKVINVRIG------DEIPY-DPPLTQNVNEAESLLDVDSLRAFINILGLHGK-----------------------------------------VEINGIDLEN--------PDQVEEICLFRSGKYKYE---------E--EKDIIKEAER-----GSLFLA-DTNVYI-RLGNRLRSLVYNRK-YGF--RLLSSKNTFNELYNHT----------------AQDTQKIDENKVKFILG---MLSYRSLHVPPI-----------TSQVRSSGDMGLINEALEIKKNVEDNVVLITADKALGLTAQSK---GLRTIILS-----KVRKEIGEW---DIGELLFCLSFYNDYRN-GIRRMIEISLNG-SKIAELHSY-------YHLQERRVKVRVVDKRYNYPKILEILSEILAT-------------------------
70607537|Therm|Sulfolobus_acidocaldarius_DSM_639                     -----MKLAVLGSDKLVTTANAVLSEIFTGVIP-DEIIILSEDQPSKSVE-GIKELVSYF----GVTPTV----RNEIVGEGIEKWRQKVSEI--------EVDIADVTPGRKYMA---TSVYAYS--------KAKHIRYVYVKNE-SSGYKVFGYLPFNEIKVFDMRSG------DIIKW-DPPRVTRSNEKSVYLTNDSLNALINIYSLLGK-------------------------------------VKISLNRDSYTIEELVKYIHDSNDEEISICGFRSGFLRYK---------E--EKDLKDNVE------KGYFTVADTNVYI-RLGFRLGYLTYSKT-YGR--RLLPSKATYNELNNKV------------------TSTQKDRNIFKFNLA---MATFNKLHPPPI-----------SVGNQGSGDVPLVKETATLKSYLPESVVLVTADSGVNRLASSS---NIKTVYLN------TVEKARS---GDIGEFLHCLSFYVDHNF-E-IKEIGIEVND-KLAMKIKKQD----ANKVLNEGLTEVQVVSEDLNYASLLQTEEKLIRS-------------------------
15921158|Therm|Sulfolobus_tokodaii_str-_7                            -----MILGTLGSNKLVTTTNAILTEVFTGIKP-DKILILSEDNPERDYT-KISDILKLF----GINSSV----SVEVMGEGIKEWKDKLSSI--------KMDIIDITPGRKYMA---LTTYVYS--------SAQEIRYVYLKEE-SEGYRVFGYVPFHDLVVYNVRSG------EIINF-DPPKTVTG-DKEAKITIDGLRALLNLYLLLSD-KVELEVK-------------------------GDISTSITISKNGVDIDE----TL-YDKSAMETCLLRSGFLRFK---------Q--EDEIKRWAMDR----DTKFLA-DTNVYI-NLGDRVGWLT-----KG---KVLPSSSTYHELDNML-----------------KTTQKNDVKLYLANLG---MDSYKRIHKWVP------------NEKGSGSDIRLINEALTLKSYYP-EVILITGDTGVYNSARQ----KIRVILLK------DKERGK----GAIEYLLECLRYFS---------DIDISVNG-QMYSVIKRE-------KAYGEEKIKIVNMKKEYNYPYFISLVEAFLYEM------------------------
332797129|Therm|Acidianus_hospitalis_W1                              -----MILGVLGSDKLVTTTNAILTEIFTGIRPIDKIIILSEEKTKRDYT-KLKEIVKVI----GINSEI----EEIELGKGLKSWREKLKNV--------DIDVADITPGRKYMA---YSIIAYS--------KAKEVRYVYIKEE-SKGYHIFGYIPFNEMEVVNMRTG------EKINF-DPPQTIKGLPNDNELSTTATDALINIYSLLGK---------------------------------------VTIENHYREIQE-FEISD-PKDENEELCLLRSGFLRYK---------E--EDEIKNEAQK-----GSFFIA-DTNTYI-KIGPRLKFLTYSK--IGY--RLLASRATYNELQNKT------------------SSTQKDENLYRFYMG---MESYRSSHTPPI------------SEDRRFGDTNLLEESKRLKSELPDKLVLITADVMLANSARSK---GVSTILLR------NVNKGK----GDIGVYLNCVKYFT---------QNSIMVEG-KKVAEIPKV-------REY-EEKIRVKTIKEELNYPFLLSITENFLKS-------------------------
385805071|Therm|Fervidicoccus_fontis_Kam940                          -----MDLIIPYSPSNQVLIGTLGYELLASDNI-ERVIVLSENDAGSQAE-ALRSIGKKL----GISVEI------KNLGTELHSWSSFSMT---------PDSVLDITPGRKIYASLLLQSCMKR--------EGCRARYLYLEDEKKYGYNYFGYMPMWAFKFIEFHPELHQADLSVRRLEKVLHAEGIEEKEASVIPETFQSIINLHSYSGDEEFSIEAC--------------------------GGRAEFRFGDKGLFLKDFSFLGK-GDEEAFDEAL--KSFLEIE---------N--RDEAAEKAKKCIDEGG--VIALDTNVLI---QGRMFNFLRSHS-K----NVEILKPVWSEIIPYA------------------LEEKISSVGRRRLAA---LSRAAALNNSVP-----------AMRDYRRGDQEIINSLKNMKNEKM-KVCFMSSDRRLSAIVSTVL--GDDTIFLE----SPELREESRTCAEEVAGFMMNLAFYC--------NEGKLRIGR-EEYMFKLGKI----SNKTLQMPELRV-SSESMSVLKAIDLLVRATV---------------------------
385805120|Therm|Fervidicoccus_fontis_Kam940                          -----MKLIIPYSPSRQVLLGTLGYEIATGEKF-EEIILTSEQEPEEMLE-IIEKISRAL----GAKLSL------RVLGRDPRSW-ARLEIP--------EDTILDITPGRKIYASVLLQKCLVS--------RSCRARYLYIEEEKKYGYKFFGYMPKWSFKFIELYPELNLLKLDASKL-KEVHISDPQEHLQKVAPETIQAIVNLYSQSGANEFSIEAC--------------------------GGRAEFEFTEESLILKSYSSFGS-GDLETFEEVL--SSSLELE---------N--KEEVYSKLSKCVSEGG--IIVPDTNVFI---HGRIFDYLKSQY-K----YVEIMKPIWAELLPQA------------------LEEKETSLGRKKLLG---VIRATALNKTIP-----------TMDRMLKGDVEIINSLKKLLDERK-KVCFLTSDVRLSLAVSNVL--RGDEVLMR----APFLEEGRKFCAEELYSFFLNLAFQC--------KGFKLSMAE-RTFSFELGRI----GELGTGIPNLKLKGPERADDLAFLDMIVRETL---------------------------
333911122|Metha|Methanotorris_igneus_Kol_5                           ---MRVWISTVGSSPLAVFNTLWMAIVKEGYVP-DKVYLLWNYKVEKNKE-IIKNYIKSLNESYNFNIDV--DESYKVSEDDFKDFSNALKEIIVKEKEKGNEIAIDMTPGRKFMSALSMFAGIEGVSDGKNKYKCDRVYYLHLKDM-GYINYPLFLIPFSIQELHEFISEL-----SGSKKDDRKVLKKEELEDLIINRREILAILNQYFLFGKSNFEIKVE--------------NQKFATISLYENDNKAKVEI-NKDLKLSY----YV-GDYESISTILNASGLKEVKFIVYGDEKEEFSEREFYEWLFKKLKEKETYYITFDTNALINQIPRKIIDYLDKQR-EKISPNFAISQCVINELTNERGKIKDCE--------DRDFINQPSSVDRIFKLGLSQIKLLIGRNAVII-------------PGKGVWDNNIKESFVKFSDEHKGKLLILTSDKNFTHNLQYLP--DIIPIYVD----FGELKKLVKW--EEIRDLIYISSIVF----------GKIYIKPISQVLGIWRGK----NPIDWDEEKVLFRKIN--VMCRQAANVLRNIH---------------------------
374636806|Metha|Methanotorris_formicicus_Mc-S-70                     ---MKVWITTIGSSPYAVFSTLWFAVVKDSFIP-NKIYLLWNNKVEKNKE-TLKNYIETLSKAYNINIQI--NEDYKVNEEDFKTFANALKEIIIKEKKEGNEIAIDMTPGRKFMSAFSMFAGLEGVSDGKNKYKCDRVYYLHLRDM-GYINYPLFLIPLSLQELHEMKSEL-----TNTKISREILNIEG-KSSLKVNRKEIMVILNCYFLKGRYKFEVKVE--------------NQKIVEFILWGNKNKATIEIFNKNLNFSD----FV-GNPKDLKSVLNASGICELRFTMDWEKWFN--EEEFFGYLWNKLKEKKTYYITFDTNALINQIPQRFIDFIEKQR-EKISPNFLISQCVIKEITDERGFKIKDTP-------DSDYLNQPSPKDRLFKLGLSQLKLLREKNAITF-------------NYDGKWDNDIKDSFVEFLGNKKGELLIITSDKNFFHNLSYLD--DIIPIYAN----FRNIKKEVRW--ENIRDFLYVSSVVF----------GKIDVKYIGEISSVWRGK----NPIEWDNEIISVKGID--NNTKKVIEVLKKIVQ--------------------------
390962105|Therm|Thermococcus_sp-_CL1                                 ---MRAYVTTVGTSPEAVFNPLWYLVEVHGWVP-DAVYLLWNDGVREQLE-GVKGLIERLSSAYGVGINVIAGEDLRFSEDNPVEFRERAASLIGSLVSEGHEVIADITPGRKFMSALLLGAAMAR--------GAGEITYLHLEDWRRYAGKLLFEVPMVEQRLFRKGELT-----GKPGKVSLPGRKRGPAESLTVNRESLMALLDSLYLDGLRRFRLAVR-----------------SEEIASVKLGRRARIRV-REYLTLDR---ELH-GGHTMVKEAVI-AGMGSFR---------N--WDELKEEVRALLRSGRPLYIGFDTNALLFRVPSRVIAEGDFYR-NG---NLIFDFAYSDEVQVEIGRQVNEKLPFDRE--LGPYSNQPTPRARLASIGRVELVKLREMGAERA-----------DSRRDERGDTKIALDYKAFAEEKDANVMVITLDDRAYAEMDALRGSGLVPFRLEWEFSFGENLEGS-W--EALRDTLYTLAVTL----------GELNVHT-YKLHGLWHGK----NSEDWERERVRLNS----FEYGRIFRVLSGGD---------------------------
409095744|Therm|Thermococcus_zilligii_AN1                            ---MRAYVTTVGTSPEAVFNPLWYLMEVRGWVP-DEVHLLWNEKVKEQLE-KTERLLEKLGKAYGVEIRAIADEEKLFTEEDPVEFRDKVLSTIKSLKALGYEVVVDITPGRKFMSALLLGAALAG--------GADEVTYLHLEDWTRYIGKLLFEVPMVKQRLFFTEELT-----GKKGTASFGGRKKGSPEKLPVRREHLMALLDSLYLDGETSLTVKTRAAPSMADQTEPPDSGRNEVILGTVRLDKEALYRV-PALVNLND---ELH-GDFGVFRQALIAGGMVPFE---------N--WGGLVSLIKTLKASGRPVYIGFDTNALMQRAFSRVLAEEGLKE-RG---NLIVDFVYSDEVALEVGQIANHKLPYSQE--LGEFSNQPTPRARLAELAKVELESMRKLGAERA-----------GSRETFHGDTKIALDYKAFAEEKKANVVVLTADDRAYSQMDAMKGSGLVPFKLEARVEPGKAYPGS-W--EALRDTLYTLTVVL----------GEVWLGR-YKLTGVWRGK----GSSDWVRELVYLSG----FEYGRVLKALKGAFLPLPFPFFRLHRRASGSRAEKTSQGLF
337284280|Therm|Pyrococcus_yayanosii_CH1                             ---MRVWITTVGTSPFAVFNSLWMAIARDSYYP-DKIYLLWNDKVKRNME-KIKSYIEALAKAYGRTIAI--DDTHKVDEEDFRTFTKTLAEIIKREKLEGNEIAIDMTPGRKFMSAFSMYAGIEGVEGG--KFKADKIYYLHLRDL-SYINLPLYLIPFSIQELLEMKSEL-----SGKERTKEPLRLEGEKEEIKITREELMAVINQEFLLGRELLKIKVS--------------GKDIATISLRENENLAKVSV-VKNLSLPS----YV-GDYGLFSSVLNASGIRELKATLDGEKWMN--EEELYRWLLNKIKEKETRYITFDTNSLIFGIPRRFLEFLDRQKDKAYSLNLAISRIVETELTKEKAKILRDGRFFDEYVLDSDYWNQPSPKDRLFKLGQLQLKLLNERNAILI-----------EPTREGTGDDVILESFVEFLRKNEGELIVFTSDKNFFANLKHLR--NIEPIYVG----FGEIKEYVTW--ENVRDFIFASAIVF----------GKVNVSGIGEVKAVWRGK----NPWEWDKVKVSLKPETKKSH---------------------------------------
14590113|Therm|Pyrococcus_horikoshii_OT3                             MVWMRVYVTTVGTSPEAVFNPIWYLAEVYSWVP-DRVYLFWNEKILEKVE-KLVNLIASLGNAYGKEIEVIRDESVKFNEENPIEFREKVSNLLKSLVPE-HEVVVDITPGRKFMSALMLGAGIAS--------NAHEIVYLHLNNFPKYIGKLLFDIPMSEQALFQKKHLT-----GIEGRINFAGRRREEPVEVRITREEVMRVLNSLYVDEERNFPIKIK-----------------NSVLGTVKLDREVEFRV-STFIDIDE---ELH-GGYNMVKEALISGGLAKFR---------N--WDELIRVIRAHKGSRRPVYVGFDTNALYFRVPSRLLSDERLKE-KG---NLIVDFVYSEEVQREVGAKLNSKLPYDSK--YGDYANQPTPQARLGWLGSVELENLRKVGAEPA-----------KSRETVRGDTKIALDYKVFAEEKDADVIVITLDDGAFGEMQALAGSGLIPFKLDWEFSFGSTLKGS-W--EELRDSVYTLAVLL----------GELSLGK-YKLKGIWRGK----SSRDWIEERLIVKN----FDYPRILKIKG------------------------------
Jnet  146303936                                                      ---------------HHHHHHHH-HHHHH------EEEEEE------HHH-HHHHHHHHH---EEEEEEE---------H--HHHHHHHH--------------EEE------EEH---HHHHHH------------EEEEEEEEE-----EEEEE------EEEEE------------EEE--------------EEHHHHHHHHHHHHHH----EEE------------------------------------------------------------HHHHHHH------------------HHHHHH-------HH---EEEEE--EEEEHHHHHHHH----------------EEE--HHHHHHHHHHHH--------------------HHHHHHHH---HHHHHHHH------------------------HHHHHHHHHHHH-----EEEEE--HHHH--HHHH---EEEEE----------------H--HHHHHHHHH----------------EEEE----EEEEEE--------------EEEEEEE------HHHHHHHHH------------------------------
Approximate domain boundaries                                        //................................................................................................CARF..................................................//................................................????.............................................................................................................//................................................PIN..............................................................................................................//...................................????..................................................................................//


Csa3

433434293|Halob|Haloferax_sp-_BAB2207                                 --------------------------------------------------------------------------------------------------MIEQIEPSV----------DIE--TTEIPH---DDFEVAIQICGTLIDAA------N-GEVVVIFGGG-ARDIFLPLTVAALSRTH-------------HIHASYQFSDIDGEVRERTLPD-------------------------------------------------------------LTANAPTQT---EQTL--E----------TIVTLDTPVSLTEIT------ETMDVSK-----STITRH----VKLL--ERQGLVTS-ETHGKTK--VVELTTTGRILISRTRS------------------------
76802269|Halob|Natronomonas_pharaonis_DSM_2160                        ---------------------------------MRTYISPIGYDTRRATR---PVI--NQ----GMQGGDM--LVLLRPEAESDTEW--------ANQTIADVKQYL-HEAEPAFEINVE--RVET-----ASFEATVRDCCRLLGDIE-----PDRETIVSLGGG-ARDVLLPLTVASLVYAN-------------QIDTALFFSDLDSTVREWVLPD-------------------------------------------------------------LTTQIPDRT---TDTF--T----------IILEAGGWISLSEIV------SRTSHSK-----STVVRH----VNDL--EEAGVIQA-DTSEKAK--RVRVTFSGEILSMA---------------------------
448352427|Halob|Natrialba_hulunbeirensis_JCM_10989                    ------------------------------------------------------------------------------------------------MQAVADVEQLL-QEIEPMASCSIE--RIST-----ETFEATVRDCCAVLADID-----SDSNAIVSLGGG-PRDVLLPLTVAALVLSQ-------------TVDNALFFSDIDNTVQEWPLPD-------------------------------------------------------------LTTGIPSRT---TDTF--E----------AIVTAGDWLSLSTIA------DETAQSK-----STVIRH----VNDL--EDAGLVES-DTSEKAK--RIRIAFSGELLSLARASSP----------------------
448687658|Halob|Haloarcula_japonica_DSM_6131                          -------------------------------MGREIHYIPVGFDLERLVQ---PLS--LD----DFDADKV--ILFRSEKTPETESE--------AELAEDIVQDLS-GSIESLLSIDVE--VEEISDI--YDYVEIYEYAYQKMADDLD----KGNQIYVNISSM-PRTVAFAFATAADTLILENPNV--------RDDLYTYYVSPEKY---LITEVRQELEDSVEFLRNLDISKEHEDKVTERIGSMADTLQKLQKGTTAGAKELKNGKHHVKFVAPPIVDLNERE---KDLL--K----------ILYEQGKVESISELD------RQYAQSTDRDSSNSSTQYS---VDQL--EEKGLINRSKGKGASH--EISLSRIGIMWAGTRR-------------------------
15790706|Halob|Halobacterium_sp-_NRC-1                                ---------------------------MLQAEGMQTHVVPVGFDYDRLIA---PLV--RE----QLQVDRV--ILLEGAVGSQANVEY-------SQRISEKLEQDF-RNLLGADTDRVS--VVDV-----YDYDAAFEQAFALIDDVLDAD--PDGEVWVNIASM-PRTVSFAFATAAHSMMVEQPED--------RDRIHTYYTAPEKY---LETELAEELRASAALLESVADGDVDADAVDERLTAARDLLAEFDERGTTIGAKEIGGSHIVELPVASFSNVKPFE---EVIL--F----------TLGEHGTFESVSELA------AALADDLNEEYTDSFRSKVTYTVDKLGPGGKGYVER-EEHGKSY--RTWLSRIGQLWVRAHENTGTGE-------------------
448387843|Halob|Haloterrigena_salina_JCM_13891                        -------------------------------MSDQVHFIPVGFDFERLIY---PIS--KG----GLDADRV--VLIINEEDADSGSMDT------AAQLAANMSERL-ENSFDLIDIEVQKQPIGVEEL--YDYETLYAMAHRLFVDELK----AGNEVFVNISSM-PRTTAFAFATAADSLIAEDREELDD---I-RDRLHTYYVAPEDY---LVLEMIETLEDEAEFLDDLK--EYEDLRVHSRYEEVNNLIERVYDSGVTEGARDLDGQMYVEFPSSPGSDVKDFE---ATIL--N----------FLIDRGTIQSTSELA------EQLAEETGEEYDESFRSRVQYNVGKL--EGKGYVNR-EKMGNRL--ETSLSTMGRMWAKTH--------------------------
424811912|Nanoh|Candidatus_Nanosalinarum_sp-_J07AB56                  --------------------------------MTQQVLISAIYTSENVVR---AVS---------RSAVDT--LILIGDRKGA----STE-----VDQSIEKVRDKF-------AGIEIS--VIRE-SP--YDMEQIASRVADVIDKF------EDADISVNLTPG-RKTQSFAQMFAAYSRPS-------------KVDELFYQREEGGR---TQVPS-------------------------------------------------------------LSIDMNENE---LQAL--R----------GVLDGES--TTQELH------STLDVSQ-----PMVYSY----VNSL--RDSGYMEG-----DNQ--NLNATGAGRLISLLLQTD-----------------------
48477826|Therm|Picrophilus_torridus_DSM_9790                          --------------------------------MDKYAISLLGFDKKIVLM---PLM--EY----RLSLIDY--YVLLTTEDEK------------SRSLIDEISSSL-----LSFNINVM--PAWINDI--YDFYDIYVTIMSVVNKI------GYMPSWINCSAG-TGVGVSAMVVFAIQN---------------GIKLVSYSKGSNKT-RIIKVEV-----------------------------------------------------------IDKFLKYASNE---KSIF--H----------SMENGNK--TINDIS------RDLNMDK-----STVSRK----LKRL--KNLNLIDV-KRDGKKY--IFNTNETWKKIINGRY-------------------------
13541302|Therm|Thermoplasma_volcanium_GSS1                            -------------------------------MLENYGIAILEREGEYIIK---PFF--S-----GIPKIST--LSIIYDRNLE------------YEQARKEILDFL-----KLSGIKTE--FVGIGDV--NNFFQVFLILQKICKTK------G-IPRWINVSCG-SGLGVSALTIHAFKQ---------------NIPMVIYDKYIDKTVMIEAKRL------------------------------------------------------------KKINIYNNKY---ITLI--R----------EISKDPK--TIKDLS------RSLKIDT-----STISRR----LKSL--LSLDMIMRLGKGTRNYPYLYKLNDFGKILLI----------------------------
16081763|Therm|Thermoplasma_acidophilum_DSM_1728                      --------------------------------MIGSYALSI-LDEAEVLV---DLL--TG----GAPKVNK--IFLITSSRRK------------RPDYYGELESCL-----KEMDLNLE--IITVDDV--SNFFEVYLILEKICELE------G-TPKWVNVGSG-HGIMLSALAVHAFI----------------KDALLVAFDKEEKKVIVTDIKK-----------------------------------------------------------LKRIKIYQKRY---FELI--S----------ELGEGEK--TITELS------KIFNLSR-----SAMSRR----LKHM--ETLNIVVRKGTGRSNIPYVFKLTELGRKLL-----------------------------
15678545|Metha|Methanothermobacter_thermautotrophicus_str-_Delta_H    ------------------------------MIIMDTTLISTIYSIEPVMF---CIT--------QFSPRKV--VLLKEDK---------------APREKEQVEQVL--RDTLGNFVEIT--TFET-SL--YDVVSIARDMVEIIDEERAH---G-RRVVVNISGG-RKTQALGALFGCYARNH-------------DVQRIVYVTEEDNEL--IDLPI-------------------------------------------------------------LSFGISKTK---KQVL--E----------ELKAGEK--SVKNLA------VKIGISR-----GMTYNH----IREL--RDMGFIDRE---------KLEITSAGELAVL----------------------------
150398843|Metha|Methanococcus_vannielii_SB                            ---------------------------MHTILTMAKILLATLYSFEPIIA---AST--------KIGADRL--ILLVDYKPDKT-----------QQKSIDLINDSL-GSVLKIDTVNTD--VYDI-----VEVSKETVEIIDSLSDT--------DEIYVDITAG-RKTKALGLLFGAYARIS-------------RIKRIMYVKEENKQL--VYLPK-------------------------------------------------------------LSYQITPAQ---YKII--E----------YINKNKIS-SMAEFS------ENVGVSK-----AMLYKH----VKEL--KDMDILEE-----TPD--GLKLTDYGRIVIL----------------------------
88603124|Metha|Methanospirillum_hungatei_JF-1                         ---------------------------------MKTYISPIGFDTTHLLA---LLV--RF----GIESHDV--VILIRPIEDDDR----------SFRAIEEIQELI---RKIGDDITIK--ILKV-DH--RDFTSMVYSFVCTLNDSAGKP-GSNNKLHVNLSGG-PREILTALTAACMALSD-------------KIHTVTSFSDIDRELHIISLPH-------------------------------------------------------------IANSPDDKE---YQIL--C----------DIKNHGPT-SFADIA------SRLQISE-----STISRQ----CSRL--SGLQWITI-ESRGKNK--FATISPSGEIMIIRYNPSYDE--------------------
289596714|uncla|Aciduliprofundum_boonei_T469                          -------------------------MVNRHEEIKMKLLSTLGWTSKVVIE---AAK--------KLKPDEN--VVFYGYVNDEEKEK--------VEKALNEVKKEL---------SNVK--AVQV-DP--MNFYDCITKVNEHID----------NTSVANITGG-TKIMSFSLALKAALMD--------------IPIIYLVTENGKTTIKRVPIRL--------------------------------------------------------STSQRNFFKMNESDSTAVQIL-QA----------LIHSQGGKMDMKTLK------SKLNKGY-----STISDA----KSRL--ILANLIRE-EKNGRTK--ILVANSAAYLFGGNAL-------------------------
159042082|Therm|Caldivirga_maquilingensis_IC-167                      --------------------MVNSPQSIEELKLKRTIVVSVGMYPYNAIV---AIM--SI----GVGPGDV--IILVNSEPRRIEDLRPRGGRMQPEDAMNQIRKII---LDNIPEVDIK--DVWLSPS--RHLADNVALLRTLVESL------APTSVTIAIAGG-LRWLSVVLMFLAMALKTIGGYTRVN-----VEDVFVMLEEESPSIKRIFPGI--------------------------------------------------RERIIHWPIIPALTSMDKLE---YEIL--R----------IITSKEDGIKAKEIIQAIN--GQFERSR-RPSKASIERK----LTKL--RRKGVITY-EKVGKAY--IYKPTDLGKILTKQYTLQ-----------------------
390938175|Therm|Desulfurococcus_fermentans_DSM_16532                  -------------------------------MSRRVIVASVGFTSARVLR---GIF--GV----GFYKGDI--VILVNSFPRKKE----------AEEAMTTLRNES-----EKLGLKPV--ELWLNPE--YPFEYNVACIRALVEEY------APCNTVFLISGG-LRWLAMVLIMVAVALKTIGGVLGDRTINVEKIRVELEEESEGGGEGRLETRF------------------------------------------------------IDIPVIPKLADITAEDYDLLQLIGSREYVTTGHVVKLAESGAGW-RIKELV------ESSKKPR-----TTISKK----LQRL--EKLGLVTR-EARGRGF--IYRLTILGKILVLKHS-------------------------
18311774|Therm|Pyrobaculum_aerophilum_str-_IM2                        ----------------------------------MRLAVTVGFDARLVVR---ALA--------NIPAREV--TLVRGATGNEG-----------DAKSKEAVAEII---KALGKGTEY---VVNL-----RDPAEGLRQFYSLQFDE------------IALAGG-PRLLILLGFVVAALK---------------KARIFVVPEYSSEAIDVSGLAA-----------------------------------------------------------VTKLFGLSRRK---LEIL-------------AVLDGEK--DVDTIA------REVGLDN-----STVYRH----LVTL--EEEGLTKSVGKRGKRYHTDKLISTLSSLILKTEP-------------------------
305663320|Therm|Ignisphaera_aggregans_DSM_17230                       --------------------------------MRKVVVVSVGISWERVAR---AIG--RT----GIGEGDV--VLLFNSIPRVSD----------AEDAMNRLDLWL---REVYREVVVE--MFWLDPR--NGFEENVALIRRNVERF------APCKAYFLAVGG-FRWLSMAVAYAAFATHTLSHITNVS---VETLELELEEDTKTRDIIRQIFPT----------------------------------------------------QESRVIRIPILLKLAEIDYTELQIL--K----------EIATGTK--RTKHLV------KKLGIPR-----QTLQRK----LVKL--VKKELLEY-EKKGKSY--EYIPTDLAKMLL-----------------------------
118431377|Therm|Aeropyrum_pernix_K1                                   --------------------------MGSRERFRKVILATVGFNYSRPWR---AVA--SI----GLEPGSL--VIIVNSEPRTRE----------AVDAVEKLKNMI-IDAYGDLHVETR--DVWLDPS--NGIPRGVAKMRRVVEEA------APASAYILASGG-LRWLVVSALLTAMALQTVGVFR--------GIKVEMLRVDLESEAEGIDLNI-----------------------------------------------RPEMLQPLQLESVPPLATIDYKE---LLVV--E----------TLAGLGRA-RVKSIA------RSLQVSR-----TLADRL----LRKL--ESKKLISS-EVRGRGK--LYSLTDLGYMLVGI---------------------------
320101191|Therm|Desulfurococcus_mucosus_DSM_2162                      -----------------------------MDVENRTLVFTLGFDIKYQVK---TII--EL----GRNINRF--ISIVNSDKSEK-----------VLKALEEIDKFV----RDYLEAEVE--TWEI-DF--SNVDKAFLELCKRFSSL------RNGEVIIDVSGG-MRIMGILTLFAAIVTLEPK-----------DIRIYLWTEDGKTRADISFVSY-----------------------------------------------------------IPLRPALSELS---RKAL--R----------VIADRGEI-SLTELS------QSMDKPK-----PSVYRA----VREL--LKLGLINE-YKRGRAS--VYRLTPKGSVMAYMDDSEGD---------------------
156937902|Therm|Ignicoccus_hospitalis_KIN4-I                          ----------------------------------MEVHSPVGFDEKLPLR---CLLEVEK----DLGDVKR--FIAYVPEPSDPK----------AERALSNLKDLI-----VNYGKEFEVIYLSA-DP--GDLFQNVSKVSAMLSRSL-----RLEDVAVCLNAG-MRHVLVAMVLAVMTVDTKD-----------WGRVFVYLGSEGDPTKRALLNL-----------------------------------------------------ASVIEGLRPLCEKGDLE---RAIY-------------AVVSKGPMKKADILKKL----REMGYDR---SKQRVYEV----INRM--VEAGSLEV-------------IKRDGKELVALKGYKERE--------------------
156937930|Therm|Ignicoccus_hospitalis_KIN4-I                          ----------------------------------MRAHVPLGFDATQPIT---CVS--SH-----LGEVTE--VVIYVPKER-------------SPKAEEALNAFL--AFLKGAGKRSE--VVYL-NP--CDGETLFQMVMNM----------G-DDNLICGGSG-LRVLGLQLLLACVLSRS-------------RCKLWAGHEGGGPC---LDLRV----------------------------------------------------------PDPFESKLEARA---YAAL-------------ALKGEA---SLDELS------KELGVNK-----KTLWSA----LERL--EKNGLVEK-PKRG-----IYRAKPLS---------------------------------
15921882|Therm|Sulfolobus_tokodaii_str-_7                             ------------------------------MEEKVTLVFGVGFTAEYIIR---AIT--ER----GIKDVLD--VAIFSVTSEEEFRKRQ------AQETMDSILKYL-SAIGISGHPKYI--SIK------EPFDFIVYQISDLLWTR--------NNLEFYIIGG-MRILNLALYFYAILAKTLGK----------RVKAYSYTEDMSYK---YELPV------------------------------------------------------------MIPAKPSDAE---YEIL--E----------YLGSKYGEVYMNDIA------KILNKSL-----PTISKQ----IDFL--ENQGYVECKETKPK----PCKITDLGKVCLQTLRGLKSRMNEL----------------
385772763|Therm|Sulfolobus_islandicus_HVE10-4                         ---------------------------------MTSIVFNIGFSSEYVIK---ALT--YR----GVQGVNK--VLLVTALAKD----ELSKKR--NEDAINAILNYL--NVVGIKNVKVL--SVDV-D---TTFNKILLQLSEELGKI------D-DDIEFYLIGG-MRILLLSLYYIAQILCKIK-----------KVKVIAFDESMRTS---YELLL-----------------------------------------------------------SIPKIPTTPSQ---MELL--K----------ALSRRQ---SVAEIS------KNLNKSE-----STI-------IKQI--ESLGELIDCEKSGKTR--ECETAILGKVILNLIRGD-----------------------
296242543|Therm|Thermosphaera_aggregans_DSM_11486                     ------------------------------MSERKTLVATFGFDIDFVLR---RIS--------GREYDKI--ILLSLKTPEGEKR---------VEKAYTTLKTVC-----ISMGVDCA--LEWL------EKNGFVRTIYSILSREA-----GEASVELYLTGG-PRILVVSALTAALMLSSRHAE---------KINIVVEGEAFEKT---WEAPL---------------------------------------------------------KTLKKLVALDEKS---REVVMHT----------AVLRRT---SLAELS------RKLGLPK-----PTVLRR----LREL--VDKGVICKMGD-------EYLLCPQVDQLL-----------------------------
385806435|Therm|Fervidicoccus_fontis_Kam940                           --------------------------------MERCFIINIGFHADVGLR---RIT--DS----SIKPGEK--IILISGPENPS-----------SGKALSEFKLFA--TKAGIKESDIK--VLHL-DL--DKPWESAVKLADLISKEC-----SEGELVLELGGG-MRGTAVLILLSAIASGK-------------RVSIETTIEGSPQS---LRIPW--------------------------------------------------------GFLRFVISGIGSRD---GDIL--E----------ALYNNRGS-TPKDIS------RILNIGE-----KTIVNR----ITKL--KKMGFIEK---RGRG---LPSLTPWGEAAAMLNSILKDRKEKQIES-------------
385805119|Therm|Fervidicoccus_fontis_Kam940                           ------------------------MRGIKVVQLEVCLIVTLGFHSDIGLR---RIA--DR----GVKTADR--ILVISGPSIPA-----------SEKAVKEFKLYA--SKAGVKEENMQ--TLRI-DP--AEPWKGIPAIAQKIREVC-----GDRRIVVEAGGG-LRGITVMLMLALFSMKRSF-----------SVETSIEGDRFGPGDTGGFHPI----------------------------------------------------------------------------------------------------PHEQT------RHEGLPA-----SPSRVE----LGKH--ERKGHR-----------------------------------------------------
18311695|Therm|Pyrobaculum_aerophilum_str-_IM2                        ---------------------------------MRILISSLGFAYHHVMA---AAN--------RCSPDKI--LLATVNPEADR-----------VKNAVEEVRIYG-----RRLGVEVS--VVKL-NP--EEFWSCVQEATGFFTQN--------ATYFLDVGGG-VRALSLCLLTAALLAITFL-----------DARIERVYTMAEHSERIVEADI-------------------------------------------------------------------------RPVLYAK----------RLADSRAF-SKRELL------TKLASGG-----ADWGRYGRLLLREF--AQYGLADD-----------NGLTEAGRALAKIIELSTAKSTAST---------------
124027215|Therm|Hyperthermus_butylicus_DSM_5456                       -------------------------MDLHAELNPYIYVAALGNDESHIVR---GVL--------RLQPMAV--LVFAESTGSKPPPTTLK-----ALETIRKLAELA-GAIFISRSIRLS--VHGI-PSMVYEIRRSVLELADSLSLRGEH---IKAVYVTACCGS-PHVNTALAYAALILAYHNP-----------SLSVRIYFSKPENE---VVEDA-------------------------------------------------------GNLLPAVLDATGQHV---LRVLVEK----------TLKEGSA--GVSEIA------YILSMSK-----SKVHKK----LQQL--VARGLAEK-----VGN--RYRATRWGIANG-----------------------------
119720263|Therm|Thermofilum_pendens_Hrk_5                             -------------MTLGAPTARLFRGRGGAIRVIDALVLTLGFEPGPLIS---AVASAASE---GLAEGAR--VVVLTAGFPDER----------AERAWLEFQRVV-GMMGLARRPGFSVEKREV-PL--DDFVAAVINVKSLFRGL------EDKRVRISITGG-MRALGIAVLTAYLLTRWRV-----------DPEVEVYLEGQGRA---LRLPR---------------------------------------------------------LSRVLGVGVPEAW---LEVL--S----------ALEKSGPL-GASDLG------GLLGKDR-----STVFRY----LKRM--EEAGLVRQVDG-------GYVATDLGRLLL-----------------------------
124027528|Therm|Hyperthermus_butylicus_DSM_5456                       ---------------------MGSILVDFSELHMKVVVSTLGFDEKFALR---ALI--------AHRPRRF--YAVALYTNEDA-----------WRRILKAFSQLK--LVASQLGVEAE--LVRI-DYRGEGLSVLAGKIKMLLEGYAE----NADRLVLVLTGG-PRILVSAALVAAIALPRRL-----------AERIAVRLEGEGFEAVIVEPLL-----------------------------------------------------------NIVPVPLDDTARRIVRLL-LQ----------ALLEGRGV-GPTEVS------QELGIPK-----STAYKK----LQEL--VAMGLASY---DPRSR--SYRATERAYINA-----------------------------
305663035|Therm|Ignisphaera_aggregans_DSM_17230                       ---------------------------------MSCIVVSFGWSWEFVSR---AIV--FRG---GLKHGDR--VILVVSRARGDYEVKR------FRDALYGVERFV-EGLGIDFDECVR--ICEV-DVYGDDFLGVVENVSSCIASVLR----DCNSLEVYLLGG-MRILVLATLFSIDIIRSIV-----------SIDTTVFSGPEDAS-RVIEIPK---------------------------------------------------------HLYRVYSRYTEKQ---LEVL--A----------RLLELGEA-SIDLLT------DNRSI-------DTVRKT----LNRL--VRKGLVEK-LLQGRRT--IYRLTGYGRIIARIYKVYRYGQ-------------------
374631297|Therm|Metallosphaera_yellowstonensis_MK1                    ----------------------------------MLYLVTLGFSETFALR---GIL--SR----GLREEDR--VIIVMPSKEDPR----------AEKAKSSLLDVL---TKAMPNLKYN--ELRL-PH--EDFYGSVKIVRDSVRSF------AERPVYVNLSGG-MRLVILETLLGLITANI-------------DGEIEVYSEDYSTQ---VSFRI----------------------------------------------------------WDMTPVYLDRED---RRVL--E----------MVRDGIT--SPTEIA------ETTGISK-----ATAWRK----LKRL--EELGLVAD-----------GRITGKGRLYLD----------------------------
11499453|Archa|Archaeoglobus_fulgidus_DSM_4304                        --------------------------------MRTALIATLGFDEKFCYR---AIL--RH----GIKEGDR--VILITTQMVER-----------VAKAYEWIRKLL--ETSYGDRVEVE--VLQV-EL--KSVEKAIREVADKIKEVE-----GYDLVVVNISGG-MRVLVVIVLLACMLGLPE------------NLKVEIEKEDFSDI---VELPV--------------------------------------------------------GVLKIVKSPLGDDK---VEVL--K----------AVMNGLR--DVRGLS------KHLGKDE-----STIRRH----LAAL--EKMGLIEV--KKRKPL--IVSATELAGLIVP----------------------------
126458891|Therm|Pyrobaculum_calidifontis_JCM_11548                    -----------------MHTLFPLKINLKLYTAVRLLVFTLGFEEKFAIR---AFT--RR----GLDVGDR--ILLVAARPAADR----------VVRAYNTLREFV--QRYYGGGVEIE--LVEV-NV--RDFPGAVCEIRRRVLEK------AGGDVVVNLSGG-PRALVLATYAAVQLLPDDVAK---------RVRVEVEFEDGTYL---VEVPL------------------------------------------------------CAVYAQKLAERLGEEK---LAVL--E----------KLAQRGVA-TAEELA------REVNLDS-----STVRRH----IRRL--EELGLVQV--LSKRPL--RAELTQDAKVITCLRE-------------------------
14521225|Therm|Pyrococcus_abyssi_GE5                                  ----------------------------------MLAVFPVGFDEKFIIR---ALM--RN----QTKEGDR--LLAVVPNDYK----KEER----TVNALRAIKDIA-IPLIGEGNFK----IIEL-PT--TSGEEMVLKLKSAIENNIT----EDRRVITILSGG-MRPLNVIILLTVITIENV------------RVKVESDFENLSGF---ISLEL-----------------------------------------------------------GPFLAPKNVRW---INIL--C----------RLKAGK---SVRRIA------EELGVSP-----ATISRE----LKNL--LKYSLVEEISGKNRPL--GYVVTKAGTFYLRLHGGCIEDLEEELGDGE-----------
256811366|Metha|Methanocaldococcus_fervens_AG86                       ----------------------------------MLYIITLGFDEKFAIR---FLL--RH----GIKRDDK--VLIILPDDLNNNQK--------VQNALNNILSLL-DNLVKKENIS----ILEVDVK--DSVLTNVKKIKQKILES------EENSIYANLSGG-MRILILLVVSALLLLKNL------------DVRVEVEFENFEGY---AEIPI-----------------------------------------------------------KAFLVPENDRW---VKIL--K----------SLYNGC---GVRETA------KNLGLSP-----ATVSRE----VKKL--QELGLVDK----------EFNLTESGKLYLELYE-------------------------
146303914|Therm|Metallosphaera_sedula_DSM_5348                        MQWYRMLISYRIERITRSDIGKFTFFTPSQLFPVTCLITPIGFDEKFIVR---SFL--RH----GKSRIQE--VLLVKPSAKNEK----------TEIAISNLMKLL-----SEASTPLQ--TLEI-NH--DDFVSSVSRIMSWVKRS------THSDYLLNLSSG-MRIVDLEILTAFLLLQI-------------DAEVEVETETLQGL---VTFRV----------------------------------------------------------KDLIPYQLEESD---LKIL--R----------AIHLGEN--KVSEIS------RKMKLPL-----ATTWRR----VKEL--QTAGFVTQ-----DAD--GLKLTQKGRIFANLNFS------------------------
332797185|Therm|Acidianus_hospitalis_W1                               ----------------------------------MILVTTFGFDEKFQIR---AVL--NY----GKNIEKV--IIVTSITDSDK-----------VKKALSSFTTFL-----DNSSISYE--IVKV-DP--INFINSVAVIAYYLPTD--------KKIIANLSGG-MRAIIMETLTALALKGV-------------DADVEIETEDFQGK---ISFKV----------------------------------------------------------SDLTRGDINTDH---LLIL--R----------EIWRGNR--SIYKLA------KATGMST-----SAVSRK----LSKL--LKYGYIRR-----EDT--SYILNNKGMIMALMMEMADENA-------------------
15898282|Therm|Sulfolobus_solfataricus_P2                             ----------------------------------MILILTLGFDEKFQYR---ALM--RQ----GKNVDKV--IIIGGFEEEK------------AKKALESLVNFL-----RTVNVPFE--IVEV-DP--RDFENVIENVGKVIVNN------AGKDFMVNLSGG-MRLMILAVFSAFLLTGI-------------DATIEIETEDLTKV---YYFRV--------------------------------------------------------SDVTSPSLFLTKAH---LTIL--K----------AIKDGYS--SANMIS------KTTGIPL-----TTTWRR----LNEL--RKEKFIDE----------FNKLTIKGEILLKIYGF------------------------
261402139|Metha|Methanocaldococcus_vulcanius_M7                       ---------------------------------MKTHIINIGFHIEHIYK---PIA--------EYGAKKV--ILVYSKDKEEYVKEDDLKK---VDESLKKAEELC-----SMLGIECE--KVKIKG---IEFEKNVEVLREIIKKE--------DKVIVNITGG-RKITSLALLYASLYEFD-------------KVYKIVYVHKKRI----IEFPK-----------------------------------------------------------IAHPFKLTNFE---RKIL--V----------SLNEREK--TISELA------EEFNVSL-----PAIIKY----VNSL--ENKNLIKT-EKIGRKR--IVRLN------------------------------------
18977016|Therm|Pyrococcus_furiosus_DSM_3638                           ----------------------------------MRYIVTVGLHINHIFKNDGSLILPKRIEEAGFNISSA--VILYSFMKNA------------PKEEIEKIKECVKKAQEGFLKLDIPVITKEIKDP--YLFQERIKEFERLII----------PKTIINLTGG-RRILGYELFYAAIE-VSNKNPE--------AVESVFYVTEDGHP---IELPI-----------------------------------------------------------INPQARLTPLE---LEIL--E----------IIKQKKSI-TITEIKEILSERRKSEYPL-----SLVSEY----ISRL--ERKGYVKK------------IAKGRKKFVEALI--------------------------
15668555|Metha|Methanocaldococcus_jannaschii_DSM_2661                 ------------------------------MVRYMRYIATFGYHTNHIFDKNGKII--------GIDDEKISNMILIYSLDVDADEN--------TVNSIKNTKNYI-ESKLKEYNIPYL--FVEV-NP--YEFNTNVKNFRKYIV----------PKTIINLTGG-KRIVGYALFYAAVLEKE-------------NVEKVFYVSKLGDI---IEFPL-----------------------------------------------------------IPPDIKLTELE---MKIL-------------NLLDKEGEMSVSNIA------HKLERSL-----STISEY----VSQL--EKKGLVKK-------------LSKGRRKIVKKVI-------------------------
218884095|Therm|Desulfurococcus_kamchatkensis_1221n                   --------------------------------MPRVFLSPLGFHEDILIR---ALI--QL----RASRLDR--LLVVSCKPLVGG----------VRRAFDGLKASC--SRQDLPEPGLL--EVDC-----SRFYESIAEVRKELGK-------HEGELILLLGAG-LRILSHMLEVAVLVSGR-------------PFKIYYEPESEGGERVLIDHSL--------------------------------------------------------YENLLNRGKLSNLE---QRVL--K----------LVLEKPGV-TVVELA------RELGVKE-----KTVRNT----LTKL--KSRGLVAK---KGRNE--GVEPTSIAIALYS----------------------------
15922973|Therm|Sulfolobus_tokodaii_str-_7                             ---------------------------------MKSYIFTVGIHEDFAVR---RLV--ST----NVGRDDV--IVVLVKSPITGG----------NRRAINGLSAVM--SKMGLRDAVVK--EIEV-----KDIFHVVDQVSEILKE-------VKDPLIVDISGGESKTLAIGTILAVAVNKR-------------VGRIYLEEDEE------VSFQI--------------------------------------------------------EDFRTAAEGLSSEL---LKVL--S----------TVVANPGI-RHEVIA------EMTGKKL-----KTTMNV----VGIL--KKKRLVYQ---KGRGD--GIYPTKLGILISKLNQENNRK--------------------
374631292|Therm|Metallosphaera_yellowstonensis_MK1                    ---------------------------------MRSYVFTLGFHEDFVVR---RLH--GT----HVSPEDH--LLAITVRPVSKG----------TMKAFQALQAYC--TKLSLREPELL--ELEG-----SNLFSFVEQILSKVRS-------LQEPLIVDISGG-MRALGVSTLIAVLASGK-------------DADIYVTLENEEGE---LYFST--------------------------------------------------------REFRALASGVTKER---YILL--S----------EVSRNPGI-TVDELA------QRLGKTK-----KTVLNY----VTEM--KGDGLLTQ---RGKSA--GIFLTKLGEIVVKARDNK-----------------------
347522981|Therm|Pyrolobus_fumarii_1A                                  ----------------------MEANGQVPVRGGYSIHAVIGFDERPILH---CLK--EAL---GRGRVDK--LVLYQAATGDPTGERR------SQEALDTLKSLL-----APLGVNVE--VHKL-PP--RNLPGNIVAMYELVDRDLSAP--GGMRILACLASG-MRPLVLALYTAILAQPEER-----------HDLIELCVEPEGRPEERIVQRL--------------------------------------------------------SDITRLTTVLSSGDHLQVAIL--R----------VLGSLGGA-TLSELN------RRLAEEGVQVNRSKLYRV----LTRL--VEKGVLEKDETSS-----VYRLKVSLKQ-------------------------------
126465231|Therm|Staphylothermus_marinus_F1                            ----------------------------------MILIATLGFDERPVLH---ALS--EA----GFGNVDK--IILIRPANDDP----R------AVKAVSEIKKIA--VISGLRDEDVI--SYRV-EV--SDFWGSVRMIHELFLDH---ARNN-NEIILCLGGG-LRALVLETFTAFILLTPKLRS---------VFRVRIDLETGAGSIIISGAEI------------------------------------------------------------FTNTSLSRNE---LEVL--R----------IILEEPGI-TLSRIS------DRIVKPA-----SSIHRI----LKKL--LDRGFVRR-----EGN--KYYLSPAGRAVLEIVGREDLI--------------------
15898283|Therm|Sulfolobus_solfataricus_P2                             ---------------------------------MKSYFVTMGFNETFLLR---LLN--ET----SAQKEDS--LVIVVPSPIVSG----------TRAAIESLRAQI--SRLNYPPPRIY--EIEI-----TDFNLALSKILDIILT-------LPEPIISDLTMG-MRMINTLILLGIIVS---------------RKRFTVYVRDEGGGSRVISFND--------------------------------------------------------NTIRALMRDYSREE---MKLL--N----------VLYETKGT-GITELA------KMLDKSE-----KTLINK----IAEL--KKFGILTQ---KGKDR--KVELNELGLNVIKLNKSVIESSKSSEELVKENKGKEVNIPY
307567938|Therm|Sulfolobus_solfataricus_P2   2WTE                     --------------------------XHHHHHHXKSYFVTXGFNETFLLR---LLN--ET----SAQKEDS--LVIVVPSPIVSG----------TRAAIESLRAQI--SRLNYPPPRIY--EIEI-----TDFNLALSKILDIILT-------LPEPIISDLTXG-XRXINTLILLGIIVS---------------RKRFTVYVRDEGGGSRVISFND--------------------------------------------------------NTIRALXRDYSREE---XKLL--N----------VLYETKGT-GITELA------KXLDKSE-----KTLINK----IAEL--KKFGILTQ---KGKDR--KVELNELGLNVIKLNKSVIESSKSSEELVKENKGKEVNIPY
292655779|Halob|Haloferax_volcanii_DS2                                --------------------------------MPTTHLSVLGLDVQRVVT---PL---EA----AVADADR--VRLVRDEADPEQGRDPDDCAPGAPRASAHAAKAVTERLAGRNAVDEA--RLPF----TASFEELYAATTDLLRGAAADGD-----VQVNLAGA-PPQVAAAFYAARTAL---VDGGELDRGTVSLLTIPATDRPDLAAIDDLRSLVGDVEAASDAFDEFRRVSDGPAAAAVARPLRIALSDLRDALADASGESRPNSRAGRTAGARGARSGSDSPLGAMSSYVGRAREQLVDLVESEDPRPDPEDTRDPNAVLDALDVWLDGESRLLASAEDDPHELVARFRTSCEARFGKFEDRATVELFESLDRFEAHLDAYLDARSQLSAAAGPVAERTTELSERAAEAAT
2WTE SS                                                               --------------------------MHHHHHHMKSYFVTMGFNETFLLR---LLN--ET----SAQKEDS--LVIVVPSPIVSG----------TRAAIESLRAQI--SRLNYPPPRIY--EIEI-----TDFNLALSKILDIILT-------LPEPIISDLTMG-MRMINTLILLGIIVS---------------RKRFTVYVRDEGGGSRVISFND--------------------------------------------------------NTIRALMRDYSREE---MKLL--N----------VLYETKGT-GITELA------KMLDKSE-----KTLINK----IAEL--KKFGILTQ---KGKDR--KVELNELGLNVIKLNKSVIESSKSSEELVKENKGKEVNIPY
                                                                      -----------------------------------EEEE------HHHHH---HHH--H-----------E--EEEEEE----HH----------HHHHHHHHHHHH--HHH----EEEE--EE---------HHHHHHHHHHHH-------------EEEE------HHHHHHHHHHHHH-------------------EEEEEE-------EEEEEH--------------------------------------------------------HHHHHHH----HHH---HHHH--H----------HHHHH-----HHHHH------HHH---H-----HHHHHH----HHHH--HH---EEE---E------EEEE-HHHHHHHHH---------------------------
2WTE Secondary structure elements map                                 //                                  S1         H1                         S2                        H2                 S  3             H3                     S4           H4                            S5           S6                                                           linker          C1                           C2                       C3                Sc1         Sc2     C4
Approximate domain boundaries                                         //......................................................................................................CARF...................................................................................................................................................................//....................................................................wHTH......................................................................//


PF09002_HicB_HTH_RecB (CARF domain is missing)

328949727|Deino|Marinithermus_hydrothermalis_DSM_14884                ----MGILTRYLAKAMERARYDLLAAGRYAADIPEFSLHVEANNLEAARHALQEALEERVLESLRLGLPLPELDGLTLGPTTPKAERFRQLVLELWQMIQGE-----------APP-----EEAPEAPPPPKRAGPNTLEEWLASRGIKIQRRPTEESEEDREREKVLARLALFLGDRYPTLTRVYEKLKQSLSTKRQFQLSLTDASQEEISNSTQFCTSLKQYALLTSYHYKSEERRLRAKASTEGWVQNFLTGGWLESYVMQKIQKALRSKNLPHEVARGLQVTLPNGDQTELDVLVLVQGRVFWFETKTGDFQAHIAKYSKLKKTLGLSAKESFLVLLGVDKARARELSALHNVTVVNQATFLDAFLEALGLVETPAEA-
218295013|Deino|Thermus_aquaticus_Y51MC23                             MLEGVGVITRYLEKAMAQARYDLLGPGRFVAELPEVGLKVEASHLEAAREALREALEAWLLSALRSGALPPGLE----VEEDPRRARFFALAAEMWRVLSEAP----------PAPPLKEAKEEPREAPRPKRP--PTLEAWLQSLGIQVVKKREE-DEE---KEKVLTRLALFLGDRFPSLEKLYERLKQSLSTKRQFELSLAEAGQEEIANSTQFCTLLKQYALLTSYHYKSEERRIRAKASTEGWVQNFFTGAWLERYVAERLRKHLRSKNLPHELAMGYQVTLPSGEAMELDILVRVGERVFWFEAKTGEFQAHIGKYAGLKKVLGLSQKESFLVLLGMDKARAKELSALHGLTVVNQANFLDVFQEALE-----GNAP
386360205|Deino|Thermus_thermophilus_JL-18                            ----MGVLTRYLEEAMAKARYDLVSPGRYVGELAEFGLRVEGENLEATRRALREALELHILETLRSGFLPPGLE----ATPDPLRERFFALAQEMWRLLREA-----------PAP-----------LPRPRKA--PSLEEWLKGLGVQVVRRPEEGEEE---RERVLNRLALFLGDRYPSLERLYERLKQSLSTKRQFELSLAEASPEEIANSTQFCTLLKQYALLTSYRYKSEDRLLRAKASTEGWVQNFLTGGWLERYVAERLRKYLRSRNLPHEVAVGYQVTLPGGEAMELDVLVRVGERFYWFEAKTGEFQAHIAKYAGLRKVLGLSQKESFLVLLGMDRARTKELSALHGLTVVNQANFLEAFQEVLS-----AHA-
381190783|Deino|Thermus_sp-_RL                                        ----MGVLTRYLEETMAKARYDLVSPGRYVGELAEFGLRVEGENLEATRRALREALELHLLETLRSGFLPPGLE----ATPDPLRERFFALAQEMWRLLREA-----------PAP-----------LPRPRKA--PSLEEWLKGLGVQVVRRPEEGEEE---RERVLNRLALFLGDRYPSLERLYERLKQSLSTKRQFELSLAEASPEEIANSTQFCTLLKQYALLTSYRYKSEDRLLRAKASTEGWVQNFLTGGWLERYVAERLRKYLRSKNLPHEVAVGYQVTLPGGEAMELDVLVRVGERFYWFEAKTGEFQAHIAKYAGLXKVLGLSQKESFXVLXGMDRARXKELSALHGLTVVNQANFLEAFQEXLX-----AHA-
384431469|Deino|Thermus_thermophilus_SG0-5JP17-16                     ----MGVLTRYLEETMAKARYDLVSPGRYVGELAEFGLRVEGENLEATRRALREALELHLLETLRSGFLPPGLE----ATPDPLRERFFALAQEMWRLLREA-----------PAP-----------LPRPRKA--PSLEEWLKGLGVQVVRRPEEGEEE---RERVLNRLALFLGDRYPSLERLYERLKQSLSTKRQFELSLAEASPEEIANSTQFCTLLKQYALLTSYRYKSEDRLLRAKASTEGWVQNFLTGGWLERYVAERLRKYLRSKNLPHEVAVGYQVTLPGGEAMELDVLVRVGERFYWFEAKTGEFQAHIAKYAGLKKVLGLSQKESFLVLLGMDRARAKELSALHGLTVVNQANFLEAFQEALG-----AHA-
320449941|Deino|Thermus_scotoductus_SA-01                             MLRFVGVLTRYLEKSMAQARYDLLGPGRFVAELPELGLRVEAPHLEAARESLQEALEAWLLDTLRAGLTPPGLE----GAEDPVRTRFLALTREIWRLFKESGEVEGTKAGAVPAP-----STRVQEPSRAKKA--PSLEEWLKGLGIQVVKKPQE-EEE---KEKVLTRLALFLGDRYPSLEKLYERLKQSLSTKRQFELSLSEATQEEIANSTQFCTMLKQYALLTSYHYKSEERRIRAKASTEGWVQNFLTGGWLERYVAERLRKFLRSRNLAHEVAVGYQVTLPNGDTMELDVLLRVGERFFWFEAKTGDFQAHIAKYAGLKKVLGLSARESFLVLLGMDKARAKELSALHGLTVVNQANFLDIFQEVLE-----GNAA
384439890|Deino|Thermus_sp-_CCB_US3_UF1                               MLGPVGVLTRYLEKAMAQARYDLLGPGRFVAELPELGLRVEAPHLEATREALREALEAWLLETLRSGLLPPGLE----GNEDPVRTRFFALAQEMWRLLKEGAQAPSSEA---PKP---------LEPPKPRKA--LSLEEWLKGLGIQVVKKPQE-EEE---KEKVLTRLALFLGDRYPSLEKLYERLKQSLSTKRQFELSLSEATQEEIANSTQFCTMLKQYAFLTSYHYKNEERRIRAKASTEGFVQNFLTGGWLERYVAERLRKFLRSKNLPHEVAVGYQVTLPGGEAMELDVLVRVGERFFWFEAKTGDFQAHIAKYAGLKKVLGLTARESFLVLLGMDKARAKELSALHGLTVVNQANFIEVFQEVLE-----GHAA
46199225|Deino|Thermus_thermophilus_HB27                              ----MGVLTRYLEETMAKARYDLVSPGRYVGELAEFGLRVEGENLEATRRALREALELHLLETLRSGLLPPGLE----ATPDPLRERFFALAQEMWRLLREA-----------PAP-----------LPRPRKA--PSLEEWLKGLGVQVVRRPEEGEEE---RERVLNRLALFLGDRYPSLERLYERLKQSLSTKRQFELSLAEASPEEIANSTQFCTLLKQYALLTSYRYKSEDRLLRAKASTEGWVQNFLTGGWLERYVAERLRKYLRSKNLPHEVAVGYQVTLPGGEAMELDVLVRVGERFYWFEAKTGEFQAHIAKYAGLKKVLGLSQKESFLVLLGMDRARAKELSALHGLTVVNQANFLEAFQEALG-----AHA-
Approximate domain boundaries                                         //............................................HicB............................................................................//.....................................................................HTH   ...............................................//..............................................................................RecB..............................................//


PF09002_CARF_HTH_RecB

46255181|Deino|Thermus_thermophilus_HB27                              ---------------------------------------------------------------------------------------------MQAPVYLCLL--GNDPAPAYLGL---KVVEREAGRVAKAVFY-----SFPAWNEEYGKKRQAFFRLLSEKGVLYE---------------------------ERPLEKGLEEA--------------------EAREV---WVNLTGGAKYW-A------------VRFLGHWRRP-------GARVFLVEGH--RALEAPRAL--FLWPREEERSLEAEA-------------------LTLEEYARLYLEPLGEAWERVSPPGAFPPGAQAARLPGREGGVFVVHRGLPYWYWVRPHLGGEAKEMSRKALSAFSGEAKRLGGQLCLPVVPYH---KAHLRSRHPKERENVFARWRAWAREYGVFLVDPGRPLEEEVASLIKGKASKKALPLPQEGPLLLALVSEQAVPLYAAYL-------------------HAGPREVYLLTTPEMESRLRWAEAFFRGKGVRVHRSFLS-GPWALREVRDLLAPVVEEALRRGHPVHANLNSGTTAMALGLYLALRDGARAHYLDGDRLLLLDGGEAEVPWEEGRPEDLLALRGYRFEEEYPDARPDPGLLALAEEILR--------RWDEVQTSWEASP------LVRRFLKFWKKRFGQAFPPKRLSRLK--GLP-------LEYAVYSHLNAHLAPKGG--------QARMGGHLVPLGG-------------------------NEALAPQFT--EVDGVFF-HRGALWFVECKP-------------TDEGLRERA-PIM-----AELVRSV--GGVEARGLMVARRWRGAPPPASPN----------------------------------------------------------------------------------------------------------------------------LVYMALEGG-------EGVGVYRFP-----------------EELEKALSRNPAPRRG-----------------------------
384438626|Deino|Thermus_sp-_CCB_US3_UF1                               -------------------------------------------------------------------------------MVSPKGLGPRADREQKYQVACPSPASGNGPAGRNLPAFPQVAWVAWGLVLENTFAVHWAL-VSLVGNDPAPGAMGARVFLRRFAASTPA--------PRVFLVRDHSPEEPLRRPRLEALQGWLHGL------GFRVEWVDLGFVEGHQEPL---VLNLTGGDKAT-F------------FRLYRLASAR-------GWPGFLIEAH------GAQPV--LVELSGWVGPLPKEEG------------------LSLEDYLALYARPAGAKPRGEPGRVPPALAGVSWTLLDLE---------------GEEVLYGVEAGRPLVFLPRPHPAFKDQVNRLREKAKRLGGQQALGVALLPMDKVLGQHENNREWVLAHYQTYAREAGVLALDPREEGALGRALSLPSPNPGAKDLPFRPPEAGPVLLGLLSEQPIPLLASFLVHRPKEVLLVSTQDLERRLGRLASAQAAFSRLGARV----QVRQV-S-GPWALDEVEALFAPVLGAIQARGLSGVANLAGGTKAMALGLLRVLPPGFRVEYLRGSTLEGLPEGDPLPVPWAEVGPEAVLHLYGYQLERDPKLGQIQPHQEVL------------ARAEEFLRHVEDPQRARAF-LEAWEKSFAAEAEGFRLRWRDLRPSA--GLA-------LEYLAFFHLHRLLTPRGA--------RVEPGAHLRPLWA-------------------------HPGLNPR----EVDGLVW-HRGSLAFVECKP-----------DLRSALSKHQEDAAL-----FVLQENF--GGVFGRGLLLVQRGRWKPHEKPPAELPWV------------------------------------------------------------------------------------------------------------------LRNPRLRLLSLEGGT------PYPGGRVYA-------------FP--EELEEALRDWGWP--------------------------------
148656576|Chlor|Roseiflexus_sp-_RS-1                                  ---------------------------------------------------------------------------------------------------------MSNEQNQFLES------------------------ILQELKNITAELQLLRSELRLSPYARSE----------------KTVLSSSPRQVVDSLEKTEGER--------------------SDETV------LAGSPGQV--------------VDSPDETEEE-------KALAVYD----------------WLTARG----------------------------ITVKNYREQS--------------------------AVDA---------------VFD------------QLAMFLGERFK------NLSRIYE--------------------SIKRSLSQGGSV------------------TLNLSSSSQSEIADSTQFCTMLYSYAFLSSYH-----------------------------YNKPTKTIYAAPQRVGK-------------------------------------------------------------------------------------------------------------------------------------------------------------------------VINFF-T-GGW-------FERYIYLKIFSFLVQN----------RLEFTCLLNPQIT-------------------------FPNGDDF----ELDVLFL-VNNQPLWLECKT---------------GEYQTHV-AKY-----SNARKVL---GIPKQRAVLVVLDI------SEDISENLTSLYDITVANENNFTKAVLAAVGLSQDQESVAPSYPTITATPGGLSTLLNKASLRPVPEYRQQVINELITLVSSLNQPVSITEVKSVLAEKVQASKSQLQDILNAIVRGGCLLDDNGLTVSSFTSPFSKLVSHDPAVIESKCIESYVRAVLLTEPTYFENPSNIDEFQRVVGGTAPDMTTISKLREQLFRPDAAPDHS--------
434397097|Pleur|Stanieria_cyanosphaera_PCC_7437                       --------------------------------------------------------------------------------------------MALKRFELKLTEKIKQDIKTQLNY---------HESTQNRLHY-----LGNQLQNLDDILQNLQKNIPSEVITENE--------INSFLNLHQAEFEQKLLKINGQLKASIETL-------------------NRQNQS---AQDQIKNIKQK--------------LNTVEQSNKP----QPATQECLPTNIN------QEEIE--ISKGDAVIKWLNERD-------------------IKVEKHFLTK--------------------GSAYDQAFK-------------------------------KLAIYLGKNYA------SLAQFHE--------------------KLINSINQHGNKF-----------------QLPLRNQTQNDLQIHTQFGSYLKNAGCFSTYY----------------------------YDQKTKIINFAVHARED--------------------------------------------------------------------------------------------------------------------------------------------------------------------------LKRFL-C-GDW-------FELFIFDKISKFFRSR----------ELSYESLVNAKVI-------------------------FPNNDIC----ELDLIFL-VQEHLFWIECKA---------------GKNLDNI-ERYLPKYSNNHQNFL---QIPKPNALIVCLHL------NNEKA--------------------------------------------------------------------------------------------------------------------------NIRTAGWKNV------TVTNPELLLTSIQSVLEGTVNYEIADENNKQPITPNSEKNGDLVYLYPSTISEDKSSVQALVL--------
313667810|Betap|Neisseria_lactamica_020-06                            ------------------------------------------------------------------------------------------MGIYRCNKCGCM---NEHYYESGMSE------------------------IACPKCTAPVRVYDTLFFVSKLLERYFS----------------VNRELQVLKQQEDGGEENAQQD-------------------TGSENQ---NYNLLTGVNLS-------------------------------ETDILATEKQ------HEPIRQ-WFARANIVPMFNLQA-------------------VNMSGFFD--------------------------------------------------------------EAAAKLGGNYQ------ITKNMLG--------------------QIIRAYGHNHTSI-----------------SLDIGKMSQKDGQTMNNLCRQFYSHTLFSKYF----------------------------YQKQEKIVRLNLQRATA--------------------------------------------------------------------------------------------------------------------------------------------------------------------------IKHFF-C-GGW-------LEWFALGKMLEEAKQKGK--------DYAFSCARNVKIE-------------------------FGNEDKQ----ELDVVFLPMGKEPVVVECKS---------------GEFRRDI-EKY-----VRLKKRL---NLPDERFVILAADL------EESQ---------------------------------------------------------------------------------------------------------------------------AAALGSMYGL------TFVTPKSMM-----------------KHLQTVM--------------------------------------
386826419|Gamma|Beggiatoa_alba_B18LD                                  --------------------------------------------------------------------------------------------MAILRCPHCQF--LKEVANTYLGKTAPCPKCKKEAKVVDTIKL-----VETAVNRFLEVSQKYKELKQNSDNTELK-------------LKNLVDKLITLTNEKNALKAQLEEL-------------------SENNSS---ITPAKTDAPTL-S------------TSLFKEFNQNNTTTSKATETIIVPDGY-------------VFENQSYAAELNNFQPVVNWFKTRN---------IQIEPNVQAS--------------------------DIQG---------------YFD------------EVAVMIGDNLT------ILDKLLD--------------------GIRYRQRKGYDRF-----------------KIELKEYNQEDEKLIKKFCQTAYEFAFFSRYQ----------------------------FNRELNSISLVLNNSPQ--------------------------------------------------------------------------------------------------------------------------------------------------------------------------IQNFF-N-GDW-------LEWYVFMKVASFLLAN----------KYPFACLRSSKIVS------------------------ATTNQQH----EIDIFFLINGNQPLWIECKS---------------GEFRDSI-NKY-----QELRKKL---NINPDYSLLLVSGL------ENEK---------------------------------------------------------------------------------------------------------------------------VDNFSRMFKI------RIMNEKKLL-----------------PYLAGLFQAKK----------------------------------
291297073|Deino|Meiothermus_ruber_DSM_1279                            ---------------------------------------------------------------------------------------------------MGLI--SEYLSAALRQA--------RYKPSEGGFIE-----ASVPGLAGVMVRGRTFEECRERLQDELE---------------LYLARTLLAHEALPEIPGASNAL----------------------QTL---ALEIHPGASLV-E------------QTILQTARTI-----------------------LEEVR--LLRRGGGSPEKPRTPEARRPS-------------FRISEYVQEA-------------GLGLQPSQNGLTEAEEK---------------IFE------------RVSGFLGERYG------SLEGLYQ--------------------KLKAATQKDNGEF-----------------QYSLASLSQQDIGINTQLCTLLKEGGLLKSYT----------------------------YSPKQRRIYGRLADDGK--------------------------------------------------------------------------------------------------------------------------------------------------------------------------TRGLI-T-GGW-------LERYARQVVQLTLRRR----------NIPHDLLLNPVLL-------------------------YPNGDRF----EVDLLLR-TPQLFLLLECKT---------------GGYEENL-ERH-----QRIAADL---RIPAKQVLYLLLGV------PEAV---------------------------------------------------------------------------------------------------------------------------LDELSRQWGF------TFVNEKTLS-----------------ERLERLLG-------------------------------------
423062840|Oscil|Arthrospira_platensis_C1                              --------------------------------------------------------------------------------MSTAFSVLDLAKQGDINAIATLI--KNKLESKGIRV-------KFDCVQGDIKLF-----LESSQLGGKTVGDAVYKYVEASKFNLQS-------INYIKIYKTNEGRWKLVYRVEVEQKKTDNVI-----------------PLGANSPRAITAPQINGKTSDL--------------LPLKQDLEQLHESVKTEINRLSEISSQ------LERVL--QVLEPKIPSPEPVKTNQEP---------------TELINWLEKL---------------EIKVNSSNQPSDSDD---------------VLN------------QLADIIGNNYQ------NLSRLHQ--------------------AIVQSICSRSPF------------------HLNLSNSSQPEISQSTQLCNKLSRLSFLSTYH----------------------------YNKNTRTISGQVDPQGQ--------------------------------------------------------------------------------------------------------------------------------------------------------------------------IINFF-N-GIW-------FERFIYHKITNLFNEY----------NLSYQCLINPKLE-------------------------FANGNVF----ELDFLFW-VNQQVLWVECKS--------------GKNYNPTI-STY-----ENHRNSL---ELPKESSMMVLLQA------DTQQ---------------------------------------------------------------------------------------------------------------------------TGDLTTLRGL------TIVNPDNCI-----------------DQIKQTLNLDS----------------------------------
86606454|Chroo|Synechococcus_sp-_JA-3-3Ab                             -----------------------------------------------------------------------------------------------MTLLLGLL--IGLAIGFCLG-------------------------VYTCRLTQRADSQLLDEILRKLQADLEG--------------FKLHISESLSESYQNFLQHLAEYR----------------------SQL---VKNISNQQNIL-S---------RLLESTEKISQNL-------SSSSSLQKTKETNERTAGARL--KSLPPGTISLEQVKIGVFLWSRD-----------IRMKNLIPSS-------------------KKADAEGELDN---------------KLN------------WISNLMGQRYS------LIEKLYK--------------------EIKSGIGEEKAL------------------TLCLKGNSPEVISYSCQLASTLHKVNFLEEYN----------------------------YSKSSKNLRVKLSKSTE--------------------------------------------------------------------------------------------------------------------------------------------------------------------------AIKFL-S-GDW-------LERYVKQQLIKFAREQGQ--------KIDFSYIANEEVT-------------------------LPDGSDF----EIDLFFH-INNRFYWIESKT---------------GSYRDCI-EKY-----SWLASEM---GLGPDQVFLVLADV------DQET---------------------------------------------------------------------------------------------------------------------------RSRIYSSYNL------SAISVEEVE-----------------SLLYRIVRR------------------------------------
86609969|Chroo|Synechococcus_sp-_JA-2-3B-a-2-13-                      -----------------------------------------------------------------------------------------------MDLVLVLL--IGAAVGFSVGIYVARQYGASPKLEIWKREI-----IRDISSQLSQRSQELNNPDKALIKLSEGLVDKISQKLQEKLQAVQATLEEFKFRLADSQQSLLQDWGRDFLQAISVKLAEHGQQLNNQLAI---LENLVEEAKDI-Y---------RQLRVTIQSSHGS------EICPTANQDSQ------NEQVT--QVIGKAPDPETPDEVLRDKDGTATVDI-------SKIESFLNSK----------------NIKIKSIAAEEKEE---------------KLD------------QIAAFMGSRYS------FIKRFYG--------------------MVKSNMKSGSSF------------------SLNLRDEPQQVVSSTCQVAKELHDIAFLEEYR----------------------------YSKAPRCLLVARPSRSPQ-------------------------------------------------------------------------------------------------------------------------------------------------------------------------ALNFL-A-GNW-------LERYVRGTLIRLVAAHTK--------KISFSYVANAQVT-------------------------LSNRADF----EMDLFFH-INDKFYWVESRT---------------GGYQDKI-QKY-----SRIADEL---GLQGSQAFIVLTDV------SQDT---------------------------------------------------------------------------------------------------------------------------KSSLSSLYHL------SVIGVDEVE-----------------STFDGILKSHL----------------------------------
291295260|Deino|Meiothermus_ruber_DSM_1279                            --------------------------------------------------------------------------------------------------------------------------------------------MNHDRIEALLERIALALEQMVAQANQHR-----------------TPNVAYSQSHSDTEKTSLEPS----------------------------SRNSNASS-----------------LSILEPFLKA-----------------------RGIQI--KVRPAEDAADQVID------------------------------------------------------------------------------------------SLSLFLGERYD------ALAGLLS--------------------KIKRAMQTGAQI------------------TESLKDRPQQDISSACQFCTRLYEVAFLEQYQ----------------------------YFRSPTYLIKAKTTTLPK-------------------------------------------------------------------------------------------------------------------------------------------------------------------------AQRFF-G-GQW-------LERFILQKVKAVYAQASSEVSE----QLAFEYLINPQII-------------------------LPNGDDF----ELDILAA-MGSSIYWIEAKS---------------GDYQQHV-AKY-----SKFARLL---GLDPDHSFMVLADV------PEDR---------------------------------------------------------------------------------------------------------------------------CEALSALFSM------TVCTLRSFE-----------------EKLLTVVRSDTAQQSAAADGFSSTAGR------------------
218439265|Chroo|Cyanothece_sp-_PCC_7424                               --------------------------------------------------------------------------------------------MSQLLFHVPLI--TGSLVVGGVVI-----------ASGGSVLQ-----SGIAGVATGATGFATSALVTQSQISKQR--------------LVEQERDRLKLEIENQKRLLAFGS----------------------------ELEHLQGLREL-L---------QQSIDELKQYKNS-------LNEDEYINPQLEESVTTFDFD--LVIEQDGEESTTEKEQMENNI-------------KVIIDFLENR---------------DIKIKTIPTEDAADD---------------IIN------------SLSKFLGENYD------GLRELLA--------------------IIKRSMQNSSSF------------------SLSVKEYRQKDISNVCQFCTRLHDIAFLEEYR----------------------------YFKSPKYLIKAKATTLPA-------------------------------------------------------------------------------------------------------------------------------------------------------------------------AHSFF-S-GKW-------LERFVLLAVQKCVSLISSELEK----DIVFSYLLNPQIT-------------------------LPNGDDF----ELDLICH-ASGSFFWIEAKS---------------GNYQQHI-SKY-----SKMSKIL---NLDSRHSIMVLPDI------SEDR---------------------------------------------------------------------------------------------------------------------------CTALTSLFSM------TVCSLSCLE-----------------EILVETIRKDQTV--------------------------------
222444556|Metha|Methanobrevibacter_smithii_DSM_2375                   -------------------------------------------------------------------------------------------------------------------------------MNEEEFLL----------LKSIALSLERIADSLEKNAHNEV--------------------DDKVDVAVESSDDTNENE----------------------------NMDYGCSVKEIDV------------NILIDKLQEK------NITVKTYVDSS------HENTS------------------------------------LDNVAYFMGN------------------------------------------------------------RYN--------------DIRKVYE--------------------TIKRHLNKPNGF------------------HLDLKNATQSEISASCQLCTTLYDIAFLSEYK----------------------------YDKSPRYFIHATPNKIPI-------------------------------------------------------------------------------------------------------------------------------------------------------------------------AINFL-T-GHW-------LEIFIRKTIQDSLKSLPA--------AIEYTYLINPQII-------------------------LPNGNDF----ELDVVFL-INGEIYWVEGKT---------------GNYQHYI-NKY-----SHVANML---NLDKNHSFLVLTDV-----INPNT---------------------------------------------------------------------------------------------------------------------------TYILSKTFDM------TIIPVEEFE-----------------EEIKYVFHENLIP--------------------------------
428777613|Chroo|Halothece_sp-_PCC_7418                                -------------------------------------------------------------------------------------------MNSKVANFLILP--TLTLSCGILVT-------ILFPNRGKIAVL-----IGSTTGSLIGTYSLTRQQVNQRLTSEPT------------TVDSPQERLQFLQQQVYLFQQHLQEL----------------------------AQDLRENQTAV--------------SALSPSETEP-------EARETMADDQ---------VVINWLINQG----------------------------ITVQNYHIPD--------------------------ENEE---------------IFN------------KLATYLGDKYS------DLSYFYI--------------------QLKRSFSKGQNL------------------SVNLASRSKTEITYTTQFCNRMSDYAFLSSYQ-----------------------------YDRKNKMLYASPQKKGL-------------------------------------------------------------------------------------------------------------------------------------------------------------------------VINFI-T-GGW-------FERFVYLSLCQLLQEN----------DQVYQSILNPQIV-------------------------LQNGEDF----ELDILFL-VKNKPFWIECKT---------------GDYQNHV-MKY-----SRMRSVL---SIPKECSLLVILGI------REQL---------------------------------------------------------------------------------------------------------------------------TQELTTLHDI------YVANENNFL-----------------AIAENLIFGNDEIHHN-----------------------------
167745341|Clost|Anaerostipes_caccae_DSM_14662                         -----------------------------------------------------------------------------------MTDFEKRWRQAQEKCDIYVMCSTLNQIVNYLPL---ENLKNRESKSLEIINL-----TYEDGENKRFSNRMWDENFSTVYNDKYE------GMPWIDSDDIKLPRRFKCENYIREIEKCIGAR--------------------KNKNF---IWNVTGGQRNI-L------------FTAMKYIEDN--ADTSSNHTVMYLEGN------TQKITVGYYDRNEWKFGAVNNSYRSDT--------------IDLHNLFRLA------------------------------------------------------------GYETDISDAVFINEG--KNKEDFL--------------------NLLKAYSNFYSK------------------LYEVNEEVRKKLIESNKWNNNDDNSKDFFELL----------------------------DCINCEKKVTVGDIEKIKDSLDN--------------------------------------------------------------------------------------------------------------------------------------------------------------------RSNYL-F-GYF-------LEYMAAAVIWNAVKEMSKQDT-----DFFQSLSHSVKVCKHD----------------------WNEKEKFC---ELDLVLLLRSGQTVVFECKS----------GFMSAENAKSRE-HTA-----YALG------GVYGKPILITPLSKREAVEDVKSDGYENIIK--------------------------------------------------------------------------------------------------------------------AYSSARRAGL------EVFHLDTLN-----------------EDLKDLFKDAL----------------------------------
153941410|Clost|Clostridium_botulinum_F_str-_Langeland                ------------------------------------------------------------------------------------------MEHKNVEHLVIFS--TLNQITNYIAI---------KNLKPKNIYNITFDQGFADTLKQGIDPKKWDDNLKNVLNDENI-------KPKRKNIEIKQCMYIDLEKFKEELEKNIEYV-------------------DEDTPI---YWHITGGQRIF-A------------IAIHDIVKKR------PNDIIFYLEGN------SEKII--YIGKEKTKFEYELKD-------------------LDFSTAFKLM--------------------GYNTEDLDST---------------RIL------------KGKIKKNDKNEKLKYDKNEMKFYH--------------------RLYDWIINNDGEKTKSHIAFSI--------GDKKFEGTFKKLLLESNSINRTIRQEFLKKLF-----------------------EELEKKSPSLKKIEYNFINSDEM-------------------------------------------------------------------------------------------------------------------------------------------------------------------------KMEFP-A-GYI-------FEKLTGYQIYKVVEDN----------TRILGMAMSLKVYNE-----------------------EGGHSTD----ELDIALLTNTGRIINFECKS----------GSLKGDNAKSHK-FTT-----YSLS------GVFGAPIFLTPLTYKGEKLEKELDKKLHS----------------------------------------------------------------------------------------------------------------------ACKAADRANL------EKIYLKDIK-----------------EKVKKLIG-------------------------------------
168183837|Clost|Clostridium_botulinum_Bf                              -----------------------------------------------------------------------------------------MSRKVKFDSIAICS--TLNQMVNYVVI-------KEHKLHSNNVYN-----IRLADENEKFNHEEWDDNLKEIIVRNYN-------------WEDINYHNYEIKEHRNIIDKLIEKF--------GSDSSEFGSYPLKEEKI---LWNITGGQRHF-V------------MAITEYVYNH-----RPEDVIVYFEGD------KEKMY--YYAKNKNIQQEDILRNKDYN--------------MTIPIALRLM--------------------GFAVSKREFN---------------KVSEYYNFLISNNANEFREKCKLQSISKINDKKPEDLYE--------------------QLESELKWYKKFYDIYCNSKTLRKL-----LINSNKFTTDSTGKTKFDMIKEDIKAYIKEID-----------------------NEIKSKTNTNVNVNDVFNGKGFDTLKKS--------------------------------------------------------------------------------------------------------------------------------------------------------------------IGNHL-N-GKV---FGYILEHMTLYKVLDVIKSNKRLL------ENIADIDTSVKIKYET----------------------DKSKDKLGLIDEFDILIVTKKGKVVMLECKS----------GGMSSDNAKSHN-YSI-----YAVA------GVYGAPILVCPIKDGDVGKKETFDTKVIVSGKKACKENTDVYEHVRS----------------------------------------------------------------------------------------------------AKYAADKAKL------NIFYIDRIA-----------------EDIKKIIKR------------------------------------
297619080|Metha|Methanococcus_voltae_A3                               -----------------------------------------------------------------------------------------MNNNEKYNLVICS---TLNQYVNYNII---------QRFCENKLIDKIYNITFETNSNNLHNNNRWDKNLKEVIKNKNL--ISEDKIIDIIISDDKIGNIDLIIKCFNRLEDDLNDHKKPKYDLSKDENKKPKYDLSKDEKL---IWNITGGQRST-V------------MAIHKFIKEN----NRNNDLLCYLEGN------MGDVK--LLKVDYSKPGLKVKKLFNQNYDEN----------LTIEDCLKLA----------------------GFRDNDNKN-----------------------------GNNKNNDTKEEPFNMSDDEISQYG--------------------KLYDLYIKNQELREYFIN------------SNKQGNNLDFSDDENNEFKKLINNEEVFKKLK-------------------------------------EDWSKKPK--------------------------------------------------------------------------------------------------------------------------------------------------------------------------GTVFF---GYI-------LEKMVYAVLYNKYHKDEEK-------NTILEMKHSYKINFAN----------------------KEDIVDGHQIDEFDIILLTKKGKLIIIECKS----------GGMSGDVAKSHN-YST-----YATC------GVYGLPILINPLTDAELGAIHTKDSKGTYAYLFDKDYEYIRS---------------------------------------------------------------------------------------------------------AYNSARRAGL------EVIGIDKLTCGN--------------NILKKYLK-------------------------------------
431929775|Gamma|Thioflavicoccus_mobilis_8321                          --------------------------------------------------------------------------------------------------MTCSP--VDLRTGLLVGI-------------------------------GLVTNSLFEWLADIGTWFGGG----------------TVDDWLPVHRLL--------------------------------------AVGLFAGELLA-V------------AAYARGARKR-------YRPRVGVEPQ------PAQVHGLILFLSNLSAEQA----------------------RAVQAGLTTL-----------------------------------------------------------------------------DGLAAFR--------------------AAHGGLNWRMPLE-----------------AIAHHAPRLQHVIVICSAGRTGS--------------------------------------------------------------------------------------------------------------------------------------------------------------------------------------------------------------------------------------A-GQW-------P---LFRALVQRVFP-----------GAAFELRSAAQLDSR-----------------------FGAGIDFE---DVDGVAQATDDAYVHLLERG-----------------------LPH-----SEILIDVTG-GQKTNAIAATAVAL-------------------------------------------------------------------------------------------------------------------------------------AEGRRIQY--------VACDRDTCT-----------------CHLNVYDVTYDG---------------------------------
397171360|Gamma|Alishewanella_aestuarii_B11                           ------------------------------------------------------------------------------------------MAISPSTALLIPI--SDHNIAQLYNC---------LAADYQTVVL-----LASKHFWPQRSRFIAVINSIKPDINLIE--------------ANLPEDAENYQALSAFVQHELLQK-------------------TQGYQL---ELNSTGGTKVI-P------------IVLLDLL----------PIKRVYYKGV------NHNYL--QSWQPGQPLSYQQIPLTSE---------------ISAEQALKLY--------------------------IDKM------------------------------DLAADKTDPYSMHEQAINIATEIW-------------QQYLKNDSAMHWLVTAPETATWAASKL----------QEAIKLTIPKQHQQNTAWQNWFTTLAAFSQGQ-----------------------------LSYQHPTLTLYSHKSKKHPANQ--------------------------------------------------------------------------------------------------------------------------------------------------------------------FKRWL-S-GDW-------LEQLVQSWLSEK--------------LPNNQLLFGVKPSTT-----------------------GEQGANR----ELDFICF-HNTAGYVIETKV-----------TTAPDQTPNKMVQQL-----VSLAENF---GKLKKVLLLSPLFFLEKDDINARQQ--------------------------------------------------------------------------------------------------------------------------FEEYCKSHHV------TLCRDK--------------------AELLALFK-------------------------------------
331266539|Bacil|Streptococcus_oralis_Uo5                              ----------------------------------------------------------------------------------------------MTSLLVELY--DRHVLEKNVYQ--------AFISDCDEILF-----LSLTKISNEEKLSLRQFIMEEVPHIQRV----------------TFRQLSLE-QLADQLDYCLAGY----------------------DQV---LLDVFGGDSLL-A------------LSLYQYGLDR-------HLPIVAMDVE-----RGKQYK--WVAGQLEKEDLDIPT-------------------LSIQQLIALR----------------------GGKMLKSK---------------RPI------------HSAQQIAAVKKLASSAIANPAHWY--------------------QVTQFFSLAKTNDLHAD-------------TEKILENNGRYYHYPESLIPLLVEAGMLCIES------------------------------EDKKRVAYSFPSQEAQ-------------------------------------------------------------------------------------------------------------------------------------------------------------------------VFCRN-K-GHI-------LEVYLYLLALES--------------QLFDECMIGGEIDWNGIFP-------------------EADNVQN----EIDVILR-KGRSITFISCKM--------------TDLSVEAI-NEL-----EVYANHF--AGESYLKLIVCTGKI------NPA----------------------------------------------------------------------------------------------------------------------------YANRCQEYGV------LVIRSEQIP------------NLI--PMLKKYSKRQKR---------------------------------
319789054|Aquif|Thermovibrio_ammonificans_HB-1                        ----------------------------------------------------------------------------------------------MDTEIWLLS--ARDVVPNLIFT---------LYRKPKKVRV-----FYTEWEVSKERAQGQKLVFERYGINCST----------------IEIKTYDHENITETLNSLQVNP----------------------EKV---EFLANVATKYT-V------------EVIHRWLTER------GGKSLYYMPDG-------------TVALFGGEKLYQIKEKV-----------------LKTEDFFNVA------------------------------------------------------------GLNIESVRPFKE-----MLGERYQ--------------------AAYSFYKNTALA------------------GRLNDLRKNSEIHRIEASLFKKLSKEEMKIVK-----------------------------------------------------------------------------------------------------------------------------------------------------------------------------------------------------------------------------K-KGWI------LEFLTYAVLEQS--------------GLFHEVLSEIEINYGIG---------------------EKRELKN----EIDITAV-RNNTLYYFSCKS----------GKLTNLNLEDHA-FRV-----GSLARRI--GGRFTVPILVTSKEL------PQK----------------------------------------------------------------------------------------------------------------------------KKEKVKLFGVVPLTIKELLELENNP-----------------SKLEEWEKIAHSYR-------------------------------
350552130|Gamma|Thiorhodospira_sibirica_ATCC_700588                   -------------------------------------------------------------------------------------------MSAQSTLFIAFS--TEQNIANLLPI-------LELIEAHDQVLW-----IESETAQSQKWSDGACEILAERGIHVER-----------------LQITDDPSRIEPAIRSHAQLV-------------------EHTGEV---KLIANGGTKLQ-M------------MALSRALNGR-------VTELLYNHD---------KYC--VLERYRKQADSLEPVRYHHYQRHT----------VDLPDVLQCQ-------------------NREMQPGREER---------------IWP------------GPLLELPQYGSDED---YTIEQHR--------------------KIYEWVKNFPEKP-----------------KKAYSYRQAAERAPHQHECFRKYILHATGKTE----------------DTPLKEGDLEEIYNIAQNLDLKAWKNTYKQVDREI--------------------------------------------------------------------------------------------------------------------------------------------------------------------APD---V-GHD-------FEEAVAARVQNWLHNNPPFA------EIVQSVWRNVKIKDQ-----------------------KKQSVSA----ELDVAILLKNGRLLHLECKA-----------------YDASL-KDM-----NSRLAELERSSSRLAKMFICVPDY------NSQEDWAE------------------------------------------------------------------------------------------------------------------KQQIKVEEMKKWPQF------EIIGFTLPQ--------QKENTFE--MQLEHWLGKWLPPHAA-----------------------------
227873218|Clost|Oribacterium_sinus_F0268                              -----------------------------------------------------------------------------------------------MVVVFEFL--SREPIENVITA---------MNFQVDKLVF-----FGNHEDIISQKEKTENFLKKYCAVESIV---------------FLPLSGSNLQSVLETMRKEIELE------------------LSKKAKL---FFDITGGESLMLVAFGMLSREYETSMHMYDIFKGK--LLELNAESLHCNEAK------EEPFNRDKQNDEVNAYELNVEFLNDKQHKGISGIATKRTIPMSLDKLIEMH---------------GGVINYKLQKDIKDV------------------------------PDEESREDILKIRKVMKQHSEHWN--------------------PFSEFLRENMNPDEE---------------GRVYRKETTVLKALADSSNKLKSAHKFYQIME-------------------------DLARAGAILDLKHSEGKYQFRFKNKA--------------------------------------------------------------------------------------------------------------------------------------------------------------------IKGYLWDGGSI-------LELYTYLQEK----------------GHSDECRVGVHLDWDGVLE-------------------GPAGIDVLN--EIDVLSL-QGYIPSFISCKS----------GKLSPQQCLHAL-YEL-----DTVAHRF--GGKYAKKRLVVTSEI------NEV----------------------------------------------------------------------------------------------------------------------------YQERALEMGI--------------------------------ELKVE----------------------------------------
298243114|Ktedo|Ktedonobacter_racemifer_DSM_44963                     --------------------------------------------------------------------------------------------MEKKKALLIVT--GGRAVPDVLTL---------LWLKPQLVTI-----ILSERGWGRPTQTSDVGIHGEAFVDLAK-----SLPNCQINIFRDVDVYDLEACLNACSQAYEPYP-------------------ASEWDW---TCHITSSPKVL-G------------IAAYEVARKN-------GIPCWVIDTT------GERIV--SMVQPTEVDKTTFFH-------------------LTLTDYMSAQ------------------------GRTLSR---------------INE------------NYRQFTKQKTYLAETLVNSPETTN---------------------LQSPLFWLKKQE-----------------GYMAKECLLKEIPPSSPLVDFLQSEHLLAIRT------------------------------NEAGEVFARFASLE---------------------------------------------------------------------------------------------------------------------------------------------------------------------------AADFIGT-GDW-------LEFYVWNAIIQSGF------------ANEEHCQWGREV--------------------------LDGGVTR----EFDLLLM-YMAQLIVGECKA----------EREAFKGNKGHL-HKL-----RAKADVL--GGSYVSKLFITNQSK------TSASYAA------------------------------------------------------------------------------------------------------------------------FCESAKHYET------MVVAGEDL------------------SDIAAIIKEKANKPDYQRI--------------------------
148658079|Chlor|Roseiflexus_sp-_RS-1                                  -----------------------------------------------------------------------------------------MASVKIPVALLILI--GGRQTPNVLSA---------QFLRPDIIAP-----IASREAMRPGEAWEKVRRVLEQLSPRVL--------------DPHTVDAFDLNDIREQCAAAMDRF--------------------PDVRW---VCNITCATTIM-S------------IGAYEVGRMR-------NASVWYFDTA------GRRVV--TLAGQPPDGDPYR---------------------LSVENYLQIY----------------------NRAAQPTP------------------------------PPPVSWVALARQMAQAPDDAIEFR--------------------EILRRANADARF------------------TQPRRLAVLSLTPTMVQWCEQAQAAGFISAIH-------------------------------------QHSNHHEILQADGA--------------------------------------------------------------------------------------------------------------------------------------------------------------------FWDFV-N-GAW-------LEIYAWDAAQRA--------------GCFDDCCPGIEIPAQ-----------------------GGLSPMN----QIDLAAT-HAASLLIAECKT------------EARPFRTEHL-DQL-----RAITSMI--GGSFVGALFITARSQ------HKADAQALAA---------------------------------------------------------------------------------------------------------------------FRAQAQARQI------VVVTGDQL------------------NQLPDILTREATRPTFPRG--------------------------
163847825|Chlor|Chloroflexus_aurantiacus_J-10-fl                      -----------------------------------------------------------------MGGRGESASDAVFYTGEIVTTQPAIQDRYKSDHLFLLV--GTNPLPNFVAA-------TLMLRSQGQLYL-----VHSDKTRTVAERLARYWAEHHRQPQFVC------------------VNESDGADIRRHIEHALKHI--------------------GDKHV---GLNYTGGTKMM-A------------VHATQVIRDY--QKPQRPVTLSYLDAR------TNRM---YIEHGNEPAFMTEPLLYEVQ--------------PSIQDIVKLH----------------------AFRLQDSI---------------ARA------------VQLSELATVLAGVHQNPDAIKAWR--------------------TWCDEVLRKNTRTQKF--------------HEWDKENRLQNLHIELPTDKSLETVARQMSTS---------------------------FATSDSNFRLLEATKRSGFARIKH--------------------------------------------------------------------------------------------------------------------------------------------------------------------LCEWL-D-GKW-------LEHYVFDVLSQIRAQRPE--------SRIHDIGMGIRPQS------------------------ESDSPEY----DIDIGVM-QGYRLYAISCTT-----------DTNPGMCKLKL-FEA-----YIRARNM--AGDEACVGLVCMVDT------PENLQRQI-----------------------------------------------------------------------------------------------------------------------VRSWDAEGKV------RVFGRRDMP------------DLI--NRMAEWFLITGEGRHA-----------------------------
411119668|Oscil|Oscillatoriales_cyanobacterium_JSC-12                 ---------------------------------------------------------------------------------------MPNFTSYQADHLFLLI--GENPLPNYVAA-------RLLLKQGGILYL-----VYTTGTQSSAQRLKQILDGEGKSTGFPP-----------IQLIALEAYESDAYQIRTRIQKVLEDL---------------------NGKI---GLNYTGGTKAM-A------------VHSYRAVFEE-MHEKGQQAVFSYLDPR------RLEMC--IDREGGDRIRLKVQPEDLE---------------IKIAKIFQIH----------------------GWEWLSEP---------------DYK------------PTVPKAASAFAQFHTKPELGKLWR--------------------EWCNKVLRKTTRDQK---------------DNWLKEKELEKVDPLPLEIPSEKNYPEIIEAL------------------------KMLGCADGADALSLQEIQQTGFKDLSN--------------------------------------------------------------------------------------------------------------------------------------------------------------------LCKWL-D-GEW-------LEDYTLQQVQQVSGE-----------LKIYESAASFWIKDPAS---------------------REKRTKF----QFDVAFT-RGYQLFALSCTT-----------IDNKAGCKQKL-FEA-----YIRARQL--GGDEARVALVCCANPKDTNALKTEITNVFKSSP-------------------------------------------------------------------------------------------------------------------DSNTQSDSKL------TVFGREDLL------------KLS--NKIEQWIRENDAEAGR-----------------------------
428315987|Oscil|Oscillatoria_nigro-viridis_PCC_7112                   ------------------------------------------------------------------------------------MSSNDTFQDYKVKHLFLLV--GENPLPNYVAA-------VKLLESGGTVYL-----VYTNQTLSQKSLLQNALKDKGFSSKPVA-----------LDKDKRENNKSNAHRIYTKVKEDAGKI-------------------PTNERI---GLHYTGGTNTM-A------------VHAYRAIADL----PRNDTVYSYLDAK------TLEIF--IDEPNSDSTHRAVQLT------------------VPLEVLFKLH--------------------KYEWQENKKP---------------LPT------------PILPDAAAEFVRLYQDEKIAETWR--------------------RWSNTHRYNNYGELKRAK------------DSATGQWKSEDELSNLSLSLTGVHSEIIEVLR--------------------------QKLDASPSQLSLNVTKAKGFNSYEQ--------------------------------------------------------------------------------------------------------------------------------------------------------------------VCAWL-G-GIW-------LEHYVLKQVKELAQD-----------LQLGDSKMSFVIKRSQ----------------------TWEGGVF----EFDVAFM-RSYQLFAISCTT-----------SKDPKECKLKL-FEA-----YTRAKQL--GGDEARVALVCCCDD------DPSKSPRLDRYLKSQ----------------------------------------------------------------------------------------------------------------LEGAVTNPKI------AVFIRQDLPILK--------------EKIAAWVDLNKGKS-------------------------------
300868747|Oscil|Oscillatoria_sp-_PCC_6506                             ----------------------------------------------------------------------------------MNSNNLLDWEDHQVDHLFLLI--GENPLPNYLAA-------RTLLKEGGTAYL-----VFTKNTIFQKDRLQGEDGLHKLDIKCQP--------------VDLSNNESDAQEIYDIIKKRVEES-------------------AKEGKV---GLNYTGGTKAM-A------------VHAYRAIQEL-----KPDAIFSYLDPR------RLKMW--INQGNQKPVAYDVPLQ------------------ISLEELFTLH--------------------GKYLLTNFPP---------------RLK------------PYLQDLAVEIAKLHENQDSEKKWK--------------------EWCNKLTPIADLQILFP-------------AVGNLLGECLDLPTNKSLKDKAKAEGFSDFKE-----------------------------------------------------------------------------------------------------------------------------------------------------------------------------------------------------------------------FHTWL-N-GTW-------LESYALKKIQMISDDIG---------VRKEDIQMSFNIVEDKNKMNTNN---------------KAADAKF----EFDVAFI-KRYQLFAISCTA-----------KSKKADCKEKL-FEA-----SLRAKEL--GGDEARVALVCCYDA------PQEIEDEL-----------------------------------------------------------------------------------------------------------------------ARFGTRDPKV------KVFGRKDLA--------------NIGDEILAWVDGIEQEAKA-----------------------------
434407932|Nosto|Cylindrospermum_stagnale_PCC_7417                     --------------------------------------------------------------------------------------------------------------------------------------------MFTHSTKEQKKCIEEGLKNQNHIKVNIV----------------PIDLVKYESNAYHICDRVQKKV-------------------PKNDSV---GLNYTGGTKAM-A------------VHAYRAIYEK-----RPDAFFSYLDPR------SLKIC--IDRENNQPLEFDVPLE------------------LSLKELFKLH-------------------NNNYWLDHKPP---------------LFQA-----------FLPDTIAENFVEIYSNINLAESWK--------------------KWLKEELHSLTKK-----------------GEFWKREEDLKQIQTRGITIKYLPPKIRDILR--------------------------TDLYASTDELRLDITQKRGFSSLTQ--------------------------------------------------------------------------------------------------------------------------------------------------------------------VCEWL-D-GTW-------LESYVLQQIKKIEYD-----------FNIKQSGMSFYIKDPEYKRINKIT--------------WEDEPRF----EFDVAFI-IGYQLFAISCTT-----------SKSHKLCKQKL-FEA-----HLRARQL--GGDEARTALVCCSDT------PGYIEDE------------------------------------------------------------------------------------------------------------------------IKFSIRDKKI------RVFGREDLA------------NLA--GGIETWIKLNNQKVGG-----------------------------
440685079|Nosto|Anabaena_cylindrica_PCC_7122                          -------------------------------------------------------------------------------------MSISELDKYKVDHLFLLI--GENPLPNYITA-------QILLKDGGTVYL-----VHSTDTTSKAASLERMLKAVNVKPISLG--------------RQEANSCVIQDKIQTEVKNILKKH--------------------PNHTF---GLNYTGGTKAM-S------------VHSYRALFDI---SEVSNPVFSYLDAR------SLQML--IEREDDTPKSEIIKIQ------------------VKLEELFNLH--------------------ELPWKKNKRP---------------NPKPVLHDAAQEFLNAYLSVTPRNTD------NTAEQWW--------------------KWCKTQLHPQTKDKY---------------GFWYPETELMKISGITLDGAPENIKNILHQYQ----------------------------MLNSKGELDMQASKNQGFGELSD--------------------------------------------------------------------------------------------------------------------------------------------------------------------FCAWL-S-GVW-------LEHYVLHQIKNISANF----------LSIHESAMSFHIDDPNNR--------------------DDRYDRF----EFDVAFM-RDYQLFALSCTT-----------AGDKSTCKQKL-FEA-----HLRARQL--GGDEARVGLVCFHNN------PERVKRD------------------------------------------------------------------------------------------------------------------------LEATIRDKKI------VVFGSPDLK----------PDKFV--KKMQQWIHDNSPIL-------------------------------
146295541|Clost|Caldicellulosiruptor_saccharolyticus_DSM_8903         --------------------------------------------------------------------------------------------MNSNKILFITV--GTNPLPAYVVA-------KYFKDSFNNVVL-----ISSEENRNIYQAGTRAYAEKIRDTLETN---------VEKYHIISLSNVANPAEIKRDLKKRLESN----------------DILFSKDDIQKVHLNYTGGTKIM-A------------VAVYNFLKEE----YGDKFESSYLDAR------SYKLI--LEDGTVEPTFEDLREKVK----------------IDIETLLKLH------------------LYEVKRIESDEK---------------YKKAFGEKYYSEIISEIEKIVNDDDKRGKYLEWTNKYFR--------------------KVFRYKDESNKEKLITTPTKL---------SEHLNKEENKKLIEDFESLTPEFIWDLLDKFP-------------------------DGKKIITQRGKLWVPYRDSTKNKIED--------------------------------------------------------------------------------------------------------------------------------------------------------------------TIKFL-D-GEW-------LELYVYNQIKDQLIKK----------GLLQKGNFGRSIIAVKS---------------------KEDGKEF----EMDIFII-YGYQLIGISITT-----------STERHICKSKG-FEV-----IHRARQI--GGDESRAILVTGYKDPENPKSPKDLEEDLS----------------------------------------------------------------------------------------------------------------------YETGASTGKI------IVFGPEDWK-----------------DIGQKILREVFS---------------------------------
114568034|Clost|Syntrophomonas_wolfei_subsp-_wolfei_str-_Goettingen   ----------------------------------------------------------------------------------------MSKQEYDFTDLILLI--GTNPLPNYVVA----KYFFLTNKSLQRIWL-----IYSEKTEFYQGTGQYAEDIKKVLETEFK-------QSNVRYLLHNLSVISQAQTIKEQVAKILSKQ-------------------NGIKKI---HLNYTGGTKAM-S------------VHAYRALEGK----LGEGFSASYLDAR------DYRMK--FDKNPDINTGDLRKTIQ-----------------LKMSDLFSLH--------------------NSEILGNTNN---------------EYL------------ETISDSPRRDNIMQSIADLANQNK------------------LLDLRNWFNTAKQ-------------------GGLFSEGEKGEEKIKKIMASFNDNYKLLFNYL----------------------SKFPDNDRFCDEKGYWLCSNFDKNKNTKQ--------------------------------------------------------------------------------------------------------------------------------------------------------------------LNKFL-N-GGW-------LEAYVAWVISNNR-------------KEQNNVITNIYLKTRG----------------------KSGSKKF----EIDVLAK-NGYQICGISCGT---PLKFENQKEILPNTLKNKG-FEV-----ILRSSQI--GGDEARSVLVTLLNPTLAKNLENDLK--------------------------------------------------------------------------------------------------------------------------AATGAGQDKF------IVLGINDLPA----------------EKMWEKLKKHIYE--------------------------------
332798139|Clost|Tepidanaerobacter_acetatoxydans_Re1                   -----------------------------------------------------------------------------------------MDIFTSFTDLVLLV--GTNPLPNYIVI----KYFLKHNEKLKRIWL-----IYSEETNVQAGTEELAENITSVIKKEFL-----SNKPDLKFKHMPLSDVGSASTILDELQRNMKIE------------------VSSPNIF---HLNYTGGTKSM-A------------VQTYKYFLEN----FGKRCTFSYLDGR-------------DFKLKGDQSSAHVTKDLRYEIG------------ISVESLFELH--------------------GYEKKGGQNN------------------------------PSYPDTVKKFEEIIRLGKLNEYLS----------------WKKSTIREFFYEGSNCIKKKNRFLTHN-------NIYSDEDVKRFKQNFKDKMTDEIILELLKSIP--------------------KENSILDENGDIWVPDKSTTNKEYKERVGDS--------------------------------------------------------------------------------------------------------------------------------------------------------------------VENFL-D-GKW-------LEVYVYNVICQK--------------IKQNEKLNELYKKGQLIIDNNYEIKKK-----------NTEKKHF----EIDVILL-NGYQVCGISCTT-----------ASDDSTCKNKG-FEI-----IHRARQM--GGEEAKSILIACLEDKESRSIEDFYEDLK-----------------------------------------------------------------------------------------------------------------------DTSGSRTHEF------MVLGLKDLTP----------------EKLWEKIYEHIWGADL-----------------------------
18309009|Clost|Clostridium_perfringens_str-_13                        ---------------------------------------------------------------------------------------------MNYDFIITIL--DEHNESSILLA---------EKLKPKEIIY-----LYKKDEELKVLNSLRQFYLNKFPNCNFS-------------------DEKLGKDIISSIEEIIKRM--------------------KSKNT---AICLNQGNKKD-I------------LIMYTLALKH-------NIDGFFLDIP------KEELL--KLNLESVQCEKCNFVD------------------LDVEDIIDSI----------------------GASIVVDS------------------------------TEISEINIIETMTNYIASNLDLWK--------------------KYKIRLSDNSVFIHDE--------------SNPRSIKIDKELLSREEVMLLDKILNFLEENG-------------------------QIKVKELEQCLKVTFQNEF---------------------------------------------------------------------------------------------------------------------------------------------------------------------------IKGFIFKSGTW-------LEVLTKNIIEEI--------------KSIDDIKSGLLFLWND----------------------KESRVKN----ELDVVAI-KDSVLICVSCKD--------------SKKYDEVALNEL-----NVYSEQL--GGENVIKILVATHHP------IKSS---------------------------------------------------------------------------------------------------------------------------ISKRAKEMGI------NLVVFDGNK-----------------KAFKEELEKIIK---------------------------------
218263590|Bacte|Parabacteroides_johnsonii_DSM_18315                   -----------------------------------------------------------------------------------------------MKHQIILL--GKDITSVYHGI---------KEFGADHIHL-----LYTDATDHIETPMYPLLPTSIRCNRYKT-------------------EPYNGNNVIKVCRQIHQKY---------------------QGEF---TYNLSEGTKVM-A------------FAAFTVAKES-------GADAFYLTQH------GEVVHLSHFENHPLQTTLNNDEILS----------------LSGNTLTTYH------------------------------------------------------------DAKGLSDGDVKASMRIKQFIEQYP--------------------QEHARIQKFFSIF-----------------CKRQLNRLPASKIFANNLRFKQRNGSILITLR---------------------------------EYVLLRLHQSNA--------------------------------------------------------------------------------------------------------------------------------------------------------------------------IQLYF-E-GRW-------WETLVANQVRNWSMQQ----------ENSPEVWRSVIFQTNE----------------------KDTHPKN----EVDVLLN-NQQKLVFIECKS--------------GNVTQNDI-YKI-----DAVRETY--GGDISQAVLASYYPV------EKS----------------------------------------------------------------------------------------------------------------------------LQDKCKDLQI------HLFAPNFLT-----------ERSNYLNKMPAWLDKLADDLQL-----------------------------
255065612|Betap|Neisseria_sicca_ATCC_29256                            --------------------------------------------------------------------------------------------MHPIPHYFIIL--SEHNIAEYRAC---------LDLQPQNVHL-----IVTGWIAGKNAHTRFKNTLEQSEQFNGK-----------IHEIGFQSDSQLIGERTEEIQMWLDTV-----------FKAYCAEHHIANNA---ILNITGGTKIL-S---------QLLAAQTGIWQEL-------HYQAFQRDSN------QIHID--RLNPDNLAFLGEIVLSDR----------------FSLRDSLKLY----------------ADEIKKHSPNPIAK---------------HPD------------SLPLAQMRFAAQSMQQPENGNLFP--------------------AVMPVLENVWTQEDHQDQ------------KEILLEWQAFGLAQPDELKPFLEKLINLIDLQ----------------------------GQIRLDEKGLILPVKYNKKTLNY--------------------------------------------------------------------------------------------------------------------------------------------------------------------WRKWI-S-GGW-------FEQLIYTWFKENG-------------VKDEELETGLQLI-------------------------RGESQGN----ETDILLF-RKNQLIFCELKS--------------DLSSKSKLADPL-----RQVIDQSLNMGKVRRVLILSPKIQ------NDH----------------------------------------------------------------------------------------------------------------------------QKDESKKQKW------TAFERNCAA-----------------KNIQIIIAHDKEALKALTS--------------------------
384171751|delta|Arcobacter_sp-_L                                      ------------------------------------------------------------------------------------------------MVLISIL---GDFHSSILPI------FYEFKEEITKHIL-----IYDDSEHDTKQLKKILKGQEFFLSNYET----QDEKKLDFKLIPIKVKEDSFESIQQCYKEIIKHS-------------------QNPKEI---FLNSTDGLTSI-T------------LVLTNQLLEL-------GSNIIVYDRY------SNTY---NLHSKNSMTKHKVEKI------------------IDIKNHLRLK------------------------------------------------------------GYDLVGFTNRF------TLERRKP--------------------CIKEI-------------------------TQNLSQFKNFANTYTRTDSSKDFYKGLIQQMG-------------------------------------------------EN--------------------------------------------------------------------------------------------------------------------------------------------------------------------KEQFV-K-GGI-------FEEYIYWLIKDN--------------FDVDDIMTGVTVQ-------------------------FDKDVNN----EIDILIM-KDNHLHTIECKF------------TDNFKTSEYL-YKT-----DSIIDYI---DDDGKGMILTVGNK------NIGHQ--------------------------------------------------------------------------------------------------------------------------DLARAKNDNI------NFYAVKKFD------------EHHFLDECRRWFCIKGK---------------------------------
149195207|delta|Caminibacter_mediatlanticus_TB-2                      ------------------------------------------------------------------------------------------------MTLVNII---GNFITSVAPV------FFHFKEKISEHII-----ISDKKEIKKAQKFAKSIENFCNEFGYEI------------KNRIVLIEEDSYKEIKNFENELINKK-----------------------DV---YINTTDGLSFINT------------ILSYELLDKF---------NFISYDIF------ENEL---IITGNKKIKKYKCKN-------------------MDIKEHLILK---------------------------------------------GID------------KFTFALSHKYDKK----LLKELFY--------------------------------------------------NTDFSDFVVYLGQNKSFPKGFKKIKKILKQLN-----------------------------------ITLDFNK-----------------------------------------------------------------------------------------------------------------------------------------------------------------------------SYKVI-T-GDL-------FEYFVFEYLSER--------------NYFDDIKISVKV--------------------------SENGIKN----EFDILAI-KNNHLYIIECKN------------KKINKILDSLIYKY-----IALRKNL---DYDSKAFIISLDTK------FLEN---------------------------------------------------------------------------------------------------------------------------LELRANLNNV------FLISFKKL------------------NKIGGIL--------------------------------------
160899632|Betap|Delftia_acidovorans_SPH-1                             -------------------------------------------------------------------------------------------------------------MPALLSI---------RQFESAHHIF-----VNSKDFPAACMQTFIGSRDLHELTVDPW----------------------DDRAVHEQITELAKQF-------------------PEKTRI---GINLTGGTKLM-F------------AGALSAAREL-------GAVPFYFDSK------NRRVI--FIDSVRREKIRQI---------------------DSIETFLHLN--------------------SDGLEIAGSS------------------------------FMKDISPSRQL------LTETLWL---------------------HRDKVRRFYRE------------------LTDYNNAFRPFEICRDGFNFKLDDMEAVSVQG---------------------------------------YGLDLRFEKWPD--------------------------------------------------------------------------------------------------------------------------------------------------------------------FAKYL-S-GGW-------FEEFVYLQCKPYEDA-----------GVIQDLRINVKLNLNLEESKGY----------------SSFGVEYN---ELDITFT-DGYSLYVVECKA--------------GNVTQEQI-MKL-----QNLVRFY--GGIEGRGIVACCVPP------NTES---------------------------------------------------------------------------------------------------------------------------AKKKIKDARL------MLWSGASLS-----------------EQITAMMNSITERAEASEATP------------------------
163858564|Betap|Bordetella_petrii_DSM_12804                           -----------------------------------------------------------MKRFLLTWYGITDFRASLGFENTDGPIASALAGASYSDIIILGYTRTDNDASELIEA------QKTFTLELASIRS-----MGQEKDWKLTNQFVSRFANTSVAHEHFE-----------AWLKKKAAALGCNARIRLNSEKLYQLNDTEGIYASAMRALDGVEQEPGEKLV---TLYLSPGTPVMAF------------VWALAALSYPELKKRLIASSIIGKAPE------VIALPAEWLERHSSKQAAIRDISNGFDVTFHLFGEQRMPALLSIRQFESAHHIFVNSKDFPAACMRTFIGSRDLHELTVDPWDDRAVHEQITKLAKQFPEKTRIGINLTG-GTKLMFAGALSAARELGAVPFYFDSKNRHVTFIDSVRREKIRQIDSIETFLRLNSDGLEIAGS-----------SFMKDISPSRQLLTKALWLHRDKVRRFYRELT---------DYNNAFRPFEICRDGFNFKLDDMEAVSVQGYGLDLRFEKWPD--------------------------------------------------------------------------------------------------------------------------------------------------------------------FAKYL-S-GGW-------FEEFVYLQCEPYEDA-----------GVIQDLRINVKLNLNLEESKGY----------------SSFGVEYN---ELDITFT-DGYSLYIVECKA--------------GNVTQEQI-MKL-----QNLVRFY--GGIEGRGIVACCVPP------NTES---------------------------------------------------------------------------------------------------------------------------AKKKIKDARL------MLWSGASLS-----------------EQITAMMNSITERAEASEATP------------------------
420415389|delta|Helicobacter_pylori_NQ4053                            ----------------------------------------------------------------------------------------------------------------------------MRQFSAQKHVF-----ITSSSKNAKALKRFFEERKETNENFQIN---------TDRLHSIEVNVFEPKNIYENILEHTNEHG-------------------LKDKRL---CFNLTGGTKMM-F------------LAGLKASEYF-------QAPYFYIEEK------AQRLL--FFKNPSGIEPFAIPAIPI----------------KDVETFFSLH-----------------------------------------------------------------------------VPNRMIK---------------------------------------------------------------------------------------------------------------------------------------------------------------------------------------------------------------------------------------------------------------------------------------------------------------Q-NGI-------IDEKSLEKIQERKNLS----------NLLYEHRARIIPLYQ----------------------------------KINENYA-KDKTINICENNL--------------------KMFYKD-----HQVCVNI-----DGKEIKLRYSED------EDD----------------------------------------------------------------------------------------------------------------------------FRKYIIRGLV-----------------------------------------------------------------------------
210135173|delta|Helicobacter_pylori_P12                               -------------------------------------------------------------------------------------------------------------MPIFLGM---------RQFSAQKHVF-----ITSSSKNAKALKRFFKERKETNENFQIN----------TDRLHSIEVNVFEPKNIYENILEHTNKN------------------GLKDKRL---CFNLTGGTKMM-F------------LAGLKASEYF-------QAPYFYIEEK------AQRLL--FFKNPSGIEPFAIPAIPI----------------KDVETFFSLH------------------------------------------------------------VPNRMIKQNGIIDEKSLEKIQERK--------------------NLSNLLYKHRAR------------------IIPLYQKINENHAKDKTINICENNLKLFYNNH-------------------------QVCVNIDGKKIELRYSEDEDD-------------------------------------------------------------------------------------------------------------------------------------------------------------------------FRKYI-I-GSW-------FEEYIYCELLELLDK-----------QVIYDLRLNMILGVENTN--------------------AIQGDKHPIYTELDIAFN-DGKNLYVVECKS-------------GELKNKGVL-TDL-----STNAQIF--GGANAKCILISIDGN------LGQV---------------------------------------------------------------------------------------------------------------------------LQEKVKILNI------EFI-FEDFK-----------------KNIENYINNSRR---------------------------------
288927326|Bacte|Prevotella_sp-_oral_taxon_317_str-_F0108              ----------------------------------------------------------------------------------------------MSKIHIALV--GGQPMPIHVGI---------EEFKADKLIL-----VHSKESKELAEGIQQSVDLPCELQPFES---------------------VDYPKIYQAAEKLLGKC--------------------GQSET---IINISGGTKPW-T------------VAFVLLAQQC------PNTSIIYVDQN------NVGYN--LTTSEKKSISSK----------------------LDTQTILRYN------------------------------------------------------------NYPLGSYANFK------DITEADL--------------------KAAKDVEKIRKSNL----------------KVFKELTIDNKEVEYKPTGRKETARGSYVEWD--------------------------KKANTAYMVLKNKWGVNKLRCSSPH--------------------------------------------------------------------------------------------------------------------------------------------------------------------VIPIVFN-SGW-------FEVQVAEMLSQW--------------EKAQEVIVNATFDY------------------------SDKDTKN----EIDVIVN-MGNKLLFVECKT--------------QIKNLTDL-DKF-----TTAAKKY--GGMGVKMLFVTKERM------NNKAEEKC-----------------------------------------------------------------------------------------------------------------------RENRIIPFSI------QSGGLIDPQ-----------------KALFALLDNEMSNINTK----------------------------
310826967|Clost|Eubacterium_limosum_KIST612                           -----------------------------------------------------------------------------------------------MKTLIELYD-PAHPVKNILAA---------LIFKPEVLIF-----IGLKGSLTDRVQSLVERLLRRKGIEAEL--------------RFMEPDLKDGNRVVRMLEQITWEH----------------------ADC---VFEISGGPDLL--------------LALVGHFCAL------RGVPQLYKDVD------SQELI--WITSEGERREPLVLPK------------------LDISDLLLAY--------------------GARLERTDHY---------------YPNL-----------GDAAQEACIGRICQVFLRFLEEWP-----------------HVSIWFQYVCRNAAEEEH---------------AYDCLEVSEKRDGRVNMLLRQFKNLDVFYALQ----------------------------KAGAIHDLAIDSRRVCFRFENTE--------------------------------------------------------------------------------------------------------------------------------------------------------------------IRRLLTNQGVW-------LELCTYLSAAQT--------------GGFDDLVMSAVIGWDYEN--------------------KNHYPQN----EIDVVLL-KGIRALFISCKT------------SITKRSPYDL-YEI-----KTLCERF--GGDMAQAVLITADNC------LNTNHS-------------------------------------------------------------------------------------------------------------------------LYIRAREMGI------VILDINTIKKG---------------NLGRELLKIAAGRYHFPE---------------------------
406037801|Gamma|Acinetobacter_parvus_DSM_16617_-_CIP_108168           -----------------------------------------------------------------------------------------------MRILVLST--TGHPEANLESA----RYFIENKSNIDKITV-----LSTTYMDEQGKTDLLVQSLKLISQATIE-----IL------NIPNGYEESNMFAIQEMILNWANQH-------------------PAKDRF---IFNITGGTKLM-S------------IAMDRASMLL-----GSARAESFYQSR------GQHVV--WYQRQTNQIVYPINSN------------------LNMQQRVLSR----------------------GYQITKQQ---------------PIT------------DISLEQLRYAQ------ILIDVMK--------------------NDFQKGRRFCSFI-----------------NKLASMSDDENSLNVRFDNIQAEQAEGLEVLA----------------------------QITQEAFFSFDSTSSVIQFKSEE--------------------------------------------------------------------------------------------------------------------------------------------------------------------TRDYM-K-GGW-------LEVYSGYECYKALI------------GLNPQAELAINVEL------------------------KKKDTPN----EMDVMFI-HHAHLYCIECKT---------AKTMAHEQAKDVL-YKL-----SSLQDFG---GINQKQAVVSLYSL------KDY----------------------------------------------------------------------------------------------------------------------------NLTRANNSEI------RIFQERDLL------------NLS--QLISEWLQPKSINISQGISL-------------------------
169831952|Clost|Candidatus_Desulforudis_audaxviator_MP104C            ------------------------------------------------------------------------------MCRYWREDVAVAKAEAKSKVMVVLV--SEQRMQNLIPC-------FQKDSTITNVHL-----VRSSDADNPDSRLGKAWSDTKAVLEERK---------LEVVDADVAVDAYDPASTEKVVKRLLDKL------------------AHHKRTA---VVNFTGGTKCM-A------------VGAYLAARQA-------GVATLYVDTA------RRQLL--LRAHDDQPCAVPFELDG-----------------LSIDTYFRAY--------------------GLNPRVNDGQ---------------ILE------------RYAKIMTVIRRYWPGSAATLDMWG--------------------KHFDQKSSSRRKRRL---------------SGAVKVSWRPSDEVECELWAVLEEARLFCQEG-------------------------------------------EEFFASAE--------------------------------------------------------------------------------------------------------------------------------------------------------------------ARQFL-T-GRW-------LECLTYQLLRES--------------NCFDEVAFDLHLTEKNTALAAGPGEASPASTTA-----PTGGAAN----QLDVVTI-EQGNLAVFECKS-------------GNLRGQDTL-NKL-----QALWTRL---GTFARLFLVTSCPL------DEISGD-------------------------------------------------------------------------------------------------------------------------FRYRARAYRL-----ARIITREDLEDA---------------GKLKDAVLKAVGGS-------------------------------
260892866|Clost|Ammonifex_degensii_KC4                                ----------------------------------------------------------------------------------------------MSYAMVCLV--SEERMQNIIPV-------FQRGLDISEVYL-----ICSRDAEQENSPLRRALHDLQATLESEA-------SVKVKVWDQFVDAYDPESARRVVYEAIKDAR------------------KRTSAQV---LVNFTGGTKCM-S------------VGAFLAAQDV-------GVPCLYVDTA------NLRLI--RYDPGALSLESLPFDLAGR---------------LTVPIYLRSY------------------------GKLVHL---------------QPR------------QLLPAAFDFAR------DLYTLWP--------------------QRFSVIVSSLEKFAR---------------AISTKQTMVEAEGLNEQLVSLLLKYGAIKQSG--------------------------------------NYWEVVPD-------------------------------------------------------------------------------------------------------------------------------------------------------------------------WKPVLGG-GKW-------LEAMVFLLLKES--------------GHFDDIATGI----------------------------CVAGLEN----ELDVVMV-RHGQLAVIECKI---------------GSLKGAL-PKV-----RAVATAL---GRFARSFIVTSQLS------EKIPPV-------------------------------------------------------------------------------------------------------------------------YKARAIHYGV-----RDIVTAEDLP-----------------RVAEKVIAGMRGGR-------------------------------
121533434|Negat|Thermosinus_carboxydivorans_Nor1                      ------------------------------------------------------------------------------------------------MQAITLL--GDQVAPILMFA--------SLLPSSGTLHI-----LTTTAKQGRAQHLTAALAMLSPGLKVST---------------HILKNHYDMRSLSAMARKLIAGN----------------------GET---LVDLTGGTKLM-S------------LALYQAVQQT-------SAKAIYIDSE------TGVIR--DVTDASGHIVSERLPH------------------IPSNVVFRAY---------------------GKAACDDRR------------------------------WLPEGLPLLID------YIDNYFQ--------------------AWCDFFTWFNTSEF----------------KHKYTAAPTGEIHFQKDLATPHNSHGNLWPAI---------------------STVLSYLKALGWLDYRRVGQTVSIRMQSDA--------------------------------------------------------------------------------------------------------------------------------------------------------------------LLKFLQH-GSW-------LEEYIYPKISGRFQEVRKN-------VALYDYDVYAEIAA------------------------QGGDIGHVKANEVDVLIN-EYGKMLFLECKA--------GYSKSLFSNTAEQI-PKL-----ESVAHKT--AGYFARIAIVTHRRQ------DEIPPI-------------------------------------------------------------------------------------------------------------------------FRQRLQNARI------ELICREDLK-----------------DLAWRVACML-----------------------------------
399911746|Gamma|Halomonas_sp-_KM-1                                    ----------------------------------------------------------------------------------------------MSHLHVALV--TERPEVSLIPI---------LQLRPQRVVL-----VPCQASPQAAERLAILLRHEMSGEIEVE----------VCPTLATLDPMRCAIYANELAESLYREQ-----------------FDATNLSV---TLDLGECGTLT-A------------LLFQQAMQQC-------SADWLYVDTQ------AGVLY--RMDCDSTDRQPDTIAIEPV---------------LDVDRYLQAN-----------------GRKRVRALSDGAA---------------WRD------------ACQLRKSLTYYLAHHADRLAALLG--------------------ELYDMVHGPDGVLTEPDPRS----------GPQLRSGGERQRLRATPHFPATDALKVLNEAR----------------------------LLEWTSDDPHSVVIDTLE-------------------------------------------------------------------------------------------------------------------------------------------------------------------------GALYL-G-GGW-------LTEYTWLSTQEA--------------GLAHACCEAHILDLSV----------------------QHNHEPV----VSDCLAV-ERNQLLFVEWLI----------ARPGAEACLEQGLKRL-----HEILDHS--AGLSATRVLLACGEF------DKAKQRLT-----------------------------------------------------------------------------------------------------------------------ELQRRQGLRV------EVVESAELR------------HLP--ALLAKWKEHGRWPGG------------------------------
320162249|Anaer|Anaerolinea_thermophila_UNI-1                         ----------------------------------------------------------------------------------------MDISDEVAMILLCLA--GEQPIPNLLPA---------RFLQPAQTLI-----AHTSLDASRKSAQRLAGLIGNTRLFSVG----------------------DGYQIARILDAYRREM------------------GEPGDEV---VVNVTGGTKPM-A------------LAAFELARQR-------HYPVVYYQTEGPRGRDQKSML--YRYCFNEQGQLCLEEGYPRELPGL----------ITLDDYLKAH------------------------------------------------------------------------------LDGYHH---------------------------------------------------------------------------------------------------------------------------------------------------------------------------------------------------------------------------------------------------------------------------------------------------------NTRET-A-GKA-------LEDAVAQALK----------------PHVDEIKQSVVP--------------------------DGVKDQA----EIDLLVR-CGNQVGIFEIKT------------GGEGSGKKAV-DQL-----TTIAARE-YLGTYAARFMVTQASM------EVR----------------------------------------------------------------------------------------------------------------------------YKSLASALRV------EVIELKEYR----------SGRPLSQTDSQNLLTRVSNILPTH----------------------------
147678265|Clost|Pelotomaculum_thermopropionicum_SI                    ---------------------------------------------------------------------------------------------MNETIMISLV--GEQPIPNLLAV---------LYAKPLHAVW-----VCTDRTENISGRLCSVLKDRNVSVEDEP----------------VNVAPYDMVDIESKLKAYIKKK------------------RWEHSKI---IFNLTGGTKPM-A------------LVAYRLAEQF-------SCPFLYVQSE-----GKKSVVYCYQFTERGPELKNESEIPPV---------------LDIDLYIKAY--------------------------------------------------------------------------------------------------------------------------------------HDNYTETNEFKNE------------------------------------------------------------------------------------------------------------------------------------------------------------------------------------------------------------------------------------------------------------FEKMVHAVLK----------------AELDEVKNSVKPVP------------------------RLGGL------EIDLVLR-CGNCVGIAEVKT------------GKKARGKEGIEQII-----AAAEQRF--LGTYTEKFLILDREY------EQN----------------------------------------------------------------------------------------------------------------------------NRQLADAHRI------TVIELPSAQ-----------DGELSEGDRRKLVDKVKKALGG-----------------------------
163847856|Chlor|Chloroflexus_aurantiacus_J-10-fl                      ----------------------------------------------------------------------------------------------MPLALILLI--GEQPAANLLPT---------RYLRPDIAVL-----VHTERTKAIAERLQNVLEGGSINCVLLS------------------VDPYDLPAIRNDLQQFIQTN-------------------FKGHNT---IFNLTGGTKIM-S------------LAAFQVVSEF-------GTPFVYFQTE-----GGRSLLYRYRFTEQKDVQLQEQKEIPGS--------------ITLDDYLRVQ--------------------------------------------------------------------------------------------------------------------------------------VGKYTTAQPRDP-------------------------------------------------------------------------------------------------------------------------------------------------------------------------------------------------------------------------------------------------------------FEQQIHQTL-----------------RTIPGLEILASVR-------------------------PQNQPAL----EVDFLIR-LDNQIGVIEAKK---------------KGAKSGI-DQL-----QAVAEQR-YLGTYVFKFLVSADKV------DDN----------------------------------------------------------------------------------------------------------------------------NKNLAAAYGI------EVIELTSFKLTNGSLSKEDEDELK--QRIMNILKLKRHGYGNQSSQRP-----------------------
159897223|Chlor|Herpetosiphon_aurantiacus_DSM_785                     -----------------------------------------------------------------------------------------------MKILLSLV--GAQPLPNLIPI---------YHLKPDLALL-----IYTGGTVKQANNTAALLRSKNIETEIIC------------------TDSYDISKITRQIEEGISNF-------------------SAGNEI---YFNVTGGTKPM-S------------FAAAQVARKY-------NFPVVYLESE-----AGKSKLHTYAWKDFEFHLIKEDSIPPC---------------IALEDWLDVH-----------------------------------------------------------------------------LGLENWS--------------------------------------------------IEKVKEP------------------------------------------------------------------------------------------------------------------------------------------------------------------------------------------------------------------------------------------------------------------FEQAVIGILE----------------KNNIEILSAV----------------------------RSFSGQI----DLDVIYR-KGNHFGIIEVKF------------GEKGKKIEGI-RQL-----NTTGLHL---GIYSNKILIITEQP------GKS----------------------------------------------------------------------------------------------------------------------------QLALADASNV------QILSVNFNG-----------------STIDEESELKILNIIK-----------------------------
148655589|Chlor|Roseiflexus_sp-_RS-1                                  ----------------------------------------------------------------------------------------------MMTTLIQLI--GAQPLPNLLPW---------LHLKPDQTML-----IYTPQTDQVRQRIESVIGQCHS----------------------IRCDAYDIESLVKALDAELASQ--------------------QNSDL---IFNLTGGTKAM-V------------LAANQVAMKR-------GALVVYLESE-----RTQNVLYEYRYDNQQKLRLQGKTLLPEL--------------ITIEQFLDAH-----------------------------------------------------------------------------IGKGQWQ------------------------------------------------------------EAGPSKDI---------------------------------------------------------------------------------------------------------------------------------------------------------------------------------------------------------------------------------------------GGA-------FEQAVADAIRAR--------------LSQAEVKQGIKFLG------------------------SDRRPQV----DLDIVVR-CGNQFARIECKS------------QGKTTTLDAA-KQL-----NLVSELL---GTYTRKFIALSNDP------NPEHQAVY-----------------------------------------------------------------------------------------------------------------------EATRTTVIVL------SSFSDTNLSDNDQ-------------QNLAKTIAQAIGCTLGE----------------------------
390445843|Bacte|Nitritalea_halalkaliphila_LW7                         -----------------------------------------------------------------------------------------------MLNFVCIV--SEQAVPNLLFI-------RQFREKEAKFFF-----LSSKEMEERKMTKNIKAALRLPENRCFT----------------VLIDANDAMVIFQQLQNYAFPK---------------------EGKY---LVNITGGNKLM-S------------QMVFQYFMDF-------DSEMLYAPIG------SPDYQ--VLYPEVGRIPKDNSLK------------------LSLDDYLRAY------------------------------------------------------------GYKAESSLDY-------YELEPSP--------------------------------------------------SEIMRQLLQRGHPKNVDWISRASHQDYKKEDK-------------------------------------------------------------------------------------------------------------------------------------------------------------------------------------------------------------------------RYL-M-GEW-------FELYCFKLFKELFNLD----------NSQIACSVGVKSIESD----------------------SAYPFDN----EFDLMFV-YLNDLYVFECKV-------YLADVIRLDKISPPI-FKL-----ASLSQNF---GLQCKKFIAVLGQF------SDDQKSLDQ----------------------------------------------------------------------------------------------------------------------LENLRLSLGI-----NKILDQEVFAN----------------SKKRKYFEGRFAVQA------------------------------
379728156|Bacte|Saprospira_grandis_str-_Lewin                         ----------------------------------------------------------------------------------------------MSNTIVLLL--SDHRLPNLKFFQFLTNTKKINPDSNTNYIL-----IGTDKTYKLKYHEHVAMALKITEDKYVH----------------WLVSPESYEKTSLSLKGYLSQI-------------------KRSTNF---FLNITTGTKMM-A------------LAAKDTFEKYVVNTPSHSLETYYIPIN------SENIH--QIYPSLIEQEFKAS--------------------LSLKEYTTSY------------------------------------------------------------GFK-----------------------------------------------------------------------INENRSPRHLSLAEANEYWKLIKDNNYSSSNI-----------------------------------------------------------------------------------------------------------------------------------------------------------------------------------------------------------------------ASPFPKA-GDL-------WEHIVFHKIASNLN------------LSESAIALNIDIKPIHSRI-------------------KGTEDKH----ELDIIFI-KNDRLYIIECKD--LSHQEQNASKFPSKKVRDYI-YKS-----NSINQNL---GLYAKSFIVILCPF------KPNKDQQKS----------------------------------------------------------------------------------------------------------------------LDKFSKISNI------KIIIAQDFEG----------------KKFTDLIR-------------------------------------
379729055|Bacte|Saprospira_grandis_str-_Lewin                         -----------------------------------------------------------------------------------------------MNTVVLLL--SKQALPNLSFV----KLLKAQNSPIQRYIL-----IGSDFTEKNKFHLHLIEALGLKEGEYEL---------------WKIDAESYVQAKKDLAQQLAQAQ------------------HQAAQKF---WLHLTGGTKMM-A------------MAAQDSFKKHSKTTKSVQLGSYYMPFG------GKVLH--KIYPQAKSKKISLH--------------------YTLEEYFTSY------------------------------------------------------------GFDIQAEQAVCKAD---EMEAYWT-----------------------------------------------------LLKENNFDLKSAALNKYRLHKKE-----------------------------------------------------------------------------------------------------------------------------------------------------------------------------------------------------------------------------------N-ATL-------WEELIYHKVKTSLN------------LADDQIAISLKISSKYRNLKHL----------------KDSTNDN----ELDVVFV-LKDKLYIIECKS-----SKSTANRTIKKTAQEAI-YKL-----TAIKDGL---GLHATGVVAILAGD------KLDGASLER----------------------------------------------------------------------------------------------------------------------IELQGKAMNN------KFVEAQDLVS----------------STIKDCLEIK-----------------------------------
346225616|Bacte|Anaerophaga_thermohalophila_DSM_12881                 ----------------------------------------------------------------------------------------------MAKTLVSLV--SEKTIPNVELI-------KEFKSTIQRLIF-----VTTPRMEKSGETEWIIDAAGVRDFPVDR----------------IIVNPFDPKDIEHKLRTHSFEE---------------------TEEF---IVNITGGTKLM-S------------LIVHSVFRDL---GARICICIYYVTGQ------GKSYL--KIFPLIGKDHFVMEQN------------------ITLDEYLTAY------------------------------------------------------------GFKIEKPDQHCA-----CSSDYLE--------------------SFLKKFLNAKTE------------------YFDALNRLRTLRSKKGEKPIKIEDNGIVELLD------------------------------------YFNFHTERDGELTRK--------------------------------------------------------------------------------------------------------------------------------------------------------------------EINFL-T-GGW-------FEWLTYLRVKNDLS------------LDMSDIGLGYML--------------------------NKGDVQN----EMDVMFV-KDNKLYTIECKTGITVTEKTEDGKTKKRNLLADIIYKS-----DSLRNKL---GLFVNTSVFTLSKIYDEDSAAPFQNMKD-----------------------------------------------------------------------------------------------------------------------HLERATQSHV------HVFGRKDLTSG---------------NDIKKLLDIS-----------------------------------
340350164|Bacte|Prevotella_nigrescens_ATCC_33563                      ----------------------------------------------------------------------------------------------MKKVLVSIL--SDHLVPNYLFI-------KEMRGQYNELLF-----IGTPYTESKAIATHLENALENRKSNIKK----------------VILESDQYQEGVQSLENISLPN---------------------DVQY---IVNLTGGTKIM-S------------LIVYDFFRKL-------NSSFYYIPIG------KNTYC--NIEEENMHALQYR---------------------ISLREYFTLY------------------------------------------------------------GL------------------------------------------------------------------------HYECDNALLKDAETTFQFFEKQKKRKFYLSDE----------------------------------------IKNSQKAETAK--------------------------------------------------------------------------------------------------------------------------------------------------------------------DKKYY-A-GEW-------FEEYTYLRIKKELN------------LREQDIAMSLKIYRE-----------------------DAQNNDN----EIDVAFM-YENTLYIIECKVSMNGFSMLGYGKKPQQTIEEFL-YKL-----AAISKDF---GLIVRPYIFTLHKM------EKLPDGSLKS---------------------------------------------------------------------------------------------------------------------LQKRMQILGI-----RNIIDGKQLS-----------------KQKIDF---------------------------------------
313673574|Defer|Calditerrivibrio_nitroreducens_DSM_19672              ---------------------------------------------------------------------------------------------MRENVLVSIV--SDQTLPNILII------KELEQINFKLFIF-----ISTEEMERRGKTDTIVSTSKIDSRRVKV-------------VKVDQDNYLEILNKLNSIEEIKDKN----------------------IFY---YLNITCGTKPM-S------------ITLLDFYRDY------ENKIVIYIPV-------GKNYY--IDFYSGKKIDISYR--------------------VTVEEYLSSY----------------------NIKIENKK---------------KIP------------QHIDCLNDRKE------MTYKLWD--------------------FALNNIDKVNEI------------------IKNLRDTYKNNRNKISRDEIKDIAGELLNLIN--------------------------------------LDLESESHDRVKN--------------------------------------------------------------------------------------------------------------------------------------------------------------------WYNYF-T-GGW-------FEELVYLRTRDILGV-----------KENDHIVIGIQI--------------------------VKGGVKN----ELDVVVC-LENRLYYIECKT--------GLGEKQNDVFKETF-EKL-----ARMKDQK-QFGLSMRNYLLTLDKKVLYDVNGDLQ---------------------------------------------------------------------------------------------------------------------------KEERESTYGI------KFYGLKEIE------------EAGLDGIIKEIFGIKGD---------------------------------
206890262|Nitro|Thermodesulfovibrio_yellowstonii_DSM_11347            ----------------------------------------------------------------------------------------------MKHIHVCLI--SEQTIPNILGI---------FYFKPEEVLF-----ITTEQMLKREKTEAIVNTLKRLGLNIPF--------------FEIVVREDSIYDCHRKIAQWMEKH--------------------EEDNF---TVNLTCGTKIM-S------------IATYEIFKDY-------GSKMIYIPIP------KNEFF--EVYPLKKLSEPQPLPLR-----------------LGVIEYLTAY----------------------SLRVINEA---------------KLN------------RYKEESEKRKALTN---WIVTNYN--------------------SIEGLLSEFYK-------------------VLQKSRNVSSFDLTIEFPISNELQRDFLKAVG----------------------------FNISGRTISKRLSRS----------------------------------------------------------------------------------------------------------------------------------------------------------------------------EIRYL-T-GGW-------LEEYVFNSLNSIKG------------RGIDDVVMNVEIE-------------------------NIQGNKN----EFDVMFT-KDNALYFVECKS----------LSPEDEITKSSL-YKI-----GALQKEF---GLRVQSFFVTTSPHIIKDGQIRQS---------------------------------------------------------------------------------------------------------------------------VRARAEQFKT------EIIKPDEIV------------NFE--TIIRKKLKIMEE---------------------------------
406674483|Bacte|Bergeyella_zoohelcum_CCUG_30536                       ----------------------------------------------------------------------------------------------MKDLIVVIL--SDQTIPNVLFI-------KEFCKKPEDEIL-----FISSHKIQKEGKDQWIKKAVNIKNKIHT-----------------IEVDFNGKDIQEKLESSDIDF----------------------DEFDKKLVNITGGTKLM-S------------LKCYIFFRER-------GFEIFYNPN-------AQEYL--KIFPTTKNNQFKFTSK------------------LNVKEYFDAY------------------------------------------------------------GYDSKHNTIT-------QGPAYTQ--------------------RFFDWFLNK---------------------GNDFYHVIKKLQEKRNELSKKKNKNILISEVE-----------------------------GLELLLKEIDFPISEENKISKK--------------------------------------------------------------------------------------------------------------------------------------------------------------------EIEYL-T-GNW-------LEEYVYNKLKSTG-------------LTDDEIRIGVSR--------------------------KNENTEN----ELDVVYI-KDNVLHVVECKT-------YIVSKEKTSLPNDTI-YKL-----DSILKEL---GLFPKSYIVTLNQE------NEISDT-------------------------------------------------------------------------------------------------------------------------HKKRAKQYNI------SLISVEKLQES---------------NFQNQYFHL------------------------------------
328949014|Spiro|Treponema_succinifaciens_DSM_2489                     ---------------------------------------------------------------------------------------------MKETILVNLV--SEQTIPNVQFI----KWYFNKKQTPMKILL-----VSTKEMEQKEKSLFIKNALHFSDSFVEW--------------ETIHTDGNDISKTENILTDYFRDN--------------------EYKNI---IVNITGGTKIM-S------------LAAFDFFNNK------PNTEIFYQPI-------GKELQ--ELYPNKQKYDMFEV--------------------LSLKEYLDAH--------------------GISYKYDNEC---------------VKDWNYNKT------VYDLCVADNRELIKGMIALQNN----------------------SYFNNVYKRKDF------------------LDFTQIEEEKFIAINHPAATKENMIKILQIFG-------------------------------------FDVSRIEHK-------------------------------------------------------------------------------------------------------------------------------------------------------------------------HIRYI-T-GGW-------FEEYVYQKICNEYHN-----------VDEKNVALNVTI--------------------------QKGNDKN----ELDVIYLDKDNKLHVIECKS-------FVDGNEGNRVLNDAL-YKL-----QAIIKSK--FGLYVKQHLYTKSII------EKET---------------------------------------------------------------------------------------------------------------------------PLNRAKEFGI------DIKDGTQL---------------------------------------------------------------
116753956|Metha|Methanosaeta_thermophila_PT                           -----------------------------------------------------------------------------------------------MKAMLCLI--SEQHVPNLLGV---------HELRPDLLVL-----LETEGMKRREAANRFLKALAIGGQDYLT-----------RNEIVPLEDGDSIEETERALKGVYERY--------------------RDAEW---IVNITGGTKPM-S------------IGAYGFFRQK------KNARIIYVSAS------DQSRA--LDFSGGADIPLSHR--------------------ISVAEFLAGY------------------------------------------------------------GFDVLHYDKVQENE---ERSRRWL--------------------GLAAEIAARSQNGAILGL------------LANLSRISKERRGRYRGLKISESDGLFLNDGH--------------------------LREMIASSFGLACDGGHFTGALDKY--------------------------------------------------------------------------------------------------------------------------------------------------------------------AVRFL-T-GGW-------LEVFTWGLLRGL--------------DRVWDVHLGLQIGM------------------------KNEKLQN----DLDVVFM-TDQSLRIVECKS---------GGQEHDREGSDTL-YKI-----EAIRKQL--GALRVRSYLVTTSDNVIDSETGNIKEH-------------------------------------------------------------------------------------------------------------------------LEDRSRLYEC------NIVKPEDVR---SLAQMYLAGDVRLNARVAQVFNIRQAV--------------------------------
320161856|Anaer|Anaerolinea_thermophila_UNI-1                         ------------------------------------------------------------------------------------------------MILLTLL--GEQPIPNLLPL--------WQYREFSGVQF-----VVTPRTRPLAESLAAFIRQDRTLQHLQV------------HEPLDVEAYDLSQTRLRLIQALMSHI-------------------RAHTPV---TLNLTGGTKLM-S------------LAAMQAAYGL-------AVPLLYVSSE------TGEMI--LYTSDGIEQKREPIHVS-----------------ITADQYLQAH--------------------------------------------------------------------------------------------------------------------------------------GIESSPYQNFAENEKYAPIRSTKE---------------------------------------------------------------------------------------------------------------------------------------------------------------------------------------------------------------------------------------GDW-------LEEAVYQAALQS--------------GMFDDVRKNVYIRRRG----------------------RKDAVIN----ELDVVVT-RNGLLGVCSCKS-------------GKKLDKDDL-YEL-----EALSSRE-KFGIYCGKVFACATDE------IPEG---------------------------------------------------------------------------------------------------------------------------IKERASADKI------RLAFGKDVAQ----------------KAVQQLLESLKRF--------------------------------
149200063|Lenti|Lentisphaera_araneosa_HTCC2155                        ---------------------------------------------------------------------------------------------------------MENILPLLDPK-----------IAPEKVIL-----CYSPSHEDDANMQRDFCLNKGLEVEMLA-----------------LSQKHQLGCLQERFLHLDVKP----------------------SEC---ALNLSCGSKLM-C------------LAAYEFLDDD--------IFRFCVEKD-------------HLFPISEPGAFDYYDLDNQ---------------IKLEDYFALH------------------------------------------------------------GWEVQSLVRTKTVHHDELMDELFE--------------------RVDDFEKAIG--------------------LLNKLANDADDDGVLNMRHRRKFNEQQLELMG-----------------------------KLYTANLLTYYDSNSVTFSDQE--------------------------------------------------------------------------------------------------------------------------------------------------------------------AVDFC-R-GFW-------IEDAAYLAMKQ---------------LNVQDCAISVEIR-------------------------NEQGIKN----EIDAAFL-HENQLYLMECKT---------AHLAREGKGTQTL-YKM-----DTLVDYA---GLHTKGILASYRPL------EDF----------------------------------------------------------------------------------------------------------------------------DIRRAHDLGI------TIIQGTALKNFA--------------SHLNKIIEVS-----------------------------------
332524510|Betap|Rubrivivax_benzoatilyticus_JA2                        MQAARVESNLDVATVEPGDVVIGTLPVHLIAELNRRGAHYWHLTMNVPAEWRGRELSADDMEACGARLDEFRVVGTGTRSAAMTTGGAAPLGDNAPTLHLCIA--SGQTQPNLLPM---------LMERWDRVVI-----FASPKMLPEAERLKSMVEVLAQQSGRDG-----------EPIVVDLPGDADYPALKRAVERAVASL----------------RCSFPSHRL---VLNVTGGTKLM-T------------LAFTDALRSQ--------ARIIYCDTE------RGVLE--TIDSPGTAHAPLQPRL------------------IDLDTLLAVQ-------------------GYKTTRVTRVD---------------SPAFATMKQREALTARLVLRLPTTGTGLQTRRDGDTSWT---------------------SYGLAATLHALANAAVESARKDRQRFQPGQETQLLRGGFLDGPSRELLDQLSVHGLLRDPG-----------------------------PAADGRLRLVFADLD---------------------------------------------------------------------------------------------------------------------------------------------------------------------------AASYL-A-GGY-------MEEFALLSVAAVGLP-----------AAHFGANVGLDRLGRREG--------------------RKHGEMN----ELDVALV-WRNKLLTLETKA----------GRALVREAQGTL-NKS-----ASLKLSV--GGLLATSWIVTNARE------ADIPSDVLD----------------------------------------------------------------------------------------------------------------------RADLNSLTRV------EIVSGVAQL-----------QRLP--ERIAEWAGVDLPPGYRTWREIVDDGRDLGTGGAVPATPDTAGDAR
15641901|Gamma|Vibrio_cholerae_O1_biovar_El_Tor_str-_N16961   (1XMX)  -----------------------------------------------------------------------------------------------MAIHVGII--DQDPVRLVTPL-------LDHRTVSRHIIF-----IGDHTQTVIYQRLSDVLNKRNISTDFFE-----------------IPAGSNTSAIKSAIRELAETL------------------KARGEEV---KFNASCGLRHR-L------------LSAYEVFRSY-------HWPIFVVEPN------SDCLC--WLYPEGNNDTQVQDR-------------------ITIADYLTIF----------------------GARGEFNE---------------H--------------QLSPQLDQQLY------QLGERWA----------------------SNALELGPGLAT----------------LNYLATTCRKEQKLDVELSDKQQGYRELNLLL-----------------------------SDLVEAKIASYENGILTFINEE--------------------------------------------------------------------------------------------------------------------------------------------------------------------ARRFA-N-GEW-------LETLVHSTVKQIQDDM----------PTIQDRSLNVQVYRQL----------------------GEREVRN----ELDVATV-VNNKLHIIECKT-----------KGMRDDGDDTL-YKL-----ESLRDLL--GGLQARAMLVSFRPL------RHN----------------------------------------------------------------------------------------------------------------------------DITRAEDLGL------ALIGPDELK------------DLK--THLTQWFKAAGGN--------------------------------
1XMX  SS                                                                                                                                                              EEEEEE       HHHHHHH       H       EEEE     EE    HHHHHHHHHHHHH   EEEEEE                       HHHHHHHHHHHHHHH                  HHH  EE   EEE     HHH H            HHHHHHHHH           EEEE           EEE  EEE      EE                         HHHHHHH                         EEE                                    HHHHHHHH      HHHHHHH                      H HHHHHHHHHH                HHHHHHHHHHH   EEE  HHHH  HHHHHHH                             HHHHH   EEEE  EEEE  HH                                                                                                                                                                    HHHHH H   H       HHHHHHHHHHHHH               EEEEEEEEEEEEEE                        EEEEE    EEEEEEE E  EEEEEEEE                     HH HHH     HHHHHHH  H    EEEEEE           HH                                                                                                                            HHHHHHHH        EEE                   HH  HHHHHHHH                                     
392542688|Gamma|Pseudoalteromonas_piscicida_JCM_20779                 ---------------------------------------------------------------------------------------------MTKHVHLSFI--DTNFINTLTPV-------LDHNIDSDEILY-----LIESQQQQNLEDIKRVLGPRGVKVHHAF-------------IPTSRDSDTLIDSFHQLIDTLISEQ--------------------PDTQF---VFNASCGDRQH-L------------LAMYEVIRAY-------PIECFIIEPE------RDELH--WLVPTERANTILADK-------------------LKISDFFNLI--------------------------DGDI---------------TEI------------ANEGVVDIRYR------QLGAKWA--------------------TSQTDYSHALAQ------------------LNYLAASSEDNALISEPLSRSQMNSPSLQTLI------------------------------DDLEDANIAIRQDDKLKFANE--------------------------------------------------------------------------------------------------------------------------------------------------------------------GARFFAN-GGW-------LEEYVYATLLSLKKEL----------TILQDVAQGVAIKRRV----------------------GQGYVNN----ELDIVAL-ANNKLHLIECKT----------KKFSKGEGNQVI-YKL-----DSLSELF--GGVQARGLLVSYQGI------RTS----------------------------------------------------------------------------------------------------------------------------ERLRAKALEI------GLICEDDLG------------QLK--DRLRNWLRGA-----------------------------------
385809784|Ignav|Ignavibacterium_album_JCM_16511                       -----------------------------------------------------------------------------------------------MNTIFCLV--SRQAMANVLPV---------LMFKPKNVFL-----LATPEEKSCADNLEKLFKSKKINVQRKD-----------------GLDAYDYIGFKNFVKQQLEMQ---------------------SDDI---WLNVTGGTKLM-A------------LAAYEAFAEK-------DKKIIYCDTE------HQKII--SLFPDYSVTELKAE--------------------LTIEDYLNSY------------------------------------------------------------GYSIEEIRQIE------SVEDYFD---------------------LFSFIEYNNSMSS----------------FIEMFNTIREHLASENKVKQPKFTVTSNDQLF---------------------------QFQKNYDKYFIQFGKQKKSSIKVE--------------------------------------------------------------------------------------------------------------------------------------------------------------------LTNFK-S-GDW-------LEYYIFYILKK---------------KQNLSPLVGVKLK-------------------------NQEGVEN----EIDVMVL-KDYRLNIFSCKS-------------GKKDNQFDL-YQL-----ETLRSIT--SGTFGKGIFVTANRH------SEK----------------------------------------------------------------------------------------------------------------------------FLNRAKELSI------MVIQVN--------------------NKLNFDL--------------------------------------
257093005|Betap|Candidatus_Accumulibacter_phosphatis                  --------------------------------------------------------------------------------MAVLHDYSKRPMPLAPRILVCLA--SEHIMQNTLPA---------LRLRPAHVVI-----AASDAEPARKGADQVGQVLHDAGWPAGA---------VRIVEHAPDHDLASVARYARELATDLQHR-------------------HPGLPI---DLNASGGTKVM-S------------FGFLGAFAGL--------GDAWYCDVR------HG-----LLEHLGGAASLALPADM-----------------LRLTDALQMQ----------------------GYRVVADP---------------TWDI-----------DFASAAAARADLTDLLAREAPQLN--------------------GFFGYVNRLTRAALPQTRP-----------DGSLTRPFRREVIAERQLFRSNHELARLFEQS---------------------------AIWQWDADRCFVFADEA---------------------------------------------------------------------------------------------------------------------------------------------------------------------------AARYA-G-GGW-------LEEWTWLTLARLQAD-----------GVIPDGYWGTNVRIG-----------------------AGCGMPEMAGNELDAALV-WRNQLLVLECKT---------GVQISTEGGSQAILNRL-----DSLRRHV--GGALGETWLLTARRL------QQGPGCA------------------------------------------------------------------------------------------------------------------------ARERARAYRI------RLIEPEQLV------------HLR--TEVCEWMGVDGQPSTASTRGTAVGTDGSD----------------
121997423|Gamma|Halorhodospira_halophila_SL1                          ----------------------------------------------------------------------------------------------MTRLHIQLV--SAQLAGNLIPA---------LMERPEHAAL-----IVTPAMAGQAQLLRKLEEEAGIAVQTFE-----------------NAPDADLPQLHEFALGILEEL-------------------PAADEV---VLNLTGGNKLM-A------------LGFLEMLRDS-------VHRRIYTDTA------HGRLE--HLPEGNERAEAPTPQTSV----------------LDVPISLRAQ------------------GFRYHRAASADE------------------------------DWQREAGERKQVAKRLAEVARDHG--------------------DFLGALNAVASRSL----------------DREGRLVARDQAFDDPPYGRWANNLGWLRDQG----------------------------LLDWEGGAEVTFLDEE---------------------------------------------------------------------------------------------------------------------------------------------------------------------------RTRFL-N-GGW-------LEEYVYHRLRD---------------EGLDDVAMGVEGTWE-----------------------GTDKARN----ELDVVAI-HVNRLLVVECKT----------LRHGNEAADDQQLYKL-----DSIGDNL--RGFFGTSWMVSARQP------TDI----------------------------------------------------------------------------------------------------------------------------MRERARQHRI------RLIGPDELP------------RLR--DIVREWKAHVEPC--------------------------------
430760773|Gamma|Thioalkalivibrio_nitratireducens_DSM_14787            -----------------------------------------------------------------------------------------------MEIQVAIV--SDQVLANLIPA---------LMDRPERVVL-----VCSESMRQREQGKRQKSVLGRHDVSAHV-----------WNRDIPEGPLDAIRRFAWDLAEALQDQ-------------------HPEAAI---TLNATGGTKLM-M------------LGMVEAFRNV-------SKRIIYTNTA------QARLE--VVHDESSDENPPPMPMADV---------------LDVQQYLAAQ--------------------GFRLQTTDDQ---------------EPSWAAGAEARKPATKFLGRNASKLE------ELIGVLN--------------------ALAASVFLPDQRRDS---------------ADAMRDAHPVQHFRRSPRGIWRDALQQLCTVG----------------------------LLRWDGDCEIEFLNRE---------------------------------------------------------------------------------------------------------------------------------------------------------------------------AVRFV-N-GGW-------LEEYAWHIVRD---------------AGVADCRAGVRGVWD-----------------------GAEQARN----EFDVMAC-HRNQLLFIECKT----------LKFDSGQNDNEIAYKV-----ESLGRDT--RGLFGQTWLVTARTP------SDV----------------------------------------------------------------------------------------------------------------------------LRDRARQARF------EVIGPSELP------------KLQ--QRVKQWMGHLQGSCA------------------------------
381158059|Gamma|Thiorhodovibrio_sp-_970                               ----------------------------------------------------------------------------------------------------------------------------------------------------------------------------------------------------------------------------------------------------M-S------------LAFFEALWGI-------ASRILYTDTA-------------HRALEPIPGSRMERL-------------------VAPKQFFTKG-----------------------------------------------------------------------------SPRGIWK-------------------------------------------------------SALRELANASLIDWHRDSDTFVFNSLD-----------------------------------------------------------------------------------------------------------------------------------------------------------------------------------------------------------------------AAQFI-R-GSW-------LEEYAYHTLKD---------------EGVFDARMSVEGTWD-----------------------RGQTITN----EFDALAC-HLNQLLVIECKT----------ARFQPGQNDNEIAYKL-----DSLGDDA--RGLFGSTWLLCAREP------TEI----------------------------------------------------------------------------------------------------------------------------LIARARRANI------RLIPPAEL------------------AKLRDLVRQWRG---------------------------------
332290349|Gamma|Gallibacterium_anatis_UMN179                          ---------------------------------------------------------------------------------------------MSYTIHFCLI--SKQAAPNLLPI-------LDKSFKPKSAVF-----IVSKEMKKQAEYLSQVFKKQNIEVKLVN-----------------LEDEFNFSKTSEQLLELVSEY--------------------ENENI---ALNVTGGTKLI-S------------IAAADAFNLI-------GKPIFYIDTK------QNNII--FLSKDENKNWIENKALSTK---------------IKIETYLAAY------------------------------------------------------------GNQLMNKQQRINKDILNAMSILIR--------------------DYDKYKNALPKLNWA---------------SSQAKGTLRYKCGDDIKISVFRSLLNFLHSKN------------------------------------IITLKGDIIDFKNEE--------------------------------------------------------------------------------------------------------------------------------------------------------------------TRIAL-N-GGW-------LEDYVFEQVRGI--------------EKVDDILENAEIANENYEKNKGDFAQ------------KNKGNKN----EFDVLFL-SKNILHLIECKT-------QTFRSEEKNQKAEDILYKL-----ETLKDYG---GLMTKKCLVSYFEV------SEA----------------------------------------------------------------------------------------------------------------------------IMNRAKALEI------KVIQGKNI------------------ARIKQIIQEWI----------------------------------
261377478|Betap|Neisseria_cinerea_ATCC_14685                          -----------------------------------------------------------------------------------------MDILKKFDVQVCMV--SAQPLPNLMPI---------LSCPPKTVFL-----LVTDRMKDKAGVLAHIIKRRTQTEVIQI-----------------PVGNGEFEDVETGLLDILEKV--------------------VGKSM---ITNVTGGTKLM-A------------FAAMNFSDNS-----------FYVTTD------NQVYLFGRDFGNGQKAVLPADTK------------------ISIEDFLYVH------------------------------------------------------------GVDVISPMPVR------NIRQQWL--------------------PFAEQVAKSPMLAAA---------------TRTLNAVIAQAAGKNKQALSAHLDYAPDRDLK--------------------------QLLNIAEDCELVSVTGAELVFPSVE--------------------------------------------------------------------------------------------------------------------------------------------------------------------ARDYL-H-GIW-------FEEYVFGVVKSL--------------EGVQDCAMSVQIDLLS----------------------KEHGRRH----ELDVVFL-ADNTLFVIECKT-----RNYLSEKISSDERNTTI-YKL-----DTLGDLG---GLKTRKGFASLYEL------ASS----------------------------------------------------------------------------------------------------------------------------MRERAKGSKI------QVWEKNDIQGLK--------------KHLQNWIKQARNEI-------------------------------
258545119|Gamma|Cardiobacterium_hominis_ATCC_15826                    --------------------------------------------------------------------------------------------MPKYNIHVCIV--SDQPIPNYVPV-------LDNTFRPREVVL-----LVTGKMQQKAAALEQTLKTRCGVKTRQI----------------AIASEYDMQEMEDKVLGELIAL------------------DEAKENI---ALNLTGGTKLM-A------------IAAYRTFHDA-------GYPTFYFTAT------SNEVL--LLDDNERLTLQPPK--------------------IKIEDYLRLH----------------------GYQIAANN------------------------------QVQRSVPRERQAIGEELIQRQQYF----------------------TQAISALNGIIS----------------EGRSKNRKTLTFAKSENWGAFNELLDLFASHG------------------------------------LLKTDGDKITFADED--------------------------------------------------------------------------------------------------------------------------------------------------------------------SLRYV-S-GGW-------LEEYTYHIAASL--------------PDIQDIALNVQIENA-----------------------GNPHQPN----ELDIAIL-SHNVLFVLECKT---------ANLKADEKTQNAL-YKL-----ETLKKLG---GLRTQTAFISYREL------PRE----------------------------------------------------------------------------------------------------------------------------TRDRAKGANI------EIIEQKDLQGFK--------------TLLKKWMTR------------------------------------
220934968|Gamma|Thioalkalivibrio_sulfidophilus_HL-EbGr7               --------------------------------------------------------------------------------------------MTRYQTHVYLV--SDQATPNLTPA-------LDPDIRPERAVL-----AVTPQAEHQARWLTTVLERHGVHCERLS-----------------LDDAYDLDSLRQSFRSYLQRC---------------------TEPV---AVNVSGGSKPM-S------------IAAFEVFAHA-------DQGVFYVNPR------TDTLD--WLHPTGIPAQAIADR-------------------VGLEDFLEAH--------------------GASVHHLSRQ---------------AAP------------ASRLALYEEIV------RLRGRWK---------------------KHGSIGLLNRY------------------AQGARETLRSEEISPEHQRLLNELPGLFAEQG------------------------------------LLSWEGTRLVFPDEQ--------------------------------------------------------------------------------------------------------------------------------------------------------------------ARRLV-N-GVW-------LEEYLFSRLLALKDSL----------PAMQDLAANVVVRRNT----------------------DNGYVQN----ELDVALL-LDNRLWVLECKA----SNTFAPQNRVDQATRQSL-YKL-----EALLTPL--GGILARGMLVNVLPI------GVND---------------------------------------------------------------------------------------------------------------------------QRRIDNNPRL------CALTYRDF------------------DDLDRHLHARLAAQ-------------------------------
292492853|Gamma|Nitrosococcus_halophilus_Nc4                          ---------------------------------------------------------------------------------------------MVHEIHLALV--SRQATPNITPA-------LDPDFRPREVAL-----LVSPDMIRQADALTEVLSAYGLKVSRWP----------------IENAWDIEHVRDRVLDFLAGRE---------------------GEAV---ALNATGGTKPM-S------------IAAYEAFRAL-------ERPIFYVHPE------KDRVV--WLYPHGESHDLGDR--------------------VKLPAFLQAH----------------------GARLEKQG---------------GNQ------------GVSPARRELTN------RLVNDVK--------------------CLAPALT-----------------------TLNWAAAQAQKGLVSPPLNPAQRRNPLLLDLI-----------------------------GRFEEEGLLAWEGDGLRFPDEE--------------------------------------------------------------------------------------------------------------------------------------------------------------------ARAYV-N-GGW-------FEDHVYGVIFGLRARMQSKG------RSIQDFGRHLQVSRRV----------------------GRELVRN----ELDVAFL-ADNRLYIIECKT-----QRFDNSAPGPGSRGAAALYKL-----DALKDLL--GGLQGRAMLVTYQVL------PPV----------------------------------------------------------------------------------------------------------------------------DRQRARDLNI------QVCSGAETS------------GLG--KKIEAWVQ-------------------------------------
                                                                      ............................//..................................................................................................................................CARF.............................................................................................................................................................................................................................................//................................HTH..........................................................................................................................................................................................................................................................................................//................................................................................................RecB............................................................................//


PF09455_CARF

404484276|Clost|Clostridiales_bacterium_OBRC5-5                       MSNVKTFVTVIAEQAKGLLKKSIYNAPESKELYYGKEVSFPIINAINAYAKPGDNIKIIAIMNTESESAKYNFETIFKSELEDIKKSNGLNNLDINNIQIVNAVSDQTMNSNVNLFEDILNAIDDNETLYTCITFGTKPMPMMLFMALNYAYKVKMNVEIGAIIY-------GSFYSGTR----EALIYDLTALFYTNALLLELADAGESDPVGKLKEIRKKFFE
325678448|Clost|Ruminococcus_albus_8                                  ---MKKFISTIPLQPEGQLKINVYSAADNEILENSLETRFPIMIPVSLSVKKDDEITFICIIK-DNPNAEHNLG-YFKEEADALAEKIGFK-YNVKTITVPDNEHGEDLEAHLDTFEKLIDMFEDNDILTACTTYGTKPTPMVELMGLSYAKNVLKNVYIDRVVY-------GRFDHSTK----KAFIHDITSLFYMNEIISKFSPCMGDSPKNVIKALLGK---
154497284|Clost|Pseudoflavonifractor_capillosus_ATCC_29799            ---MKKFVTAIPLQAQGKLERKHYKAVGNLRLDMEETVSFPILTAFQGYVNPGEHSQIIAIRT-DSENARRNFG-ILEQETAELCRKRGIP-Y--PDIVVIDVPEDEAVTTHVATFRQLIDRFSDGDELFGCLTYGTKPLSEVVRMSIQYAYRVKKNASICCVVY-------GQIIRNSASEAKDSLVHDETALLRLDEIVRLLADQGVENPSGVLDALLAL---
333996015|Spiro|Treponema_azotonutricium_ZAS-9                        ---MKTVIVTMPM--KGAVYSLQYPVKGNSAIEYDGKVMFPINGILAKTLQPKEKVKIIFIVTLGGENMGNEYVKKFKDELLHVTSGINPD----ISEDIIELPFEPEKKVFEFLLNQLIEKIGKDTEVIADITYGSKPFPFILLCALNFADTF-NNVSVLYILY-------GKIDFPPKPY--NPMIYDITSIYYLQKLIGAMENRDAETALKMLNDVFTL---
328947250|Spiro|Treponema_succinifaciens_DSM_2489                     --MTKIVFVTLMM--ADDMHRRHFPVDGDSLIEYSGETYYAINSVLAQTLKKEDNVKVILLETNAGEKAGKKNAELFKNELNELNQA-GAS----ISYQVITSEFTGDKSKYKELYKSLVKNLTEGAELYADITFGIKTLPILILNALQFGEKF-FDCSIGNVIYLKTEFKEGKIVEGSQ------CIFDITPLYMLSSFTNNIECSSGERAIAALDALFEE---
Approximate domain boundaries                                         ....//.......................................................................................................................CARF............................................................................................//


PF09455_CARF_HTH_HEPN 

15899332|Therm|Sulfolobus_solfataricus_P2                             ---MKILIIAPLT-EVSE----------------EENEIRPIEVTN--W------------------------SNSPVGISSK---YSFLAEKKFL-EE------ER-------H-----EVKILTLVP----TE-------------------------------------------IRKNLNV----KFSNYNELVS------NILEALKFG----------------------------NDNIAVEVI----P----------------FEDSVSLGT------SLF---FSYLKI--YYA----IKT--FLP---------SL------IIL-DVSHSSSSFS------TL-VLTALDIAITDSLL---------TQQVENY--IYA-----------------------KVSKRNDSIQLISHMFKNMY----SIKL-------SEYF--------------LREMK-I---MKSENQANLPQFVGRAEFRRLGFCIENCYPL--------VVLHVLDGMDLEKLVSEEK----------------IMEIVVNNLEIKDGKLIQNVELLEGAT----------------YYVLAT-HL--VKRYKVK-----------KPFSVDNVRNIL--------------------NLTSPTCRRI-----SNQII-------------------------------------------------------DEMMIELNYLLRHL----------------------------GLREGEYSLEQIS-------------------------------------------NLLKQPLTEIIRKEESIGDILSRYKR------------------------ECGSINLS---------GI----GLDPGATIIKID------------SDKIY---VYYA-------------DECED------------------------------SV-----LS-----------KVK----DQMGD------------------------------------------------------------
48477130|Therm|Picrophilus_torridus_DSM_9790                          ----MIYIYQIIG-VTKD-----------------------YANVC--F--SIKKMDGF--------------DQYINNDMDGDDMLASTFVFKKM-PG------D--------------KK--IIFLW-------------------------------------------------PASLDSG----IDNFKNRLKN-----NGLNE----------------------------------DNYEIIIM-----------------PSFGTYNNKYYDF------YPQ---EIMLFI--FLD----MLK--RINADD--------------ILLLDINTGLNEYV------NLLID--AATNLFVALW------------------LFN-------------------------INNEKSLRIYKIISEPVLKGSKKVSI---------YI--------------QSLNKKAFFLVPYKKEFKIASVMEMNDDLKMSFEFK-------------FKHKRNYRNLINNVIIIYN--------------------------SIDMNTLSVLKESYNKLFSDSVFYDLKCS----IKELID-NF--SDLLNNM-----------DGGRNIKILNVN-------EIINF---ILTL-YLYCGFFKLF-----KDKIH-------------------------------------------------------LEKLDDYLELGNLI----------------------YNNKKINLPQNIRFLTRDIQE-----------------------------------------FKEMANNNVSSYYNKEDPEFKNESDK------------------NGHGDMERNFFAHS---------GL--DRESVDIK------------------GDKIIYKSDTDD------------------------------------------------KK-----AE-----------THR----KWLLKLSK---------------------------------------------------------
254415838|Oscil|Coleofasciculus_chthonoplastes_PCC_7420               ----MAIWIVTIG-SSDVQLDSDKISKKKGRREKQRSDKMWRNWYD--YD-ILG-------------------K-FH---NIT---FELKQIDNHV-TQ------P--------Y-----RIEPRVLGT--VYQY--------HSPQIQEEIWS-----------------------------YL----NFPLLDTFVN------RLKAETDQLDQIIVLLTDQSQIFSDYQTQHQSTCPYWQDTHPLQPI----LARYFQGEDKFPQTPCEWIDLAPNSN------DPG---LDEWDY--VLDLVRNELDSLPFT-AN-PNPATSQ------TVY--VSHQASTPA------IS-----SAVQFMSLAR--------FGKRVQFL--------------------------VSNEYHLERPANIISN--SQYL------RG-------IQVQ--------------QAKGL-----IQSGTPGAALHLLELAELKGSLEASVVAE----------LEKLVDFFNLNRSLADKSS------------------EFDLKAATARIVDGIALIERLFEQENYLPGIALLAAAQETFLRCAIMTEIQGRSVSLSI------------NGTQQRFPAE--------DLIQW----LRRGLQFVSTDDLK-----HYWSV------------------------------------------------------SGSSKEEVNKTIKTL--------------------KLETLKQLQFPIDDNRFKRQ--------------------------------------------PNQIGKNEFMLKWLRHLRSDFQPWKV-------LHWSCIQKNEAGEHDDDIRNQLMHN-------LQGM---KPEDVVKYLLGNQ------------ERDISVIQAYQT------------------------------------------------EVKPQFMAAIRLCGLPFTEPKLT----ERLQGVADAMRIKSS--------------------------------------------------
315651620|Clost|Lachnoanaerobaculum_saburreum_DSM_3986                ---MKSIILLAMS-ILNQ-------------NMNLNKEGMQFLVED---------------------------DSGLEIKDCR---SQLEPVVRYF-LK------DKECT----D-----EVDILMLCT----RP--------TLEEFIPNDKSKYVN--------------------KKGIELD----KVSAVSFLKE------RIEECSEKKCKKIVYKVFPLYREEGEVP----------VGLDAEIV-------------------------LDKNS------YEP---DYLYGM--RSV----ITE--IRH-AV-NENNKEEKSTP--FYI-VSHGGLRDV-------VL-SL--NAIISLMDGE---------GIRPGKI-----------------------------CGTNTSNHTIEDQ--RASF------DI-------FRFV--------------SGMQD-F---LNVGSVETLQNYYKESVYLYSSDKEDA------------EEFNKKLLDAMNKVSIGVQ---------------------YSNPESYISGLDDLKKVLDTDVDDKFEKTS--------LGIFKD-TI--KKDFGVL--------------LDPEKRTEV-------DMVER---CINK-KQYQQALTFL-----ESAFP----------------------------------------EFYRKNNIISFSSDPGINIEKFNNFFKKHIHLKDRDKSPNKIIEDFFTELEKRDEPNGVLNDSDDWKENLEEELNKHLEYMEK------------------------------VNSSNDSDSKIVIGSIYSFTTDIFPV---------------FKMHKVLKEIRNIFSHG---------KV-----ENRPN------------------ITKLD---KYMR------------------------------------------------AY-----LK-----------ALR----NLVEKSKVEKF------------------------------------------------------
315651626|Clost|Lachnoanaerobaculum_saburreum_DSM_3986                --MENGDQFQGVG-NDGK---------------------------------------------------------DIIIDDCK---SQGESIVRYF-LK------RMPPE----D-----EVNIIMLCS----RK------------TLEMDEKN-----------------------GDDGNGK----IHSAVSYLKE------RIDKSPEKGK----------------------------HKINYQVIKLYKNQLPTEHRLQEADTIDPSIPLIPASR------EEECYFP-DDELGAIAM----AAE--FIRSQKNQEKRSFR------LYI-DTHGGLRDVV------IA-LG--AVISLLSVGE---------AIRPKMI-----------------------------MGINMASGRIEDQ--SASF------NI-------FSFF--------------SGIND-F---LHFGNADVLSEYFDSKNEFSYLTGAD-------------PAVQKIAKQTIEHMKKISL------------------GAQMSDPKAFIEGLKELGNEFQTGVSEDGKSILKGTS----LGIFEQ-KI--KDEYGDL----------------LKAPNIL-------DLIIW---CVNR-GLIQQALTFI-----ESMLP------------YYYREKKILYFDNEELKGFGEDEYSAFNRYL------------NKFRFEKQDRDKEP-------------------AFYVYQMVEKAGTNTVSWAKPG-------------------------------------------SKTLLHYRIENGCLEVKSKWIRKDKTGNILLYDFIKKVVPLLQSHRTLKIIRNVFNHG-------NPDY----RVSLTN------------------LKKLI---IDYI-------------------------------------------------------SD------------LK----KLKK-------------------------------------------------------------
373459330|Caldi|Caldithrix_abyssi_DSM_13497                           MENLKKILITAIG-APKN-----------------------YQQVT--W------------------------DEKPDPIKTP---FPFLAVASKWNVD---------------------HI--LLLGT-------------------------------------------------KEALDQN-----REHYQQLLD------ELERFGLK------------------------------NSLSAKEI------------------------GALNTR------------DEFWNA--FTE----VVSNRLFKREEID------------LFI-DLTFGYRVQP------IL-IF--LAAYFLRETR--------PNIHLKKV--TYG-------------------------IKEADPPHILDM--TELI------YL-------LDWL--------------KAAQL-F---IHGGSAKELVLRIKTIT----------------------NDQLPKFVESFEDFTNAYA---------------------FNYVSYLKKKSERFLTAKNKDVKKFLNENYP-------VYSQVEPFI--HDFLKIF-------------KNKDQLSLQL-------NIARR---NFEE-GAYARSVLIL-----RECFI-------------------------------------------------------TLFCKVLNQTKNKF--------------RQKVELVLLNRVYFALFDEQKSIKLSVEENRL--------------------------------------AQETFRILNEAIPEKELQRFYRLWGE---------------------IRDIRNAVGHIKNFNKGEEIDFVELKNYLDTI------------------LQESKTILLSFVSHLDTRPQVKHTLQNLLSEKEEKRLFVIVNEGIHPILPALRQKYGNNIKYKILTAGNVDLDMEKTVAQQCK----KIAEEYHDYQIFLVPGGYSYLSITAYGVFQQSMGRHPIWLQYDPGQNRYVEKNLSPRRLLNGGGE
15920190|Therm|Sulfolobus_tokodaii_str-_7                             ----MKCLVYIAG-DVTS-----------------------YTTTN--Y--EFE-------------------GKEF---NTF---FSAHALAKLL-DP------Q--------------KI--VALLP----DSLVIHDNSTAQDLPTLIKGYKKMILT------------------RSNQLFK----DENMKKDIED------FVNKIDVRVIPNVGSGQAYY------------------VNKEGDLL-----------------AEGQRYKRIPY--------YKERSPIFIFNV--IYS----IFN--ELN-ESCDE-----------IIV-DLTHGTNVLV------SA-TMAVGSIFNCRFVA----------APIMGA--------------------------------PGNKVSVVEL--TEIV--KAMKDS-------LAIT--------------YSIEK-----VDERYFRDYSVTLKKLNPSEFKEMKELIERIK-------SDDPNKVISLLKNLRNGFA---------------IEGVRVMRELENYITGLENDLNSLSKAYNEWYNHSYFEKESRIVLSHFYS-----TLRVKDL------------IYSGNDLEVLE-------KILDL---YIKV-GYYDKAISLA-----RELPV-------------------------------------------------------AFCLNSRGGGVYSD---------------------DDKNYTECDNIVTEYLK----------------------------------------------KSSIVQFRNALMHGSLSKALNTEVKD--------------------GGINLKNEVKLS---------AI----EKYIVQ--------------------NLK---KDYL------------------------------------------------EA-----KN------------------KVINTKT----------------------------------------------------------
225378734|Clost|Roseburia_inulinivorans_DSM_16841                     --MGKNLLVLGMS-TLPI---------------RRDNEEIISNKCC--WE-SLSEKAGSMGES----------RKEI---EYY---SQLEPVSKMI-ME------REKNL----D-----KI--IIFAT----PE--------TQK--------------------------------KVRFQYQ----EQDKNESAVD------FYLSRM--------------------------------EGVTQDQV-------------------------LLIDV------TDD---NFIEAI--FKA----VEAIRKFW-KE-NKTEDPK------LWI-DTQGGFRNLN------LV-IN--AIISLLKNDK-----------IVPSG--IYS---------------------IKYIANSKEPNPIQDQ--TQTY------RI-------FDFV--------------SGINE-F---SRYGRAEQLEDYYKSTGEKVALEPIGMMK----------TIVENIQMCDMESFDCNLA---------------------------------AFRNYVKEKKDGDDNL----------LDIFWT-QI--KDDYGKL---------------LEDSCTGL-------DIIEW---LYKK-KFYQQAITYIESKMPKEWVSKGIIRYGTSESTLNTIKNSAHKNYERNDNFVISQIAFECFIW-------------TAIMDKKTKKSNIK-----------------KPLKWGRNQRYMKEFPENKIDVTVTEK----------------------------------------KDKERKERKKIGEICNIQIDSNKYDN-----------IMDMLLLYKLLKNERNNFNHM---------SD----SSLRAD------------------QNTLG---QAIR------------------------------------------------MF-----IE-----------CGR----KVYE-------------------------------------------------------------
126459892|Therm|Pyrobaculum_calidifontis_JCM_11548                    MGSGGGALVWLGG-DVSQ-----------------------YRQVT--Y--VVD-------------------GSEY---RSF---ISAAALARAK-SP------A--------------KL--AVIVP----ET--------LFEEGHCESYRKLLEAKSRYGG-------------RRLFARE----SDSFEDAAVH------ELLRRGFDCYVVPHPG----------------------IASPLRLV------------------EEGNEVRVERGG------AREFPSYGFNLV--FSS----VYL--ILSKYAKDSGR---------LYV-DVTHGTNVLI------SA-TL--LAAALLPIAY---------DAEVE----IYA-------------------APVMVRVEEGARVEFLRLDEATRAVGEVAAGG-------QAWKWLDERL--------LPVRYYREVGERLGKYRDVYSGVNALLKKGAQLLWALR-----------SGQLVAARRLVEELGEELE----------------EAEQKFSRLVSQELPLDDKPHEEWGRHAGEPPWPPVTS-----IALTLT-----KRAVSEL-------------RSGTNVEFVQ-------KGLRL---LAER-EYADRALSIA-----REWAV-------------------------------------------------------ALSLWRKGTRGEAK-------------------------------VGDSEWAKAEA------------------------------------------DLVKRDPVFERVRQYRNRLMHGRLSR---------------------DDNARLKLSDR---------DIEVELPTGLID------------------KEELN---KLAN------------------------------------------------EL-----LK-----------KLE----EET--------------------------------------------------------------
302870849|Clost|Caldicellulosiruptor_obsidiansis_OB47                 -----MKLIYQLGRLDTN-----------------------MEQQK--F--KIGK------------------DNEDYTEKAE---LSSLFLKKYF-KE------KNN------D-----EVKVILLYP----VS--------LPFNPNLIRDNSKLHEIS-----------------KKKIEEI----WEREDEYFNN------PYNYFESYFPYCN-------------------------EKDDFRII--------HSLGSYSYGKKRDDAKKVQFDT------TYG---DIVLEI--FLD----MIKRYLKMNNSISE-----------IYI-DISSGHNIYI------SA-ML--EAFRHFATFT-----------SLRHW----------------------------VDKRKRPKFFITIC--DPIL---------------------------------PGSENIY---QVYIEEQRFNVFLESPIKRWEFEDIKSENF------------EDMKKMLFDKQTCELL------------------VAVLERFLMTFSAIKNNIPLYLFDTYTIIDEPDE-------IQKLLD-EI--IEYLHVE------------IAKNYKNSPKL-------DKNKWIKIINTL-GFYLGIIDVI-----NHANI------------LKYK---------------------------------------KQKGVKKDDIKNIM-------------------KNIYNKFGLTNNIDILSVELDK-------------------------------------------LSPPDRRIAADILRSNFRNLLNRKNR---------------------DRIQRNFFAHC---------GL----EENFVI--VNEE------------NGDIY---VEYI--------------DDLP------------------------------EL-----RE-----------MVG----KMLLERI----------------------------------------------------------
146295119|Clost|Caldicellulosiruptor_saccharolyticus_DSM_8903         -----MKIIYQIG-RLDN----------------PGSAKKEFFITR--FKGEIV-------------------NFSR---ESE---LSAFVLRDFL-NS------QG-------N-----EAKTVVIYP--ISIL----LNEKIKDYVEDEDLKKELKNICENPSQYL----------KSPFDII----NRLPLESLRD--------------------------------------------DALVIHSL-------------------GTYLNNVELDG------SYD---DIVLEI--LFD----MIE--RYMKEDIDE-----------IYL-DISSGHNIYI------SA-MI--EASRHFAVLT-----------KLMHW------------------------------IHEEKRPSIYVVFSDPIM---------------------------------GSSAKTF---EIHIQPQSYTAFFSSPISKKEACDHNFSFL---------RNIYQEPQDDTKGNNKVLQ------------------KQQIRQKRKALKEKIEMFTILFSAIKNNVPLYLYYH-----TYHSID-EI--KNELVNL-----INHAKDQLIKDFEVSPKL-------NKKAYLDAIFSL-CFYMGIVEVL-----ERYNI-------------------------------------------------------TMFCQQTGFDLEKL-------------------GQTFAQIYTIFGIPMNYTMLGNE------------------------------------------ISNDTEKIQQHGEIDKWTRLRKIVDP---------------VKSISDEPDERNFFAHS---------GLEGNVTEVRYD------------------GEKVY---VRYI------------------------------------------------QV-----LP---------QSTID----CWLKKRV----------------------------------------------------------
20808981|Clost|Thermoanaerobacter_tengcongensis_MB4                   -----MKVIYQIGRFDKG-----------------------FMKTQ-EF--TFR-------------------QEKYTEVLTS---FVMKKFFQKK-NP------Q--------E-----KSMVVLIFP--------------VSLILNESAIKEVIES-------------------NDEAIEK----FKEKLERFKD------MVPNTLQEYSTDPYAFYSFHPHCK--------------IADDFFVI-------------HSLGGYKIFGEYIEFNS------DYN---DIVLQI--FSDMAIRYLNEYNRDNET-ME-----------FYI-DISSGHNIYI------SA-LL--EAARYFSVFS-----------GLLNW------------------------------LKKEKRPKIFLAFSDPIL-----PGT-------------------------TGMKE-Y---EIHIEELRFKTFFSSPIGEEELDNFNL------------ARRIAGKEKELKNVLQKLF------------------ENFLICFSAIKNNTPLVLYHFNFDAWEDVISF---------LKDFLE-ML--KRKLSGT-------------WESSPVLFKS-------DYLNT---ILSL-GFYAGILEVL-----ETKGI---------------------------------------------------SKYDYENGIALEEIKQLF---------------ASEENSIYKLFGLETHIPILGREVHNLCH----------------------------------------GGKKKEKSILNQATEEWSKVYNFIDE-----------------GKSSSFENRNFLAHS---------GFERNVTEVRKE------------------EGKLY---LRYD------------------------------------------------KS-----FE---------KKILK-----CLKKYV----------------------------------------------------------
302389107|Clost|Thermosediminibacter_oceani_DSM_16646                 ----MNSLIYQIG-RLDR---------------------NIIKKQK--F--TIE-------------------GKTR---SKQ---LSSFALKEHL-KE------NGEQ-----A-----KV--ILVYP----VS--------LPFNRTLENAN------------------------FGDFSRS----LKAVLRNPKE------EYLSNPKNFFSNMPYSS---------------------EVDDFIVI-----------------HSIGEYAGINFQG------KFN---DIVFEI--ALD----MIE--RYN-EEIER-----------IYV-DISSGLNIYV------SA-LL--EAVRFFSIWA-----------TLKNW------------------------------LPEAKRPEIWITFSDPIL------DN-------EAAE--------------YQLHR-----EKLEFKAFFASPINKEDINNVAKKIYEDD----------RSKKRKLSSLLENFLVIFS------------------AIKNNIPLAVYLFGYEDGEVIDETSRTL-------------IEDMKK-KL--YDSYAAS-----------PNLDKNTYSKGL-------LSLAF---YSGIAEVFWHYQIKN-----HDEDD-------------------------------------------------------GIDLDELKRIFDDL------------------------YSLFSLKPNNVFLGNEI-------------------------------------------SNTKRIMGKINIEDSTWHLLIKFHNK----------------EYEGRTPDKRNFFAHS---------GLEGLVTEMKKE------------------KDKFF---VRYT------------------------------------------------RE-----YTDKSGNKKSVKNLIR----EWLKEEA----------------------------------------------------------
337288659|Therm|Thermodesulfobacterium_geofontis_OPF15                ------MLIYQIG-RLDS---------------------GAFNPIK--F--EVN-------------------GKEY---TAQ---LSSFALRQSF-LE------NGEA-----S-----KV--ILIYP----VS--------LFLNKSLSNKN------------------------NPQTQNI----PIDFKKVIES------ILYNKAERFNYLSNPYPYFAKHPHS------------KEADEFIVI-----------------HSIGQYEGINFSA------TLE---ELILEI--FID----MVK--RYQ-DE-PF---SE------LYL-DISSGHNIYT------SA-LL--EAGRLFLTFY-----------KLQNF------------------------------LTKGKELNVFITFSDPIL------PP-------YERT--------------FKIHKGF-----LLEVKVFFSYPEKPYEYSLRQGY--------------MKFAGELAKENREIKRDLN------------------DLFSYGKFFYSAIKNNIPLVLYTQAYHSEERINEG------LQILIK-LV--KDSLTQN-------YQNTPKLNFDLFRKAF-------LMLAI---YKGI-TEVLKTYKIA-----KKEEV-------------------------------------------------------SISELREKFVEENK----------------------SLYKYFGLVQNRNYLS----------------------------------------------QEIKNNFDRNKDKFEKEYKLLREYIG-----------------GESEDFNPRNFFAHC---------GF----ERNSIY--VRKD------------GEEIL---VKYR-------------------------------------------------------ED-----------RLE----EIAKILMEY--------------------------------------------------------
302347816|Therm|Acidilobus_saccharovorans_345-15                      MGKALTLIVAPLG-SVKY-----------------------LRPAT--YL-AQDRRGRFSCRVES--------KGKV---PSA---AVTYVYLRRM--F------P--------D-----AV--VRVLG--LVPE----SLIAELGMASGPYWK--------------------------AVDEL----LSLQRRHIEE------GVESSSDSCGLLGDFIK--------------------EDNLELRAV----P--------------LRGTFRLSGGGSMRIDVSPY---D-SQAMAAYHI----SRK--LLE-LR-AADYDAV------YVVSDVTNAPNQLQ------VM-TV--RAVQGAASAL-----------SLAVP----------------------------------VTLGFSAL--DPYV-----DDR-------TELT--------------LSVTF-----QRQLPSIRLPTRRTSRLLSPRRCAPRDVV----------RALVGLHGKPIRAAISSLT----------AAAAS-INVGALFLMPYFLEDALEKLEGLGRGPSSSTCYSAAALDAGQLQRAILDLASTFVEEYFTL----------TKVTQGGDSVEVT-------RYADFNEDFETMLYLALAGGTTI-----KPEGG-------------------------CLNLNELARE--------------------ADNYSRRGLGITIT-------------------------TEIEHDNIVNAINSSK-------------------------------------------DEVKGRLASDGVCLYELKGHTSSSVN--------------------NEYTARNLVAHA---------GI----LENAVK--IKVRGDGSPMACLSGDCGDCR---IPCG------------------------------------------------KLMEIIKRS-----------LFK----VVNLDKAHRSPPGEASRGRLSLDM-----------------------------------------
242310034|delta|Helicobacter_pullorum_MIT_98-5489                     -----MHIILILG-TSGD------------------------KSIKHTY--IFQ-------------------DKQQ---EYR---NKRHNSTDFF-LS------LE-------Q-----QY--TILGT----KE-------------------------------------------SFEHQLK----IFADHPKYSA------ILEH----------------------------------FNNQAHYI-------------------------DPNDP------------ETLFDK---------ILE--TLKSLTDKT-----------ILI-DITHGFRDQP------LL-AT--LAALIAKVNF---------QNKIQLI---YA----------RDISPTNQPPQTPKQYRYEMLDEYINIGLKSFLLTSFIQTLTIPKISIQDKL--------------IEVLQNF---SQDLHKNNFKDLFSTSLESLKTELQKDK-----------TKALEELILQIKDITNDFE--------------------TIKSKKYEYEKFYEMATLMLAKNYYLIAATYATETLPQYIKHYFS-KHNILTQIDQI-----------DEYTIHNALNQF----ITSDIPNNEIFNYEKASFFKDNHKDS-----FEKFA-------------------------------------------------------KILKDIRDERNNLA-------------------HIGNSNIQNNLSQHLKNFKESFLDQ----------------------------------------TPFQSCDFTDLGDTEEITQKINSYFNDKFQYTFSHTFYKMRKQASQEPLNIKKYFQHR---------------FKKDPK------------------AQSIIQLLKKYK-------------------------------------------------------TN------------------KYLTKQQAQDFINIL--------------------------------------------------
15921291|Therm|Sulfolobus_tokodaii_str-_7                             -MDVKILIVTFWS-DINF-----------------------SNEKF--F--VFD-------------------EKGE---RTS---VEQEGLNETL-AE------AEFLKDN--N-----DVKIVAFLP----TT-------------------------------------------LSRILSD----PPPDYNQLIQ------RLEAEVKNI-----------------------------VKVDYVHI-------------------------LPSEGTIGNHVHHEGLGNFHFLF--YLK----LYE--DLLKESPDV-----------VLL-DLSRTFSYYQ------NY-AI--SATQLALDDY------VITTNRKNTILIQYA-------------------------RIDNTLVPLFV---KDFK------KV-------RIYD--------------YLTTN-----IKLSKEKGFSTQGKSEIYGLGKSLE--------------LGFPLILIYLLKNANKLVP------------------------PDEFEKMIINSMKVNKGEKYEIVTNFEAHETA---PYYFIGYHF--VNSYKKI--------AEESEISLESLEKLL-------ELFEE----PQR-KLIIREIEIL-----KDFSR--------------------------------------------------------LMKDEEEHLLDYL------------------------------------------------------------------------------------IRIGNARVIDWMKGEVSEDEKEECDV-----------------------NEDEMYSHA---------GLGRKFTKIMVK------------------EGKIV---VKYA------------------------------------------------ESCIDEILS-----------WVK----NIGKE------------------------------------------------------------
70606984|Therm|Sulfolobus_acidocaldarius_DSM_639                      ---MKILLISIWT-NLNN-------------------RENKYEIIN-----ERG-------------------EETEREVVES---KPSLAEVKFL-RE------SE-------E-----QVDMLVLLP--SFLS-------------------------------------------AYLKTQD----LPDSYVELKK------RIQEEVLKRF----------------------------QGIDVEVI--------------------PSSGTIDADG--FMHIHDNSLGNFNFSV--YYS----VYN--ALTRYNPDT-----------VLL-DLSETTSYLT------YY-TS--DAAKLAIQDY------------------YIT--------------------------KRKADIPLIEFSTDFAN------KI-------ITLK------------------------KSTIRNVDISDYLTSQEIKLAKGMPTLSK----------SELFAIGRALQLGFPLALL-------------YLLNGIEELTKPEDFMQKIEESITVSKKEQEKEYLVSSGVRAYNTAPYYFMGYHF--IEAYKVK-----------SETGEYTLDDLL-------KLIDV---YNEP----ARSLIKR-----ELEIL-------------------------------------------------------KRLAGLKDDGEYIL------------------------------------------------------------------------------------DYLIRLGNSRVLDWLENVPIGESKID--------------------CEISEYEMISHA---------GM----GRYFTIVNRDK-------------DGKIK---ISYA-------------------------------------------QECLKDI-----TN-----------WIK----SLGKEGE----------------------------------------------------------
381180790|Spiro|Treponema_saccharophilum_DSM_2985                     ---MSYTLISMVG-TGMY---------------KSDKNFEGYLETD--Y--TLGE------------------DMHF---KSR---LFMQALIECK-YK------EI-------D-----QL--ILLGT----ET---------------SSWDALVDK-------------------DNDEQDE----TIELWSDLFD------QCESKERGVSP---------------------------VGVSRENL----DKLETYLSGRFGINVVIRTHTHKIDG------DAV---EELFSC--YTD----VTS--IVK-KD-ND-----------ILF-DITHGFRSMP------VL-LY--QSLQYSLSQT-----------TNRSVEIVYG----------------------ELDMHDRKKGYARNL--SKYW------HY-------SELS--------------IALNV-F---NTKLDGFKLAELI--------------------------NPYWSAGSKAIKRFSEIVQ------------------TNFALQIADVAKQLKNALAQCNENVPSWLIKE---------VNPILK-EV--CALVDEN----------------SMAKTLY-------NYSKF---LYDH-HLHVQAVITL-----QVAVE-------------------------------------------------------TSIVEKFGTEANIG---------------------------------DYEW-----------------------------------------------WQKEGKDHLYNLKGGSWKELCKPLTN---------------------IEVFRNQIAHG---------GG----KNKEGNFPMAANI-----------PNIYKSGIRGIE------------------------------------------------NL-----FA-----------ALE----NMEQEE-----------------------------------------------------------
333999236|Spiro|Treponema_primitia_ZAS-2                              --MKHYTLISFVG-TGAF---------------KKDGGKEGYSEAS--Y--QFPN------------------GTTY---TTN---IFLEALLKSG-YR------SI-------K-----KV--ILLGT----RT---------------SSWDVLLADIR-----------------SDSSSPD----YGSLWSKIID------ECESAGISDESAALLE----------------------EALSKKLC-------------------------LPVAIKVHTPVIDAETIPEIFPI--YNT----LVS--ELAPET-D------------ILL-DITHSFRSLP------IL-VY--QALQFGLTGL-----------PPRNVELIYG------------------------EIRNNGLSPARDL--SQYW------QL-------SQIT--------------EAKNL-F---ARRLDGKRLAQLL--------------------------HDEWPQGEELISRFSTIVE-----------------CNLALDIPKWLKDANRDLGRPLKGTEPEWVLE----------IRKIVQSEI--VEKISPA--------------KGNRSLKTS-------EVLRSFSALLEQHGLFIQAIITL-----QVALE-------------------------------------------------------TRTIEAFGSPDDIG--------------------------------DYSAWH----------------------------------------------DIDGPNYQKNYQQKREALNVVHPLRD---------------------IESIRNAIAHG---------GYKKRWGSKASKGLSFT-------------AQEIR---DALK------------------------------------------------KS-----KE-----------AVQ----IFFDNVRPKDSVVEGQVP-----------------------------------------------
126465799|Therm|Staphylothermus_marinus_F1                            SSEFKVLLIAPWG-YPPS-----------------------WRDAK--Y--CLKSVKVGNISL----------KGCCIGCSSS---IAVYLILKSH-KK------I--------N-----NTRLLVIGT-------------------------------------------------DTVIEPI----NEDLRSNVKE------WFSTVGEKLLNTTSCEGVIKNNEWI-------------NDLHFGIV-----------------PGIGEYYGYYFKG------DIL---KIFLES--YRY----IAL--NIKDFNPSL-----------LIL-DTTHGLNILT------IAVLYATVAASIVYNKR-----------ILTINSEPYP----SGKGTKYCIEVKKKSNKSITKENEMPKLNIHDI--SHLQ------QI-------IDFL--------------RALNS-----LRFLNEKQLNRLPRRKMQNKYVELIDKII----------CMVEALRTGLIGLLFGNSK------------------LSSDKGIPFTINEIYKFMENIHKLNYDMEWFKPSLENNIVKYEPTIDENIIKYAPILDF--------LRNYIEEYSDCLKTI-------SLKEFAK-CLEN-KLERSGYWDR-----KQIII-------------------------------------------------------NETSNLTEIACEIK------------------------------------------------------------------------------------NDMGIETIDSNLLLEYWSKKKGFGNS---------------QGEKDKLVNPRNFAAHA---------AL----NFNILK--SIKVQNINGK------CEIVE---IIYD-------------QDKLA------------------------------KI-----LE-----------KIG----RKSRLYHCIEHYT----------------------------------------------------
156937120|Therm|Ignicoccus_hospitalis_KIN4-I                          ---MKALVISTWG-NSRA-----------------------WERVT--Y--RPDDHLK---------------DALEDVLEQE---VTSCNVLKLF-KK------E--------------NTRKVVLLP----IS------------------------------------------LLDEKAND----LKEAEDKIKE------TVVTSNENDDCRKDLKEIL-------------------NSSEVKIV---------LGSGTFLSNKVIKKFEVPFNT------VLS---DLYLKL--YES----LKEEYKRAEEE-LE-----------VIL-DITHGVNYYP------VS-SR--AILEKLLAVM-----------SHRGKSRLYVASSDPFVR-----------------GRGGSVKETMNL--EYHLIEKKAFPK-------NAFLT-------------LAIDIEFKN-VVKGKSEINDELEELKKIKKYIGLLSVPS----------LLAWSYLKYVLENNNAIKK-----------------AENLLLRISKELEKF-SIEDDKFKFSVEFNPKSVFDLIALIEVGEALK-DLKGEKNCDFF--AVEFDDLNASNNKYKDLMEDV-------SKRLWEKEFNDL-KLTIRSYERV-----KEEAR-------SALEELKNIDDLRNLAVSEEKLREKVEKEST-----------------ERLKCKLEELRKYI------------------MDGWLPYSFLRVGSEVSGGGESI-------------------------------------------RKKLQEEALWWAVWALRVNRDDCSAD---------------------EATVRNFVAHA---------GL--EMNVTFVK------------------NDKVA---YYLP------------------------------------------------SL-----EC-----------IIE----KLT--------------------------------------------------------------
13540945|Therm|Thermoplasma_volcanium_GSS1                            ---MKSIFISLWG-NPER-----------------------WNVTR--Y--SFN-------------------SKTC---ESI---TSSRVIYENF-KT------D--------------YC--IIYIP-------------------------------------------------NSIYPGI--YKDDTYLSQYQD------LINSKLCEFLNSKDTESAEFY-----------------KNSNKIIF-----------------PSKGSFTADNKNY------IFDFDINYIYSY--FYR----SILNYLESVDKINK-----------IIV-DITHGINFLE------FI-FL--ESLMYALRVY-----------ALSNK--------------------------------IDVNIEYYNS--DPYS------NF-------AILN--------------IYKIK-----SIEIEYKNVLSIISRDFINMYR-----------------HNKKDIKDYFKLNFNEDLS---------------------------------DYIKACSIMAQSVTVPY---------LMYLII-NI--YKKIYEI------------GSGGLEVHLNI-------EDNKIRQTFDNKINVNIETLAFL-----DTLIK-------------------------------------------------------INSSIKYDNGFKIP---------------------------DIYTFTDNFF-----------------------------------------------SRESYNIFIKNELRKIKSKKEHYDFD--------------------IGNFSRNFKAYA---------GL--LDGLYVLK------------------DNSID---FKTF----------HFQNQKID-------------------------------------LN-----------WIV----KNI--------------------------------------------------------------
159042072|Therm|Caldivirga_maquilingensis_IC-167                      DSEERVLVLAPWG-LPTL-----------------------WDEVN--Y--VIPRVSESGGKLCVRPINIEWNDVDK--VKSY---TSLAGVLRYI-TN------A--------GHKGFIDV--IIMGL----DTLAFPDTRSQSGNCNVVGILSDFTNTLRNG--------------KVNYRDI----ENTAYSLLKN------CISQYLGGFNSKADK-----------------------INIEVEIL-------------PGTGTYRAGNFNARFMG------GIN---NLNFTM--LYK----LYN--KVRYNKYSA-----------III-DITHGVNYLP------MI-TY--MAAQLIAKYL-----SARDNKDICLI--TFN---------------ADPISRQKTEATQERRLNIIEMQNISIEPHEFLKELTGRLNKEKIFRIVRTNHDKDKINKLNKLNNNYEDIRRRLNPSRITTSLEYGFALYLVTYLRKNNLTH-------VKDLEELSRNISNLCDEIY-------------------NYMNEAVDISINNNEVLISRIYDFETSPLLLSM-------AFDVVRNRVINVLNLDQL------------MDNEGGIDIEYLLKIPVSSVADT--ILSNEVDSIKRAAELF-----RDVAV-------------------------------------------------------NLLGMNKGILGGYV------------------------KYGNIHDFVNKSIIDI--------------------------------------------GRRSNDIREEIKNYSCDNQDSHDDSE--------------------CRFNDRNFIAHA---------GLERNITCIKIS------------------GDKVF---IKYI-----------------------------------------------DKC-----FE-----------DID----KHMENISKGNAK-----------------------------------------------------
206901350|Dicty|Dictyoglomus_thermophilum_H-6-12                      ---MNKLIVGFVP-KDSR-------------------------EFA--Y--VVD-------------------SKKY---KGY---STIEALASYF-LQ------D--------------SVNFRILLL----RP-------------------------------------------ESLDESW----EEDLKSRLIS--------------------------------------------IGMKEENI------------VVCKFPTNGSYEGKRFIT------DPKIISDFIFLA---------LKE--NYK-EE-KE-----------VIL-DVSRGLNFLV------LS-----AVEAYRRFIV---------AIKAKNI----------------------------LNRGNIPNFKYVYL--TPLG------EG-------------------------GGLSEIR---LEKIDAHFFFDYFKNYDRLPFDFETEK------------KEELCMKFNFIKKYITQIV------------------NTCIYTVKRGFVLAFLTIIDWKKVEEFLKEAEDK-------LNFLALMDL--DSELSEW---------EKTSEGEEIIKRKY--------AMNY---PLGNLWIYINLLKAF-----LEIYY------------------------------------------------------EYRDKIFIENDLKWV--------------------KIETLKDFNERIINGVFKEYGT------------------------------------------NVILCNELEKFEFSFKRGEIRESKGG--------------------HSDILRNFNAHA---------GLILDFLEQDPK------------------KGAITYKKEIHN------------------------------------------------KI-----NS-----------FLR----EWQKEIETYKS------------------------------------------------------
217076441|Therm|Thermosipho_africanus_TCF52B                          ----MKLFFSTFG-KISN-----------------------YKEVE--Y----SID--------YN-------ENTF---ESP---FLPDLMCKAF--G------V--------D-----TT--ELFLL----DT--------LVEKNDLLKE-------------------------DFKYEDI----ITSLENKYFN------YFKSKDY------------------------------KGNLNLHII----PGV-------------GSYKEFRFVG------NMN---DTYYMT--LIQ----LLN--IFS-RP-EVINSE----EIEVIL-DISFGINYQSNVLYRTLMDIL--PVLAYFKKVR----------FKLTNAEPVIN-----------------------TSAEGKNKINVYVV--EEKVFEQSISYK-------KDFA--------------KKTISVFRG-LSINERKEVGKNYIREFEKRLRNEKNMGL----------NNVFLNLELYLKSIYYGLP----------LLYLYAMNGADFKYVVDKSLEMYNSAIEIRDSNENLKMVLRKLEFSEGIKYLVLGSIF--KIYFENI---------YGTKYCTEIPYDEL-------KKLSN---FIWKIDEFKNQISLV-----LEKEI-------------------------------------------------------KEIESLFDYIEEGE--------------------EILFDLEMLKSRKNESIECEEKV-----------------------------------------DENTKKELEHENDELKKQNSIENFSR-----------------------KERNFIAHG---------SLSKNTFYLKKY------------------NSMVC---IRLN-------------------------------------------------------EE-----------EIC----KLGKAI-----------------------------------------------------------
150021543|Therm|Thermosipho_melanesiensis_BI429                       ----MKVLFAIVG-NLKT-----------------------FREKK--Y--RLNL------------------EDQHSELICD---SSLQLLSEYY--N------V--------D-----KT--VIFLP----DT--------LYTTCDINKI-------------------------PSSYDEL----TKLLAEEYDK------KIRKKLKI------------------------------NNFEIVIV------------PGIGTYKLGDGNLVFDGE------IKDLYNFSLYKL--YKL----LLEKEFLNGEK-VE-----------FIF-DISTGLNYHQ------SV-IS--SVLNDLLKLL------------------AYL---------------------------KDTSLTIVNS--EPIT------DL-------KEVLNV------------YIIDQ-----KKIFPGIEIQKIKRHKILEVFPYLSNEEKRYYG------LKFMKNLEQIILNKSGNKK-----------------IMEFFNMVLYFLNSLVYGLPLVLLYFNKKLKSNEIIEKSVKFFLEAIEIEN--NHVFRKL---------KFGEFFKYVVFAELFKEYFNNVIDDY---NTDKIPFEILEETSE-----KVWKV-------------------------------------------------------KEPSSDLNVNAFIS-------------------LSIKKELYEIKNSFLENIGEGQ-------------------------------------------EVVFTKGPNKGTDTQKFNNASNKYDK------------------TVNHDPRRNFLAHS---------GLSSGSFKLKKE------------------NDHLY---ISAI-------------------------------------------------------ED-----------KIK----KFLGILLKS--------------------------------------------------------
124027589|Therm|Hyperthermus_butylicus_DSM_5456                       -MRGEILAVAPWG-DPAG-----------------------WTYTR--Y--RLKA------------------GGKTVEVESF---TGLAAVAKAY-PE------A--------------RI--LIVAA----DT------------LADPAFT------------------------LTGYEDV----IDSARRYVKN------YLCQLQ--------------------------------GKAEVHIL-----------------PGVIAQKHRVFRG------KPT---DYYYKL--LDT----LIKP-AWEGETVKA-----------IVL-DLTHGINYMP------ST-AL--KAVEEVAALH-------ALAASLKHS------------------------------KAETVKVEVYNS--DPII------LP-------ADER--------------KKLAR-----NRQYPCKPAASIEPPTATIHLIMARRYTT----------LDLISNIDSLINTAEKTPVKPTSR--------ECTIGRDEKQELDEAVDEALKLLKMLRYGLIPQLVYYTAKY-----AAKLLE-KL--KQAYNTT----EKLWHEGITVKKTPEKLEV-------TRCRQLTEAYKTILYTYTIAKIL-----EEELI-------------------------------------------------------DTTTPTLNQAEKLR-------------------------ETLRHTAIIESIQSRE-------------------------------------------ISKLKKKLKANLIPTEWTPLATVYQM-------------QQQECKDKSILTRDLLAHG---------GW----HTDIIE--VKKQ------------DNTVA---FKVK-------------EEY--------------------------------KCQNRNIWQ-----------IIE----ELGT-------------------------------------------------------------
18311723|Therm|Pyrobaculum_aerophilum_str-_IM2                        ---MKFLVVAPWG-NPSM-----------------------WRRAR--YRIELRHKALE--------------GLGEGEVETC---SSTKALAELL-RR------R--------G-----DVKVLIFGL--DTVA-------------------------------------------QPAGGRT----PREIAEEKYR------EWARA---------------------------------LGVEGEVV---------------SLPGIGLFHGWRYEG------KPL---HLFNAA--FYH----ILK--TAEELKPSF-----------IVV-DLTHGVNYQT------IA-VL--YAAVAASVLL-----------------------------------------------EKEDRLLLYNS--EPYP------AE-------YSAE--------------TCIKE-A---QRVERREGVPQLTALDVRQLQDAVGAIRLL---------WALRRLAPLKIDVEIQSPE--LRR-----------RFDKVITSYRLLASGAAALLFPKAKFSGRAPEFYVPGEGPGAVPEPRIDIKVDPDRRVVSY---GEADEMYSVAVALHYLERAL-DELRAEDLVSF---LNRVAKHYKEIGVTL-----TSIVV-------------------------------------------------------DTTAKQLGRMVKAA-------------------------EALADKGVLKRIDGVI-------------------------------------------ELSQLEAMVLFERSNRALELAASWRQ---ALDEFAKVLSGEMERKISDRTLRNLLAHG---------GY--SHVAVEKV--VIKD------------KKIVE---VVYN-------------GEIVS------------------------------EL-----VQ-----------RLK----TN---------------------------------------------------------------
218884103|Therm|Desulfurococcus_kamchatkensis_1221n                   ----MRVLIEPWG-DPAS-----------------------WSYAR--Y--VLH-------------------EDSEVKRIEP---SFTTLPAHGA------------------D-----YA--LVYVL----DT----LSVKSLRHRSQEGGSLAGLL-------------------KSQDKPL----FESLKNETIE------YVKSYLCGDKV---------------------------PDQNIRVF----HGIADFYGGQAPAGAGGPSPEVRFTTD-----LGSLRLSILYET--FTR----VVE--ATRPRGLGEDLE--------VLL-DTSHGVNYFT------IT-VR--EAVFEAAAML-----------SMARASQVWL---RVYSTGPPPERRVVRRRDDPCKPESSGEPPEMDI--YLLY----KEAV-------HPWR--------------------L---VDYLAYAEVDKVVKQEAKEFE------------------GLAEELNKEWMEKLSPLVK-------------------RVVAAFRVAAVP--VLVILVKEALGGNGHLLKE-------MDDFAK-KV--HSEFHES-------IHVDEEKGRPVVRPGL-------RLLDGFRALLHA-RAIVEGVVAV-----AGGLN-------------------------------------------------------GGARASLEEVEKVK--------------------------GRLLKGSKIAVELVN-------------------------------------------REIAKIRDDPTGTIENARRFCDRYDS------------------ADAQVLVRDFIAHA---------GF----DYCLLD--YD--------------AQSRE---WAFR-------------EEKAR------------------------------KV-----YR-----------VLD----EIAKKLTK---------------------------------------------------------
227829654|Therm|Sulfolobus_islandicus_L-S-2-15                        LIFNIMVYIATWG-DPLG-----------------------WSIAE--YNSDQGKIRCW--------------TTLPLSKDRS---ILIVFYSAIF-AK------PREG-----N-----VL--YSFCH--EAKE--------ALSKANERVKK------------------------GDYIRDV----VRDYFYDLLK------CLNNCDKLV-----------------------------SNVEVIPI----PNL------------------GKVGGVSFEITAEAMRGLLYAEL--YKR----LKG--ENEIVGENE-----------IVL-DITHGINYLT------AI-TL--NVLQQLSALL-------------------------------------------------GAKLRVTNA--VPIT-------Q-------TEFE--------------IETVA-----KFNKDSFNLQDLKNTGVINSIKLNAP-------------LPLIYLCRRNRRKFEIPEV------------------KFIREDT--------KSQGILFSLKDKRV------------LRELEE-SVILSRIVEDY-----------VCDRINTYDDPF-------KVKKL---HEIT-KLFERFYSIS-----KSLII-----------------------------------------------------------NELNNITNKK------------------------------------------------------------------------------------KSGMVYEILAQPREDCNSMMKSIDQT------------------------RRNFIAHG---------GF----LKEFTY--YDNE------------MDSIY---YKIN-------------DECYG------------------------------NV-----LN-----KILRFNIYE----LIKENKK----------------------------------------------------------
170290067|Candi|Candidatus_Korarchaeum_cryptofilum_OPF8               --MSERICIATWG-NPQE-----------------------WKFAE--Y---YS-------------------EDQPQRRVRA---FSTLNILHEI-EQ------P--------S-----KT--IIIAL----DT--------LADPDK-----------------------------LEECGSD----YSCIEANVRE------KIGKYLCG------------------------------IEAEIVVL----P-------GVFSKRESGRQIIFRSDP------QKEFLPLLIYEL--YDR----LLN--VDG-EL-E------------VVL-DISHGINFMP------TL-AY--RAVTEVAAAL-----------AVARA--------------------------------EQVKLRVYQA--DPYP------SL-------------------------PREIG-----NRLARSDDLCKPASEDEPPSLR-----------------YNKIAEATFKLWDLSRYVAHYSERRLLTAPKDYDFGNSDELLEKALLLLGAYRLGALLQLGLLAKTTHIEDLERVMRKAVEFWRRKRRVVREINGL-----------KLESDKKFLTGF-------YLLLHGHAVLRGAKKLLSESESA---SLDEAIV---------------------------------------------------------TFKEINELKKLL--------------------EGSKVVTILVDREISKL-----------------------------------------------DNKVRKSGNIINDWTLYTDILEKPEE--------KSDGEPQREREDMEIFKRNFIAHA---------GFHDEVVELRMR-------------------NDIE---LRVR----------------------------------------------------PGEWD-----------RVK----GALKEAVA---------------------------------------------------------
15605883|Aquif|Aquifex_aeolicus_VF5                                   ---MKKVVIAPWG-DPTN-----------------------WQRVK--Y--SYN-------------------DHED---KYP---SATGIIIKAE--K------P--------D-----SV--ILVCP----DS--------LAEKRIPYKEIKIQCSGNLS---------------DKTQGNL----PFENYEEIKS------KVENKIKDFFSKNINFH---------------------KKPDVIIS-----------------YSFGSYNTLEFEG------QAE---DFFAGV--LKGLVYKFTE--YLE-KGIPEKIE--------IIL-DVSHGINYTT------VM-TY--EAVRTLAQLL------------------AYF---------------------------TEVSLKVLNA--DPVI------GR-------------------------NIQKP-----LRINEIEYYSSIFPNLVVYRIKKEDKEC-----------EQILEAYDDSINEIGDNMK-----------------LEREHIFLSAIIHGTPLYILTYMPSSKDLKAKIDN-------AAGYYEKNIIIENEIGEK---------------KIKVKRKL-------RFTEN---YITMLKAYFLSFILE-----KKGFS-------------------------------------------------------KKEEVLLEDINKLN-----------------------EMIFREFPVLKHRISKET-------------------------------------------NNINERRDNIPEDFLIYREINRRGNR---------------------DFEERNFFAHA---------GFEYNSVMLKKD------------------DKDII---LKVN------------------------------------------------EQNKEKIEN-----------ALK----EAIQSLLLRR-------------------------------------------------------
347524453|Therm|Pyrolobus_fumarii_1A                                  -MPAPTIVAGVWG-YPGA-----------------------WRPAE--Y--VFTS------------------KDASIARVAK---SSLEPLVEFY--N------P--------E-----HV--VIFIA----DT--------VAPREALREARSY----------------------SDVLEAV----VRWLYGWLRD------NTDAIRERL-----------------------------SRLSVEVV-----------------PNVGFYQECEWKF------AEGASPLDAFRALTLRV----LYE--KLVDVALEAPVVR-------LVL-DLTHGINYMP------VL-AR--EAALHAAIAA-----------SLTTG--------------------------------STVELVLVNS--EPYP---------------VGWSSDKPPRLEVHVLGIERVDAGYA--ALRASIDLVKTVLRNGNVRVKLASAP-------------GKLAPVLGTTLNTPARMLVERDGI-------------PAAVVTLYGLPLAAAYLAVDSELDVDNAMELYKTAIDYFRGYTRLER-QP--CRVFHEV---------GLDYAGLRSLLYAA-------SLVRHVKRAYAG-ALSDDTVCCN-----LETL--------------------------------------------------------EDRGVYIDELSEIA-------------------GRLATPYRTIVGTELHKIEETIRAVAKCR------------------------------------CGGGDGPRCEKPEALHFPIYCDDWPG----------------EKCKEQIDLRNLLAHA---------GL----EYNAIE--ATID------------ESGIA---LRYR-------------EGCWE------------------------------IV-----KK-----------LLK----TTARMLAEG--------------------------------------------------------
119720243|Therm|Thermofilum_pendens_Hrk_5                             --MSRVLVVATWG-FPGN-----------------------WLKER--YSAAVPPANVDKWHRLSEWSIGGYVEAHS---PTP---VEAKALSEMG-FD------V--------------GV--VVYAL----DS---------------------------------------LSAVPRLSVPS----DDDVRGKLVE------ELNKYVDGWLNKDPEGYGEVRGRAEKVAGLFVSGYFGEVGFPLDKV----STVVLPGTGVYALGPGSKGKRYVFRG------SPQ---NAAVAM--ELD----LLE--RVDAFKPDA-----------VVF-DSTHGINYLP------IV-AK--RVVERVARVYSALEGRKVCVATVQSDTPAGG----LAGLELGVMVVDVKVFSASPREVLEELLPHFDS--EPYR-MLKKDEK-------VKPP--------------DSLKELR---KEFGELKEVKPLAKALVELAGYGLTLYLC----------SKVRELAGGDFSSMAGRLL------------------ERVRGALYERDVA--SGGEVRVEHVYAFSDSVPGVLEAVYVLGRVVP-RL--AELCGVD--------EQGFMGVDRLLEVGR-------SLGLT---RLGE-RLLGYEVSDV-----KRRVS-------------------------------------------------------AARDAGIELEGRVV----------------------------PYAAVYDAVEGLL-------------------------------------------RKEGVGDSVRREAVEKFKEILGRGVK--------------------CDVDARNFYAHA---------GL----ERNVVE--VKVQ------------GGSVY---VRYR-------------EECME------------------------------NV-----RS-----------VVE----KG---------------------------------------------------------------
15669862|Metha|Methanocaldococcus_jannaschii_DSM_2661                 ---MQKILIAPWG-NFSS-----------------------WKKVI--Y--SFN-------------------GVEK---ESK---SSLSAIYDKI--N------P--------D-----KV--YILVL----DT--------------LSNLE------------------------SENYGDI----VKEVKEKTEN------FIKENLNI------------------------------DNYEVIVC-------------------------PGVGT------FYNKDFEKYFKF--YGN----LTDYYSFALYELSKRLDGDLE----VHL-DLTHGLNYMP------VL-TY--RVIKDLLEIL-----------AIK----------------------------------NKVRLVVYNS--DPYV--GREKEI-------LNIH--------------TVEDVII---KPSYDIKGMTLDFLDATKFVDKKEIGKIKK---------EINMNPKIKELRIMKQNIN------------------AFIASIV--------YALPLVYSTFFVKKDK----------IEIYLN-EL--IGAFISN---------IKINPEDKILKRYLYFGEGFNSLVKA---YFAS-KISEIPQLIK-----DELSL-----------------------------------------------------------EEIDELKNTL-------------------FKENPNSQYIKNEISSLYNIIN-------------------------------------------TKYKEEELSEILGNWTPIYKIRRENI--------------------DKFKIRNFLAHA---------GF----EKSVTE----IYISVENKNGKIELSEKTS---LRYN------------------------KNYIEEKNGIKRFIFKYKDKNG--KVEEINILE-----------KIE----EILLNK-----------------------------------------------------------
212224047|Therm|Thermococcus_onnurineus_NA1                           ----MKLLVVSWG-DFER-----------------------WKETK--Y--RFG-------------------GETS---VGP----STLPILQKV-IK------P--------D-----WT--VIVLS----DT-------------------------------------------IGKDFSS----VETLREDVRN------RVMDFLDRIG----------------------------AGREVDVI------------------IAPGIGEFTHGS------FRGSAMDAYYYV--LHA----LSE--IIPTKGDLE-----------VHF-DSTHGLNYVT------LL-TY--RALKDLLGIA-----------AVMNTVTFYA----------------------------------YNS--DPFV------PK-------ITKE--------------LNINTIE---TTMVKPTPLSEPLPGFDEYLCPYSMERAE----------FVRLKGSLNTLKNLRKEKK------------KLEAWIGSLLFGLPLLFLEEFPDIGRLESYIEELAETWGGAIAVNAEEKAVTR-RLAFGSGFGTL----------VKLLFQARITRGL-------LVEEP---YSIE-KLYSVSDRLF-----RGSTL-------------------------------------------------------QRVRVELGKIEDKA------------------------------------------------------------------------------------IKYARKGAFPRDIPLRDFLGFDAANR---------------------EVSPRNVLAHA---------GL----EANVVE--VSMEAWEPKRPEEEA-GRHTH---LKYT------------------------------------------------PVGLKKVED-----------IVS----RALKES-----------------------------------------------------------
126458902|Therm|Pyrobaculum_calidifontis_JCM_11548                    KAYDYVLIVAPMG-ALGG-----------------------YREVK--Y--VIPSRGSVGEEK----------GGQDSDKKHW---AVAFALYDYV-QG------VSKELYAFIQ-----DT--IIVNL--VKPQ--------NKEKPVKQEIVEQLKLLLNC---------------NDDSCTI----DENLIDTLLKLEGKTSEAQKTIDRLKELR-------------------------KEAKIHFV-------------PGVITRWIEEVLVTWRG------GNQ-----FYDV--LKG----TLVYYILSALKKSCHKRIA------IFV-DTSHGINYFV------TA-LK--EAVPLAATLY--LIHRIADGEPVEKLDICSYNSDPYPTPSRECQSQKGGDAQKDKAEQADKETPSLKIHLVERF------EM-------VYTH--------------KSETETY----TSINLYPVRSLVEDLFLTMGLKGIVNYL----------NQKWALGEDKWKSITASVV--------------LFLRGILGWSLSIAHSSNEDMLAEIGETVKKRGIRIEQRSDK---NEIAITYIWGSNRKIGTD------------VVTFASIHSSL-------NRLGR---CLATPRMIEGSPYVCYPTKELEKYI-------------------------------------------------EQFYAPPYREINLNELASVR-------------------NYLEGKKKSDESSVRDSLEEKS-------------------------------------------RDREYCKPLEGGKGFICGKREDADQQ-------------------AEGANPRNFYAHA---------GLSFELDWGALK------------------EEGEL---LCFS------------------------------------------------KE-----VE-----------RVI----NILASSG----------------------------------------------------------
330834913|Therm|Metallosphaera_cuprina_Ar-4                           ----MRVLVAAWG-LPT------------------------WKKVN--Y--CVE-------------------DTKT---ESS---SSTLALIDKY--K------P--------D-----KT--IIVLS----LSLFARYVNKLSALVNNKTVKYCDLEKKLR---------------NLVLNDN----SYGAIVEIKD------RIEKGEIEMVFAPGVGKFSLGSQ---------------SQPKVLTL-----------VENYWPPTRNKVNAESQGG------QTGTRGINLYFIEVYRR----VSE--AIRDSE-DKLE---------LYV-DLTHGVNYMP------YL-TT--EAVRLAAMAN-----------AKKGV-----------------------------------SIKVFNS--DPVL------VD-------NTLT--------------NECYQ-----INLVNSVNIESNYAFN-----------------------QIMREVLVRDSDRFKKSVN------------------VSCLGDFKVLKSA--DELKRLARAANGGIFVLINHLACE--IDRMLK-EIDRRLDISNI--------DVSVTQNGDEIRLEY-------NATSV---CEKD-NLSIQRILSI-----HSELA------------------------------YVHAMLKALSKI-------------NAPEVTLELLDKWA-------------------------DEYGDTTTSVIIK----------------------------------------------DEVDKMSEVSYLKDLLNNIMKSQDKR--------------------GKADMRNMLAHG---------GL----EKNVIY--IKIKGEDGKEIEDINKLGKEA---GKIN-KGDVTVSYCPDGTEGSD------------------------------EC-----YD-----------SLS----SILKEF-----------------------------------------------------------
352682420|Therm|Thermoproteus_tenax_Kra_1                             --MAKVLLVGVWG-FPPS-----------------------WRRAR--YIAEVDRKPF---------------RGSAGRFEGC---TSEGALVDML-RG------LGGPW----------EVSVLVVGS----DS-------------------------------------------VVNPGAA----VGDLRARAKE------LYQRWGRELM----------------------------GGRPFEVV---------------SVPAIGTYFGWRFEG------SPE---AIFLDV--FKA----VWE--RSEDAS--------------FIVVDITHGINFVT------IS-AL--YAAVAAAVGR-----------------------------------------------GKEDKLILVNS--EPYP------ND-------VESD--------------FCIQP-----QRGERRKEMPELRVLDVSNLQKVLRGVRELAAL------RSLRAVGRTRETRLGKLIW--LISNGAAALGFTGAAFEGWDPDFGPPTEEKPPQLTESRPRVENGVVRYEHAD-----LQTATETVL--HQIWTEL---------KRDVFDKRTLPEYL------SALASK---YEKHGHIYLSSIARV-----TSEEV-------------------------------------GLLQK-------------VAEAASLGEVEPEL----------------------WHLVSRHKREVREALKSGG-------------------------------------------IKKLIDHRIDEARRELQQERERLEKD--------------------IKRYVRNFLAHA---------GL----SPTAIK--RFKVEG----------GRIVG---IVYD-------------GPTVK------------------------------RL-----VE-----------HMV----KRTSRRSSD--------------------------------------------------------
319789691|Aquif|Thermovibrio_ammonificans_HB-1                        MQKAKRLIIAPWG-NPYG-----------------------WVVRK--YKLAVN-------------------GKEI-EDESR---TSLGLLAKAY-SS------D--------------DF--LVFVL----DT--------VYSAFYNKKSGCEPRERNKSC--------------PISYEDL----ITSVKIDIEN------WIRECASSEKLVELLNL---------------------AKLDIVIV--------------------PGIGSYDFEGITYQFSLPKPEPAGLFASWVATS----VLR--KLLDIGPEE-----------VIV-DLTHGLNYMP------VA-LM--EAVELALKVY-----------SVAFH--------------------------------RDVKLIVYES--EPFS---KVDSL-------NLFS--------------PKILD-----IRYKNERDILAVFFKRQPERAFNAKYFSFAYRIDKELGVSQELSRINDLIRGLKRNLG-----------------KEGDLKGPLPFGMTAANIVLYSMPLAAVYLAYDIPDTSYLLKVCDYLNELCDFSVKYGKI---------DSVNDSKCKVYPAI--------VLNW-----DAVRILLLSAAFL-----ESTLR-------------------------------------------------------IRLEMKKRGLIRFL--------------ELYERGVSREELKDILRFLGELYRPIAKAE----------------------------------------LGNLKRCCLDSKKGNECRCEIEVNKG------------GWPNKNCVKSFDPRHLRAHA---------GL----EKNLIEGRIDKLED----------KEDLI---LRYR------------------------------------------------DL---ECWE-----------KLK----NKLDEKNF---------------------------------------------------------
385805129|Therm|Fervidicoccus_fontis_Kam940                           GSKDQELIIATWG-APWV-----------------------WRKTK--Y--VLHE------------------EGVSESVESC---SSVFALAKKH-KN------A--------------KV--IIVGA----DSLLDYEQRQNGRGDDQICRDIFYEV-------------------ADKLGIEPLSKSMEKYSSYEEIILDAKKLISETAKRMSPEGLML---------------------NNMEAIIM-----------------PMLGKPSEVTFNG------GPR---DPFSVL--LFE----LFK--ITKDSSFGK-----------IYL-DLSQGVNYMP------SL-LL--QAAKMLASLS------------------LFD---------------------PSIDTKDVVEIKAFNS--EPAR------KLSEIALHEIYWEN-------------VGTIQVP---LGLGDSREIKVLDRRIEIKGDDGEKA-------------VDSLKKFNEKYDKIKGSVS---------------KVLKSLRYPVPLLLRYSCSTIEDYREFLNALDD-----------AFSLWK-----ENTVINS--------------DGKRIERRL-------ELNYW---GLYSYSLSYKACSQI-----KDSVR-------------------------------------------QNADGSTKPQNSNDVIMYLDEFDKKI---------------------ARKIYRRVSRAFEPIITNEVSN-----------------------------------------IDKKIEEKGEVLNKGECLELDELFEK-----EGDSEEKGSSASKGTREPDRRIVIAHA---------GL----QREYVEVCREKG------------GGRIY---LRYI-------------------------------------------------------AD-----------SPE----RILKILE----------------------------------------------------------
119720178|Therm|Thermofilum_pendens_Hrk_5                             -MGCRALLLATWG-NPAQ-----------------------WNTAR--Y--ELG-------------------GESD---ESF---TSLGILCRHL-SK------SGCEA----------RA--LVLVLESLLDA-----KLDKEPDGKRPGYAYLYER-------------------REELARLRGLLLEGRYGEAVE------GLRSVVEGLAKSAGAGCS--------------------GGVAVEVL----------------PAIGSFGGGVRFAG------DVR---NFHSFA--LLA----AAREVLRGGPAPSK-----------IVV-DLTHGVNFMP------TY-AY--EVAREAASLS-----------LLAGS--------------------------------RSVEMEVYNS--DPYP---------------------------------PGSEK-PSLSLNLVRREEVREIRLPSEAGSLVEWRGGRP----------PSRFEEFRARASRFMGEKV-------------------------YPVVASLYYPLPLALVYLASAQSWEE--------YLGVVE-EA--RSLWASY-----------TRVSGGTVERPV---------------YVNPQAVYAALLAAAACKAVREEGL-------------------------------------------------------SNDVESLEKLNERV------------------------------------------------------------------------------------YRRVSEVHYALIAQELSQVEAGRFEE----------------AAYPRKPDKRIMIAHA---------GLQKGFVRVERG------------------EKKLL---LYVG------------------------------------------ADGKPLKPEDPSAAE-----------SVR----SLLAKAGLKH-------------------------------------------------------
352682433|Therm|Thermoproteus_tenax_Kra_1                             ---MARLYIATWG-NPLA-----------------------WSEVE--Y--DCGD------------------GRRARSFTSS---VCAEADARVV-VA------L--------------DS--VVAAEGNNRAAAEAAREAGLPVEEVAEGGTGRAKYIV-----------------GPPDCGE----WRLRAREYVR------RLAGK---------------------------------AGVEAEPV---------------VVAALGRLGGWEFRG------WPD---LVLWEL--LMGLWR-VLK--GLEPKGQLD-----------IYL-DITHGINFMP------AV-AL--HAARLLASLA-----------LARGF--------------------------------ERAVLKAYNA--LPGT-----------------WQ--------------LAKVY-----SETFDSILFPQPPETDLGRALYYGAPLHFA---------LLSAGAEEPELEVELRCEG------------------RAVAYQI---VDRKARSSDDRGPAQRGGAQSAAP-----ERLYELLL-AVAASEGARGL-----------LAGGSRVWLKGL---------MQW--------GLVDRLGPTA-----RAVAK-----------------------------------------------------------AELNRLYTAA-------------------------------------------------------------------------------------QKLSAGECRRYAELLPFDLPERGDV--------------------CGDASRHFIAHA---------GL--LAHYTTVC--RES-------------GGEAV---VEVD-------------KETFK------------------------------CL-----SS-----------ARE----PKPSSAR----------------------------------------------------------
145591348|Therm|Pyrobaculum_arsenaticum_DSM_13514                     ---MRRLYVATWG-NPLE-----------------------WREVD--Y--QCD-------------------GRGVRRGFAS---AVCAEADKYV-VH------VL-------D-----SV--VTASG----GGQGRPLNPHAVEAAKKAGLKVVEKDGAVHV--------------EPPQCEK----WREYARRYVE------ELLRR---------------------------------IGIEGTVV--------------VTAAVGRLSNKTYRGT------PDLILSELIWGL--WQA----VKE--LGEPKGQLD-----------IHL-DVTHGINFMP------TA-AL--WAARLVASIA-----------LAAGY--------------------------------DKVVLKAYNS--TPNQ-----------------WH---------------YVEV-F---TEEVTHIQFPRPPRSPAAKALYYGAPIH---------------------YAHLCKEEQ---CH-------------EPPTAEP--------TCVDNEVHYPQPRTTPLQL-------YEILLT-QA----------------------GCPQSIPTLK-------QLKDW---HLVK-VLPPTASMVV-----RHELS-----------------------------------------------------------AIQKALGR--------------------------------------------------------------------------------------RKIGKCTKLIEILPYAAGDPNPCQDD------------------------NRNFVAHA---------GL----LADHTE--LCPH------------GDDYQ---IKIE-------------EATMK------------------------------CL-----QK-----------------------------------------------------------------------------------
18311725|Therm|Pyrobaculum_aerophilum_str-_IM2                        VRSMKRLYVATWG-NPLE-----------------------WQEVE--Y--QCD-------------------GARKRGFASA---VCAEADTYVI-FV------L--------D-----SV--ITAAG----GGRGKRVNPHAVAAAKKAGLRVNEVGEEVSV--------------EPPQCEG----WRAYARRYVE------ELARV---------------------------------IGIEAAVV--------------VTAALGRLGRRVFKGN------PDIMLSELLWGL--WQA----VKG--LGAPKGQLT-----------ILL-DVTHGINFMP------TA-AL--WAARLVASIA-----------LAAGY--------------------------------DKVVLQAYNS--TPYE-----------------W---------------HYVKV-F---SEEITHIQFPQLPKSPAARALYYGA--------------PLHYALLCREIP---------------------------------------WPSPPAVEPRCQGGEIHYPPLG-----VKPLQL-----YEELLTA------------AGCPPRTPTLK-------ELMEW--------RLVRVLTPTA-----RKVVH-----------------------------------------------------------HELNSVYNAL------------------------------------------------------------------------------------RNRKLERCTKLAELLPYA-----FED-----------------PEPCVEDNRNFVAHA---------GLLASHTELCPH------------------GDDYQ---IKVN-------------------------------------------------------LN------------------AAMPCLEI---------------------------------------------------------
307595267|Therm|Vulcanisaeta_distributa_DSM_14429                     MGGVKRVYIATWG-NPLE-----------------------WRAVS--YKCTDE-------------------DLCGSREREC---RDTYSSIKCM-SN------A--------D-----IY--VIYVL----DSVITASAGQQNPKAVECARKYSLCANNECSKL------------APPSRVGDLSGWRDLVKGYIE------CIVRELLGDT----------------------------RNVRVVVT-----------------SLRGRLGDWEFAGGNSPDLIAS---ELLVGL--WNS----IKD--LITDDERLY-----------LFL-DVTHGINFMP------TL-TY--QMTRYIATLA-----------LIKGA--------------------------------GEVFIRVYNA--LPGS------------------F--------------EVIKL-I---YENMRQLVLPQEVTDEVVKALS-----------------YGALAVIPKVLSRNGACRE---------------------NHINFQVDAEINHGERKVKYEHKGDIKPYNV-------YSKLIEEVLCGDNVFRQA-------------VGRGGVIKLR-------DLMNH---RLID-KLSDVARVVI-----QDEL--------------------------------------------------------NDMYNAISKAVNLG------------------------------------------------------------------------------------LRVYDNYYSDIILPMCHEGFPRQCKC-------------------VGKEDMRNFIAHA---------GLLKNCTKIVKC------------------DDDYC---IAID-----------------------------------------------DEV-----LK-----------CLK---------------------------------------------------------------------
325968989|Therm|Vulcanisaeta_moutnovskia_768-28                       MTSTKTIYIATWG-NPLS-----------------------WDNVE--Y--ACD-------------------GEDDAVRSGRARGYSSMVCINRD--K------V--------D-----RY--VIYVV--DSVITVSTQPKNNDAYEVLKSLKQDGKVQLREEGGGEGKLTVMVEPTSGNYDKV----WRSIVEEYVR------RLANRWGIND----------------------------DKLRVVIT-------------STMGKYYGINTWIYNSY------PDLMMMELIHEL--WSA----IND--VVNEDEHVK-----------VIL-DVTHGINFMP------TL-TL--FATRLAASLA-----------LLKGV--------------------------------DEVIIKVFNA--MP-----------------QTW---------------NYIKV-F---SERVRTIVLPEGPSSPVVKAFSMGL--------------PIIVHKLCGQRSKGKGHLQ---------------------GVNVRIEVRRDDEGGKEVMRVDYSGVRGK---------YMDYYEEAL--EDLICGK--------------SRNKLYALM--------------------SDASKLYSKV-----NEVVG-------------------------------------------------------KLVINELNNLGNAI------------------------------------------------------------------------------------QRSGKLVKDKVLYAELLGEEFIKCGS-----------------GERDEVFERNAIAHA---------GLLKDCTYVEKC------------------DDDYC---LDVD------------------------------------------------DV------------------VLN----KLGLRYKQA--------------------------------------------------------
145591362|Therm|Pyrobaculum_arsenaticum_DSM_13514                     --MGGEVVVAPVG-NPKA-----------------------YRPVT--Y--VMG-------------------EAQV---RER---LYASAVRRAR-GA------G--------------RL--LLLAG----FS--------LCELYGKCNDF------------------------KSGAEAV----ARGIREELRL--------------------------------------------SGEADVAV-------------------------LPNALGAKFRFADRKTEGYFASA--YRE----ILR--RLHAWDPSS-----------IVV-DTSHGINYMS------LM-AV--EAARLAAAVL-------------------------------------------AASHRRAVDLMLVNS--EPLVGDAERLHV-------------------------MELHR-----ERITPSSAVQLIVR-------------------------PFLVDENKGYFLKYARGCG---------------------GDKPFKWGRALFNGVYLYLAARRGEVAE----------CRDSLEAEF--EVQVRED--------------GGVYIYEKY-------PRPQH---AYLH-AIVEAVSGIF-----PEKKS-------------------------------------------------------EFSAKELEDFARAY----------------------------APSETVEAIVRNE-------------------------------------------LDKLSSLCTKPTAPHKWAKLSELYDG----------------VEAKCAADRRNLYAHG---------GFEKNVTYVKCQ------------------DGELY---LSYG------------------------------------------------EC-----LD-----------EVE----RHL--------------------------------------------------------------
13541106|Therm|Thermoplasma_volcanium_GSS1                            ----MKILFAPIG-DPKN-----------------------YDEVK--Y--RID-------------------GKDY---PSN---ASFKVIKEAL--N------M--------D-----ET--IVYAG-------------------------------------------------LSLCTNS----NYNDYVSCSN------YISNLVKDKLQ---------------------------LNDESVIV---------------APNIYGDKFTQPDGK------------NTLYFDFIYYN----TLK--ILENEKPDE-----------IYI-DITHGINYMP------LL-AT--DAIRLATYTY------------------LLG--------------------------RNSIDLAIFNS--EPVI---------------------------------KGYSGPYNIANVYSERLYVRQALLSVLMPFLSNENK-------------NNITNKVLKGINNCNSDLI---------------------YSNANALFSGIFPFVLLSRREIEQCIKSVER-------KIKILD-----YNNFGIE-----------FNTSHKPVYKDT-------MPIEL---------SYLHSLLYI-----IEKII---------------------------------------------------GNMPDSSCVKISDIKDLA-------------------------KRFSTSETISKL-----------------------------------------------VESEIDSIEKLQNISDKPQLLAVIKH------------SQSSPKSICQADKRNLLAHG---------GFEQNVVYLWRE------------------NGEIC---VNYC------------------------------------------------DC-----IE-----------NVR----NHLK-------------------------------------------------------------
409095738|Therm|Thermococcus_zilligii_AN1                             ---MRRVLVATWG-NPFQ-----------------------WGEIG--Y--RVNCRDLGIEGCN---------DVEM---KNV---STLPVLLKAL--N------P--------E-----KT--IILVL----DT--------LANLTLRNDV-------------------------PEKELGS----YEMVKKDVEE------RVRWFIDNKVLPMVEDGRTRELL---------------KEAKIVVA----PGVGE----------------FDNAS------VEGDVLDFYYFV--LKT----LAE--ELP-TE-D----AE------VFL-DLTHGINFMPVLTYRALKNLL--GLLAYLRTVR----------LHVINSEPYPG----GEPKWRDEIAKSKVLNIHLIESEELRPKPMYSIFRDRND-----KKK-------REWS--------------AFISS-----VTNGFPLVFATFYPKI-----------------------NFVGDIIEATLKEFDDSIE---------------------VSMKPDIVGKTKVHVVRKRGFTRDFKTAVK--------LYYLLR-VL--EGEFGGK------------YPKDGVTTKEL-------RDITK--------KLFVKMPRIG-------VVV-------------------------------------------------------EDQVSELSELEEGK-------------------LVYEDGTSRRIPGILDKIDKDKRL-----------------------------------------NDLKKKKGLSYGELRKTLRLGSSSGD-----------------SLNPEPEVRNFIAHS---------GFEYNLVWVRYE------------------DGKLVWFYPDKE------------------------------------------------KV-----IE----------FSIEALKMRLPEDGKEVV-------------------------------------------------------
14590105|Therm|Pyrococcus_horikoshii_OT3                              ----MRVLISPWG-DFRK-----------------------WKVAK--Y--TFS-------------------GKSL---ESR---STLPIMVDVI-RP------Q--------------ET--IIIVP----DT-------------------------------------------LSSDFSS----QESMWNSVKD------EVKEFTNQLGV---------------------------EDVKIIVV--------------------PGSGSFSNGS------FFGNPMDAYMFL--LYE----LAK--ELP-LEIKE-----------VHL-DVTHGLNYLT------FF-TV--RVVQELLGIL---------------------------------------------SIRKGVVLKTYSS--DPFV----DGSV-------RHLR--------------VNLIE-----EATIDPKPLSEFLEGKFLVNYSMD---------------RVEFGEIARRLKAKELDLG-----------------------RINSWIASLKHGLPLVFTTMYPQEGE----------VEGVLEDVV--AKFLEGF------------NVGEGKVVRSI-------SLGKD---FGSLAKLYFQLRVLK-----DLKEM-------------------------------------------------------YNLPKDEASVEELL--------------------------KISEEIFTGRIKHST-------------------------------------------KVELDNVANRVEKTEGWVKLSEFFKN------------------ANPQVDPRNFFAHA---------GL----EANLVE--VKR-------------NGELY---LRYT----------------------------------------------KGKVRWGGKEE-----------KAE----KVIREILTSRRWF----------------------------------------------------
33359545|Therm|Pyrococcus_furiosus_DSM_3638                           --MGMRVLVTTWG-NPFQ-----------------------WEPIT--Y--EYR-------------------GIKV---KSR---NTLPILVKTL--E------P--------E-----RI--LILVA----DT--------MANYYDSGKNKPEIEEKSFSSYSEVV---------EDTKERI----LWHIKEEVIE------ELREEDPELAKKIENMLKD-------------------ERITIEVL----PGV-------------GVFGNITVEG------EML---DFYYYA--TYK----LAE--WLPVQNNLE-----------VYL-DLTHGINFMP------TF-TY--RALRNLLGLL-----------AYL----------------------------------YNVKFEIVNS--EPYPLGVSQEIR-------EDTI--------------LHIRE-----IGEGVVRPRPQYSPVEGKLYWNAFISSVANGF-------PLVFASFYPNIRDVEDYLN---------------KKLEEFLVGIEVGEREDGKPYVKREKALDRSFKNASK-------LYYALR-VF--NTKFQNY------PKKEVPIEEIMEISKIF-------ESLPRIGIILERQVEWLRNLVYG-----RLWYE-------------------------------------------------------NGEQKIKKGLLEII------------------------KDKKDKRKEAEALKKGK-------------------------------------------TISLAEAAKLTRIFSPSGERIETIES---------------------PNVVRNFIAHS---------GF----EYNIVY--VKYDRL----------SDRLY---FFYK-----------------------DKEKAA-------------------NL------------------AYE----ALLYRGEKE--------------------------------------------------------
33359545|Therm|Pyrococcus_furiosus_DSM_3638  (4EOG)                   ---GMRVLVTTWG-NPFQ-----------------------WEPIT--Y--EYR-------------------GIKV---KSR---NTLPILVKTL--E------P--------E-----RI--LILVA----DT--------MANYYDSGKNKPEIEEKSFSSYSEVV---------EDTKERI----LWHIKEEVIE------ELREEDPELAKKIENMLKD-------------------ERITIEVL----PGV-------------GVFGNITVEG------EML---DFYYYA--TYK----LAE--WLPVQNNLE-----------VYL-DLTHGINFMP------TF-TY--RALRNLLGLL-----------AYL----------------------------------YNVKFEIVNS--EPYPLGVSQEIR-------EDTI--------------LHIRE-----IGEGVVRPRPQYSPVEGKLYWNAFISSVANGF-------PLVFASFYPNIRDVEDYLN---------------KKLEEFLVGIEVGEREDGKPYVKREKALDRSFKNASK-------LYYALR-VF--NTKFQNY------PKKEVPIEEIMEISKIF-------ESLPRIGIILERQVEWLRNLVYG-----RLWYE-------------------------------------------------------NGEQKIKKGLLEII------------------------KDKKDKRKEAEALKKGK-------------------------------------------TISLAEAAKLTRIFSPSGERIETIES---------------------PNVVRNFIAHS---------GF----EYNIVY--VKYDRL----------SDRLY---FFYK-----------------------DKEK------------------------------------------AA----NLAYEALLYRGEKE---------------------------------------------------
4EOG SS                                                               --- EEEEEEE                                 EE  E  EE                     EEE   EE     HHHHHHHHH                        EE  EEEEE    HH        H                    HHHHH         HHHHHHH    HHHHHHHHHH      HHHHH HHHHHHHHHHHH                      EEEEEE                    EEE  EEEE        HH   HHHHHH  HHH    HHH  HH     EE           EEE EEE    HHH      HH HH  HHHHHHHHHH           HHH                                    EEEEEEEE         HHHHH       HH E              EEEEE     EEEEEE            HHHHHHHHHHHHH         HHHHHHH  HHHHHHHHH               HHHHHHHHHEEE       EEEEE     HHHHHHHH       HHHHHH HH  HHH                HHHHHHHHHHH       HH HHHHHHHHHHHHHHHHHHH      EEEEE                                                         EEEEEE HHHHH                        H       HHHHHHH                                               HHHHHHHH                                       HHHHHHHH                     E  EEEE             EEEE   EEEE                        HHH                                          HH    HHHHHHHH
15898231|Therm|Sulfolobus_solfataricus_P2    (2I71)                   ---MASIVFSTIG-NPKG-----------------------YQKVT--Y--EID-------------------GEKF---ESN---VSVLALRDLL-KV------D--------------KT--VVILG----IS-------------------------------------------VADVYNC----KYADYRSCKE------CIIQNSKND-----------------------------LGISESYV-------------------VAPNVYQKFKG------KPD---HYFTYI--YYH----SLR--ILEKEGINE-----------VFI-DTTHGINYMG------VL-AK--EAIQLAVSAY-----------AAKSE--------------------------------KEVKVSLYNS--DPVG------KD-------VSDT--------------VKLHE-----IEAIKISPLSGLKYVTYQILNKDKNFF------------NKIFSDSVNAIPRFATALD---------------------------------NGLFIYLSEKDSSLH-----------LKRLED-DLSKDPLLTPS---------------ENEINVVY-------KDMKY---ALSH-ALFYVISRFS-----GNVDL-------------------------------------------------------DTLRHYAETYADKV------------------------------------------------------------------------------------TRAIIENEVDKIEKYQMGSERKLLGE--------------YMKVEGKGFDKRILYAHG---------GLPYAGTYVYKE------------------KDKVY---VTYG------------------------------------------------DK-----ID-----------EIE----RQI--------------------------------------------------------------
116668025|Therm|Sulfolobus_solfataricus                               ---MASIVFSTIG-NPKG-----------------------YQKVT--Y--EID-------------------GEKF---ESN---VSVLALRDLL-KV------D--------------KT--VVILG----IS-------------------------------------------VADVYNC----KYADYRSCKE----------------------CIIQNSKND-------------LGISESYVVAPNV--------------YQKFKGKP-DH------YFT---YIY------YH----SLR--ILEKEGINE-----------VFI-DTTHGINYMG------VL-AK--EAIQLAVSAY-----------AAKSEKE--------------------------------VKVSLYNS--DPVG------KD-------VSDT---------VKLHEIEAIK-----ISP----------LSGLKYVTYQILNKDKNFF-------N-----------KIFSDSV---------------NAIPRFATALDNGLFI--YLSEKDSSLHLKRLEDDLS-------KDPLLTP-------------------SENEINVVYKDMKYA-------LSHALF---------YVISRF----------SG-------------------------------------------------------NVDLDTLRHYAETYAD---------------------KVTRAIIENEVDKIEKYQ-------------------------------------------MG---SERKLLGEYMKVEGKGFDK---------------------------RILYAHG---------GLPYAGTYVY----KEK-------------DKVYV---TYGD-------------------------------------------------K-----ID-----------EIE----RQIGS------------------------------------------------------------
2I71 SS                                                               --- EEEEEEEE                                EE  E  EE                     EEE   EE     HHHHHHHH                         EE  EEEEE                                                                HHHHHH                      HHHHHHHHH             H     EEEE                 B  EE    HH      HHH   HHH      HH    HHH  HHHHH EEE           EEE EEEE    HH      HH HH  HHHHHHHHHH           HHHH                                   EEEEEEE                         E         EE EEEEEEE     E H          HHHHHHHHHHHH                               HH               HHHHHHHHHHH   HH  HHHH   HHHHHHHHHHHH          EEEE                       EEEE   HHHH       HHHHHH         HHH                                                                       EEHHHHHHHHHHH                       HHHHHHHHHHHHHH                                                       EE                                          HHHH                  EEE    EE               EEEE   E                                                          HH           HHH    HH                                                               
154497283|Clost|Pseudoflavonifractor_capillosus_ATCC_29799            ---MAKKILVFLS-QYRE-----------------PPDMQLYSAPD---------------------------GTTV---GGA---LTNDAPLRYL-LH------KH-------P-----DTEELLCIT-------------------------------------------------TAKSAAT----FQRLEQLLRE--------------------------------------------DGCSAECR------------------------KIAYDE------------AQSFEATVLPV----VSA--SLQ-PG-DQ-----------LLL-DITGGLRDI-------IL-YL--TLLCRIFTYR---------GIRITEA--VYS---------------------------NLNPPRIAGA--TSLL------QM-------FDLV--------------GGMQE-L---TSFGSVRTLRAYYARQKP---------------------DEAVEELLSSVEQLKECID---------------------LCRTQKLMDGMERFRLALQNAAESNDPMLHV-------LLPVFRSKF--GDKVDIL------------------------------QLIRW---CIDS-EMLQQALTIY-----NELIP-------------------------------------------ELIYGDNGLVYATWAIPALTKNYATYETGQLVDGVLKMSQRHLAQQKERGRTVFDSQGLLDALRTEDDRRDLLYLLDTGIGETALPDYVRENLAAVCALAYDRSGE----GPYDPDWVEQLPKNRRYLSTMQEWME----SEQLETAESFLASLYRCPEKKRAKLLERPEWDFIPYHGKKMGFVKTIDQLGELMPLFGYDASIPVKRLQHILADYLYIR------------------------------------------------TL-----RNMANHANDSSTADQK----QILEDLVEYQYPDPEEVGSAEAGRLLIQAVERLEQELYQ--------------------------
146303923|Therm|Metallosphaera_sedula_DSM_5348                        PIYFMSLVFAVVG-DPKN-----------------------YAEVN--Y--QLD--------------------------ETI---VRSKTSFSVF-RG------K--------E-----KI--IIAGV--SLCK------------------------------------------NLTSFEDC----EKEVKDYVIP------AITSPEGGDP----------------------------INHDNVIV-------------------------APNVM------GKIKGNLGLFFSHVYLS----ALR--KLLEKEPDG-----------VVL-DSTHGINYMS------LL-TK--DALTLALSVY-------------------------------------------CAVKRKKTTFSIYNS--DPYVKDHEPFVI-------------------------REVNS-FTITPVSGLKYVTSQILSKTPDKYKPGRICD------------NCSSLFSEKDVHRVAKAMD----------------------SGLFLYVTQKLKGINLRDNDEGKEARKLE--------VDKVLD-----------------------------VLERAM-------TVVQWSEANNEYVYMSRGNVETA-----EAHAL-------------------------------------------------------FKIASQIDVEDLDQ--------------------LESAVEMYCDDVTSTIVKQEIS------------------------------------------HIRQSEGGIPQDRFEKYSNVMGLQNV--------------------GQTDKRILYAHG---------GLPYDLTLLRKE------------------GGKIL---IRYE------------------------------------------------SI-----IK------------IE----RMLG-------------------------------------------------------------
218281598|Erysi|Eubacterium_biforme_DSM_3989                          ---MNVLLLALSTVSGEN-----------------------LKCFE--Y--QYG-------------------EDPC--FDGY---YQLEPIPKFL-NE------KLKENNQSLD-----CI--ITLNT--------------------------------------------------HEVDNAILPRVRCIKENVEQYSFIDINAKEFFEKMLCN--------------------------GQKAFQQM--------------------PKIISIPIDV-------DDIIPGIILAMNQLRE----LKD--KSNDFN--------------LYI-DMHGGPRNTQ------MT-FQ--TILSLLKHES-----------IYPSA--IYT-----------------------IIMNKSKPNTIKDD--TKYF------DY-------IDFV--------------SGMNE-F---LNFGKPISIKSLNNLN-----------------------DLSLRDFTEKANQVADALT---------------------LCDMSVFQKSLEDMSNWLNNREIKQDSL----------LELFIK-NI--RMDYGVL---------------LKEDHDVI-------DEIQW---CLTK-GYLQQALTLIESKMPEELFK-------------------------------------------------------KGIFHYDENFMVEIKKDPNKSKIKVKDAIECAKAMQHREWESDINFIFIKWIKALNIF----------------------------------------DKDDNGKQIIFELNKTHQEYLNFSRQ---------STPNFNNKVFLTISYKKNVLLKV-----MLKKGIYIDQYLQDMC------------------MRFLI---LHYT------------------------------------------------LKQERNIANHAIGERKTNVYDIK----EAIAGYIDLARILYRA-------------------------------------------------
20094714|Metha|Methanopyrus_kandleri_AV19                             ---MRLHVLLTLG-DVSN-----------------------YRKPKEPWLVEVSLLERLTGESPEDTLEWTVEGRKVEVVETSDRELGTLALLEALHDGFDVEPGE------------------AVVVS-------------------TG----------------------------IIEEDEK----REKYEEKVRE------PLEDLEYGVE----------------------------EHTDARLT-------------------------EPEGL------VDR-----VCEV---------TLE--LLR-TG-DA-----------VLF-DLTHGARVMPFASALGLVPAL--RALTFRRAVLGDDEGSLWERVAFSYC--ISGKEVEGVVEGDRWLVADVTDHVLAWRIRDTVATYLADP--SPRWVDEAEEALRTIRSEPVEWV--------------ETLRE-FARVERASSPGPVHEFVREEDVPDRDSLVELVW----------GTLRRVFLGDVEPREPARR----------TVSEGPLTPEERRELAARLSEVRDFLRDYCRYMLDRGRVAEAASLMNE-THLLLR-AF--AKLVEPF-LNEGAYKRARLKRSDGELRRLK-------ELAAA---TLD--ELYFKLFDPFGGLPAARGAI-------------------------------------------------------RRILGELGEDVGES--------------TETVWESWSRSGELLRSLVGGGLPLK--------------------------------------------RDLEERLGDAFRDDPRLRELAELSGT---------DDPTELALEKPPIRRIRNKLQHG---------DPVSDRREVHRR------------------LVELC---RAHL------------------------------------------------EGLTLPLIE-----------LLT----ETVEGRTRGDGPARGS-------------------------------------------------
37677210|Gamma|Vibrio_vulnificus_YJ016                                ----MKTFVTFIG-RGQQ---------------DRSSEVKRYQTAV--Y--QFE-------------------DGSL----TPPVTFVGKTLIEHL-AP------Q--------------KV--IVAGT-------------------SGSMWDELCPEGLSEDFHLLLME-------RADQQSV----DHVLLKELQD------TLNHSS--------------------------------IGPRFHLV------------------------LLPDSA------SES---Q-QVAF--FSA----ITE--HIDHHD--------------VITLDITHGFRFMP------IL-AF--ACIQFLQFVK---------RVEVDDL--LYA------------------------LLRFNQPSPICSL--KQLL------EI-------GKWV--------------NALGQ-F---DHSGDLRVFESL---------------------------LEKQCWDPQHIRQLCRGAF---------------------LERTTNSSDARAQLLPLLNYKWRTP-------------IGELISDEF--QSRVSWV-------------RKPKRGEREC-------ELAHL---YLQR-NDFLRALIYG-----LEGRI-------------------------------------------------------SKTVDAYQLGDDFQ-------------------------------------------------------------------------------------------DREAAKNILKDEYGEPFHH---------------------LLQLRNNLAH----------GVRTRTTGKRSW------------------INQAV---TDPN------------------------------------------------LL-----PD-----------RIT----ALFKQLDI---------------------------------------------------------
365922339|Gamma|Cardiobacterium_valvarum_F0432                        ---MTRKLITLLG-KAQK--------------------GGDYREAN--Y--LLD-------------------DQTY---RTS---YFGLALDQHL-QS------D--------------HL--IILGT-------------------SGSMWDNLAQRLGIDADL------------ALLEAAE----KDNVTPDLLA------PLAQAASDK-----------------------------LGKPVTCD------------------------LIPYGR------SEA---EQIATI---DH----ILH--YYT-KG-DR-----------AIL-DVTHGLRHLP------ML-IQ--QIANLLPTLR---------GTSIEGI--YYG----------------------ALDLTRDDATPVLRM--DGLQ------HI-------SAWQ--------------NALAA-Y---DYSGNSAALSPILAQIGISKDVVN---------------LLEQASFFEQIHNLYQYRN-----------------------KIKEFLTAVKKEAENNKNTNIDLLKL----------ILPTLE-----ERLYLDN--------------TRSIWQQRF-------QLAEQ---ALGN-KDYLRAALYG-----FEAVF-------------------------------------------------------ERILEHEHCDDKDY-------------------------------------------------------------------------------------TRRKEIVDTYIARKSTNEIEKKYKD---------------------LQHIRNVLAHG---------------EKGNNH------------------IQQIL---NSEE------------------------------------------------KL-----NN-----------EIR----NCLKKLKTLPL------------------------------------------------------
88810309|Gamma|Nitrococcus_mobilis_Nb-231                             ----MYVLVSFLG-RTPR-------------------NEDGYRQTT--Y--RLPD------------------GTRE---QAA---YLGYCLQRWQ-RP------D--------------RL--VILGT-------------------AGSMWDHLFERDVD----------------LAGQEEE----KRLELGDWVD------RQAVTQEHLDALTPLLAAS-------------------LGCEIELR------------------------IIPEAL------KEN---EQVA----LLQ----ILD--QAT-EGATH-----------LSI-DVTHAYRHLP------MI-AL--TAALYLRAAR--------PELAIEGL--WYG-----------------------AYRPETATAEVCDL--SGLL------NI-------TAWI--------------EALQR-H---DWLGDYGAVAELIKADHATVAE-----------------NLRQAAFCESIHQGQRARG----------------------------------LLKKARNNLHEHPLSGPGAL-----FQPLLEERMKWVDGNYLY---------------ERQRTQAL-------NALRQ--------DDYLRASLYG-----FEAFI-------------------------------------------------------TKLAQERGFVGRQN------------------------------------------------------------------------------------EQAERETAKEWFETEKPASYTQ-YQL---------------------LRKTRNALAHG-------DKAKSDRVQQALAS------------------PQRLR---ALLE------------------------------------------------EC-----FT------------------VLLPEQTP---------------------------------------------------------
397171353|Gamma|Alishewanella_aestuarii_B11                           ---MDRYLISFLG-RSPK-------------------RDGSYRTTV--Y--QMPE------------------GPSK---PQA---YFGYLLQERL-QP------D--------------CM--VILGT-------------------SGSMWDGLLEE-------------------MELNADIKAPLIESLLEAVDEQTVTQSMLDHVMEQVNAH--------------------------SRCQYKLL------------------------LIPFAR------NQS---E-QLAM--LNI----VAD--AIT-EQ-AE-----------VVL-DITHSFRHLP------MM-AY--AAMQYLQAIK--------PEVRVSQI--CYG-----------------------EYNEDIKQGQFVDL--SGLL------HI-------QQWL--------------NAATL-A---NNTGDLTDIASLLNTSSIGPDLKKASFYMS---------VHRSDQARSPLKKVRQALQ---------------------------------------EESLDAAAAL----------LKPVLL-KN--TDWVNES----------------YIYQRQS-------AQAKH---AITR-KDYLRTSIYA-----FEAYL---------------------------------------------------TRKVRESGAYPGQENNYA------------------------------------------------------------------------------------IRKDTQKTLDGDKVFRKTAEGSAYIL---------------------LRDLRNALAHG---------GA-----GTQAD------------------VQQLL---NDQN------------------------------------------------KL-----ED-----------KLN----YMLKTLLT---------------------------------------------------------
359786489|Gamma|Halomonas_sp-_GFAJ-1                                  ---MSHVLVTHLG-KPRL----------PHGVTDGPSQVRDYVDAK--Y--SLD-------------------GHTF---ETP---MIGFGLIDRV-KP------N--------------RV--IMLGT-------------------TGSAWSSAVGVCM-----------------NREICPA----DDEHAWALMD------DLLALEKADAMSATLLETLSAFLSHW------------LNLSVTCQ------------------------LVPYVE-----ENPR---QDTARY--LKA----LDD--VIH-PE-ER-----------LSI-DVTHGLRYHP------ML-AL--VAAQYFASLR---------QTQLEAI--YYG----------------------AFDRMKEGVAPVLRL--DGML------DV-------LNWV--------------QALNS-F---DKDGDYGVFAGLLEQDGVAQDVCA---------------SIRQAAFFERVTNASQAKQ----------------------------------KLTPLRQYTFDAEAEP---------LAELFAPALRERTDWASV---------------SSRGNAEL-------RLAEE---YLGR-GDYLRAVIYA-----QEGYI------------------------------------------------------SKRIDLERGNPNDFD---------------------------------------------------------------------------------------------HRDEVSRGDDLPTAFRT---------------------LKKLRNTLVH----------GL----RNTDKK------------------LARQQ---QDES------------------------------------------------SL-----KN-----------TIK----QLISEIKQG--------------------------------------------------------
30248146|Betap|Nitrosomonas_europaea_ATCC_19718                       ----MTTLISFLG-KGIA------------------DKTTGYRTAT--Y--RFDD------------------DSKH---TTP---YFGLALAGYL-RP------E--------------RL--ILVGT-------------------AGSMWDVFFEQ-------------------QDASDDD----VLALIDAVRESRVDADMLSAQEKRLTKR--------------------------LGLPVICR------------------------LIPYAR------DAA---E-QTEV--LLT----LAK--LVH-RS-EE-----------VFL-DVTHGFRHLP------ML-AL--VAARYLAHVK---------DVKVRGL--YYG----ALEM-----------------TSTNGETPVLQL--DGML------QM-------LDWV--------------ESLAT-Y---NKDGDYGVFASLLQQDGLPE-------------------GKAKQLTRAAYFERSSNPV---------------------------------KARETLGSVFSAIKTHNGP-------MGVLFRDAL--TERINWF-------------KEPDRAAWEL-------ALADA---YLER-RDYVRAVIYL-----YESFV-----------------------------------------------------------TRAVLEHKLN------------------------------------------------------------------------------------PNDFSERDEAWKDARQDNKQVRKLEY------------------------LRNALAH----------GI----KSDDKE------------------IIRMV---NDEN------------------------------------------------CL-----DD-----------QLK----KFRRSLFN---------------------------------------------------------
220934973|Gamma|Thioalkalivibrio_sulfidophilus_HL-EbGr7               --MNRHTLITFLG-KGAR------------------DPNTGYRSTT--Y--RFA-------------------DRDR---SGA---FFGLLLAQHL-AP------D--------------RL--LILGT-------------------RSSQWDLLVESLAG----------------SGEDEEA----RLALMEAVSEGAVTPRLLERVRPLMERA--------------------------VGIPLTPC------------------------LIPFGE------AQD---E-QLAI--LDT----IAT--HVPGGE--------------VSF-DLTHGFRHMG------ML-GF--LSAFMLERIG---------HLRVRGL--WYG----------------------ALDMSRDNITPVVRL--DGLS------AV-------RHWI--------------EALSH-F---EATGDYGVFASLLVA------------------------DGVAEDKARCLEEAAFHER---------------------TFNLLDAVRKLRTFLPVLDTPLGGASGLF---------QAVLLR-----HLEWSRE-------------SSLDAYQKRL-------SRA-----YLHM-GDFVRAVIFG-----WEAVI-------------------------------------------------------TRHCLATGRDPRDF-----------------------------------ALGR---------------------------------------------KAAAEDLDADVRNGIRDRDFVQAYWT---------------------IKNLRNSLAHG-----------------NPPK------------------DKDLLRVLKSEQ------------------------------------------------DT-----RR-----------FIT----ESLQRLLD---------------------------------------------------------
163782072|Aquif|Hydrogenivirga_sp-_128-5-R1-1                         ----MKVLISTLG-RGQY---------------DKEKNRYDYKEST--Y--VLSD------------------GSEV---KTK---LVSKALLDYV-KP------D--------------EV--YIIGT-------------------------------------------------KESLWNL----ADELIGNYRK--------------------------------------------------VL-------------------------IPYGK------TRE---E-FWEM--FRI----IND--EIDVSG-KD-----------IYL-DITHGFRAIP------LL-VS--TVANLFSKVK---------GANVKGL--FYG----IFEA-----------------KDEKGRTPVVDL--LPIL------EL-------NEWI--------------EGFTL-F---KNYGEGDFLAELIDRKLSELGSDERKK------------AGNLNKLPKLLRKYSQAVG------------------FTALDFMPTFARQVTDAMSGVGEQSPSFTA-----------VDLLKD-SF--KTAYAEL-----------EKEHEEEWLNQY-------KLAEW---LFNK-RRYSQATIAL-----EECIF-------------------------------------------------------TYVMENLGLEPLHE--------------------------------TRKKLG----------------------------------------------GAFHEDRDKNVFFSPELNALFSKVQD------------------------LRNKTGHA---------FM----QKDVSERHIKEA------------VENLK---RYID------------------------------------------------GV-----REVLTRGRVRDEESLK----SYLGIP-----------------------------------------------------------
379728577|Bacte|Saprospira_grandis_str-_Lewin                         --MGRKVLISFLG-KGIL---------------DRDALNRAYLKAT--Y--KID-------------------EKSY---EGEE--FVSSPLSKHF-AI------D--------------TK--IIIGT-------------------MGSMWDAL----------------------YTHYAKE----SDCYEEKIDE------KYLEISEKADFDSEPQQVFADLEKA-------------LGVGSKVI----P--------------------IYWGY------NEVQMKQNLDII--IKG----VDG--TLQ-DG-DE-----------LYL-DITHGFRSSA------VF-IT--TILSYLREVS-------TKNLKIKGM--FYG---------------------MLESARSLKHAPIIDL--GSVD------NM-------LEWS--------------KAAYN-F---KNHGNGQLIADLLE-------------------------KDNQQVLALKIRELTQAIR-------------------------LSSVTQIKGLLGRVQKEMNDLSTQ----------ARLILP-QT--FKEFNDI----------ITKSGSQESAFQI-------LMAEW---YAQK-DFYAQAYILL-----VEAAV-------------------------------------------------------TYICEQ-NEVEDIA------------------------------------------------------------------------------------SENSRRDAKNQAYGHREFNRNQLFKT---------------------INNVRKDIAHA---------SI-GGRNSFTAD------------------IRDLESRINRYK------------------------------------------------AI------------------ILK---------------------------------------------------------------------
327314601|Bacte|Prevotella_denticola_F0289                            ---MSKILISFLG-TGAL--------KTGTGNNAPSSSERQYRTTR--Y--HFNN------------------GDIK---EHT---FVAAALAEHS-NI------D--------------KI--ILIGT-------------------VHSMWEEVYRYFT-----------------ERDGKQL----DEDKYFEILE------HCDKAGHSSS----------------------------LDIPYKKL------------IERSIGKDAQIILIKYGI------TDE---EIQENINTVLA----IEE--ELN-EK-DE-----------LVV-DITHSFRSLP------IL-LM--NLLIYLQTVS-------RKDIRISHV--YYG---------------------MMEVSKELGYTPVTEL--GSML------DI-------SKWI--------------TGAYA-F---ENYGNAYQIADLI--------------------------ESENKSVSERLRRFSNLMN---------------------LNHLGLLQKEVKNLKAIRNTKYRSLIPGFI--------ITPIIN-TF--IEQFGDI---------------SSHALFQL-------RLAKW---QCEH-CNYTAAYISV-----IESII-------------------------------------------------------TYACEINHKPWEDY--------------------------------------ETR-------------------------------------------EEAKKALRENTSSWKIDAGLTDIFRK---------------------ANSVRNCLAHS---------------LETDKK------------------PMRMI---DLLK------------------------------------------------EY-----LK-----------TLT----TIIK-------------------------------------------------------------
442805123|Clost|Clostridium_stercorarium_subsp-_stercorarium_DSM_8532 ---MAKILISALG-TGIS---------------RQEENERKYMPAV--Y--RFSGT-----------------GKEY---KTS---FVAAALCEHL-KV------D--------------RL--YLVGT-------------------PKSMWEEVYRYYT-----------------EAANLQE----DRKYKNLLAD------KAKSFNVKDAEGNKDRINE-------------------EDLGKLNL----TIDFYLKSIRKSATGGSKCFVIEYGL------NET---E-LWNN--FNT----LLRISDMLEED-DE-----------VYL-DITHAFRSIA------LFNYITLDLIGILKFKK---------AFKLSGL--YYG---------------------MLDIKGELEYAPIVDL--SPYF------NM-------TLWA--------------RAAYN-F---INFGNGYLLADLIHN----------------------------RDLSENIRKISEIVN---------------------INYIDDFRENIKALNRLLENSPHAEPVIRH--------MFPYLS-DF--AKRFKGI---------------KTNGELQF-------ALAEW---YFEN-KRYAQGYICL-----AESIR-------------------------------------------------------TRLLELYQDRGETV-----------------------------------NWDENDR------------------------------------------KKIKYLITKYLKENPEYCKISLEYKI---------------------INGIRNTIAHA---------GY----SGNKSL------------------DRDIRKAIDHVN------------------------------------------------ELKKCLFNN----------PKIE----KIPDEYPFNMLRTK---------------------------------------------------
376003200|Oscil|Arthrospira_sp-_PCC_8005                              ---MAKILISSIG-TGPS--------------TITEQKIRQYKTAK--Y--EID-------------------GKYY---ESS---FIASVLYQHL-KI------D--------------EV--ILIGT-------------------VKSMWEAVYEQFC-----------------QDRNIEI----DFEYYIQLSE------IVESANHKSDLNSIQLGKLEKS----------------LGDKSKCI------------------------AIKYGL------NER---E-IEEN--FKR----VVELIDVLQSG-DE-----------LYI-DITHSFRSLS------LF-LF--LVLTFINDIA------SELNVSIKGV--YYG---------------------MLDISRELNYAPIVNL--QSLF------DI-------TRWI--------------KGGYS-L---QNFGNGYLIASLLA-------------------------EQGEKSLANSISKLSDTLN---------------------LNYIPTLRQNATDLKRELDETTTQTPLQY---------LKPELE-RF--VKRFSRQ--------------NIPDSELQL-------DLARW---YFQN-KRYATGYIAL-----VESII--------------------------------------------------------TYSCEVQNIQDIA------------------------------------------------------------------------------------NHQEREKGKNLLSNKKNTALGELYFK--------------------KVNPIRKAIAHA---------SL----EERRTN------------------LKTAI---DNAM------------------------------------------------KY-----CD-----------EAS----RIFRTKTFG--------------------------------------------------------
386750112|delta|Helicobacter_cetorum_MIT_00-7128                      ISKGRKAIITIL--RPKI-----------------------DRPIT--YKIKTE-------------------SGKY---SEY---EELYNMFGYF-LE------TKETFYKDYD-----LI--PLYTK----QA-------------------------------------------LTTCKRQ----IGEKEIQYND--------------------------------------------DETQRLII------------------TSESHNFIKEGY----YIEDEEDEKGFAKI--FSF----INK--ILSSNKYNQ-----------VIV-DVTHGFRHLP------ML-ILVDLIIQNFQNTS-----------KVEKI--LYA---------------------KTIGDEKENKYEIIDL--KDYL------DI-------ANIMFVVSSFKHNFTTSNIEVSS-----KYSGFINSLCEVSNDLLSLNINHLTKQDG----------QGSANKLLKDIQKLQEELE------------------KETQNKEHFLINPLKDLAEFVKGLINFEGKKYYQTYLELSEIFYERDYLINSIALLCES--ARYFIKTQLKRECSEDLTNKI-------ESIEDNLDTYETLRFFSGLSRIA-----KNRDG-------------------------------------------------------NYIEDPRDPNSSQY-----------------LSKFAWSEERVIIRGKERRIEA---------------------------------------------NEKVKNRVIKNTFQNRDSQNSDDYNVLREKCMAINGTLSKVSMLSDEIDDLRNKLVHI----------------NPNND------------------FDEIK---KQIN------------------------------------------------EK-----IE-----------RYK----EIINEDTPTN-------------------------------------------------------
223038777|delta|Campylobacter_rectus_RM3267                           -----MKVVTILG-IGRA-------------------KEKFEDRPI--Y--RYDDKL----------------GSFYSLKKQRYTNMLPLLIDNFG-EQ---------------------NI--MSIFT-------------------------------------------------KDAKDTN----IEVLKKEFDI------EYCE----------------------------------FFKDENFI---------------------------DGD------------KDFYKI--LRI----IND--VTS-DN-EE-----------YII-DLTHGFRHIP------IL-ATISLISQSLNNTD-----------KIKHI--FFA-----------------------KEIKFQEDYEIIDL--KEYL------EL-------ANMS--------------YMLET-F---DKNYTVSFVAAFK--------------------------NEDFENLRGELTKFSNDIL----------------------ANSLKALENRFDIVLQYIENIKKNEQIFT--------FKASLD-KI--KEHIEDL----------KRISRKKDFQKLY-------EIAKV---LNKK-GYLLNAITLL-----FEGIG-------------------------------------------------------YYCVRGLENFDPKVEAYVKEFKNSKFFDSYDLTNQSRNLVKIGRKMKSYLFGTEKAQTHFGLSEKKAKEHL---------------------------CDIKNLICDKLERIPNIENFRNFIFD---------------------AEGLRNNLAHG---------NSSDEIENTKLK------------------FKQLL---DEYK------------------------------------------------KF------------------CID---DDILDSNK----------------------------------------------------------
317051214|Chrys|Desulfurispirillum_indicum_S5                         --MGKCCMVTMLG-TIKA-------------------PADLSERAS--Y--ALS-------------------GELA----SC--FSLHGSQYSNT-LP-------------------------IIVRL---------------------------------------------------SQDIG----FSLVPIATRE------ALRVQRDVLEA---------------------------EGLDYSCL----------------------EEAVIIEE------------DDFEAT--FAT----INT--ILG-AA-DE-----------VIL-DVSHGFRHLP------IL-ATVSMIIHNITHSE-----------KIRHI--LFA-----------------------KEIDPRKRYEIIDL--RKYL------DI-------ANVT--------------YVLHT-F---DRNYTVAATAAVR--------------------------DGRLTELIRLLQEFSRHIL---------------------ANSLNYLVRGNNSLLNQIRERLQSISDSDDTPNQS---FGRLLE-RV--DTHIQKV---------QDCLQQERESLKFY-------SLARL---LAER-GYLLNSLTLL-----HEAIG-------------------------------------------------------SYTLESISDKSLRS-----------------HNHYEATKAARDVFLHPQKWHSTLNDNRKRSLHP---------------------------------LVENGYKNRKLLDEKSVSDFAQLVKD---------------------VQAFRNDLAHG---------NAENTYGDTYSR------------------IAKFI---RRFE------------------------------------------------EV------------------CIKRNILAIPSGLSDAEKLQRGMGTRR---------------------------------------------
261415952|Fibro|Fibrobacter_succinogenes_subsp-_succinogenes_S85      --MSRKIFVSFLG-LTD------------------------YKLAV--Y-KSWR-------------------GEGC-ASETR---FVQKAIVELY-PK------TDL------D-----KI--VIFVT-------------------------------------------------KESREKN----EQALLEDLKE--------------------------------------------LGVEPEKI---------------------ETELISVDV------SDL---SLTWNW--FES----LQS--KFE-KG-DT-----------LVL-DVTHGFRMVP------VV-FS--AAVAYLKRVK---------NVHLESV--LYG-----------------------AFEMKVDAKPIVNL--KDFY------TI-------SDWT--------------EGVGR-L---VDTADASFLRKTAESESNGSFA-----------------GLNNQDLLNSIDDLTKAFR------------------NVELQNIESKARKSLDLICKFQKQSSGKLEGQV--------LQMIID-QF--QPLVSEP--------PLDGSYSLDYLKLQL-------RLIKM---FAEY-NLYMQAFTAM-----NEWLG-----------------------------------------------------SLGVFLMKRGSEFRFT------------------SREKDSSARSHAAVFLNMLQHPADFE----------------------------------------AENETIAMLKASLDEAYNTLFEKYTT-----------QDEISDLLKQSKKIRNGFNH----------GWTGVHRKGA--------------------PKDLN---EKFD------------------------------------------------RA-----MA-----------TLN----RIVEKIGDDNG------------------------------------------------------
389580552|delta|Desulfobacter_postgatei_2ac9                          ---MANVFISFLG-IGSF------------------NKKPGYERAE--Y--VWT-------------------EKTPQTITCC---FAQTAILAAL-EA------CKNENDSV-D-----RV--VLFCT-------------------------------------------------RESYDKH----FEALEDEFKH------HL------------------------------------KQMPKIII----PDL------------------VPTDM------TAE---N-QWNW--FEQ----LLD--NVG-FG-DR-----------LII-DFTHGMRAVP------II-FS--SAIGFLTRAK---------HITLEHA--LYA--------------------WYDQKRQNGEPHPIVDM--KDFY------VI-------NDWA--------------ESVAR-L---TDDADARKLGEMAKQSRVDALA-----------------PLADEDLIAAFQEMTDCIR---------------------NVDVNNVSQKVNDALAYVQQSRTKVGGS----------ARLMLD-LV--WEKFCAL----ATDDPPSGRYDQPYFETQI-------KIIEV---LMEH-RLFMQAFTVM-----RELVG-------------------------------------------------------AIGMAGIGGKYAKK--------KMASGDGKKYRKRFAEVFVNMMQFPVDGWKFSGFTEET--------------------------------------RLKLMPWFENLQKAGIEPQLREIVDD---------------------MVKIRNGFDHAWTSENAAFPGIEDKGKEYLTV------------------LHNIV---RRMA------------------------------------------------DQ-------------------------ELFS-------------------------------------------------------------
328951417|Deino|Marinithermus_hydrothermalis_DSM_14884                RERPRKLLITLIG-QART-----------------AEGGGRYKMVP--Y--RFPD------------------GTRH---ASA---FFGVSLFEYF-HR------RGET-----P-----DL--LIVGT----SG---------------STWQALEDFFLLE---------------DVGFTAE----AQAFLDRWHE------EAKVVEERERLLADF-----------------------LGVDVTLL---------------------PVEDPPSGE------------VLTERV--FED----LSA--RGSYDE--------------IIL-DITHAYRFMG------YV-LF--AILLSLRHVW---------RCQVRI---FYG---------------------GVELPKIEGDSQVIEL--KALE------DL-------VRLD--------------EALSI-L---QTTGNFVPYFALASEEEKAQRAYLALE------------VNRQENVASWLKELAEVEG------------------------------------PPLAKGVVSKE------------VKQILK-EL----------------------EGECFEDKLI-------NRARF---FFER-DQVFKAVLLL-----YEGLV-------------------------------------------------------VAGVKRFGLGDPLN------------------------------------YEM---------------------------------------------RRDAQDKLEKLLRDHPNSAWVQIYKK---------------------VRLLRNAVAH----------GT----RPRDGK------------------VQQVLGDWRLLK------------------------------------------------DT-----FQ-----------EGL----RLYQEIKKDQ-------------------------------------------------------
146295120|Clost|Caldicellulosiruptor_saccharolyticus_DSM_8903         KNNITNVLISVIG-KGRL----------------KKDQTVGYEQTE--Y--VFNPDT----------------NKKYVASKTA---FFGIALYEYF-KE------VEKIQI---D-----KF--ILIGT----DR---------------SAWSELYQILPHDVQNSEDITAMC----LKVYEEE----KKGIQDSTLS------VWQNTLTKYV----------------------------PKLKFYKI-------------------------KPLEL------GRG-----------IDI----LLQ--ELDKDGDYN-----------IIF-DMTHAFRNIP------VV-FS--YGIMLLKYLR-----------KINSVRIFYG----AHDM------------INYFSDLVSGQSPVIEI--PLID------KL-------VRLI--------------ESMAT-F---QNSGYFVPLLEQIGFGDREKTYFK---------------LEMNRQPRREIEEIIKEFE---------------------------------NKQEAVKHAF----------------EKEIVE-IM--YKEFCEM------------NRQEKLYQRMY-------KRSKF---FYER-RQYLKALVLL-----YEAII-----------------------------------------------------------VLFADVYNIK----------------------DNMNYDAREKARDKLFLE--------------------------------------------IKNIKNKKSDLNKLIKEQDEADTVKE--------------------LEY-VRNAAVHG---------SSPRGNQEYLEN------------------VEKFK---ILLN------------------------------------------------SA-----IN-----------LFE----KMLKRRSES--------------------------------------------------------
206901784|Dicty|Dictyoglomus_thermophilum_H-6-12                      MGEVKNILLSLIG-RGKV----------------LENISQGYKRTS--Y--RFKT------------------GEIF---ETG---FFGSALWKYI-SQ------KEKI-----N-----YW--YIFGT----ST---------------SSWSEIIYALDEQKMSKFQDLA------YEIYEAE----NIGIKGDLLK------NWEEALSSE----------------------------IPGIKLILI-------------------------DPLDY------------KFFSEF---------LLE--NLP-EN-DDLK---------IIL-DITHGYRYLP------LI-LS--FSIMYVKNFK-----------NIKELKIYYG-----------------------ALEMSQDNAPVLEI--DHIN------EI-------------------------FQLSTAF---ELYKNSGYFPELLKNLGLNRREDVYFS------------IEMNERPREELEKIIEELE----------------------------------SIKEKHKKVPAKAL-----------VEDLIP-LC--RERYLED--------------------RMV-------ERAKF---FFKK-KQYLKSLILL-----YEALT-------------------------------------------------------IIILKKAGYRDLSN------------------------------------------------------------------------------------IINRREKAREVYSKVLTEEWTRETFN--------------------NLEKIRNSAVHG---------NL----RESQSS------------------IRNFEDFSNLFQ------------------------------------------------KS-----LE-----------LYH----HLRKSLN----------------------------------------------------------
304318001|Clost|Thermoanaerobacterium_thermosaccharolyticum_DSM_571   ---MKTVLISFIG-KGKK-----------------SQGESGYAKTC--Y-GFLD-------------------GYTY---ETA---FFGSALYNYL-KE------KGNTV----D-----KW--LIFGT----LQ---------------SSW-------------------------SEIIDTI----DYDKQKEVED------LYLKMIYYEEH---------------------------NGLTQECL---------KNLENSLRHYISEVSLIAVET------TER---EKYVDK---------LME--MIPDED-VH-----------IVF-DLTHALRHMP------VI-MA--FSLMYVRCFK-----------KIDNIDVYYG----------------------AFDLTKDGITPVYRI--DFIN------EL-------------------------FSLTTSY---ELYKNSGYFPQLLN-------------------------NLGIKGSEKTYFKLEMNRS---------------------------PRKEINDLIGKLQKVKDDNKDKIY--------IKSVAD-EI--ISEFSSM-----------NNQKTTLDERML-------NKAKF---FYDK-KQYLIALTLI-----FEAIL-----------------------------------------------------------DKANRVYKLN------------------------------------IKEGS-------------------------------------------NYSSSLIKSKIREKLNDEEALKTFAD---------------------LEHSRNSAVHG---------DPAIGTQNYLEN------------------QRDFEKLFAEAI------------------------------------------------KL-----YD-----------MIN---------------------------------------------------------------------
374339412|Therm|Marinitoga_piezophila_KA3                             --MEKILLLSFLG-KGR------------------------YNESL--Y-YRLE-------------------AENK---KAK---SYLSPLANAY-LE------K--------ERGNDVEI--KFFIT-------------------------------------------------KEVKENF----LENPNSEHGQ------NINNEINNLHQ---------------------------KGISVTFE------------------------NIPEGR------NYN---E-LEEI--ISI----IKK--SISEFSEKE-----------IIF-DLTHGLRHIS------TF-TT--GVIFYLKNLQ-----QDF---EEKNIILYYG----AYDI-------------RKEFKNKPPEVPILNI--SSTL------EL-------SNLT--------------LALEE-F---KEYGITKRIEKALRNIQKLVATNKLCNVN----------KLKFSSLSTELSNFNNIIKIPASP-------------EKIINSILKIKEILDNSIIEFRNCSKSTEKLFFIEPINY--FLATLR-KIIVEDLFYNI-----DSIKNDNTLTREKIIFMA-------NFIKL---LLKW-EMYSEAMIQI-----RELLI------------DLHLLAKGQILYYDDKEKRERIFWEDSLKR-------------NEIAERLDKLTKNI-----------------IDTRNKIAHAGRGTDDFKKENLKKLLLSYVREIEELSNNIELFEKKEATLKRKVYLLNSIIIPLSKDSETGNFDIEKITKEKFYNFLKNALNE-------------QTLDSAIGHDSIKHFIKEQ------FDLDI--PLERKEIY--FAPG------------EEAIV---IKLE------------KRPEEG------------------------------KIYTKEEMD-----------YME----ENNLIGYYYIKRKF---------------------------------------------------
404484283|Clost|Clostridiales_bacterium_OBRC5-5                       ---MSNILLTSIG-TGKY---------------DAKTKEIGYSNTR--Y--AVN-------------------EDRANVVESA---YIYDAMIELK--K------I--------D-----KI--IFIGT----TG---------------SDWHALYEHLFYENSRITPLKPR-----SEDYALE----LYELKESKEK------DLDKCREKLQTLVDTM----------------------GGVCSDII------------------------ILHYGL------SIE---E-MNEN--FDR----LAK--AKKYIGKDD-----------VLSFDITHSFRSLA------FY-EL--LAVNFFKLSM-------REGDRLDFV--SYG---------------------MFEGQGEDGITPIVNQ--EPLL------KL-------LDWT--------------KAADE-F---KRFGTTHLLDQLRKEGEIDDSNIS---------------RAVIKDVKNALERLCSAVD-------------------------TNNLSELRNMVANCKKVKEKGSTGNHV-------IDFIFD-EI--YDRFGKY-----------LDQDENNIALYV-------EFAYW---HIEK-NRYIAAAITM-----IETMI-------------------------------------------------------KLCSNENSGNTDTV------------------------------------------------------------------------------------RAKLRSNTAIKRYSGEHEDFIKYYNE---------------------LRVLRNKLCHA---------GD----WNRDAD------------------LKKLKKCIEDFF------------------------------------------------EL-----YKKKYANKKDIQNDLR----VTVNSFSEK--------------------------------------------------------
384136280|Bacil|Alicyclobacillus_acidocaldarius__Tc-4-1               -MAAQNIFLTFVG-GSSP------------------------RKVD--Y--RWE-------------------DEVS---NSR---YFQVTALEWM-RR------GVIPFRP--N-----EV--WVVLT-----------------ERARENWVKPP---------------------EEGEATL----HDQLYTQAER--------------------------------------------MGIAIHEV----------------------------GF------DQEPCDQSVWRN--FDT----LVGMLAQASERGADVH---------IAV-DVTHSFRYFP------ML-VL--TLLHYTYVIQ---------GIQLDLI--LYG----------------------------ADTGDVLDL--TALA------QL-------QEWV--------------LEMSR-A---LKGPDASGVERLVREIQSSVARRSPTQASF---------LSPLQKFASKWNVLWKTMR------------------LTKHHEVSCAAREALDALDECQRRFAEPAEAAAS-------FYPLLRILHQAREQIEPL-------------CQAEWVPLML-------AMVRW---YLDR-GMIHQAYTTM-----RELYA-------------------------------------------------------THACELAGVDVF--------------------------------------------------------------------------------------NDKVREQLLRWAHGKAQQSKSSAPQA----------------------PPPRTTLSWK---------GLLKTDGMRPVLFWSV--------------SQAIS---PTFR-------------------------------------------------------IC-----------AIS---------------------------------------------------------------------
258512263|Bacil|Alicyclobacillus_acidocaldarius__DSM_446              -MAAQNIFLTFVG-RSSP------------------------RKVD--Y--RWE-------------------DEVS---NSH---YFQVTALEWM-RR------GVIPFRP--D-----EV--WVVLT-----------------ERARENWVKPP---------------------EEGEATL----HDQLYTQAER--------------------------------------------MGIAIHEV----------------------------GF------DQEQCDQSVWRN--FDT----LVGMLAQASERGADVH---------IAV-DVTHSFRYFP------ML-VL--TLLHYTHVIQ---------GIQLDLI--LYG----------------------------ADTGDVLDL--TALA------QL-------QEWV--------------LEMSR-A---LKGPDASGVERLVREIQSSVARRSPTQASF---------LSPLQKFARKWNVLWETMR------------------LTKHHEVSCAARRALDALDECQRRFAEPAEGTAS-------FYPLLRILHQAREQIEPL-------------CQTEWVPLML-------AMTRW---YLDR-GMIHQAYTTM-----RELYA-------------------------------------------------------THACELAGEDVFDK---------------------AKREALLRAARSEEGWRETTSEDDA--------------------------------------AGQLKLESIPVERWDLVHAFLAEFSQ-----------------DISTISDMRNQLHHG---------FF--QRDPQQTR------------------EQTFR---SNLV------------------------------------------------QS-----ME-----------RLA----QWTEDREEIAHE-----------------------------------------------------
269838989|Therm|Thermobaculum_terrenum_ATCC_BAA-798                   -MENRTKLITALG-TRR------------------------YDPCR--Y--YIEG------------------DPGRTSSVTR---FAAMGLAELA-VE------C--------G-----QP--LEIVA-------------------------------------------------LETARVK----DSDNHKLLHE------EFEEKRSVGG----------------------------RAWELRVE------------------------EIPDGK------DKE---E-LWQI--FET----LGK--HIE-QG-DH-----------III-DITNGFRSLP------TV-MI--SAAQYYLYLN-----------RAADLKIYYG----AFES-----VGNTQGTAGQGQEGGTPEVPIIDI--TLIT------SI-------SDWT--------------YGLRL-F---DEHLITLPLAERIRSSFLGKNASDPNLIP----------EQFSSALVDSLKKIDFYLQ------------------NAMPLEMGMEARKLRSLLETISTRTNKFRPV----------LRDFLK-KL--KELLNEV-STDQASKKEDIKLSRDELERQK-------MIIER---QLNS-KQVGNALLLA-----REWLV-------------------------------------------------------SAAILYECKKTPAR----------------------NKVQGWLSQRTREAYADRL-------------------------------------------FGNDQKDGQSSQSNQFPEEFIQAWKL---------------------VSRYRNPIAHA---------AM----NTDWYQNS----------------HKQIS---KDVR------------------------------------------------DS-----LD-----------NII----KLL--------------------------------------------------------------
269838990|Therm|Thermobaculum_terrenum_ATCC_BAA-798                   SSNWRRVLVTAVG-TGN------------------------YSEVR--Y--KLD-------------------DEVS--GPNK---FSSIALGEIL-SP------HGEPL----------HV--VALWT-------------------------------------------------GGARNNP----NSTHYADYAK------AVQA----------------------------------HGWSYQPL------------------------DIPEGM------SEA---E-LWEI--FEK----IGHALEVN----DS-----------VIV-DITHGFRSIP------VV-MV--TALQYYRLNK-----------PLSSLNVYYS----AFLP----------------SRPPEEATPVISL--DMIL------AL-------ADWT--------------YGAKL-F---EERLVAAPLADQIEQTQKRSHVDPSWQGQR---------LTRIKKVSTALKELDRLLH---------------------NNLPIEAGIKASELLQRAEEARAEFPSFPP--------IQDFWE-KI--ERQARNICVGIDPKEKPTYPLTPEELERQL-------KLIES---YKRM-GNILSSVTLM-----REWIV-------------------------------------------------------SAYVYALGKGDSWL---------------------DYDRTRRDAEADLNTFSR---------------------------------------------CRRNHVPLYFARDDQLMNELIDAWDS---------------------TVKIRNELAHC---------GM----RPEAVS------------------GLELNT--DRLE------------------------------------------------TI-----LA-----------LIR----QADAQTVGEGN------------------------------------------------------
297619392|Metha|Methanococcus_voltae_A3                               ----MSKLISVEE----------------------------YAIYI--Y-----------------------------------------------------------------N---------IEITD----DK-------------------------------------------PNKNCNL----LKYKLSEYKN--------------------------------------------SDTKIIKF-------------------------RPTNY------DMD---NEIWKL--FDK----LYD--IID-NE-ET-----------IYL-KLSNKDNLIP------IL-VI--TIINYLKVVK---------NIKIGCI--SYE-------------------------DSKSNLKPVFDI--TSLD------II-------LSWT--------------KAIDK-F---VHNGDSKEIHELAEKRGNMISKISHGENKY---------GSYLRSFGNNIENFTEHIQ---------------------SSRGYEIDTFQYDKLKYYIEEVKLGSPLPP--------MKPLLD-MI--LDKIEDF--------------STENLYNGL-------NAVKW---CIDN-NLTQQGYTLL-----RENII---------------------------------------------------NIIIYQIVYHLDIENFTIEDLKNSNIREAIEDALIYKFIMEHNLENNRDTEVYTFIKYVNDGENNIKNDIK-------------------------------NNIVYKLDVKEISKSIDSKICNIYKS---------------------VSDLRNDINHA---------GYKINHIQNPQKF-----------------KDNLE---RHYI------------------------------------------------QL-----LD-----------YIY----NTNNTKRNK--------------------------------------------------------
379728575|Bacte|Saprospira_grandis_str-_Lewin                         MNQKKKVFISFLG-YSA------------------------YRKVT--Y--QFE-------------------NTAVYGAEKQSSHYASRAILELN-IL------KNWDP----------EIDEIYFFTTEMAKT-------------------------------------------HCFDKRV----AKINYDDLTQ------NIYASENEEGG---------------------------IGETLALL------------KEEGKIGHFEAVTIPDGF------TES---E-MWEI--FKA----IEE--KVD-SN-SE-----------LYM-DVTNGYRFLP------ML-AL--SLINYLASVK---------DCIPKGL--FYG----NFEA-----------------GRGKSITPIQVL--NNII------EL-------GQWT--------------DAVEM-F---TKASYPDELANLIKKENPKLASDVQ--------------KVADAILNCRGHQLTQEVD--------------------------------IDRIKNDINNLDGDEQISHQ-------LRPILK-KI--DDKLSTL--------------GNSTTLKGF-------HAVEW---CIEH-NMVQQGYTFL-----LETTI-------------------------------------------------------SWLIEETEGTRYIN----------------------REDYREIANGVLNKISANR-------------------------------------------LQLRSSRRNSNLSEDEVKEIARRMEG----TIAPNRFHLTSNYKKMTGAGKRNDINHC---------GY----KNNYAT------------------VGALK---RDLK------------------------------------------------NI-----SD-----------AII----NIVS-------------------------------------------------------------
295695992|Bacil|Kyrpidia_tusciae_DSM_2912                             ---MTVKLLTFLG-VGKN---------------------GHYDPYC--Y--QFGE------------------DVSE---ETP---YIQRALMELL-HK------TAHPPE---------EM--YVFLT--------------------------------------------------PEAERQ----SWLGPGKLKE------QLIA----------------------------------LREKVYFS------------------------WIPVPI------LGATKTKEIWED--FKT----VFD--VLR-PE-DE-----------VIF-DITHSFRHQP------MM-AL--LILHFARITK---------NIMVRGI--YYG-------------------------NIYEVPAQVVDL--TSFA------DL-------QDWI--------------INVYA-F---TEMGRAEPFNEWVRNKKRMAARTKGQGQA----------IEPIQKMARSWVEFTTALQ------------------ACRGPLVRDKAVSARRILEDFKDQAEALPDFQP--------INILLD-RV--NRELQPM-------------EEDDVIQAGF-------AAIDW---CKRH-GLVQQTFTLL-----YELVI-------------------------------------------------------TAVCEREGYGKQRV---------------------HDREDVARHLHYASKLKDKRPMD----------------------------------------SSSESYNMELVNRLLQYPEMVKRFHD---------------------IANYRNDFNHA---------GWRSDAKEAKTI------------------MNFLD---NHYE------------------------------------------------EV-----CD-----------AIR----DYWQCSSVQA-------------------------------------------------------
295697275|Bacil|Kyrpidia_tusciae_DSM_2912                             ---MAVKFLSFLG-TGD------------------------YKECR--Y--ELGA------------------HRSS---LTR---FVQHAILELL-EE------TRPT-----------EA--YIFLT-------------------------------------------------PEAEEFN----WIATPKRGYP------GLSVALSDLRRT--------------------------KPLEIHTV------------------------PIPSQQ------DE----DAIWTS--FHA----VLS--VLQ-SG-DR-----------VVF-DITHSMRYQP------ML-AL--LVLHFARVLR---------EVQLGGV--YYG-----------YIEKLGPSKQIDDISVEKRIAPVVDV--TALA------DL-------QEWI--------------TRTYA-F---VAAGRAEPLRQWVKEARTRA-------------------PSSWQWAEELTDSWSSVTA------------------ALYTNRSLTIPDTARRAAKHLAEAPKEMPPAMGP-------LRALFE-HA--NRSIAPL-------------GSQDPVESGL-------AAILW---CIDH-GLIQQAYTQT-----QELII-------------------------------------------------------TAVGLAFGLPVQGK----------------EERDRIEELVTVAQKLAANPRNRKPLE-----------------------------------------NMTYPRDRDLAFTLSRHTGLLNDFDE---------------------VRKLRNDLSHC---------GD----THSPAY------------------FETWL---REHM------------------------------------------------PV-----VK---------EHLLR----FWNTRQSRR--------------------------------------------------------
239825883|Bacil|Geobacillus_sp-_WCH70                                 --MARNVLLSFLG-RND------------------------YEYCF--Y--TYR-------------------GQRS--SYTR---FVQTAIYELF-RN------E--------E-----PMDVIIFAT----KE------------AKESNWN------------------------DKVRDGQ----QVEGIKTAFQ------RIA-----------------------------------PEANVKLV------------------------EMESGQ------DES---A-NWKL--FDS----IIA--EIG-EG-DT-----------IYF-DITHSFRSIP------FV-AL--IVLNYARLVK---------KATIGTL--AYG-----------WFEKLGRPNEVKQLSPEQRLVPIVDL--TNMA------EL-------LDWT--------------NGVDQ-F---LRTGDASLIKELTARENRKVFCDANASPLLKRE------VAELNKLAKQLDQTEKSIR---------------------TCRSLQVEEEVEKFRYQLEQVRHSQAEAIKP-------LVPILD-EM--EKKYSNF--------------GGNTIINGW-------EVARW---CVDN-GLIQSALTML-----SENVV-------------------------------------------------------TAICYAFQLEVTNV---------------MIRDDLHSVIRIIIRKTKKEEWK----------------------------------------------VHNVSFVEEMVEKLLPYRELLKPFGE---------------------VAELRNDMNHA---------GV----RANPFT------------------ADRFA---QRVK------------------------------------------------TV-----LN-----------AIK----PFFEEMAALSQ------------------------------------------------------
125975693|Clost|Clostridium_thermocellum_ATCC_27405                   ---MAKKLFAFLG-IGD------------------------YKSVE--Y--YFQNK-----------------KEGY---KTE---YIQEAITKLL-NE------Q--------------DLNVTVFVT----AE------------ARKKHWE----------------------------PEN----NKGLESRLKK--------------------------------------------LNINCKAV------------------------NIPDGK------AND---D-VWKI--FTS----VYS--EIE-FN-DE-----------IYV-DVTHSLRNIP------II-FM--SVLNYAKVTK---------NCTIKGI--FYG----AYEA------------------KENERAPIYDL--TLFD------QI-------GEWS--------------SGVEQ-L---LTTGECEMFCSTVEKTLDPLLREAKGKDEL---------IKLVKKCSKLIKEFYTDLK------------------LVRGKSVLEDGRKLYQVLCEIKALNTEKHITMQP-------FFHILE-RV--ENQVAFF-------------QNENLIENIL-------ECVKL---CKKF-GQYQQAYTFL-----RENII-------------------------------------------------------NYVCINTGLDWKKE---------------DPDRLKAEELIGKLYMRKIKKVQIE--------------------------------------------VSEDIKSILENGEDFICDDAIELFGE---------------------LIEFRNDLDHA---------QF----RMINPS------------------KDKIT---CKLD------------------------------------------------SF-----IE-----------RFE----KYYISK-----------------------------------------------------------
78042862|Clost|Carboxydothermus_hydrogenoformans_Z-2901               ---MRVKLISFLG-TNK------------------------YIPCR--Y--KFE---------------------EEISSPSY---FIQMALVELL-TK------KFSY-----------EIEAVIFTT----DE-------------------------------------------AFEKNWL----KGEGYPGLVE------VFNEYQQRN-----------------------------PKFKFRNV------------------------MVPSGL------FEN---E-IIKI--FSK----IYN--EVE-EN-DN-----------LVF-DLTHSFRSLP------FL-TG--IILNYTRLLK---------NVNILGV--YYG----AFEV-----LGPVREVEEKYPDVNDRVAPVISL--NYFL------EI-------SDWV--------------LAADS-F---LNSGNAGRIAALAQKGFKSIESPEVKRN-----------NNLLQKIAREINKFSLSIA--TCRALDLAGETRTIEANGQRVILNHKPGIVESLKEMLENAAYDEIPELKP-------FYPIIN-KI--KENFKNF--------------TEDVVENIN-------HITAW---CLEH-DLVMQGYTFL-----RENII-------------------------------------------------------TALCLLNGFDEKDQ---------------NSRELQGKIATTIALEIPEDKWNDE--------------------------------------------VKQYRDFVYKILSEEALVKAYKLLNK---------------------VSIFRNELAHC---------QY----TGKDIS------------------AEKFK---NRLS------------------------------------------------EH-----LK-----------EFV----NFYQKNKLNSYKK----------------------------------------------------
336323853|Defer|Flexistipes_sinusarabici_DSM_4947                     --MGRKVFLSFLG-TGD------------------------YKNCN--Y--YFD-------------------NQKIDNII-----YIQEAVLRIF-CK------DWYKS----D-----AG--FVLTS-------------------------------------------------SDAKNKH----WQNLKNGLQD--------------------------------------------LPFSVEHV------------------------DIPTGS------CEN---E-IWDI--FQT----IID--IIK-ED-DE-----------ILI-DITHGFRLMP------VI-LS--SAISYLESIK---------KVKIIGI--YYG-----------AFETLGTQSEVEKMPVEERNAPIFDL--TPTF------TI-------QKWA--------------KAAEI-F---EETGSVKQIRNLSLIEVSSILKETKGKNQE---------AQKIKKVVSELYKFVNEIE---------------------ACRSKETVTKNFQQLKTEINDLKELGVVKP--------LEGILE-KI--HKNVSNF--------------QNDIFENSF-------AIIKW---CISY-GLVQQAYTFL-----SETVI--------------------------------------------------------TFFTKLDYGFDKI---------------------WDRDIREKVSYSINSYFKDGA------------------------------------------NEENISNIKNSINWLSGTDKDEFYNK------------------MDLLKKYRNDMNHC---------GY----REDSLD------------------YKKLT---EKIK------------------------------------------------EL-----NQ-----------YFY----KILCKGE----------------------------------------------------------
333996003|Spiro|Treponema_azotonutricium_ZAS-9                        PSKRRNIFIAFLG-TGD------------------------YKECV--Y--SYS-------------------GNKI---KTK---FAQRATIDFF-CK------NYTEN----D-----KI--FIVLT----EG--------AKE----KHWD------------------------------V----PEIGLKSILE------SLN-----------------------------------TTAKIETV------------------------DIPDGK------SEM---E-IWDI--FSK----IYD--VLD-ND-DS-----------VIF-DITHGFRSLP------ML-GF--AILNYARHLK---------NINVMGI--YYG----AYEA-----------------RNEENTAPIFNL--TPFY------QL-------MQWS--------------SAADT-F---VNYGIGDKLMEIVNIPSPSSKQYPISEEMKDQS------TSSTAGVKSSIEAVTESMA--------------------TLRGSEIINGKIFQNCRENIDKLEAAGNYQAP-------FKPIFD-RL--REKIIPF--------------KTKEPLNFL-------HAVKW---HLDH-KMLPEALTMM-----QEGII-------------------------------------------------------TYLLSQQKADFHNR------------EYREVLRKYLNYTYRFNSNKNIDDWKFTND------------------------------------------DKQLIQNLSLDINNSALKNFAVVYNK---------------------VSWLRNDINHG---------GF----DARANS------------------YSIFK---KEIK------------------------------------------------QL-----FG-----------RLR----NICQPPTAS--------------------------------------------------------
424843360|Bacte|Saprospira_grandis_DSM_2844                           --MGRKVFLSFLG-TNN------------------------YLACN--Y------------------------ENSKGKIENVR--FVQEAILQLE-CS------QFTEE----D-----RV--FVFCT----AE------------ARKKNWVDLDE--------------------EKGLGQD----PARLADPVLDRIGLYSRLVELKNSGKLQ--------------------------ATFDQEPI------------------------FIEDGF------SEQ---E-VWKI--FEA----VYK--VLE-EG-DE-----------VYL-DITHSFRFMP------ML-SI--VLMNYAKLLK---------GVTIKSI--SYG----AFEK-------LGPAYKLKSVPVEDRNAPIVDI--SSFA------EL-------QDWT--------------NAVRE-F---KKYGKTESFVSLA--------------------------AGAYSELAEKIKAVEQSIN--------------------TNRGRRIYQGDIFKELNQVLDRLKEIDPKP---------LQDLVR-II--QNKVSEF-------------DGHKTLDNGK-------VAVEW---CIDH-QMTQQGITIL-----DELVT-------------------------------------------------------SVLCEKIYGSKSIK-------------NAYKRNLVNAMFYVVKDNLPVSKWSD---------------------------------------------VLKGRDAEVNQFRDIVDLELVELKRD---------------------LSLLRNDINHS---------GY----TKNNN-------------------PDNFD---TELV------------------------------------------------SI-----YN-----------KIK----RFL--------------------------------------------------------------
220932346|Clost|Halothermothrix_orenii_H_168                          --MKLGKFISVLG-KSN------------------------YVPCN--Y------------------------GQYK---NVN---YIQEALVRKY-KD------KIS------------DV--IIFAT----KE-------------------------------------------AIKSNWLGEGSLKNKFDGLQE--------------------------------------------QGIEFNYK----------------------IKEIPLGA------SED---E-VWEI--FDI----IVE--EIN-EG-DS-----------LYL-DITHGFRFQP------ML-IM--SIMNYVKLIK---------NVTVESI--EYG----MFEI-------LGTRQEVEIIPVEERNAPIVDL--TLLD------QL-------NDWV--------------VATDS-F---LTTGSVTKIDELTKNEIGQVLALTKGRNEF---------FQNLKSLVNNLKDFYDCVN---------------TSRGNKLNETIINILKNLKDLDEFNQVNDLKNKRIKP-------FLQIID-KI--YDKFKGF-----------SSKDKSDIANYF-------MVLNW---CNEN-NFIQQGLVIL-----RENII-------------------------------------------------------SFIIFNMGYDYTIN------------------------DYRFDVSKALSYLDGRKKREIY--------------------------------------KNKEFYLKVKEFISNNYPYLPKLFSE---------------------VGDTRNDISHF---------GL----TKCPISN-----------------PNKFK---DKLK------------------------------------------------EF-----IE-----------QIE----PLVSNL-----------------------------------------------------------
375256009|Bacte|Tannerella_forsythia_ATCC_43037                       --MGRKVFITFLG-TGK------------------------YKECI--Y--TYS-------------------NKESEVVT-----YVQTATIKLF-AP------DF-------D-----KY--FVFCT-------------------------------------------------ELASSTH----FENLNRE-----------------------------------------------VGGKFSKI------------------------DIPEGV------SEE---E-IWKI--FQL----VFD--VLE-EN-DE-----------VVF-DVTHSFRSIP------ML-GI--TLLQYAKFIK---------NIQVIGI--YYG----AFEK-----LGRPGEIEEKYPNPESRKVPLLNL--TSFS------VL-------QDWA--------------NSGSQ-F---ITTGNSTKLLQVTGESIKPILAESRGKDKE---------AVEIREINSLLEKISEDFS----------------------TNRGKNFLKASSILKVVHKITHLEVRLLPA-------FKPILE-KL--KRELDNY--------------RVNDKNNLL-------RAVQW---CIDK-ELVQQGITQL-----QEATI-------------------------------------------------------TILCEKLNHEYFNK----------------EKRNIISSYLGFGINQPEEKWKEPLT------------------------------------------SKDAKCVISELKGIDNIEDIAKAFQA---------------------LSEKRNDINHG---------GY----LCKSVE------------------SKKFK---QALE------------------------------------------------EN-----YQ-----------KLK----GLL--------------------------------------------------------------
389580556|delta|Desulfobacter_postgatei_2ac9                          ---MGKIFISFLG-RNN------------------------YKYCN--Y--YFND------------------DESDVVKDVR---FVQEALLKRH-CS------SWGKD----D-----RA--LIFLT----PE-------------------------------------------AEDCNWQ----ENKIEEKLPH------GLDYSLSQLG----------------------------LSLSIEPI-----------------------KDIPMGY------NES---E-VWEL--FDL----IIE--KIN-EG-DE-----------IYL-DITHGFRSLP------ML-GL--VLVNYLKVTK---------NISVGGI--YYG----AFEK-------LGPSHEIDKIPMEKRNAPVLDL--TSFH------IL-------QDWV--------------MGADN-F---INYGITGKIEQVISEEIKTTLKETKGQDPK---------AAALKQFNNQLKEIPAGFQ--------------------TVRGKEIIEGTSIQNLKEQINNIKLFKQNAP--------LRNILD-KI--SRKLAGF--------------KKDDVKNGF-------LGVQW---CIDH-GMIQQGITLL-----QENTI-------------------------------------------------------TWVLTALKRNYTGP-----LNLDYTDKEMRTLVSQSFHILGRGDRITKEGWKDP--------------------------------------------SKSYPDDATYIQNFIKTTGLLSAYAS---------------------LSEYRNDINHG---------GVTNTPSKGHKF------------------KQVLE---KSYL------------------------------------------------EL-----MK-----------KIT----TYESVRQERTQQHG---------------------------------------------------
385809782|Ignav|Ignavibacterium_album_JCM_16511                       ---MSRAFISILG-TND------------------------YLECR--H--KFN-------------------DSET-DIPVK---YCQEDLIKFF--C------SD-FNKG--D-----EI--RIFLT----KD------------AEIKNWL---NDGHF----------------DRRTNQP----ISNTG--LKE------RLEKI---V-----------------------------DPILIKPI---------------------G---IKEGF------NED---E-IWEI--FQT----IFD--SIN-ED-EE-----------LIV-DITHSFRSLP------ML-MI--SLLNFAKQVK---------NVKVKGV--YYA----AFET-------LGSIEEVKKMPVEERVAPILDL--TAFS------LL-------QDWT--------------NATYD-F---VNYGNVKMLNNLVKHISNSSNITDPAQ------------KYFPNRVIKKLNQLVDNIA---------------------LCRGKELIEFDYNNLKNEIRQLYENKLPKP--------FSYLLK-VI--TDRIDNF--------------NQNPEALII-------KVSQW---CFDY-NLIQQAITLL-----QEFTI-------------------------------------------------------SLILKNHNLDISDK---------------TNREIISQSFRIKAQDIPEDKWYEP--------------------------------------------AAGNVELVRKILSDYLLSNLSPSFNS---------------------LTSLRNDVNHA---------GFLLDAKSTESI------------------KANIQQIIEHYK------------------------------------------------KY------------------LYR----NHAHQPIKSPEK-----------------------------------------------------
328953416|delta|Desulfobacca_acetoxidans_DSM_11109                    ---MAKLYLSFLG-TTN------------------------YHPCT--Y--TFA-------------------ACET-PG-VR---FVQEATIKSF--C------AN-WTPQ--D-----RI--LIFTT----AE------------ANQKNWL---DNGHT----------------DSSGAVI----PQA-G--LQS------RLQRL---S-----------------------------LAPSFKDI---------------------A---IPEGK------SQE---E-IWQI--FQI----IIE--QLR-DG-DE-----------VVF-DITHGFRSIP------LL-AI--VVLSYARVMK---------KIAIQGI--YYG----------------------AFEAKQGDTAPIFDL--TEFD------VL-------LEWT--------------TALDR-F---IKAGDATLACELAADEVRKRRREIKRPDQI---------LQAFQKVTAQLNNFSLSLA------------------TCRGLKISPIVSELKDTLQRCVGLPGKRP------------YINLLE-KV--QHELAAF--------------PGDHVRDGL-------AAAQW---CADH-NLIQQGFTIL-----QETLI-------------------------------------------------------SYFTLHVLKDDLVT--------------PTSRHLMNQSIHILRENLPEEEWAEPA-------------------------------------------RSNRQKVAAIIAAIQSYPAIVKKLRD---------------------LGNDRNDINHA---------GY----TASPMG------------------AERFA---TKLR------------------------------------------------DY-----IN-----------TFQ----EFFGR------------------------------------------------------------
116748791|delta|Syntrophobacter_fumaroxidans_MPOB                     ---MARVYISFLG-TND------------------------YVECR--YLDEFD-------------------TPEPVRFVQE---ATIGTICRGW-GP------G--------D-----RI--TIFTT----TD------------AEKKNWE------------------------DNGHYDK----DNKRYKECKG-------LKRCLEELK----------------------------LTAPFANV------------------------HIPDGH------STE---E-MWDI--FQK----VFD--SLN-ER-DE-----------VVF-DITHALRSIP------LL-AI--VVLHYAKVLK---------RVSLKGI--YYG----AFEA-------LGSIADVRARPVEERRAPVLDL--TDLD------KL-------MDWT--------------MATDR-F---LQGGDARSAAALAKAEAERELKKTRGKDEA---------AKAIRSLGCGLEDFSKMLY---------------------TCRGREISKASTELKKRAKECRNLKLPKP---------FRPLFE-MI--EKRLEAF--------------KGDSLLDGL-------AAVRW---CVDH-NLVQQGFTIL-----EEIVF-------------------------------------------------------SHTLSGVGLDASDT-------------RLRYVASQAYTIVSRNLDDNPVEWESPA-------------------------------------------RGEEEYTRRMIDFIRGHEDLRSAVAT---------------------LRARRNDLNHA---------GF-IEKQVSLQK------------------AGDFA---EDLE------------------------------------------------RL-----LG-----------RIE----AALTSDF----------------------------------------------------------
167040470|Clost|Thermoanaerobacter_sp-_X514                           ---MTIKFFSFLG-TGA------------------------YTKCK--Y--KFD---------------------NIESDSSC---YVQEALIDIL-LK------KNVDL----E-----SI--FIFKT-------------------------------------------------EEATNAN----WSKNKKYPSD-----PGLKQVLDKYK----------------------------GKPSINYV------------------------DIPSGQ------NEN---E-LWEI--FDK----VLE--QID-KG-DE-----------IIF-DITHSFCSIP------ML-AL--IILNYAKFIK---------KCEIKGI--YYG----AIEA----------VGKEIKDIEESDIAPIFDL--TPFV------RL-------LDWT--------------VGIDR-F---IETGDARYINYLMKLGTKELHLKGMKDE-----------RNILSNFAQKLENYTRNVA------------------TCRGKEISKGGLELKNILGDAVSIADKTYIKP---------MKPVID-RL--NDRFINF--------------SNDENKNMI-------EIVKW---CSEH-NLIQQGFTIL-----EEGIV-------------------------------------------------------NFFCEKFGFDKNNI---------------KEREIIENATYIKHYSLPKDRWKKTAFE-----------------------------------------NEAVIYNLLSKLNEENYKNLIKVLYE--------------------EIKPLRNDINHA---------GY----KENDMK------------------AEKFE---DKLN------------------------------------------------EL-----IN-----------KVE----KYIV-------------------------------------------------------------
168216142|Clost|Clostridium_perfringens_NCTC_8239                     ---MARKFISVLG-AGAG-------------------KEGKYEECI--Y--TWEN------------------NKSF---KTE---YIQEAIVNLF-CD------DWVKD----D-----KV--VIFTT---ERS-------------------------------------------KELHWDK----ENTLKDRLSQ--------------------------------------------KDFNLENI------------------------MIPFGS------NSD---E-QWKL--FDT----IFN--SLD-YG-DE-----------VIV-DITHSFRTIP------MF-LM--IILNYAKLLK---------DIKVKGI--YYG----ALAA--------------NNNKDEIRKAPIFDL--TLYN------LI-------MDFT--------------NGITT-F---LNTGNSNILMNIYNEINLKEKEKET--------------YSVLSDTISLLNDFSNAVM--TCR-----------GNINFLNEKNGCKKSILTAHNEFKKKIEEYKSSENDNLAMA--LTPLFE-KV--SDDTKYF-------------EEEDPVRVGI-------ATVRW---CIKN-GLVQQGITAL-----EETMK-------------------------------------------------------VLICVKLGLDYTKY-----------------KDRNLAKNLLNVQDKNYKDWKLNNTD-----------------------------------------KYQVNQLKLKMGKNKIPDDLITLSKN--------------------LSK-LRNDINHF---------GL----NNKPLE------------------SEKIK---KNLN------------------------------------------------KY-----FN-----------DFI----RQAELINWKQYS-----------------------------------------------------
397904901|Clost|Caloramator_australicus_RC3                           ---MGKKFISILG-TND------------------------YQETI--Y--NLG-------------------DFTF---KTS---YIQEFLTRYF-CK------DWDKE----D-----KV--IIFLT----ED------------ARKLNWNN-----------------------ELISTRR----LKTKLESLKD--------------------------------------------EGYGFTIL----------------------DKDIPEGK------NEE---E-IWQI--FRC----IFD--EIE-EG-DE-----------VIF-DITHGFRSLP------ML-AL--TVLNYAKVVK---------DIKILGI--YYG----AFEL--------------NKNRDSEFIVPVFDL--TNFD------SI-------LEWS--------------YAVNA-F---LKYGNAKHISDVANISLREKLIQRDPD------------AIAVRNFANSLNNFTSAIL----------------TCRGKFIEGFGAEKSIYSAYQNMKNNLMDVKDRCSKGPLQM--LLPLFD-KI--EKRTKNF-------------DSRDNLHIGI-------ATVGW---CIEN-DLIEQAYTAL-----DEAAI-------------------------------------------------------TYVCQRFGLDETNS--------------IHREEIVAKALNIKALNRPRDTWK----------------------------------------------IDKEYEEKIAELVDKIDKDFADFYQS---------------------IKGIRNDLNHF---------GY----TDNVKK------------------ISDFK---REIK------------------------------------------------NL-----YD-----------NFK----KIISDK-----------------------------------------------------------
336397799|Bacte|Prevotella_multisaccharivorax_DSM_17128               --MSRKIFLSFLG-TGL------------------------YHKCV--Y--YKE---------------------NFESTPTS---FIQQATIELL-VK------QG--LQP--D-----AV--RIFTT----KK------------AKEDNWNKSITS-------------------REDRNKH----EDIDYCGLES------LI--M-D-------------------------------AAPDVKAI------------------------DVPDGG------NET---E-MWEI--FQK----VYD--EIE-DG-DE-----------LYI-DLTHAFRYLP------ML-ML--VLSNYAKFLK---------DVSVKSL--GYG--------------------NWEARDKNTNRAPIVDL--MPIT------QL-------QDWT--------------SAISE-Y---LKHGYPESIKQQARNYKLWLLQSGAEITNE---------EKANDMMAKAIEKYAMERL-------------------TCRGIAISNGDAAKDLYQKITNMENDKIIAN---------LRPLLE-KI--RERVVVS---------------SDVLTNNL-------DAAQW---CYDK-GLYQQAITLL-----QEGFI-------------------------------------------------------AHVCQKYGWDIADK---------------DKRNLITSAFTIKTFDIPEEMWKVETE------------------------------------------EDKDLLRVLLDDSLLNDCNLVNLFGD--------------------ISNTIRNDFNHA---------GF----RQNPLL------------------PQTIK---KKIG-----------------------------------------------RDL-----VA-----------FRE----KLLGE------------------------------------------------------------
340350163|Bacte|Prevotella_nigrescens_ATCC_33563                      --MARKIFISVLG-TGL------------------------YERGI--Y--T---------------------QGEFKSTETR---FIQQATIELL-GC------KETWTED--D-----KI--CILLT----EQ------------TRKLNWDVTV---------------------RKARCTG----EEIPYEGLKD------ILKEMH--------------------------------LKPAVLDI------------------------PILDGK------DEK---E-MWDI--FQT----VFN--LLQ-ED-DE-----------LYF-DLTHSFRYLP------ML-IL--VLGNYAKFLK---------NVQIAHI--SYG----------------------NYEARNENSSPIVNL--LPLA------VL-------QDWT--------------FAAAD-Y---LHNGQSEQLVQLTKNAINPILKATLGKDED---------ANSLRELFITLETIISNMQ----------------------TCRGLSITQEEDVFKLKQSIESSSADIIPP-------LVPVIK-EI--EKSFSNF-------------SADANIINGL-------HAAKW---CYKN-RMYQQAITIL-----QETIV-------------------------------------------------------TMVCEKTNLPIEND-------------KTRGLVNSAFYIVFNKKQHDEDSWSLNYES-----------------------------------------RDESIKIVRELIQLPIINDLSKVFSD---------------------ATELRNDFNHA---------GF----RPNPSK------------------INKIR---DNIG------------------------------------------------KC-----IN-----------EVF----NLLIPQSDVH-------------------------------------------------------
288927325|Bacte|Prevotella_sp-_oral_taxon_317_str-_F0108              --MPRKVFISILG-TGF------------------------YEECA--Y--TKEIEEE---------------HKPFKSSPTR---FIQQASLELV-GA------NG-WTEE--D-----RV--IIFLT----KK------------ARELNWNKGITE-------------------RTPYGKN----TPVPYKGLET------VLQEM-G-------------------------------LKATIEDK------------------------DIRDGM------NEA---E-IWEV--FQT----IYD--TLE-EG-DE-----------VYM-DLTHSFRFLP------ML-LL--VLVNYAKFLK---------GITIENI--VYG--------------------NYEARNIAENEAPIISL--LPLA------SL-------QDWT--------------FAAAN-Y---LQNGRATQLQAMVSKELSPILKKAKGTDKD---------ASALNNYFNALAELSGFVL----------------------NCRGKDIRVGKKIYTIHNEEKRIEKIIIPP-------MVPIFN-KI--HQPLLAF-------------SPTDNILNGF-------HAARW---CLNK-QLHQQAITLL-----QETVV-------------------------------------------------------SLLCKENGLDLLDK---------------NQRILINKAFTIVSDKIPESKWILSEDGAEA--------------------------------------SEKQKETIKHLIQHPVIIGLANTFKE---------------------ITNIRNDFNHA---------GEDRGGARGVKSITSG--------------IDKYLNITLDYLGISNSAATSPTQPQPQSALFINLSNHPSSTWQPAQLEAAKQYGEIIDIDFPAVDALCMPERVDQLASQYAL----DIINRGAPTCITAHVMGEMTLTFRIVELLKAQGIRCVASTTERIVTNLPDNRKETQFTFVQFREY
261403335|Metha|Methanocaldococcus_vulcanius_M7                       ----MRKMLSFLG-TGN------------------------YKPCI--Y--EFN-------------------GTLS--EKTR---FAQEAIIQKL-CK------DWGEE----D-----KI--IIFLT----EG------------AKIGNW-------------------------YGENYKN----EKELTEGLKE------RLKKLN--------------------------------LKAEIIPV------------------------DIPDGN------TEE---E-IWKL--FKI----VYD--TLE-EG-DE-----------VYF-DITHSFRYLP------ML-TT--ILLSYAKVLK---------NIRVKRI--LYG-------------------------NIYGETPKIMDI--TAFD------TL-------MSWT--------------NAIDK-F---LSGGYAEDIVKLAEREYYPRLKESKGKDEF---------ARNLRFVSNQLNTFMEYLA-----------------TVRGPMIDEYGYNKLRNAIDAVLKSINEGSSIEP--------MIPLLE-RV--KEKLSDF--------------EDNDIYNGL-------KAVKW---CIDH-NLIQQGYTLL-----QESIV-------------------------------------------------------TIICKKFEFDELDR---------------EYRMLISSALNIKGQDIPEDNWNE---------------------------------------------FAKKNKELIKETISKCDDELSKIFVE---------------------ITQYRNNLNHA---------GY----NRDKKK------------------PKDFE---NKLK------------------------------------------------EL-----YE------------------RTLKVLWG---------------------------------------------------------
346223885|Bacte|Anaerophaga_thermohalophila_DSM_12881                 NFMARKVFLSILG-NGF------------------------YHECN--Y--YWQ-------------------TRNQ-FSKQR---FIQKACVDLL-FN------DWNEN----N-----EI--ILFLT----DA------------AHKSNW---------------------------NKCIH----KRINKEGIEQ------DYQGLEN-------------------------------LLPRAKTQ------------------------PIPDGK------TTE---E-IWQI--FDT----IYG--SLQ-EN-DE-----------VYL-DITHSFRYLP------ML-LL--VLLNYAKYLK---------NISLKRI--SYG----NYEA-----------------RDADNFAPIMDL--TAFS------EL-------QDWS--------------IAASD-F---VNFGQVTKIAELTDKRIAPVLKNKGNNEES---------ARFLKGIKKELINFATDIQ-------------------TCRGQNIISNASVVKVHQYLDKLKNEIIKP----------LNPILD-KL--KDRIKDF--------------KTNNILNGL-------AAVEW---CIDN-GLIQQGITIL-----EETAI-------------------------------------------------------NYTASKLNVDMHNR---------------EIREVISSGFNILSRKIEEKNWDEK--------------------------------------------CKKNKDIIVQMSLDSTITQLKSCFEK---------------------LRTDRNDINHC---------GM--LEKPQPKK------------------GEKFQ---TNLK------------------------------------------------QQ-----LI-----------DFK----YIISNAH----------------------------------------------------------
219851091|Metha|Methanosphaerula_palustris_E1-9c                      GTSTPLILLSFVD-QSEP-----------------------EPGGSTVY--RWG-------------------DLTC---AGD---DLLSALIKFF--E------P--------D-----RV--VLFGE------------------------------------------------------------GDGPAPASSN---------------------------------------------DIPIRWQ------------------------AIPAGE------SEA---D-LWTV--FSL----LCS--VVE-PG-DR-----------VIV-EIQNGSRPLS------FI-TF--VAIQYLRETK---------GVQVERI--------------------------CSTVPGPNGESLIRDL--SDFV------TV-------LDWM--------------RGVHA-F---TQHVDAEDLSVLMGAVQNKAYRDGIGH------------PLSLKPWGHALSLFAQAVR---------------------LSRPREVMHAADILTSHFAEVTTEVQQLAPP-------LAPVMD-RLQEVTAMGRG--------GSPDRLSWEALSIGL-------NLIEY---QCRH-DLIMQAVTLA-----REWCL-------------------------------------------------------NYLILELDYHPDQW-------------------LVWEVRDEIGRTITGAALEVRHH------------------------------------------PYEGTTLSVRFTQLEQKNDLVALWIV---------------------LADLRNDIAHC---------GMNLQQKSAVTI------------------QGRTGDMVERLR------------------------------------------------HLVASSSCR------VPGGRSGDDRSPELPPGEGERGDGEGDQPEE----------------------------------------------
88602532|Metha|Methanospirillum_hungatei_JF-1                         --MNQMRCISFAG--PGR-----------------------FIKKR--Y------------------------CRDTVCIETE---LVQEAIFHLY--G------P--------D-----EI--IICLS----DP-------------------------------------------------S----AAGIASDLEG--------------------------------------------RNIPIQKL------------------------WIPFGT------DEP---Q-LWEI--FST----ICG--AVKDKE--------------VVLFDITAGCHSLP------FM-TF--LAASYLQSVC---------HVTIAGV--IYA-----------------------PVTGDDGFCRFVDL--KPMM------GI-------LDWI--------------AGVKA-V---TNYVDAEPMYSLVKDLQGNIHRSGEHPEP----------PVRLTSWASLLWQFSDAVR---------------------LARPVDALYAASGAIHDIDGINEELLRFAPS-------LIPVLA-ATRDLSDLAAE--------PEMARNMGEYVRKQI-------RLIGF---QLDK-GLFLQAVTLG-----REVLI-------------------------------------------------------TLLMIRMNLDADWR--------------------DADIRHEVSRTLTGGSLAMQNR------------------------------------------PYEKTRYSDDLIRYDDWKEMVLIWTR---------------------ISDLRNNLAHC---------GM----NQRDDS------------------VRSIR---KRAS------------------------------------------------DI-----LP-----------DIE----RFYHLCLPEKR------------------------------------------------------
320105006|Planc|Isosphaera_pallida_ATCC_43644                         ---MSIRLISFLG-TGN------------------------YENAC--Y--RWN-------------------NESY---SSK---YVVFAIAKML-QN------I--------ESQKNIEV--VLLAT-------------------------------------------------DKAWQAH----GQSVCDTFAQ--------------------------------------------ADLPTPQR-----------------------RTIPDGA------SQD---E-LWNQ--FEI----ILD--VLQSSD-DV-----------VYI-DITHGFRAQP------FF-AS--GVIQYLQSVF----------NRSEDVHVIYG----------------------EYNRNQPENSRIWDL--TPFV------EL-------SEWS--------------RSLLL-F---LKTGQAQGVVEPTRKIGRDLKKKWAAEGRQGQ-------PTDLDQLAKLLEKFSDDFI-----------------TVRTGCLLLGPESSSQQLVNMMEKARDEVIQILPP-------LGKVVD-MV--IERLKPL--------CGATCLSDPQGQAAL-------QYLSML--YFKMGRIAEACATLR-----EGWIT-------------------------------------------------------KYADSRSDKPGTVD------------------------------------------------------------------------------------FDKDAREEAEKRFFERHENLGKQISQ------------------------LRNDIQHA---------GY----RKDPMP------------------PKTIINQFLQLH-------------------------------------------------------SQ-----------WVR----ETQSTLTQS--------------------------------------------------------
268318374|Bacte|Rhodothermus_marinus_DSM_4252                         ---MSEKLLTFLG-VGDR-----------NRQLEAQLQDRKYKRVR--Y--FLP-------------------DTPDREIETP---FVGQAILELH-PD------RF-------S-----QV--VILGT----VD---------------SMWDTLLIHFL-----------------SDTQTEA----EIDLYTELFE------AIENKREAEVERLLPRLARVLEKRWR------------PGLQLKLI--------------------------PVGR------TQE---E-LWRI--FET----LTG--LKP-SN-TT-----------LSI-DITHGLRYQP------FF-LL--LALQFFHLTR--------PGVRLGSV--FYG----ALEL----------------HDYYAGRAPLFDL--RPML------EL-------MQWS--------------LGAQA-F---VHYQDPEPLLELLR-------------------------NTAQESLRHELRQFARQIN------------------LNLFNNFRERARKLSHQLRGLSQRQENLPAPFRL-------VEPFLV-DF--CETFASA---------------KSDWEALL-------RLARR---HLKY-RRPALAVLAA-----HEAVV-----------------------------------------------------------HRLGEVYGVN--------------------------PAAKNPRGKRYGSQ--------------------------------------------LVLTLKYPRVGRALPELKELVKAVDE---------------------LQTIRNNTAHFRTDAEGPDPGY------RLTK------------------IRTLL---TTLE------------------------------------------------EKLGHPALE-----------QLP----RLYPLERQ---------------------------------------------------------
337284281|Therm|Pyrococcus_yayanosii_CH1                              -----MKLLSFIG-SSE------------------------YKETI--Y--FYE-------------------DKTV---RTE---YIQEALTKIF-QP------S--------------EV--IIFAT-------------------------------------------------KEAYKKH----GEKLRERIEN----------------------------------------------VQFVEI------------------------ETPKTQ------------EDIWSL--FEK----IVD--SVD-YN-DE-----------IIL-DITHAFRHIP------FM-SF--PIILYLQEVK---------NVKIVGI--YYG----AFEA------------------KTEKGAPIFDL--SGIL------DL-------ADWL--------------YGVRD-L---KKYGRGEGIYNSIKNMNARFYKTNAPKK-----------PKTLSGYADLILILLKNLQ---------------------LNQIPEFMELSAKAKKGYEEFKAEAIEFLPP-------IRYTLN-EIERLTEFGCK------------EFGKESLEKQL-------GIIEY---LLEK-GMTANALELM-----REWII-------------------------------------------------------NAVIFLAGEKKWLS-----------------------KDVRIKAEKTIGWFSAKIRGNTN--------------------------------------GIEKTEWVEKLEKNEKIAKLAKVWLK---------------------VYEIRNAIAHA---------GM--KEKKDRPK------------------VNVIE---KRSH------------------------------------------------EI-----LK-----------LLK----EALP-------------------------------------------------------------
289596698|uncla|Aciduliprofundum_boonei_T469                          WGGFVLVLVSFMG-TGK------------------------YSRVK--Y--YL--------------------GSKDNYFETS---FVSRALGEFF--N------P--------D-----KW--LVITT-------------------------------------------------EEGMKNL-----ESLKREAQD--------------------------------------------EKIQAIKI------------------------SIPREE------------RDVWEI--LDK----LND--NLE-QG-DE-----------VIL-DITHAFRHIP------FL-SF--VIMTYLQVAR---------GIKIRGI--YYG----AYES------------------RDGDYVPIFDL--SDAL------VF-------SEWI--------------YSARD-L---KDYGRNEGISSIMKEWQNQMYARESKPS-----------MRYTKKYANMLERISRGIY---------------------LNQIRDVMKYAYNLSKLSPDVKEELEKYFKP-------LTLLYR-DFTIFEKFGCE--------DCYDKLSKETLRKQL-------LIAEY---QTGI-GLLGESLENL-----REWIV-------------------------------------------------------NFVFYLSNFDNSLW------------LERENRIEVEKGITGMAMEKRGEKIEKNG-------------------------------------------VYYYLRSNVDEIERKSGVNLITLWNL---------------------ITSKRNLIAHS---------GM----SKDSLN------------------LEELK---NSTK------------------------------------------------SI-----LK-----------DCS----TLIKYLEDWK-------------------------------------------------------
297567724|Deino|Meiothermus_silvanus_DSM_9946                         -----MILLSMLG-TND------------------------YKEVA--Y--TWG-------------------DKKA--HPSK---FFQAALAGWF-PQ------A--------------NV--LICVT-------------------------------------------------KESRDKH----EQAVKQLLPS------------------------------------------------AELV------------------------DIPSGK------KEA---E-FWEI--FNT----LEQ--HIP-TG-VE-----------LVF-DVTHGFRSLP------TL-AL--LVVSFLRAAK---------AVQLKYV--LYG----AYEA------------------RTGDTAPVFDL--TPFM------TM-------LDWA--------------SATNR-F---LETGDASKFRPLVETRGARPL------------------NTHLNSALKELTGLSEALS--------------------TNRAMRAGKLSSKALAKIVRAKGEEWELSHAP-------LKLLLP-RL--EQGLGLI-------AQDDKASQQVQLIQSF-------GQVSW---FLKH-RQYEKALGLA-----REWMV---------------------------------------------------------SFAQLKGQGSWQ------------------------PIQYKKRKEVEDW-------------------------------------------------FNACMKGDVPIPDDWKAFIDVWKD---------------------LGNLRNDLMHF---------GF----REAA----------------------------------------------------------------------------------------------------------------------------------------------------------------------------
297623896|Deino|Truepera_radiovictrix_DSM_17093                       -----MIILSSLG-TGR------------------------YREAR--YQSEHH-------------------AEDV---TTG---LFATVLHKWH-PE------A--------------KI--KILAT-------------------------------------------------KAARESE-------NGRYLQE--------------------------------------------HHPDFELV------------------------DIPEGR------NEA---E-AWAL--FET----LADPAVLP-EG-ER-----------VIF-DITHGLRSLP------ML-GF--LALSYLRVVR---------NITIEKV--YYG------------------ALELTPKGGEKPLTPVVDL--TPLV------NL-------LDWA--------------QAAKR-F---QDTGDARLFKALLRDKE----------------------HHGLNSLADKLTQFSEAMV---------------------YNRTREASHVVNQLKGDVSKSRKAVMTHKQTP------FNLVFD-QI--DGAIREL-------CTEDVSDGQSLLIAHY-------GQIQW---YLQR-KHYAQAIALA-----REWLV-------------------------------------------------------SFWLWKAHGHFDHE---------HNELISREVAEDWLKEKANADKLRKMSWQ----------------------------------------------EALDAVSNKPKNRDIAWYPLIKLWGE---------------------LADVRNDFAHF---------GF----RSNPKS------------------TTTLQ---RDIS------------------------------------------------EL-----IA-----------RIPAAVRPLGLELNPHTQGNAS--------------------------------------------------
88602024|Metha|Methanospirillum_hungatei_JF-1                         ----MTKLLSFVG-TGQL-----------------------YDTI---Y--RLN-------------------GEEY---HTA---VVQEALCRYY-KP------D--------------EV--VLFVT-------------------------------------------------REARSRN----LPIIEAAIPS----------------------------------------------TPITIV------------------------DIPDGK------CED---E-IWDI--FSI----VTD--SVH-EN-DD-----------IIF-DITHGFRSLP------FI-AL--LSIAYLREIK---------PFSLSGV--VYG----AFEA---------RETIHLESGKEISRAPVFDL--TRFV------SI-------FDWM--------------AGVRS-F---LHHADAGVLEQMVNQISDEEFSQIQSRKG----------TKPLMDLLGPMSTYAASVR---------------------LSRPVEAMKTAYSIQERFEAATGAIKKHTPV-------LTPLLS-KISEIEHFALP---------EPNILTDAVIQKQR-------DLIQV---QLEM-GLYQQAVTLG-----REWMV-------------------------------------------------------TVLLFAAGAGEEWL------------------KKETRNEAENSLSGAEKVLSTQSKAQSLRN------------------------------------DKEKPRFLDWFCSHVSWKEMTGIWSR---------------------TSQMRNELAHC---------GM----NPESLK------------------VRQLQ---KKVD------------------------------------------------KF-----PD-----------VLD----KFYALMMGLPG------------------------------------------------------
88602025|Metha|Methanospirillum_hungatei_JF-1                         ----MRKCLSFVG-TGE------------------------LKPAR--Y--TLN-------------------GSLC---DTT---VIQKALAEFY-HP------D--------------MI--TLFVT-------------------------------------------------GKAKTNN----LSTVITSLSE----------------------------------------------HPHTLI------------------------DIPDGR------TES---E-LWEI--FDK----ISH--AVG-PD-DE-----------ILL-DITHAYRFMP------FL-AF--LTALYIREVT---------GATLWGV--VYG----AYEA---------GEDFCDHTGQTRRISPISDL--TSFI------TL-------VDWM--------------MAVRS-F---VSFADARGMQAMVTASRIPGSISSPYPDTDP--------YETLTHLADSLRQFTAGIQ---------------------LARPIEAANSGIEVMKHLANVRNKIHADFPA-------LNPVLE-KINEMPPFAQT---------RSSSPSWSTLESQL-------AIISY---QVEK-GLYLQAAELA-----REWMV-------------------------------------------------------SAVICHQGLFSSWL----------------------KETVRTDAEEALHALTIRKKRK----------------------------------------NYKSSPMVRRLEQITGWEKIANTWQK---------------------ISRVRNDLAHC---------GM----REIRKD------------------AKTLE---NNVL------------------------------------------------AI-----PG-----------ELE----NVYQELSKL--------------------------------------------------------
320161855|Anaer|Anaerolinea_thermophila_UNI-1                         ----MMKLLTFLG-LGN------------------------YTPTT--Y--TWD-------------------GQEM---ETS---FAPLASCRFL--K------A--------D-----QI--VVFLT-------------------------------------------------QKARENV----FNNFIKHAQE-------------------------------------------SVQANVIPV------------------------DIPAGA------KEE---E-LWQI--FSA----ILE--QTS-PD-EE-----------LAF-DVTHGFRSSP------MI-SL--LAAAFMRSAF---------NVKLKAI--LYG----AYDA-----------------KDEANRTPIFDL--SPMI------TL-------LEWA--------------VAADR-F---NRTGDSRYFASLIREQQKSLALRGMLEE-----------AGTLGKLQKNLTELSLYLH------------------MIRPEQAMQAAEELKDHIECSTSALEKAMGTLP--------FRALLN-TV--KEAYHPV---AHHAKPKDLAQLKEMLATER-------IMIGW---YIER-ELWMQAAALI-----REWLV-------------------------------------------------------SWVMAQMGEVNISN-------------------RTNRERFESVISIEAHAFLNAK-------------------------------------------HQQPPFSSTFLSNLPEQEQFFGRWLS---------------------FTEPRNDLMHA---------GQ----RDDSKE------------------PNTLI---SQIK------------------------------------------------ET-----YN-----------WLV----TLPV-------------------------------------------------------------
384916442|Verru|Methylacidiphilum_fumariolicum_SolV                   ---MNLLQLSFLG-TGN------------------------YRSTK--Y--SFS-------------------QRRH--HETK---FFPLALALEK--H------P--------------KT--IFMAL----TK-------------------------------------------KIENGDN----WKELKEEFKA--------------------------------------------KNFKYEII------------------------CIPEGK------EEQ---E-LWDI--FES----IAK--MIP-KQ-SE-----------LII-DITHGYRSLP------LI-AL--STIVYLRQVK---------EVNIKGI--FYG----AYEA------------------NKNDITPVFDL--SIFL------DL-------IEWL--------------GASKR-F---IDLGDSSEFAKLLNKIQNELYQEKDKEEKK---------PTHLKNLGSSLKDLSLALN------------------LSRVLEIPKICKRVEDILKN-QELREEINKWAKP-------LDLVID-EV--KETYKAT--------------AFDGLHGQI-------ELAKK---YLQH-GYVMQCATLL-----REWII-------------------------------------------------------SYVCEVIQDDSNDP--------------------EKRKEVENILNNLGHKIRNNRPEDSL--------------------------------------QSREDKENIKNKLSSLDPKLIEAWSR---------------------IIQVRNDLAHC---------GM---GRKKEIL------------------ANELK---NQVE------------------------------------------------KA-----LD-----------SIE----ELLQNHE----------------------------------------------------------
38505729|Oscil|Synechocystis_sp-_PCC_6803                             -----MKIISFLG-FNN------------------------YQTTT--Y--VHP-------------------TNPEITCKTR---FFQEALVDFY--R------P--------T-----EI--YVLLT----KT----VATVAPRGAEVTNWQ-----------------------------------------GLQD------CLA-----------------------------------DKVTIRPI-----------------------EDIPEGS------APE---D-LWDI--FDC----ITD--CLD-HG-DR-----------VIF-DFTHGYRFLP------VV-AL--LAISYLRTVR---------QVQVEGV--LYG----AFDP-----------------NSQGESSPTYDL--LPML------SL-------LDWL--------------AATDR-F---VNLGDGLPLAQLLQTAIPGAERRDNPEVRNP--------GSRLDQAGKVIAEISQAIA---------------------LARPMETLELTVQLEEIINRASDSFDQRAKP-------FNLIKD-QL--LAEYGQF--------ALPESWEPENLQRNL---WLQFQLINW---YLQR-GQAVQAMTLA-----SEWLI-------------------------------------------------------SVVAFRLGAKQILD---------------------HRKQINFALNNGGAVQKKRE-------------------------------------------PVGPSSFDEQFQALSQYQFLSQLWND---------------------LTEIRNDLAHC---------GM----RKDPKS------------------AKKLQ---EKAN------------------------------------------------KI-----FP-----------QLE----EIANSLLKQ--------------------------------------------------------
159898446|Chlor|Herpetosiphon_aurantiacus_DSM_785                     --MMSVKLITFLG-NVRK----------------TEQNPKGYQLTK--Y--QFHDV-----------------EEPY---ETC---FVADAIARKF--A------V--------D-----EV--RVFVT-------------------------------------------------KEAMANH----LEDLQQALQD--------------------------------------------TNIPVYPV------------------------KIETPD------DSD---RYIWDI--FNK----ITDEEIIK-KH-DS-----------IVF-DVTLSFRSIP------IL-AF--LSNIYLQKIR---------ETELKAI--VYG-----------------------EFIPGTSPTYMRDL--SVFA------RI-------LDWT--------------TAVST-F---QQTGRVENLAALAKNLG----------------------GEPVEQFAKQLEAFSQELL---------------------AARPVGTTWAASKLPALLEQVKNDSRPESTP-------LGLLLD-SI--AETYQQFDLNRGPLATLDATYEEAKVKDIQ-FLKIQLDMIKW---YIKK-GLPIQATTLA-----REWLV-------------------------------------------------------SLADYYQDTAVNSF----------------------SYKERDKLSRYINNFIPPSN------------------------------------------TPKIPDIQPSSRLKQHAQGIADVWDS---------------------IRNIRNDIAHC---------GY---DRPKAKE------------------AAKLQ---AHLD------------------------------------------------SL-----EE-----------MLD----QLLP-------------------------------------------------------------
219847981|Chlor|Chloroflexus_aggregans_DSM_9485                       -----MKAITFLG-ARPQ-------------------------ETC--Y--VFPD------------------GCEH---VAP---FFGLALAQYL-PD------L--------------DF--VVFTT--------------------------------------------------------------ELTAQFYH------QYFASA--------------------------------QAASIQAV------------------------RIPDGR------DDA---E-LWRI--FQA----VVD--VIE-PN-AA-----------VVF-DITHGFRSLP------FL-SF--LAAAYLRKVK---------SIQLKHV--FFG----NFEM--------------RDQSVTPHRTPVLDL--TNFV------EL-------LDWM--------------VGADL-F---VRFGDARDLATLLHTQHNRGKPDPKTASKDEMAAWN---NSPIKATAKNLTKVSKALR---------------------VVRPADAMQASAQIMQQLPAVEHEIGTLAVP-------FMPLAQ-QI--IDNFRPI-----ALGKTEQVDPLRILQTEL-------NLVGW---YLDR-GQVFQAVALA-----REWLV-------------------------------------------------------SWVMVQLGKSDILE----------------------KAERQLVEQMLGEAVQAQR-------------------------------------------GGTGAEIPVDLNAIPSLKEVINLYNQ---------------------LGDLRNDLMHA---------GK----RKQPQG------------------AQRVE---ECAK------------------------------------------------RL-----YE-----------SLQ----NTCRLPS----------------------------------------------------------
86607167|Oscil|Synechococcus_sp-_JA-3-3Ab                             ---MAKTLLTTLG-TGD------------------------YTETT--Y--FFG-------------------EQRA--DKTC---YVAKALCQLF-EI------D--------------RI--ILLLT-------------------------------------------------EEARAKH----WGRLQESLPP--------------------------------------------QVEKVAKA-------------------------IPEGK------TEA---E-TWEI--FDV----LVD--GIE-PN-SR-----------LLF-DITHAFRSIP------LL-VL--LGAALLRKAK---------NVEIQGL--YYG-----------------------LYRPGQAETPIIDL--TPAI------RL-------LDWL--------------TASDK-F---ISTGSAVELGQLLDTVQRDFYRQQRPGKGDPR-------PTRLQSFGQAIRDISRSLE---------------------LVRPVSLQEDLRKLQRHSTQELAEEVGQFAKP------FGLLLQ-SI--QNSYSQL-----ALPAEKAADPQAQVQKHF-------QLLRW---YVEK-RFTTQALLLA-----REWVV-------------------------------------------------------SALCLCEGIQNYLE---------------REARQGIEHQLGSLIPREEQLLGDLPATGSLIQH-----------------------------------QEQLQSLPPIAAHVPDVQQLAKLWSR---------------------LSEYRNDVAHV---------QM----KPKSLR------------------SEVLES--FVLQ------------------------------------------------DL-----LP-----------KLE----ALFPELTRTEGELEGDPSNSR--------------------------------------------
309791954|Chlor|Oscillochloris_trichoides_DG-6                        ---MTTRAISFLG-AGN------------------------LSQTT--Y--YWG-------------------DHTC---STH---FMAEATVRIF-KP------D--------------QL--HVIVT-------------------------------------------------KEAREKH----LNDLMSRVEG---------------------------------------------ILPVFPV------------------------DIPSGR------SEE---E-LWAI--FAA----IAG--VIE-DD-DT-----------III-DITNAFRSIP------MM-AL--LAAAFVRVVR---------KATVERI--IYG----AFEA------------------KQDNITPIFDL--TSFV------NL-------LDWT--------------NATDS-F---LRYGRADQLSQLASVSNSHSPL-----------------PPIATDLSDHLKTLTNALQ---------------------TVRPIELMRSAQQVEHLVSSSRNDVSTTNQP-------IRLLLD-QI--AIEYGQF----GLQRPRHPNTAPDLLKRKL-------RMIGW---YLDK-GLAVHAITLA-----REWLI-------------------------------------------------------SLVLVRVGGDMFCK----------------------------EHREDAEK------------------------------------------------LLNGYSSPIAKSALPDYAQLYEIWQK---------------------IRKLRNDVAHA---------GM----RSPAAS------------------AETVI---SDTS------------------------------------------------KL-----CK-----------QLD----HLLLS------------------------------------------------------------
384439727|Deino|Thermus_sp-_CCB_US3_UF1                               ---MPKVLLSFLG-TGE------------------------YKEIP--Y--ALD-------------------GQEY---LTP---YTQEALARHY-PE------H--------------TL--KVLLT----DA------------------------------------------------------AQKKHGEALR--------------------------------------------NRVAYEGV------------------------SIPDGR------TEE---E-LWQI--FNA----IVE--AVP-EG-AS-----------LVV-DISHGFRSQP------VL-AL--AVVHFLNVAK---------GVQVERI--LYG-----------------------ALREQEGRGEFLDL--TAFL------EL-------LAWT--------------QAARD-L---AQYGFGKPLGSLLQNLHRQSWLSGGTG------------PHRLGPLGKTLENLSLSLE------------------VLRVQEASQHAIGLLKALEEVEKDLERAPRSRP--------LGLLLR-FL--EERYAPL--------AVGDPLSPGELPAQA-------AMVEL---LLNT-GSLAQAAALM-----RELMV-------------------------------------------------------TWLCLQRGFDPVDE--------------------------REGAEGLLNSW----------------------------------------------------ARRAKQKATDEKAQIGQLWND---------------------LANLRNDIAHA---------GM----RKDPTP------------------AQTLA---ANLK------------------------------------------------DL-----WQ-----------RVR----QVMAP------------------------------------------------------------
268318369|Bacte|Rhodothermus_marinus_DSM_4252                         ---MERVLLSFIG-TGN------------------------YQPCI--Y--VWG-------------------DHRC---KTP---YFQEAAVRFF--N------P--------D-----QC--LVLMT--EMAQ-------------------------------------------KKHGAAL----RRRIKRIVYQ------RSKKARAACNSKNALRKRI-------------------KRIVYRPV------------------------SIPDGR------NED---E-LWAI--FSA----LTD--CIP-EG-AT-----------LIV-DVTHGFRTQP------ML-AL--AALCYLRVAR---------NVQIERI--IYG----AFEA----------------RHPDTSEAPVFDL--TPFL------TL-------IDWS--------------VAAHQ-F---IHYGQANDLARLIREIHRLTYVEQAQVQ-----------AQHAATAASWLEGFARALG-----------------LVRLAEVMTEHALRLPEALERMRQDVDQIARLRP--------FGLLLDITAERARSLHHP-----------DPLSLDGLRLQA-------ELIRH---LLNY-GLVQQAVTVA-----REAIV-------------------------------------------------------TRYALDLGRDPLQE--------------------------REAVEHELGRL-----------------------------------------------ASGLQDPAVRAGYTPETHQLAELWNR---------------------LTNVRNDINHA---------GM----RTNPET------------------TNNLY---RLAS------------------------------------------------EC-----AE-----------AAA----NWIARDAHQPE------------------------------------------------------
410668751|Clost|Thermacetogenium_phaeum_DSM_12270                     ----MFVVLSTIG-IGK------------------------YEEIE--YCWLHG-------------------GGGYQIYRTA---LFPLAADAFF-RP------D--------------KL--LLMVT-------------------------------------------------PEAH-------VHEHYREIER-------------------------------------------LLGNRLQPV------------------------PIPLGR------TED---E-LWEI--FDI----VSG--AVP-DG-AR-----------VVL-DVTHALRSLP------FV-IF--GVINYLRQTR---------DIHLERI--IYG----AYDA-------------REAGPDGGWRAPVFDL--TMLV------DL-------HEWL--------------QAVEA-F---IVRSEGEKLADLLMEAHRRQWISERREGEEL--------PRQLQKMAGCIKVFSRSVR---------------------LLRPLEALSAAAKAQILGREVEREAARWAKP-------FGHILA-RL--TDELTPL------SAADTQMLDEGGLRCQL-------FLIKY---FLEK-DLIVQAVLME-----REWLV-------------------------------------------------------NWLAWRAGFGDQWL------------------NLKVRKKLESAMGVAVQKLKRE--------------------------------------------KPTEESLPSWYSHLTEVDEITELWDH---------------------LTALRNDVAHC---------AM----NDSPAS------------------PESIS---NRAK------------------------------------------------EM-----VQ-----------KLE----QMLSTVS----------------------------------------------------------
221635869|Therm|Thermomicrobium_roseum_DSM_5159                       -----MLVMTVLG-TST------------------------YQETT--Y--VWDD------------------GERIRRHRSA---LFPVALDAWL-AA------E--------------RF--LVLLT----PD-------------------------------------------SAAHAN-----WRQLEAHLGE-----------------------------------------------RAQPV------------------------PIPAGK------SEA---E-LWQI--FDA----LVA--AVP-EQ-AE-----------LVL-DVTHGFRSLP------LF-AA--VAALVLRQLR---------GVTIQRI--LYG----AFEA----------------RDRERDETPVFDL--SPLV------DL-------AEWS--------------SGIEA-L---ERSGDGRLLAARIQATHSDLYRKQAPEL-----------PRQLAGVGNKLGALSQAVW---------------------LNRPLEALAAAHQLDQQLATAQEELARWTPP-------FAVLAE-RV--RAEIAPL------AHPNPEQLDEGNLRAQL-------ELIRY---ALGK-GLVLQAVTLA-----REWLV-------------------------------------------------------SWYLWRTFPELRPS-----------------------WLQRESRQRAENELNA---------------------------------------------LQQQLRDGSPLLHALPERRIAEVWDQ---------------------VTQLRNDLAHC---------GM----RTDRST------------------PDRVT---RRAR------------------------------------------------EL-----VT-----------ELA----TLLQ-------------------------------------------------------------
338730959|Therm|Thermotoga_thermarum_DSM_5069                         -----MKALCFLG-TGK------------------------YQAVT--Y--TWVDT-----------------DGNAKSYSTE---LFPEAVYHIF-EP------S--------------MV--YVFVT-------------------------------------------------KEAKERY----LPKLQERLKD-----------------------------------------------KLYPV------------------------DIPDGK------SEG---Q-LWEI--FEK----CAD--IVK-DG-DE-----------IIL-DITHAFRSLP------LI-VF--TVAMYLRQTK---------NVTVKHI--VYG----AFEA-----------------RDENNCAPIFDL--TAMV------DL-------LDWI--------------NGVNA-F---VNYAAAEIFAEKLVHTQKKLRMGGGTISSEL--------PTHLQEIGKKLRTLSLNLH---------------------MNRPIEVMKDANDLLSMLGRAQAELQTWAKP-------FAAIAK-TL--SKEISEL------AYAEAEKLTKQNLEKQL-------AIIAY---CIRK-NLIIQALTLA-----RELAI-------------------------------------------------------NCLFFSCGMKDRWL----------------------KQREREEIEKLINSYAQEQRE-----------------------------------------ESQKDGRIEPSCPDELKASLGRIWKD---------------------ISTVRNDIAHC---------GM----RESPIR------------------ADTAV---EKAK------------------------------------------------GI-----YD-----------ELR----RLLDHISE---------------------------------------------------------
345303025|Bacte|Rhodothermus_marinus_SG0-5JP17-172                    ----MSTLLTFLG-TGE------------------------YESVT--YVCQEPDG-----------------EQAY---RTH---LFPLAAYHIF-HP------E--------------RI--LLPAT--YEVR-------------------------------------------EGKGKKH----YETLQRELTK--------------------------------------------EGVSIEVL------------------------MIPDGK------SEA---E-LWEI--FAT----LAE--KVT-NE-EQ-----------LIL-DITHAFRTLP------LL-VF--AIAVYLRSAK---------HVQIERI--LYG----AYEA------------------REGDRAPIFDM--TPLL------DL-------VDWM--------------GGVEF-F---LRRSDAVLLGERLERVHRQAWQQRKNGEL----------PRKLQTLGTGLKNFSEALH---------------------LARPLEVMEKAEGLLRRLDDVGSEVRSWAQP-------FGVVLE-RV--RQEAEKF------AYSEPYRLNAENLCRQL-------ALIRH---YVEK-GLTMQAVTLA-----REWVV-------------------------------------------------------SWVILQRGEENWLD-----------------------ESHREQVEQALGAAAQRS-------------------------------------------QKKEAQVPEWFDQLPNSQRLGELWNR---------------------LGQLRNDVAHC---------GM----RKDQST------------------VKRIR---ERLK------------------------------------------------KL-----CK-----------CLS----DLYCEQSSSIAT-----------------------------------------------------
Approximate domain boundaries                                         //.......................................................................................................................................................................................................................................................................................CARF......................................................................................................................................................................................................................//.................................................................................................................................................................................................................................//..........................................................................................................................................HEPN.........................................................................................................................................................................................................//


PF09455_CARF_aHdomain_HTH_HEPN

313894819|Negat|Selenomonas_sp-_oral_taxon_137_str-_F0430             -------MEVHGMILFLSTIHF----NKDGTLPVPTDYQT----EDKREIKGCIQTNEAAMCALARALEQQNK----QLDHVF-YFASVEVCRDKMIGGEM------------------TNEAAFVEQHLKMIC---------PSLKQTRFHQ-------IAYDEEDPVEESIHYIGRMAEFINRTLRGKNRVRKE--IVLHADVTGGPRNASMMMLNVMRLM--EYCGIRGGEVYYTDY-------NKRLISSARSVYRAFALVSGVDEFVRYGG-------------VRSLEEYFNGTQS----ELEETSPELKALLRAMHEFSDAI-RICRTGVLEENL-RALHNALRAFQEK----------RDR----EYHEMLFGTLMNT-----------------LSGEYGALLT----EEKPNRLDIIRWCRDK-----GFLQQAMTLCTEWLPVYFVDNKIYYTD---------------DECIIDRC-----------------------------DNGQRTW-------EMEFVINYKTIPVSK-----------------------------KTDTLANRIKALRA--------LFSEMKEDQSLIPSPEQAPFLIEKDLNLLAAVQRIDNMR--ARFGGEWSKH--LPAVQNLVRYLYEN-----RP-----------TAGTTKWSQFE----------------------------------------------------------------------------------------------------------RKCTHKHVLNIMHTL--PVDTLQDLFSLGAEDGEEDPIEIPCDVDYTMRRYAELLENGI---------------------------------------------------------AKTNYGQAEVLSILESYRQIRE--QRNQINHG---NYENVRSAEEVEKLIDLCL------AQIDSLRRHGDAPSDVLQRKIAVWQSMPRNNPSELAAADGFFDAQLMPLAKEKFCARAQKQKLPAYYGMILTLGTSWQPLALTLAALRPQRAHILCTKETAHLCERIRAFLALSEDSLSHTVIGRSDADAVFAAVRERHSAWAAHGACAMDITGGTKAMASAAAMIAAVLGIDIYYVESTYLPLYRRPLPGSERLERLPGAS--------------------
268609492|Clost|Ruminococcus_flavefaciens_FD-1                        ---------MNILITCIGAMSE--------NAPSVLYNKG---------TIQAEMTSEACCKYLLKKRGR-------TPDLVI-ALCMPDGNKT-------------------------KNNYISFERSVCDFCTSEGRRA--PSFAAVKIT-----------KNEEKANFFGRSIFMVRHLIQQYSKPEG-------TRIMIDTSPELHSLDRMFQMVICLL--KHDGYNMIESYYTS--------PEKKQIAGDHTDHLMAMTEAITEFSEYGT-------------SEKMRACFRSFAR------KKTDPVVNHLMKAMQSFSDSI-QLCQTERLQDILNNEVFPTLDEIEKM-------SESAVI----REDVFTLKLMAEN-----------------IRKKFGFSMTGD--KYAVSPMMLIEWCLKN-----RCIQQAVTLFVESIPKYLFSSGIMKYDDMLENTLNSPEVNFIYTQMIQACCTEDGVTYVSSNNGGPRLMRLELMKKYIEKGRVNAADEDKIRLFIDTLDEFRRLIGDRRPRAVMGNYAPKNEAEKKLVELILKFNPTSFSKFVNTLKVHTSIFTLFLNEMDKTEIKPSETETVTTEANIISKKLFGI--------------------------------------------------------------------------------------------------------------------------------------------------------------------------------RNFTMQALR--RNLPGIRLNI-----------------------------------------------------------------------------------------------HRDKIGDFKKFLAYYVYIKQC-VRNYLNHA--RDFEDDLSADQIEEFQSYSI-NTEAHSISTITDNIIDAMKCLDSCIIKEHKSIRPVKKYYLNIPKSSVTDTENVRSAGNKIVFHNSDPQISGFGQTHFSIIPVIANSVRAGEAVKIYGIKPASEYSDIWEAKLFAELDELVIEKDFDYEYEQIDNSEANEISTPLGLFSRLVSTVVNGDSIYADLTSVEAPIPMIMMMFMNYLINYQKDTKIESAVYGRTDNSSLICELYDITNLIYAGNIISNANNIADPKNPLEAIMSYGNQPKEQKTSCVEGGIAEDNDSADTGKNQKLSAKKRFTSSPRLRRENIRYHLSRQICHYFSKRAVSM
325678411|Clost|Ruminococcus_albus_8                                  -------MTYNALVLILSLYND-----KEDHVPMTYYCYG-------DKKFSGRQTNEAATKLTLSECDIKK------------LVCITSKETLTEIKNDLGD----------------LTTYDYFKKEIADFCTEHNISM--PEFVQIRDF----------CEADNNYKPTTKLLDDVLKELKDY-------------NVYIDTTGGGRDASVLIQLLVKYM--ENFGRRPQRAWYSSF-------KDKNIHDVTDSYRVMDLIDAMGTFNTTGI-------------SKGLAELAAVKNK-----------ALNDAINAIDKFSDEI-HLNKIDNIEETL-TEMNNCFNKVIGS-------DDPAEL----NNTEYMFKAIIPE-----------------LQKGLFP-------NNKADIPDIIDWCIRN-----NMLQQSLTIATERIPRYLFE----------------------DMGLVKCI-----------------------GDKAALLKEKKTY------EDEYYHLFYTKML------------------------------------------------------TATDIFRAEANNKKKEFIQQYLNGKL-----------------------------------------------------------KNNREFWKEFETLTYGLPKRNLDHKTIFNHLCEK----------------GSSAFGKRIDVIKSLIGSGANTYEKLADAYANHKKKELADLLGYPELAR-------------------KSENDSLNNKFLL--------VDSMDSCKQNDFEIAEG----------------------------------------------------------------------------------QLELFKKIAVGYLYIKA--KRNQVNHS--GDDTDMRNIQMILEKYGYSA------QPDSITDNIQKF-TSLLRANP-----------------------------
269798877|Negat|Veillonella_parvula_DSM_2008                          -------MEHHIYLTFLSTLNTKDNPYNPQKLEKTVINLT-----ELAPFDIIRQTNESALKYLLHNKRKENSTF--KLDKLF-FFKSPEMENTFKEST--------------------ISSLNVFEEQMCDYINNTSI----PITWGPEIINY------IDCGDIDYIDNLKDSIIDMSQAIMEYYKSKSSDDR---VILHVDLSGGPRTAIMLMIAIIRLV--AFQGIEIGTILYANVN--ANNNSIVRVYEGNSIYNIYDMITGFAEFNQFGS-------------VDTLKNYVNTLDN--------PDVQIKELISSMGDFSEAV-RLSSRGMFQRSM-EDIHKLLTDIESSKQEIPVNYRENHK----NFEIEALKLMSGK-----------------IQNNYKTVL-----ANKEDDLAYIDWCLAN-----GYLQQALALFAEFVPRAILESKMII-----------------LDDTIFPT-----------------------DSDNELSASMENF---------NTINEYTAKTMES--------------------------VNNIATKINNKIKSVLLKY------FSGDFSKESKQIIQRTLKNKKNNISTNITREDTQYPKFE--EQLINDINQI-ILKEAEKEPHNYLKYKTF---------------TNNNVNVPSKLLRLISNIGINTKSIVGINEFSKD------------IRRYFTAALVHQLKEFKDLPSDVVTVNDQYEIILNDTNKLFKVRDAFISIFTN-------------------SNNDDIYRFLFAN--------------FVSYQYPIDLFPHQLYGIDGLTLN-------------------------------------------------------------SVLKSNPEKITQVARILNLYRTLKG--SRNDTAHA----------REEKRGQFIESE------DIKRELKQCLND-IREVREYICTYNQ------------------------
303230099|Negat|Veillonella_atypica_ACS-134-V-Col7a                   ----MGKQVHNIYLTFISTIIN-----DPETQKKIFQKKL----TNFNPNLDILGTNESALEYILKTKWKKNR--DFKFEKVY-LMCS-SGSSEERILDDVRIYIDNKKIEKDDINITGYTSLELFKKQIRSFFLKEGHNP--IAFDDSCIETVS-----CGSDLDN-MSNIQDSIIRITELVSKLQATIPS-GDQ--IHLYIDTTGGPRHAAMIFLIIARIM--TYLGIEIADIFYTNY---VFKTQIVTVHSIRDIYQLTDLVSGFDEFNLFGS-------------VKKLNSYWDKGTL--------KDEVIKYLFQSMDSFSDAI-NISSRGTFEAAI-SELEFSLEDMFNS---------SKTK----SLDDALIKTLYTP-----------------IKNTYKELLNRDGNPRLVKNLDYIEWCLEH-----DYLQQALTLFVEYIPLYMYEAGLVKIDQFV------------FNAFIESENNKD-------------------LYNKDIKKYIDLWYAEHGNCGARFIDFLTTCLIDKVVDDSDLNFNLIE---------KTKDRQELAFKVFSEMNYWRNQDPIFKEENDIKNIRKRLLEVVSEFVESIENQHKALRTQQLDQEEFK--DLFICYIDKQ--IEVSCKTFESLKPMCGYRIRPSR---------LSLLLNFIRCIGELYKDINNITHINSLPIDIKNA--------------LFDKVFDTDKYRKYLNVDLDKINIEELLRLDRKELRKIRNHVVNTFKNKQF-------------------ESEYDDFLTRTLF--------ESIDYDAVAHNYLNQEGNKYLYGVKGVILV----------------------------------------------------------------ECSEKDTSKLFEFLRYYYAIKK--VRNESNHA----------KNIDKYKLISAS------ELKAAMEYSMKL-LRSIPIKQTTSVKQ-----------------------
303230105|Negat|Veillonella_atypica_ACS-134-V-Col7a                   -------MIYNLFLTFLSPVNN--------TQKKVIVSPE-----MPMEYNNIVATNESVLKYLLWSHWQEDS--SFSIHRIF-ALCS-KGVREDHVTFNNQI----------------MSSVAVFSKQIETFYTHMGHTQ--YEFKDAFVPIG------CGEDIED-TQRVKESIIEVSRQIIDFMRTINRVNDS--VHLYMDISGGPRNAAMILLVICRLL--AYHGVIVSEVFYSGMK--QGTPSEITIHRIRDIYNLFDIISGFEEFNLFGS-------------AKKLGNYFHQQSQ--------SNAAISGLLCAMNDFSEAI-KLSSRGNFETSI-AELNRSLSELKQR---------TNHNFDYQEFDDSLIEILREP-----------------IEASYDALLKNHR-AAQTDELTYVEWCLQK-----GYLQQALTLFNEYIPLYTINHHIIELDEAKFIQ---------FYSELQHD-----------------------KEKAILKKAINRW-NENNEKKIDFDDFYTCVNTRTKFVNVKKDIRSLP----------MLAFNTINYCRGERIKQLRN--------KSKKVLAPTIKMHLIKFMNLFYKRPTELDLTNNKQSLVS--WHLLIEKEQN----KLIEIIENILNKYSFSLF------------SSDVKEDKYTLIEFISFISSILNNPLSIVKFNDMLVPLR-------QHLIKYVFKDESIEKYITIDTAKS----LIELTSDSLSNALVICQRLFDFLVT-------------------EFKAEHYTLLILYINENRESDINSYVDEVLKLVDTQSISVTPYDVKGVIIP----------------------------------------------------------------TIDKNRLVSILKFLYIYADIKK--ARNDSNHA----------NKETLCRFTTSS------ELYQSMSDCLQL-LRLLSQ-------------------------------
269798878|Negat|Veillonella_parvula_DSM_2008                          ------MAIHNIFLSFLSKVSN--------TSIKTIVNAD-----MEDAIRSSIATNESSLKYILYHTWKDEKTRDISFDKIY-LLCT-DGVMAHQSNS--------------------PSSYDIFVNQMCKFYKVMGRNE--QAFLDALDHVP------CGTDLDD-ISRIKSSIIEMSKKILDFKDTFTNDKDE--VRLYMDITGGPRNAAMILLVISRLL--AYHGIVVDDVYYSGYKEIENDSGEITVHKVLDIYELFDIIAGFEEFKLFGS-------------AKKLNTYFKPPENIGTGNIESTATATKKLLKAMDSFSEAI-NISSRGAFEKSI-ACLDDSLALVRSM-----ANNIDSNK----TFDQELIELLHKP-----------------IEQSYTTLLQHHR-NHASDELAYIDWCLDH-----DYLQQALTLFCEYVPEYAVDKGIIECDPLVFNA---------YYEDTQQN-----------------------KEKRLLQAAIKAW--NRAGNNIEFSTFYNVVMPDHDKKTSEKDVRSMP----------MRLFNSINNARMQNLTAMIN--------TKKDKVAPGIDKVITYYIKFVRNEKKKIQIVERDFQKQK--ECIHLMVDEY--TTKLREKCEVLLNQYGFTLYL-----------QDGRYADNYTLLEYISFLQDILESSENIENFNNILESLC-------KNIISEVLSKEEYKEYIICDADNSS----FRLKKTSMLARNMVCNAILNHLIE-------------------EKKYKAYKSLIMHQLPDTKDSAVTTAELLLSQRKPYDKGVPLFEVSGVYIP----------------------------------------------------------------HVALEDVTKTMKFIEQYFEIKK--ARNDSNHA----------NKEALCKYTTSQ------ELLDEMRKCVAM-ARELSRK------------------------------
402833741|Negat|Selenomonas_sp-_CM52                                  ---MTMGKSVNIFITFFTAIYG--------DVKEAQAYDCCMDGKIEKGYVTGSLTNEAPAYSMAKMLQEKGE----KIDYIY-GFSTNDERTPHFEVKVFGE----------------AEKRPPYKNQVDFFQSFMTERC--PALQKAAFRFID-----FEYPTEKLDRECVRQAIHAAERIKKEMNDAGHCWSD--CRLYVDVTGGIRAADMVLSQIIHLL--QHDGMKVEKILYSDYQ--KAANIPNRLFNITALTSLSQLIAGADAFVKYGS-------------SLTLEEYFDYDYENNASGAYELSEPLKKLLHAMHRYSDVM-QICQVDAIKSVL-ADLKHALDEFSQH-------NIAAD-----SLKEKAFSLMLDT-----------------IKKAYEDILKYAEGEEAALYYEMIRWCLKN-----GFIQQAMTLYVEWMPIYLEEKRV-------------------FYPVWREM-----------------------MQARMVDDVNPAW-------QKTVLDFCSKALYLR----------------------------EKQTYCLKKLRAAVQ--------NIKEKRENPLAELEERIPAKGREVLQMLLDQRENIEKMGTAENIKEYIEKL---PELKKLYEEIMKYP-----------------PPDQAGWKDFE--------KVLHDKAGMENTCNT-----------------------------------------------------------LRGMRA-------------------DGACEIYGLGQDL---------SKKALPKKSETPEERAAEFKVLLDEDILR------------------------------------------------------------------TDYAMEDVLALVADYRRIRR--ARNGINHA--GNIKSTGNKKKQEERKMNRR------DMARLLGDCIAR-IDNLRLGEKK---------------------------
304436785|Negat|Selenomonas_sp-_oral_taxon_149_str-_67H29BP           -------MNQNIAINFFSPVRCEKDPDAETGLRISVVREGAFVLEVGSEPFPGFQTNEAPLANVVDLLAQKRE----RLHRVY-CLVT-PQCLSAEMGGEDRGLVVEE-----------HGQRSEYPSQFEFWCSRMKRLR--PALVETDFIPIL-----LHYHEDTLIEDIESQVASLTERIKADAGGFAE-WHA--CHIYADITGGARYVTMMMTSVMQFL--QYDGMRVEKMIYADF---KTLSLENRIFDVHGTIDVYKLVAGADAFVSYGI-------------SRTIEEYFDYDAE-SGSSGKPISDALKGVLRAMHTFSDAI-QICQTGNIPPAL-SALSTAITIFLDV--------PEEDR----TVDDRMFMQLIDT-----------------ITEGYGELLGETE-DEASRYVLIIRWCIDK-----GLLQQAMTLATEWIPVCFVRQGIVY-----------------PVSAYMPC------------------------AERLVDRMHPGW-------MQNFIINSTQYW------------------------------------------------------NAIQKMCVDTYKPILTDALEHGIVPEGAPSLVLSYCKLG--QTFPHLRENPAAIRTLPEDVLWLYELVCAQVEK-----------EKDGQRWTVPEL-----LQDATAWDRIKSKLLNK-------------------------------------------------------------ILEK-------------------KNNPLVFRLLGIQ----------KCKFPSGSSDDLDRRWAAWADTWTKMLE------------------------------------------------------------TIKIVQTDCGREPMLSCLRAYFYLRG--QRNQVNHA-------------TAENTLGRR------EIVDLLDNVLAE-LSAAASNSQEER-------------------------
Jnet    304436785                                                     ----------EEEEEEE-------------HHEEEEE----EEEEE-------H-----HHHHHHHHHHHH---------EEE-EEE----------------EEEE---------------------HHHHHHHHH-----------------------------HHHHHHHHHHHHHHH------------------EEEEEE----HHHHHHHHHHHHHH--HH---EEEEEEEEEE------------E---HHHHHHHHHHHHHHHHH----------------HHHHHHHHHHHHH---------HHHHHHHHHHHHHHHHHH-HH---HHHHHHH-HHHHHHHHHHHHH--------HHH------------HHHHHHH-----------------HHHHHHHH------HHHHHHHHHHHHHHH--------HHHHHHHHHHHHHHHHH----E-------------------------H------------------------HHHHHHHHHHHH-------HHHHHHHHHHHH------------------------------------------------------HHHHHH---------------------HHHHHHHHHHHH--HHHHHH---HHHH------HHHHHHHHHHHHHH-----------H-----E-HH------------HHHHHHHHHHHH-------------------------------------------------------------HHH-----------------------HHHHHHH------------------------------HHHHHHHHHHH------------------------------------------------------------HHHHH-----HHHHHHHHHHHHHHHH--HHHH------------------------HH------HHHHHHHHHHHH-HHH----------------------------------
260887667|Negat|Selenomonas_sputigena_ATCC_35185                      -------MRHHIMLLMLSDVKT---DRKNPKRVSMVEYAG--------AIGDCGVTNESAVRHLLLSKDGDRNI---SLDKMF-LFAT-EKVQEPIEIEQP------------------SPDVDAGVTHFGYFKKRLTDVL--PCIEESGFIEV------VPYDAKMPISATRRFVLEMAERIMDYAQAKRAQGDT--VVLHADLTGGPRHAVMLMFAVMRLL--QYNGIEIGKVLYSNM-------GLKIVEEVNDVYGIFDLIAGADEFAQFGS-------------VSAILRYFGYDKK-ILARPPHISERLHRLLLAMHGFAEEI-KVCHYGAFAHAV-EELFKALKEFREG-------SEADGA----DINEGMIAQLRFR-----------------VEEEYREIL-----GEKIDDVKLLRWCVNH-----GYLQQALTLFTERVPAILTERKILQ-----------------FTEDFAAK-----------------------VQASMRETDKRSW-------VFYLFADYKDSKGVGQVD------------------------------------------------AFLENAKKAYRRIMQTIMADALDGKEAAFSGEEGWAAQL--HRSVAKDPAVKSWPERAHESLVLENEEDVRQI------------YEKLLAWGRNPQDFQGKAPADSLWDSLADALCEK--------------------------QLDMPEEADETAREALKKEWHEKFCAQRYGKTKLKALEKFVRGNMKA-----------STADKIFSNVSLV---------PGTKELFSFRYCLEQGG----------------------------------------------------------------------------ISCRIPHEDFYALLDIYYRLKE--ERNQSNHA------------REDSAPGGAK------ELRSLFEEALPL----LERF------------------------------
401563715|Negat|Selenomonas_sp-_FOBRC6                                -------MKKDIMLCFLSDVKR-----NREGGISVAEYQN------IGAKKDCHTTNESAVRYLLCGGHAQVD----SLSHLF-LVRT-QMVAGPIVGY--------------------EDAEGRGWTHYGYFLHRISDVV--PNVENIADS--------IDFDEQAPIEENMDTLIEVASSVRRYAQDVRRDDPTAEIVLHVDCTGGLRNASMILIALMRLV--QYERIAIGKVIYSNY-------HAHRVEEVMPLYAFFDLVAGAEEFVRHGE-------------VSVLRDYFRAREK---------SPALERLLAAMNGFAEEL-TLCHYGELRTAI-VELRRRIEAFSDE----SSASISAEA----VQSDNLMRQMLVR-----------------IREDYSTIL-----TEEVDDIALIGWCIDR-----GFLQQSITFFTERVPELLVDSGFLCLKPE-------------HQENFLAC-----------------------LEKDPMHRNAGFY----------LVNEYR-----------------------------------------------------------------GEKLPSEEF--------------------------------------------------------------------HKAQTAWRDARRKFLCAFRAETTADEIFAFADGA---------------------------------------------MRDTPQFRLGDA---------------------------RRMCDVFTWLSQM------------------------------------------------------------------------------------------------------------------------------LREEDNLA-------------LRDTPIGKA------FLGRVRMPYINS-RRPKKSKTGQENAE-----------------------
330838025|Negat|Selenomonas_sputigena_ATCC_35185                      -----MTKNVHVMVAFVSQLTQ---------KPSNVEYRS----VDGKEIFSCMQTNEAAVCQLQSLLQEEG-----GLAKII-LIET-DQARERVQRD--------------------TADWLALMEKYRSESMSAVELL--KAQSVCKYSELSQVFEDIEYSKMG-IEDSMRSIAGIAERVRAFAERVREEEPEAEVVLHADMTGGFRYAALMLLVVMQLS--KYMGIRMGHVVYSDF----VRGGESRVHLTDDIRRMFDLVTGADEFQKYGS-------------VQALEEYFSRSSR--------HSEDFSALFAAMRRFSDAI-RICRTSVIEDEM-TDLAEKIRAFRQA----------KPV----SIEEEMFSHILGV-----------------IEGEYGSVIKNASGEKSDRRLDIIAWCVQK-----KFLQQAMTLCTEWIPAILVEKKICYTE---------------DEEVIEQC-----------------------QERGDSGAGMRSW-------QQEFINSYGQVT------------------------------------------------------ESKEVKPPTIPVPEGDFRNASFKEMTNLLRTI-----LS--SGVRTRVEDL--PPEMKQGVQSFFAAY-----------------DEIASKWQNYDLRQMGFRTRNTIIDRAITLLHPS-------------------------------------------------PKKKFFHEEILRRLAG-------------------KSNEDIFTALGID--GRKCEEACAGKEPPSKKRRTAKKQESPEEKWLRREA---------------------------------------------------CYRRMLSGHGKLLMYTQKTTEEAVEFLRGFYFIRQ--GRNDTNHA-------------AENAPTSRR------NQGALENDRLEE---EIAAYIEKLRKA-----------------------
15669870|Metha|Methanocaldococcus_jannaschii_DSM_2661                 --------MLKVLISPLGVGDTNTDVYKRQYKTAEYKFEG-DIDGIESPFVLSVLIEKLKVDKVIVVGTAKS-----MWEKLYEYYAKEVGEFDEEYWIEIGKKVGMSK----------YDNYALSEEDLKKIEKVIDKYL--KKINPNAVGGSKCKIIKYGIDKDEIWENFDLFMSLINEVNDG-------------DEIYLDITHSFRSIPLFMYVMLEFM--RYFKNVKLKGIYYGMLDVIRELGHAPVVDLSPIFEISEWIRGMYEFTTYGN-------------SYLISKLLENEDK-----------EIAEKLQKISRYIDAN-YLKE---LREEV-KTLKPLLNEKKDT--------------------GRFLKYFIPE-----------------LHKFIDKLKYED--SDFEFQISMAKWNFDNKKYSSGYLCLTDSIFWKLCELYNLPSVYK------------------NREVMKGI-----------------------IYNPSLNKKYSAF-------GSIKDMHYKRLRN-----------------------------------------------------IRNKIAHADVSKKGDDFNPENDLEDVVNLLKNVNLPDFD--KIIEDLLLDV--KNNQNNKTLKLLK-------------------NILNIQIIRKIIKAYNFESNEIYWDFVSGYLLNK-----------------------------NNKCNNEKLREIIEIFHKNIEDAGEL-EEAFNFVKN-------------------TEDEELLDSLALQ-----NAIMHYALFKLSNAYNIKNKEDKEAIKWVLLNQ-----------------------------------------------------------------NLCSKHPILKEINNNYHKI----FKNKDKPM-------------SNEILEASK------NIIRLLNSDLSEIKDSVPLNLIIIRYRSYKNNRR----------------
294781733|Fusob|Fusobacterium_sp-_1_1_41FAA                           MIEMMEMKMSNILMFSLGNKLN----EKSQNASCIFNNQM-----HLNKYFLEVYFQEIEFDKIICFGNSNS-----SWDFLY-KLMYLKYYGEKA-----------------------CEENLEFLKEIPDLETIKEFFLNDEKLKDKIIIKY--------FEEDLAKKEMIDYIYELQELMMNS------------EKIWVDITGGKRDLPIFVVQLLNLIVGKNYKKNNIEILYTKEK--DRDRKIYETISLKDFLDKLDYTDEISAFSKYACPMKFMGRLKDNKLKYILKKIYVYTQY---NLTSELVESLKNFKSKKWQYTVYIQRKIIETKIEQWR-KLLSKTLEKDTLLDYHLELSNEPLGIIA--KYEATNLSNLRNIRNSIVHPYSMKGVSYEILHKTIEENFYQNTKKEKYSEVLIV--NIGN-----ANNYEVVSYKKQNLSTRFSFKALMKDAK--------------FEKIFLIG-----------------------LYSNAWNKFIDNW-ILEEKLDIKRENDITIDIPEK---------------------------------------------------EFEETLNKELKKLDKKFEAIVIDNSFSEIERNKYFEKIA--EKLIRGGKKYSITYDFTFSFRDISFLNYINLHC-----------LELLGMIRIKKLVYIPIIKKGIVDVKDLDRVNSVMNLFKTV-----DEFKSYNKFDEKIDINVELKKLMEKISKVYNFNQISIVDKMKNEIENFHFVEN-------------------KIEEDILNFIKEKYIYKGTNKYLKAKETVRNQLGFNNFAQALFLLWDLILK------------------------------------------MLIEKDMPNKEAEQRIKKDFLEESSRYGHKELYDFYKKYEYLNI--IRNEGAHI-NLREMYFPLEKIEEEIEKCLK------ELDALLENKEAY-NKSFLQYEKDVKKK-----------------------
257125865|Fusob|Leptotrichia_buccalis_C-1013-b                        -------MESNILIMSLSNNLE-ENIKRAKKNKKEYRWKDKKFNLEKYEYLTKVYLEKLKPNKIVVFGTQQS-----SWNYLYNLLNEYFYSEDKKIIFEESK----------------QNDIGYIKKEFEK-----------KFLDKCKIFFVESK---NNFDNQNIASDLIFQIEEIKNILDEQSR----------SKIYVDITGGLRIMYMSLVSIINIL-KMYYSQLNLKVLYSQN---DINTDYFQIIDITNVLEKLDFVDAVSSFTKYGS-------------IDKLREIGNRDLL---NKLDEFYIKLQFNLKGIDDIYKKITKINLKNEYENIL-KEKIKEVKSLKNEKYHNKVKNYGLEIVNKYESDNKKYKNLKDKRDKIVHP----------LNKSGKYIENNDEYRNSSKRKILI-WNLGSGESGKGYEKIFYEYLDNEGKKEIIETQYT------------------FEPYIEDY-----------------------NQIYIFGLETGKW-----DILTENFKNKGIMLPNE----------------------KIKYVQIDNFGDVDELYLKIK--------NEIEVKKREIIEIDMDITHSFRDIPFNLLTSLRLFELLN--DNVIIHSIYY-GERILNSEYGSIYKIPILKIINL----------YKSIAEFKDYTKYTNALENTKMIDEKLSKIMRKI------------SEAYTYNEYKKIIEISKEFEKINNKELDLINKKVYEIIEVKLIKNETYEELIKFVRK---------------QKDSKNYALALFF--------LIDIYKYKIFKIDSKEKSENFYKKVEKLKT-------------------------------------------------------------------KNIDNKIDELINSINKLNE--IRNDAGHI---------NTRERNDTTYCSN------LLNNVIEIMNKFTLQDIEKYSKKYGKIK----------------------
Approximate domain boundaries                                         //..........................................................................................................................................................................................................................................CARF.......................................//..............................................................................................................................................................................................................................................................................................................................................................................................................................................................//..........................................................................................................................................HEPN..............................................................................................................................................//


PF09623_CARF_HTH_weak_Add

384916433|Verru|Methylacidiphilum_fumariolicum_SolV                   ---------------------------------------------MDSSPQKNVLLCTLGSTLSKTWLIAV------EALYFVN--HYHQ------------------KLDEVHLLTTCNPEAEECF-------QNIEQCLKIHFPGLIYTFTQVDECA-----------------------------DICSQEDYFLFQEVLYR-WFLK-------HIQRA-TVYVCIASGRKTMSAALLKGASLFGAKYVFDVLAEEPFPSSMEEVK------------------------------EALKTNKIKFVSLGNEKGWTQL-------------------------------------KKLSFEEFPLNEIERKPRLYLATVADRKLQEKINEVQDYSLRIHYNWGRL-----SELPFPVLARWTPKELDWLNEPLD-------------------------------------------------------PKRDKEWIEKLPKVELHCHLGGFATHGELL-------AQVRSSAEAPSSLPHLLEPPLPE-----------GW------------------------------------------------PRPAKPI------GLETYMELGRATGTDLLKDPGCLKEQCRLLYQALQKDRVVYAEIRTSPNNYTNISKGRSAWTVLCEIRDHFQQCMNENQGADTYCHVNLIIIVTRKDKGDLSDISRHLSLAVTAAQHFPPKESYCG-VVGVDLAGLESPKTRASYFAEDFVPVHRCGLAVTAHAGEIDDVEGIWQAIFRLHARRIGHALHLLKSQDLLNTVIDRHIGIEMCPLANYQIHGFKPMENNKN----TYPLKEYLNRGVYVTVNTDNIGISKGSLTDNLLFLAELCP-GIRRLDILKLLNHACQIAFLPHQLRTELIHKIQKNLLTPTNLALFNEPS
218961159|candi|Candidatus_Cloacamonas_acidaminovorans_str-_Evry      ---------------------------------------------------MSQLIVSMGKTSHLIAEVVGFLNYQQYPLY-----CNHKNFEALQAEIDENQLKP--VTSITMICTEDSFTTSK---------QEVENWLTAQNLNIELQFHKLNQLT-----------------------------DILSQNDARMMRNLIYS-IVYK----VYKTGNTQ-DLYLCLSGGRKTMSSDIQQAAYLFGCKAMIHILA--------EGMV------------------------------NFDLETTPENIAYQEINKITPVLY-N-----------------KDIPAGKLA-------ELMEDNEVKLPKAEITDNIYSYNDEDTSFLDLVEKLQAQQDNLTINYYNKLRYSEPASNFQILHLLNPDKINELKKKYING-IDN-------------------------------------------------SKQDLRWLYNLPKTDLHCHLGGFADTKGLIKIATAN-AKYLGNSLKEKELEREITASIQK---KNLNELRATWKAINMQENNLRCLDS---------SLYLLCFENNENLLEQVIWGDMLQEENFIAI------GLNRYEEIGDFQGSTLLQTEEALREICKQLKDDAKKNNLLYKELRCSPCNYTNNLK----ATEVVEI-------LYDEL-KDAECVFRLIIIGSRHKS--PKILNEHINLCKELKGQ---NGKISDFICGFDLAGPEMGETIS--LREKILPLLEDCLRITIHSGETTSVKNMWNTVYNLNADRIGHGLYLQDDENLMEKLKDKRTAIELCPSSNFQIKGYRDYSINSTSKMCIYPLKQYLQKGIKVCICSDDPGISRTDISKEYLKAAKMTEGGLSKWEILTLIRNSFVSSFQNKEQKQELIKKAEQKIMQLV---------
381152178|Gamma|Methylomicrobium_album_BG8                            --------------------------------------------------MRNILLCTLGASWAVVPEVYAFLAPGKFPLY-----HHHPQREKLLGLRAQYRLA---EPDEIWVCTTQGTQRSL---------DSLKAWIACWPRSPILRVWRAESTD-----------------------------QLATQQECAAIRELIVR-ACLK----AHHHSGGG-QVVLSLAGGRKTMSADMQWAGSLLGCQALLHVISADGLP---KEFR------------------------------EALPSVFTQPLPPEWAALVTPLVA-G-----------------QTVRSDLLDIKVDAA-EPIKTEDYPLPLPE-AGQIATFADSGASLGQELSKREKASSRLFGNYLQDISRDETHENWRSLYRLPPRRIDQLRNSRL-------------------------------------------------------TENHRDWLTALPKADLHRHLGGCLDLNAQRHV-----AQAIWRNLTEPEQRQALQDCQPL---LQAETWAWDWPVS-LKANGTRSHRT---------AALL--LHSSDQQLQHNLWYV---TEPRIGLKQRHEKGFAAYERPGELTGSALLGYPAAIAPYAQAVVDQAVAEGLAYIELRGSPQKYGDSLTFLESFHQALND-------SLTSLPTEKKPCFRFIIIADRRAK--------EIELADTIRQAVIAKRRLPDFIAGLDLAGDEQQTQPEA-IAHLFNPAFAECLPITIHAGEGEAAESIWQATYHLHADRIGHGLTLNDNDKLAQRFRDRSICLELCPTSNREVVGFHDPRYSESRDCPPYPLMELWRKGLPLTLCTDNPGISRTSLADEYLAAAAMSGYRLSQWDVLAMIKQGFVHSFLSAQHKEKLLKRIDAQLYIQLTENP-----
381158061|Gamma|Thiorhodovibrio_sp-_970                               ------------------------------------------------------MISTLGTSWSIVPELFAFTNPQQLDLY-----AHHESCAQIAAQRAEYGIV---GVNRIWVVTTEKMRT-----------DRLREWAA--RIEMPIDIWHPLGVD-----------------------------ELASVRENRAMADLIYR-VVLR----GREVTRNG-RLYLSLAGGRKTMSAEMQQAGMLFGCDALLHVVD-RQLPSGIERLS------------------------------DQDVGAFCAPLPKPYADIYQPLVTLG-----------------RCPPNAALEVH-----PSIRSADFPVPPAG------GAVPPELPLYEEVRRRLRQADSLIYNFSCQVSQAEAQSNFHGLYMLPPDRVKALRATRLGADSAR-------------------------------------------------TQADLGWLAQLPKSDLHCHLGGVLDAAGLIEVATTSAAQVREREAVNPELARQLKQVRALAAAEDLDGLRALLGAATAQTPDFRQIRQWDTQEPWGVCGFLMAFTDRPALLDALVFDALRDPARYQGI------GIAAYEPLGDLQGSALLQCEASLRAACAMVRRAARRDRLRYLELRCSPHNYT---RGGLSAQQVVDI-------LLDSLSDETDCDIRLLFIASRHRR--MSEAIQHIELAQDLRAA---SADFRRRFVGFDLAGNEQQRSPVE-MRDAFRPLLKACIPISIHAGEDQPVNNIWEATYELSAERIGHGLTLHDNPELLRRCVERRIAVEMCPSSNYQIVGFRDFVLQAGPDT-QYPLADYLSAGLRVTVNTDNPGISRTDPSQELYKAAAMTPGGLTYWEVLQLIRNGFQAAFCNRQDRRELLGRAEAELMEWLTETASRDV-


PF09623_CARF_HTH

386002389|Metha|Methanosaeta_harundinacea_6Ac                         --------------------------------------------------MGVWHISGLGISPGALTVPTSSIYLLLKAAEEGEAKACEFFETSGEWRQK-EG--ILRGFPEGIVIFTS--REVVEKKFSRRSDLKDRWF--KNT--GKEISVPRVACKFIRD-IHRELFDQYDL-------PKIYYLA-VDYQDFKKALPVIYH-TVNA----LGTKGGK--ELWANMVGGTNQINASILT--AGSLSGAISRYYYYFEQDIDLLHPD------------------------------LEKPKGRLPKGQIDLL---LSKWFQL-----------------PIFDFGWGEVSNTIN-SLMEQYNNALPLEV-----------------LKEEL-EKTGMKSQYLAKLT-GSRLIVIENNLVRPGADLNHLRSL--L-----SGDSNSPNNLSSWKKWAAEKGILWQQEMDQNCTLKKVFP
390962113|Therm|Thermococcus_sp-_CL1                                  -----------------------------------------------MPVLGVYHVSGLGLSPGALTMPLTAVYILQAAAQMGHNGARDFFRLSGEAGERSGSREKHPGMPEVVIVFDT----PEAIDGKLRLTYDSRWFRGLSNMRQREEPIHRPIVKYLCRLWDCLEGLGVEL-----KRPKHFYLVKVNRQDFDEVFDRATT-LFYG----IRRK-----EVWVNLIGGSNQINLALMI--AGSYTMVPSRYYYVFQ-DAPLLEPG------------------------------WLEKCPRDEHEVFKCANEILNRWNDL-----------------PPLNLGVGSILRSLL-ERFYTAKGSAYISKS---------------EVLDIL-EKRGYTEKFIPKLIEAGYITPVDGDTFTMGPFIERSWRLFGA-----ALEHSRIDSIGKWRELMGDSLVEV-PFEC----------
11499449|Archa|Archaeoglobus_fulgidus_DSM_4304                        --------------------------------------------------MGVYHISGVGFRPGAVTVPLTAVYTLQIAQALGIEEAKEFFKYSSEAEKK-GSYEMTKGIPEVLVVFTS----RDVIEGRKKLEYKSNWF--SLSG-GSEEKVEKPIVKYLKK-LFRHIEKNFNLE----FCLKKFYLVKVDHQNFDDCFEKIGV-ILRA----LKD---K--EVWGNMIGGTNQINLAMLT--AGAYTATISKYYYLFQNDVALMEPE------------------------------WIDK--PSNKNIRQATIEILKKWQEL-----------------PIFNLEMGSIMKDIS-NLFGGRGFVNI------------------REVERIL-ENYGLGKQFLTKF--RGRILEFEEDKVSKGIMFDKIVNLWNL-----ISDVDVRNVLREWKDTGVIREVDINEIRCD---------


PF09623_CARF

15898867|Therm|Sulfolobus_solfataricus_P2                             ---------------------------------------------------MVKLVATLGTSPGGVIESFLYLV------------------------KK-GE-----NIDEVRVVTTS---NAEVKKAWRIVR---LMF--VC---CIQEKFPKVE-------ISEHPLDIE---------------DI----YSEDDLRKVRE-FVEK----QLGEG-D----YLDITGGRKSMSVAAAL----AAKNKGVKIITSII-----------------------------------------------PQDDYNKISKKVRELKEI-----------------PEIKNRGE--CRQEM-K-ETYCSLI-VQDARSIEFEI------------------------------------------------------------------------------------------------------
15898237|Therm|Sulfolobus_solfataricus_P2                             ---------------------------------------------------MVKLVATLGKSPGGIAETLDNLI---------------SGNYVAPFEAK-QI-----KVNELVVIRTE-----EVTESYYFLK---TIL--LC---CLDFTNVK---------EVSLPFD-----------------DI----SFPQDFITVRE-TVRK----VLSTG-D----YLDFSGGRKAITAAAVL----TARDVGAHLVTTII-----------------------------------------------DQDDYIRMNKRYEELKGK-----------------ALSVYNKGQ-CL------SYFCDLM-SSKAKTIIFF-------------------------------------------------------------------------------------------------------
15920195|Therm|Sulfolobus_tokodaii_str-_7                             MIEYNRNYSITRDRNIYKNTFKQRISRQIINRKKLNIFQNEKYNLSQENIAMVKLVSTLGTSPGGVAETLQNLS---------------TGKYIAPFEPK-EI-----KFDEFIVLRTK-----GTEEAYYALR---AIL--LC---CVGFEKVK---------EVVFPFD-----------------DI----ENPKDFITVRE-TVRE----MLKPG-D----FMDFTGGRKAMSAAAVL----SARDVGAHLVSTII-----------------------------------------------DQKEYGEMMVKFNRLKDK-----------------LSNVYSKGD-CR------SYFCDLM-SSTTRTIVFF-------------------------------------------------------------------------------------------------------
347523038|Therm|Pyrolobus_fumarii_1A                                  --------------------------------------------------MGTRLVVLLGMSPGVLHTVLCALR------------------------AN-AA-----TPTEVHIVATR---RAPVHEAIEIAR--------TCP--CPGTDKP-PLAPSTTIHVHALRVD-----------------DVTDEEGINELLEKLEE-ATRG----AKHA-------IIDVTGGRKLASIIAAM------YSVRRGYTTIYT---------------------------------------------PIPHEEQQRINRA------------------------------------------ETLCDKTTRTPPKPITL--------------------------------------------------------------------------------------------------------


PF09623_CARF_RECHTH

385809785|Ignav|Ignavibacterium_album_JCM_16511                       ------------------------------------------------MKTKNILICVSGLTPQIVTETLFCL------------------------SVKEKI-----PIDEIYVLTTAR---GREVILGRDKHP----ATPKTPLKKELENLCKQ-YKLK--KPLFQ--ENDDHII-VAKEESIELPDIRSDKDNILFPNKVCE-FLRL----KTSDPR-NILFCSITGGRKSMSVHLANAL--SIFAREKDRLVHVLTK-E---EHEF---KGF-YP------------------------QTKAEIKDLELSDIPFVRL---RSLLSAELKGKELLK----SNFDEIVRFTQAQLK-SLSPSNKMILEM--ERRELRF-------GNDRITLEPMEFL----FYYFFVDSKLRGLSNI------------------------------SVQQFTSDETRNQFIEYFQVYYENYHI----------------KQKTWYKKGFSKEDFRSKRS--------------KVN---LKIKELI-----EDDDISSNYLID--------------VNRKYGESTYY--------IKADKDRFIIK----------------------
121997425|Gamma|Halorhodospira_halophila_SL1                          ---------------------------------------MTADTDAPHT-----LLCVTGLTPQVVTETLYAL------------------------AQE-GA---HALPDRIEVITTTE---GRRRLALTLLAE----HGGH----GYLDRLCAD-YGIDRGALAFD--VDSIHV--VGGADDEPLADIVTEADNAAAADRIHE-RIRT----LTEQPG--RLHVSLAGGRKTMGFYAGYSL--SLYGRGHDRLSHVLVN-P-PFESHP---DFF-YP-------PPTPATLQLP-G-RNDII-STAEAEVRLAELPFVRL---REELGEELPHQG-------LSFSEAVERAQQVLI-PPQLT--I--DL--TERTVTLQ------G-QPITLSATHFL----WLTWLADRARQEAPA---IAFD--EAAVDELT--------------GYADWLE----GRLSQLHESLA--SARKE--------------IEREGRSNYFERTRSRLNKA--------------IAE------RSGL------PTRAAARYQIH--------------THSSRPQTTYG--------LKLEPEQIRIEGEP-------------------
30248144|Betap|Nitrosomonas_europaea_ATCC_19718                       ----------------------------------------MPEPLQPHEYPHRILLCVTGLSPQIVTETLYAL------------------------AVARAT---PFIPTEIHLLTTTD---GARLARAALLHP----DGGH------FHALLND-Q-PQIGLPRFD--EDCIHI--I-SHHQEKLADIRTPAENAAAADTITA-LVAQ----LTEDAD-AALHVSIAGGRKTMGFYLGYAF--SLFARPQDNLSHVLVS-S-PFEGHP---DFF-YP-------PRQPRRLVTRDG-HH--I-DTAEAIVTLAEIPVVRL---RHGLPATLIAGR-------AGFSETVVTLQQSFA-PPCLL--I--DL--EQRNV-VC------GTTAVAMKPQLLA----WLAWWATLARQGRPE---TTWR--EADARLF--------------------L------DIYRTVVGID--AIDYE--------------KTAELLGNGMEKEFFQTKNA--------------KLE---RVLKDTL-------GPAAAPYLLT--------------TTGKRPHTRRG--------LTLPPERIRIVGTGSK-----------------
332524499|Betap|Rubrivivax_benzoatilyticus_JA2                        --------------------------------------MSQPDPSRPESYPRRALVCMVGLSPQVVTETLYAL------------------------ATA-PT---PFVPTELHVVATAA---GAQRVHEHLL------EGGQ------LRALAAA-H-LGGNGPEFD-PARHLHV--V-ARDGVPLADVESAEDNTAVADAILG-VVRP----LALDPA-CAIHASLAGGRKSMGFYLGYVM--SLLGRAQDRLSHVLVN-S-PFESHP---GFF-FP-------PAEPARLRLPDG-RE--V-DTAAARVSLAPVAFVRM---SDGLPERLLHEP-------VGFDALVQRAQRSLG-SVRLD--V--LP--AARRVRVA------GIGEALLEPSLMA----WYVFFALRRQQALRE---SAAL--VAPGAVL--------------------LR----KDVAASVGMLQ--PLMDQ--------------ACRRV---GVERQSVALQPA--------------DLRPRLSVIRKAL-------VRAFGPELGT--------------RLAIAGPADRGARDGQYGLLGIEPGQIHVA----------------------
312114625|Alpha|Rhodomicrobium_vannielii_ATCC_17100                   ----------------------------------------MRDAS---TFSRRILLCTVGLAPQIVTETLYAL------------------------CMERTP---PFLPTEIHVITTAQ---GEARTRQMLLNP----PQEQ------LAKFEAE-FGFPV-AEALT--VGRIHV--V-QADGVQLGDISTEAHNKALADLIIQ-TVHE----VTRDDR-AAIHFSIAGGRKTMGVLLGLAV--SLFARPQDSLSHVLVE-PQPLEQHP---EFF-FP-------PRIARDLEDKFN-PGVPI-STDKARIVLAEIPFVRL---RQGLPMHLLEGA-------WSFTETVARAQAAVT-SPELV--I--DR--AAQKVSCQ------G-IIFELTPMQFS----LYSLLAKRRLCGMGSDGFVHWT--EIGGDEFI--------------AEIESLPLTTFHDLNRLRRDFA--KIGDT--------------KQEDPRPDKFEQAKARLN----------------------ERIRERL-------GHFSPTYEVK--------------SRKARSQSLLG--------LDLPVSAIRFGAVDDDSESN-------------
255065614|Betap|Neisseria_sicca_ATCC_29256                            -----------------------------------------------MRQKRKILIAVTGMSPQILTETVYAL------------------------YTQ-QN----WLPDEIFVLTTQT---GYNNIVRNLLG-----EDGF------FTRLCKD-YNLP--EIQFG--ERNIHV--IHDADGEKLSDIRTPEENNLAADMIVN-FIRQ----QCTDDK-TELHVSIAGGRKSMGFYIGYAL--SLFGRPQDKLSHVLVT-E-GFENNP---LFF-YPTHYDNYISKKPYDPNCTET-----I-NTREAKVMQAEIPFVRM---SYGLPNLAQN-N-------VSYSEAVQLLQNNLK-ADRII--L--NI--KNCTIQL-------GQ----DKPIKIADKRYFFAYAALARFHLQNKSI-------KLINQAACYDNIKNNKWQLGVYP-ELDDFQTCYWDIMQINEPSLKNAPNRQ--------------ELSEQARNSALQ-SLRELPS--------------KLR---LILMENF------SEYVAEQYGVF--------------STGTRKTTPTYY-------LKMPVEKIEIVG---------------------
258543959|Gamma|Cardiobacterium_hominis_ATCC_15826                    -----------------------------------------------MREKRKILVAVTGMSPQIVTETLFAL------------------------VTQ-QG----WLPDEVHVLTTGR---GAGKIGAALFA-----E-GH------FARFCAD-YAPE--GIAFT--PDNIHL--IRDAAGNVLDDIRTPEENNLAADMIVR-FIHD----CCREED-TALHVSIAGGRKSMGFYIGYAL--SLFGRVQDRLSHVLIN-E-PFENNP---AFF-FP----------PRLPQLIAT-PQGEV-STDRAEVMLADIPFVRM---RDGMPNLALDAN-------WTYGQAVAQTQLQWE-DWRVE--I--DV--GAQSLRF-------GN----MPPLKLSPQ-LFALYAAMVALYEEGKAIGKEEM--ALLAHYFC-----------RFYPKEYAENGERYGDFLA--------SRGYE--------------EMHRILREGSAR-IFKALDK--------------HLG---A---------------PAEKFRIA--------------SSG-RNNAKVYA-------LAM--GKVQIVWRR-------------------
410478897|Nitro|Leptospirillum_ferriphilum_ML-04                      --------------------------------------------------MKRILVCMTGLSPQVVTETLYAL------------------------VTR-KD---PFYPDEVWLASSVE---GRDLAKKALLER----ESGH------LWRLVRD-FSLP-----LA--PKNIHLTPLLGRDGKILPDIRTARDNEDAADGILN-LVRK----LTADPE-TTVHVSLSGGRKTMSFYAGYAL--SLFGRLQDRLSHVLVS-P-EFEFCP---DFF-YP-------ARIPGEQRVQNR-WGEWM-DTFDATVTLAEIPFVHL---RSSLPPDLLEGT-------VGFSESVRLAQKAFQ-SPELI--I--DL--RQKRIRA-------GEKVIPLPPTQLA----FLAWFARRVL--------------SGLPPIAC--------------PKGGVGNEEYAREYLRVYQEIVGEMGGAD--------------RTRNNLVNGMEQEFFEQTAS--------------KLH---EKLARVM------GKGGSRPYRIE--------------GTGTRH--KTYA-------LTLSSGQIRFGRVLSEGEER-------------
332290350|Gamma|Gallibacterium_anatis_UMN179                          ----------------------------------------------MPNHNQKILFCVTGMSPAVVTETLYAL------------------------TQK--K---GFIPDAIYVATTAQ---GKNTLMRDLLGI----EGGRHISDGAFHRFCEE-YQLS--QIIFD--ESHIHV--ITDDNGVALADIQTPEQNVCAADTIVR-MISR----FCHDDRCAALHVSIAGGRKTMGFFAGYAL--SLYGRAQDSLSHVLVS-A-EYEVIQ---NFF-YP---------TKTDEFLIDR-YGKEV-NAKDAEVMLAEIPWVRL---GVGLPTTLLNND-------ISYSESIRLAQASIE-TPSLS--FLSEM--NSDQVVKC------GSEQIHFPPKAYA----FLFLAA-----------------------VYC--------------KKGHSLNLTKWEQVKQNYLTIYSYFFGAT--------------KTGNLDRRMCDIDDVRSVIS--------------ESRNEIKKSLQRI------FGTIPNSHHYL--------------PQAESSKGYCYH-------LNIDPNHIIFSEDENALIEKIAL----------
218709366|Gamma|Vibrio_splendidus_LGP32                               -----------------------------------------------MNNMKNILLSTTGASPQVLTETLFAI------------------------AKSGRP-----FPDEVYVITTRS---SKDVLLNGLI------RDGH------LEALKNE-YQLP--EFAFD--ESHVWL--IENDKGEGIEDAKSIEDQTFMADFITK-KVFE----LTLHDN-TAIHASLAGGRKTMAFYFGYAM--SMFGRSQDILSHVFVD-D-TYEFVR---DFW-YP---------TKNQKWVSGKNGQGEV-DVSQATVTLAEIPFVRM---RNAVDPTLLSTLAN-----LSFSQTVGMLNSSHE-GE-----LSVII--DGSSKLIST-----LGIDISLTAKELA----FYLWLLDKGKQG---------------------LLVERY----------FEEQQKHSIDFLNTYCEF----ARDPRVFSTFGTTPEDFENSDYSALSGMSKDFLQPICS--------------TIN---RKLKKAL------PAQTAGMLEVM--------------SSSEGVNQRYS--------VALCRSDIEVSITNKHFESEV------------
359786507|Gamma|Halomonas_sp-_GFAJ-1                                  --------------------------------------------------MSLTLLAVTGMTPQVITETLYGL------------------------HRQRSP-----WPSRIHIITTEV---GKGVLEQSLL------ADRK------LASLCEE-LERP--DFSRE--QVRIDV--VPDAEGNPVDDARTLADHEALADFIMQ-TVRE----LTADER-IDLHASIAGGRKTMTFYLGYAM--SLFGRPGDRMSHVLVS-E-GYESHP---EFF-FP---------TATTQWITDR-HGNQW-DAAKADVSLADIPFIRQ---RDQL-PNLLQQQGDSNGKRMRFRQLVELINLGAQ-SHRLG--IRLNA--SEQQLEILAEGECVYRLAFAG-LFDWC----WYEVVARA-TRENDGSLRRHTDDGSENTAYFGHAVMARLAVHLGLP---YDAE----RDLRPQVEEW-----LDQHVAT-LEAARI---RSVDFESSMLRGLDVSQATN--------------RIK---RRLTAEL------PAGIATRLAPGLYFDGAGIK-----HTRTRRGGGYG--------LNLDPEQILLSEE--------------------
392546106|Gamma|Pseudoalteromonas_rubra_ATCC_29570                    ----------------------------------------------MTHPTSTTLLAVTGLAPQVITETLYGI------------------------AQSQLD-----WPHKIVIITTKK---GKQAAIKGLLTPQPDGTPGQ------LKQLCDE-LGKP--PVYLT--EDNILA--VSDADKQAMDDTRSEADQQALANFIVK-EVAK----LCSDPD-TRLHTSIAGGRKTMTFYLGYAM--SIFGRPFDRLSHVLVS-E-QYEYLP---DFY-FP---------TSASKLIENR-NGEQF-DCRDAQVTLSEIPFVSL---RSLFSPAQIQLFND-----MDYADLVAQVQLATN-PDSIN--LTLYA--HFNDACLMIND---FEVDFSDNLMEYV----FL--LMCA-RQGEQSEIKRPSAVNIKADPELPQKLADNFLKALAL----FVTD----TDYRDSMSRANKVNALTQNDAVCKHFTHK---TLNDLVNKGMTLSMFDSRRN--------------DLK---TILQRQL------PMTLVNIILPHPNTDSGGET-----SEKRTQGSFYR--------IPLHHYRIRIETKARY-----------------
397171352|Gamma|Alishewanella_aestuarii_B11                           ----------------------------------------------MNQPNKTLLLAVTGATPQVITETLYAI------------------------HKQGLE-----WPDEIQIITTSV---GKEQARLNLI------TDGK------LKALCDE-YQLP--VPVFD--ENSIKV--IPDANGREVADARTLEDQEALADFIVK-EVAE----HTKNTN-IRIHASIAGGRKTMTFFLGYAM--SIFGREFDRLSHVLVS-E-QFESNP---QFY-YP---------TIQPKTITNR-ENITL-DCSKAEVMLAEIPLISQ---R-MIDPKMVNDFDK-----FTYNDIVNAIQLANR-PEQVK--LTIIF--DRDNPRIVFGT---KEIAFKNRKADFA----VLAAFARA-RQSNQPGFYRQSG--RKNAPSF--TLA--FLRELCL----LEAEQFDHTNIQEMLDNLSFRGALDNKTATMLQQNHD---HEFDENN-------FSDKRS--------------SLQ---KMLNKEL------PKAAVNLLVP----------------QTHGQNNPYQ--------IQIPATNISMHGMIKE-----------------
37677207|Gamma|Vibrio_vulnificus_YJ016                                ------------------------------------MRARRDVTIPERNMKKAILLSIAGLTPQVITETLYGI------------------------HTEQQENHQWLWPEEIQIITTRL---GKEQILLGLLTKDSD-GYSQ------LEKLCHD-YQRP--VPYID--ESTIYV--IPDAQGNPVADARSKQDHEALASFIVR-HVAE----LCAQDD-IVLHASLAGGRKTMTFFLGYAL--ALFAREQDRLSHVLVD-E-EYENNR---HFY-YP---------TRKTHVIPGRGENSQL-DASKANVTLAEIPFIRH---KHMLPKESLTCLTT-----RSYRALTKTQNALQY-RESIH--LSFNL--LQREVSVMD-----MVVDFRQHPLELA----FYAMFATQFKRYGVYHFHKPSE--QSLDLHLTDLLLQQLERIAGLPIRDYSTELAQGDKRRFMAEYEQRATALTERDIPMRGGGRQDIARTYHELNAGMSGKFFSDKLN--------------KLK---RILSQAL------VPELADLIMPAQVFDKDNPNQIRPYSTGGQQKSPYG--------LWLKAEQISIR----------------------
158520763|delta|Desulfococcus_oleovorans_Hxd3                         ---------------------------MATFPKLTGKGRRPKMASGKQKTMKNIILAVTGLSPQVITETLYVL------------------------HQSGRE------VHAIHVITTRE---GKDRIFSDLLAG----EDGR------YHRYLNE-YGINPETIAFD--HTHVHV--VADTHGVERPDILTEADNERLLALCLG-MAFE----LTKDPD-TAVFFSIAGGRKTMSACLTLAA--QFYGRPQDRLYHVLVS-P-DFESSR---EFF-YP-------PKESKTIALKAKNGQAYYKDTRYAEINLISVPFVSI---RDSLSKDVLKA--------SKPPGALLLSLIREE-TPRLT--V--NL--VDKKIIY-------KRMELDLTPAQMA----LYAFFAMRKKDCRKNSITCGDC-------------------------------HECFLDLPAILNQGLVIADIYKRLCGTRPVE-----EMSKTGIMNLDAERFNSLKS--------------KIK---AVLQNRF------GPYALKELEIA--------------SKGRRPDTRYG--------IQMDKGKIEIVY---------------------
206889736|Nitro|Thermodesulfovibrio_yellowstonii_DSM_11347            -------------------------------------------------MKKHILLCVIGMTPQIITETIYAL------------------------AKK--K----INIEELHVITTLD---GKRKLTETLI------NKGI------LSQLIHE-YNLP--SINFS--EKSIYL--IKNFKNKPLSDIRTPVDNESAGEIICK-VVHK----LTARKN-TILHCSLAGGRKTMGFYLGAAL--QMYGRKDDKLYHVLVN-E-EFENLP---EFF-YP-------PAKSKEIIIKTKDGQFLKKSTSEVKIELAELPFLRL---KELIDFSGK----------T-FRELIDSTQIKFD-NFKKIPYLGFIP--AENILKI-------GDRKIKLSYNLWE----FYTKLALQK---KRACKHPQKLFCMNCTDCFL--------------PMKGNTSLLTL---------------FNQR-------------E-----------ENIRMKIS--------------KIN---SIIKNSLIAYYGKDN--INFFLIN--------------SVGSHGSKKYG--------IFLDKLKIVRED---------------------
206890882|Nitro|Thermodesulfovibrio_yellowstonii_DSM_11347            ----------------------------------------------MYQKFKEVLVCVAGATPQIITETIYAL------------------------AMKDPP----IYIDELYIITTKK---GEEIIKDVLI------GGGI------LNSLFNE-YGL---SRTKI--TDIITI--KND--NIEIDDIRNTEESEATAETIIS-FIRK----ITQNPN-IRLHCSIAGGRKTMSFYLGTAL--QFFGRPQDKLYHVLVS-P-EFEANR---EFF-YP-------PKKPRCIKCRIENSSFKMISTAEAKIELAELPFLRL---RDKIELKEG----------T-FKELMKISQNEID-IAIIQPQIKVKL--KEREIKI-------VSDVLLLPPVMLT----IYSFFLKRKIECDNA------KACLSCNDCYL--------------SLNKLTEEPFIDELASLYGFIYDKDPVKSS-------------EFKENYTQKYATENLRSYIS--------------KIN---RKISQIV-----SDGSSYHYCLIK--------------SIRKY-----------------GSTSVWSSN---------------------
322421461|delta|Geobacter_sp-_M18                                     ---------------------------------------------MPVTPFKEIFVFVSGATPQVITETIYAL------------------------AQQCPP----VYPDEVCIITTAP---GKQRALQTLI------TGGM------LAALCLE-HNIP--TATTS--FEVITD--SEG--N-ELDDLRTVEANESAGNQVAQ-VLRR----LSAQPN-CRLHCSLSGGRKSMSYFMGIAF--QLFARQWDKLYHVLVS-P-EFETNE---QFF-YK-------PKENRIITTRANDGTTRYLNTDDAEISLVELPLIFL---RDKLSSNSA----------SNVRDLVAEGQKEID-SAKIQPALRVDF--AEHCIYI-------GKLSIELIPTQLM----LYTTFLRRK---DSACVGTHHSSCAGCDACFI--------------PLAELADRRTLEEMALDYEQMYPGNPFKKE-------------ELLEKWEEGLETDLLRQHIS--------------KIN---RSLKDQL-----KDPTLLPFYRID--------------TIRKYAKSRYG--------VRLGKRQISFSNSQR------------------
392546104|Gamma|Pseudoalteromonas_rubra_ATCC_29570                    --------------------------------------------------MKQLLLVVADTNIKLIAQTLSAL------------------------RHRGQH------IDTLKVITTLR---GYHALHEAA-------SDGA---------LADQ-LQLG--PVEFD--LADIQV--ISDEHGQAMSEPTTAAQHDAMADFITR-AIQS----ECTIAS-QQVHASLSGARKTLTFFMGYAM--SLFARLGDTLSHILPG--------------------------------------------NTGDPAPALVTIPFVRM---RDELPAALLDQQ-------TSYQDVVESLNTVKN-EHPLE--L--IP--QAHSVRL-------GDLITRLRPIDLT----FYIWFIKQQRQQQGSVRA----------------------------PVRNQPDPEYANTFIAQYRTLVDWLRADEVEAELRAK------TFCHDTGFGMDANFFSERKS--------------RIK---RSFLCGF------GKQISEQIAIT--------------HCAKQGHHRLYK-------VPLSLSRIVTQS---------------------
422349388|Betap|Sutterella_wadsworthensis_2_1_59BFAA                  ----------------------------------------------MADSKRRILLIALGTTPHLLTFTLAAL------------------------YKESPE----AMPTEIRIVTTEL---GAEMARRSFFG-----EGNI------LDAFWRD-YGLS--PAAFT--EADIHA--ISSADGEPIADIRTLDDSNRAADLIVK-LVRE----CCEDPD-ASLHVSIVGGRKSMGMLMGSAL--TFYGRDRDRISHTLSE-N---ETAP---DRRPYP--------------------SPEEL-AANPDVVILADLPFLRL---RQILPAMMLSKE-------YSFSEIVRNSQQAIEYMPRVR--LTHDG--SRWRLYA-------DGVPVHLEPKLLG----LYAWLLLRTKLGRETPVSYGMLPSEVFLHLRLQFVRVLGLILTETRRGTACRSHLGVEEHVLEQAVRSLQTEGIESDAEFYRAFKAATGAGGDARSAEVHKAFVNAERSFSKNVSELRSKCNDKIR---AELADQI---PDVTGRRFNSYLVE--------------SNGQKDATAYG--------LQISPENIELPQILLDLCKPVETGAVHRWREV-
171911649|Verru|Verrucomicrobium_spinosum_DSM_4136                    --------------------------------------------------MPTILVAVSGMSPAILTETIWAL------------------------AQESP----PVVPDEVVVITTSR---GEQDIQQQLLTPLEA-WGGQTVWAKLREDIFAG-ARLPKENLRLQLSPRVIDLPDAATGVRQKADDLRTHAQNDAAANFIVQ-TLAP----YCDAQD-HQVIASIAGGRKTMGALLYGAM--SLLGKETDRVTHVLVS-E-PFEFIR---GFY-YP-------GQPGPILEFRPFNGPPAPADPGDAVVELADLPFVPL---RNKF-EELNEPR-------RTFAGLVDCYARAER-PLQGSPAVTLDA--ANGILSV-------QGKPILLVGRCLV----VASFLY---EQALAGQAMFEDVVDAAEAYLAF--------------VRQWQQQ-------YPHHRKTSRYIAGKA--------------AKEDITRS----------LS--------------ELR---TLLKKNN------VASCIPF----------------------LAPARSR--------IGFDIHRDTVRDVPPRVG---------------
384916444|Verru|Methylacidiphilum_fumariolicum_SolV                   ----------------------------------------------MNQNKEIILLAVIGISPAVITETLWAL------------------------AEENP----PIYPKYIDIVTTAI---GKKVIEKELLEP-----RGKCLWEEFRNWLIKE-KNIPKDSHILR-EIKVIVSPFLDQGKCLELEDIRNIKDNEETADYILE-EVRK----ITENPD-TQLIASVAGGRKTMGILLYSAV--SMLGRKGDRITHVLVN-E-PYDDPRLQPKFY-FP-------QQKEQIL--KTITGNIVYAK--DAKIELADIPFVKF---RELFPKEFGRLP-------GRFTDLVWQYSKEIK-ELY--PQVGFDS--QTGEMIV-------NEKKIKLKGKELL----FFAFLWDRLEKNLPPLGCHKEV---DKPFKVF--------------AVEWKKKNQQLSHLFPEHSNFD----------------------EDDSKKC----------LS--------------NLR---KKLNDRG------LNKFVDL----------------------IFPLRSG--------VGLS-NSIKMKDNS-------------------
256372758|Actin|Acidimicrobium_ferrooxidans_DSM_10331                 -------------------------------------------MNNGEGQRSWSLFATIGLAPQVVTEACWAL------------------------LATQPE---PIVPDEIVLLATRV---G-ADLAQRLLGE-----SGR--LARLYQEWAPG-VKPPRVSLSTI-EASSVAIP---------AEDVDSNEAALASGEAVFA-QLAE----LAKDDS-QGILALLSGGRKTMAYHVGLAF--SLYARAGDRLLHVIVP-P-AYE--R-APSFY-YP-------SREQGTI----VNLDGVRLDAAARVVTLIDVPYVRL--------SAFRQLL-------GVGAELALSVRAVND-ALN--PILTLETVGSMSRFVW-------GGVPLDLRPSSTL----LLSLLVRRVVE--------------GDGWLAA--------------PRERQRDQALGAELIELARAIDVRIDRRT--------------IR--ATRSGVDTAWLRPRLS--------------RLN---SELNEHA------RHGVIPISLFS----------------AGRSPRRYR--------ISID-ARQVDPEIVRRVGRRPSPAAAVLNDR--
268318373|Bacte|Rhodothermus_marinus_DSM_4252                         -------------------------------------------------MERYNLLIALGISPAVLTETIWTL------------------------AVEHPQ---PAIPAEIHVVTTLT---GERTLRNRLFDTPD--EEGL----SVWARFCREVLQLDHEAPEAP--QLHIHV--PLRGNGLKLDDIRTWDDDRRYAELCYR-VVAR----LCADPDAPRVVASIAGGRKTMSAHLLTAF--SLYARPQDESIHVLVHPERPVLEDP---TFF-YP-----------------------RPGSGTDVRIERVDLHLVRF---RNQLEELARLHRGGQLPRTLQELESLPGLGLRPA-RPAEVEIVLGDR--TERRLRLLDTE---GRAMAQLQPVAPMPLVTLITLYEMLRRADSSEI------------------------------SNMQLVENEQVEALRNAAYAFC---------------------RDLAQLRPWGDTIALSRSIS--------------ELN---QLLAGNP--------LCNRYLRIH--------------SRRTWEETFYA--------FGTEPPALRVCVPRALDYLQNWPFQYVPLTYLD
13540938|Therm|Thermoplasma_volcanium_GSS1                            ----------------------------------------------------------MGTSPMVATEMYEYL---------------------------KDE------ISDVILIYTDN---KYVKAGTLAA------KASL--------------------EDKF---HAHVHL------QKLDFDDIRSDNDMIKFIKVISE-TVKK----EKYQFGTEKIIVNASGGRKIETIILSVYA--SIFS--FDEVYNIINK-------------------------------------------------SVTSYNEEYEKI---KDKISE-FDD---------ENYKDK---YKEYKDLLDHVFYPDMNDL----------------YFLKVPVVKLPKD----EINN-IKAALTS-----------------------------------------------------------------------------SSREYSD--LADYKLKSYKD--------------------SGFITYD-------------------------------------NSRIYRTELGDIILSYLE----------------------------
170290066|Candi|Candidatus_Korarchaeum_cryptofilum_OPF8               --------------------------------------------------MQAAIVATMGLSPPVVTEFLQYL------------------------ISEGED------VRRIVLLSTEE---RDVLAGSKLV------EVAV--------------------KSKYP--RIRVDT------EVFPYQDVDNEERAFDFLMRVAK-LIPD---LRKY-----RLYLLISGGRKVMSLELAMMS--LFFP--LSGVYHVVAR-------------------------------------------------DVRVANVLLESL---REKIKELYEA------------SDPLSFYRSVEE-FEELMWPPRTEY----------------SVIRLPSIPYPAE----VLEE-AVKVLRG-----------------------------------------------------------------------------AKRDEVR----------FNM--------------------AVLMEQL-------------------------------GLVQVSGGRTIPTEYGRKILEFLSEIM-------------------------
254169332|uncla|Aciduliprofundum_boonei_T469                          --------------------------------------------------MKVAMIAPVGKSPSVITEMVRFL--------------------------ESEY------LSDVILLPTKD---EFVLAGTRLV------EAAL--------------------KVHYP--KLRIHV------HVLPKNDIASEEDAL----LAAK-EITKAICIEKFKIGTDRIFLNVAGGRKEVTVMAALLG--SMFG--VTGIYHVVNK-------------------------------------------------EIGAFNDYQQQI---MEDIMR-FSE---------KDLEKRIEMYKELREKFDRLLFPDGAKL----------------EFINIPVIPYSPE----DIAR-LKRILKP-----------------------------------------------------------------------------GGVSLVEEPMAPYLIQIYQQ--------------------ANLIVYN-----------------------------------KQTSWIHPTDMGLEIGKMLRCEV-------------------------
88602019|Metha|Methanospirillum_hungatei_JF-1                         ------------------------------------------MPRAFNKDMKTAIIAPIGTSPPVITAGIDAL--------------------------D-EP------VSDLVLLATKD---EQVLAGCDVV------KLGL--------------------KSRYP--RIRVHV------ELLPFDDISSDVENLTFMAIAAR-VIKK----ERESYGCERILLNVAGGRKNMCITLALLG--QLLN--VDGVYHIVNH-------------------------------------------------EVKLFNQHLERM---RPTMMRLFRA---------EKEEDKIMIYADNREMFEYILYPPKNEY----------------ELIRIPTLPYPVS----YISSLLSRVV----------------------------------------------------------------------------------------FDPYMLN-EED--------------------CSLLLHH-------------------------------GILERQGNNLYISDYG---AKFLDVLVGKG----------------------
347523070|Therm|Pyrolobus_fumarii_1A                                  ----------------------------------------------MAREKSVVLVVTQGTSPGVAAEAYHNIV----------------TG----RAVDYDNGVLRGRVESVVIVATSG---SMAVLAARAA------------------------AAILTCCMGLD--PNRVRL------VFAPCSDVTDAASYGAYYDAVYE-TLES----VLEESKDSIVVLDVTGGRVGMAIAAFEAV-NAMLTRDRVRVTTTQVPPE-----------------------------------------------KYRAVQEAFNEM---KGRLEEAL-----------ARFEERVKTGDAKRA-CEELLEETRSDKNSLCSLVTR-------EAITAAIWPRPPA---------------------------------------------------------------------------------------------PPRRRKRGG---------------------------------------------------------------------THPQRDQSR-------------------------------------------
148655587|Chlor|Roseiflexus_sp-_RS-1                                  -------------------------------------------------MSKKLLIATLGTAPAVVTEAVDLL------------------------TQQNCR------PDGVILLRTED------HDVREA-----------------YELLATHLPQHDN--LTWV--EPVSI---------GQYGDVDTPEAAVEFMQETCR-ILKT----YRDAGY--RLFVSIAGGRKAMS--ALLAL--AVQFYGAERLFHIWVP-PW-LEAEG----------EIAQFRN-LPEEDLIQKLHP-PLNTMTPEDRPRLVDLPFIGLFPWLEDIRDALKGVVSPERS-LKTLLQANNLLDSQAR-PTKLGTAVLTIL----------------EGVEGLPPARQEE----CKIAIAK---H------------------------------------------------------------------------------HDR--DRLERFARELCSRFP--------------FIT---QTQSGEWRSGEAKVKAESPNRLRVFESLGKDFQMQLILETTATTSGQ----------LEAARRAVERYLERRR-----------------
345303024|Bacte|Rhodothermus_marinus_SG0-5JP17-172                    --------------------------------------------------MRRVLLATLGETPAVITEAIDKL------------------------RSEGVH------VDVVVLLTTKD------AFAREA-----------------LELLSRHVPSYYNGEIEFH--GARIL---------EAFYDVDSDTAALEFMHLACA-ALRD----YRKMGW--EVYASIAGGRKAMS--ALLTL--AVQFYGAQRLFHVLVD-DLELEEEG----------------HIQKLKNKLPQEQ-NRVLHP-PVEHIKLVNLPFIGLLPLLGDIVAGLKG--SPMRSEVQALLEHNGLL-AEGQ-PTSLGKMILQVL----------------ESIETLPEPRQGE----CEKNLAR---K------------------------------------------------------------------------------EPKEAEQTRLWAERLERRFL--------------FIE---RIEDIGWREGQPKVKAEAPNLLIVFLPGRRIPGIGFQLTTTAKTSGQ----------LERARQEVERWLEREVR----------------
148655997|Chlor|Roseiflexus_sp-_RS-1                                  -----------------------------------------MTDTNSELAHTTTLVATLGGQPQIVTFALDAL------------------------LARGEP------ITDVYLIHLSL----TNPRTRQA-----------------LSRLQQEFPN--DYYAHTN--RRCRLRRAPVGVNGVELTDIRTAADAEVAWQSIRT-LIAD----LKNEGR--RLHLCLSGGRRMLALLAMSAA--ALLCDHQDRIWHMHTP-EETLQRVK----------------D-------------GALMHVDPSDGVQLIQTPIVP----WGACFPALRALA---LTSMQAVQEQLQRFAAIDE-PQ-CRQVWER-L----------------S-------PRQRD----VLRALAK-GMR------------------------------------------------------------------------------PDEAATHLNITLNTVNTHKT--------------AIL---SECRVAWNLPD-NAPLDYRFLRERF-------------------AGF----------L---ERV--------------------------
298243107|Ktedo|Ktedonobacter_racemifer_DSM_44963                     ---------------------------------------------MSELDNPHTLLATLGGQPQVVTFTLDLL------------------------LQRGIP------IQEVIVVHPT-----SYAGLQHS-----------------ITCLSAEFPG--DRYRATG--QVIHLRRHVLTHYKHPIDDIVDEQTAYGALNSMDE-LIRS----LKQKRH--TVHFSITGGRRLMGFLSFSAA--LLNFGPSDRLWHLHTP-EAVQQRVR----------------N-------------GVIMHASPGDDIRLIEVPFAR----LAQ--PILSRLLSSDPTDTQTIMNKHYERESIER-HQHCQEVIER-L----------------T-------PTQCN----VLRAIAL-GAH------------------------------------------------------------------------------PQQVAHMLERSIDTIGSHIN--------------VVL---RECRNAWDMPE-KARLDYHFLQAAF-------------------ADY----------FVHDEKSVHH-----------------------
20809010|Clost|Thermoanaerobacter_tengcongensis_MB4                   --------------------------------------MKNPNKKERLKKQKEVLIATLGSEPQVVTIALDEL------------------------LKKGYP------LSKVIVIYTKS------PKVLDA-----------------LRILNDEFLK--EFYKMEF--TKVPV--KLYSRDEV-IEDFLTEESIKALLSTIYK-EVRE----LKQNGF--TIHFLISGGRKIMGIIGMLVA--QLLFGDEDRLWYLITE-GWEPGNER----------------K----------------LHLSSEEKVWLVQIPVIR----WSEASTLMRTVAE--IGDPSEVEAWYKKLTKKAE-MKRRKEFLDHWL----------------T-------PAERE----VVELVCR-GYD------------------------------------------------------------------------------NASISQILHKKEQTIANQLQ--------------SIY---EKLKEWMDYPSMK--VDRNLLIAEF-------------------APY----------FALKDL---------------------------
Jnet  20809010                                                        -------------------------------------------HHHHHHHHHHHEEEE----HHHHHHHHHHH------------------------HH------------EEEEEE---------HHHHHH-----------------HHHHHHHH---------EE------E--E--------------HHHHHHHHHHHHH-HHHH----H-------EEEEE------HHHHHHHHHH--HHHH-----EEEEEE-------------------------------------------H--------EEEEE---------HHHHHHHHHHHH-------HHHHHHHHHHHH---------------------------------------HHHHH----HHHHHH-----------------------------------------------------------------------------------HHHHHHHH---HHHHHHHHH--------------HHH---HHH-----HHHHH--HHHHHHHHH------------------------------------------------------------------
320162256|Anaer|Anaerolinea_thermophila_UNI-1                         --------------------------------------------------MNATLIATLGTEPQGVTWMLDWL------------------------LARGFA------IDEVLVLHTSA------RVIEPA-----------------LEKLQSEFSQ--TYPTIQY--RAEAV--Q--GEEGA-ILDIASEKETWAFLRAVYR-AIRR----VKRAGR--PVHLSLTGGRKTMAVYAMVAA--QLLFDENDRAWHMISE-MHWSGTER----------------R----------------MHAAPLDRYQVVAVPVVR----WSDAATVRVLLAE--VDDPWEALRRQQEFTLQEV-MRRRREFWEHHL----------------T-------PALRE----VAELLVREGLD------------------------------------------------------------------------------NAEIARRLHKSEHTVANQLT--------------RVY---RAFDAWRGVHTGKTGASRAAFIAEF-------------------ASL----------FSKGDT---------------------------
320161849|Anaer|Anaerolinea_thermophila_UNI-1                         --------------------------------------------MTSHSHRPATLIATLGSEPQVVTAGLDLL------------------------LKQRVN------VHSVEIVHTSA---IPDSPIHEA-----------------VLKL-TQACQ--DYSAPLC--EAFHF--HPLLVDGIPVADVESASASQAVFRLLYT-CVWN----AKQRGD--IVHLLIAGGRKTMSIYGMVVG--QMLFDESDRLWHLFSA-GDFL-TSK----------------R----------------MHPQPGDQVELSEIPVIR----WSEISPIIGVLRS--SEDAMSALETIRSFQIERR-NKEVERFIQKHL----------------T-------PAERR----VVACLLEEGEG------------------------------------------------------------------------------DEEIAQRLHLSPRTVEQHLR--------------SVY---AKAQDFWGIER----VTRSGLIILL-------------------SPH----------QWAKIRENPHDKS--------------------
268318364|Bacte|Rhodothermus_marinus_DSM_4252                         -------------------------------------------------------MATLGEQPQVVTLTLDLL------------------------AAQRVT------FDELVLFHTEP----HYPALQRA-----------------LQRLETELAQWPAYRELTV--RRVLF--H--DEAGRPLTDVRADAEARQVYRILFR-EVLE----VKRQRR--PLHFLIAGGRKVMAAYGMAVA--QLLCEADDRVWHLISE-GDLL-ASG----------------R----------------MHPEPGDRVHLVPVPFVR----WSALPPAATRLAV--TGDPFEAMRLHEAWLDEES-RRQRAWFLLHEL----------------T-------PAERT----LLVTLARTGAP------------------------------------------------------------------------------NSELARMLGRSPKTVANQLA--------------TVA---DKYRAFAGLAD-EVPLSRAELVAHF-------------------APV----------LDRIEDPCGIDAL--------------------
148655588|Chlor|Roseiflexus_sp-_RS-1                                  --------------------------------------------------------MGLGRSPGTVIGLLTYLAHRYNRWNADDRRFFARSG----EVRQRRAGERVGDVQALVLFTTLEVLSGEAKAFDYVNNPPGEIATGPQQSGRPMKEVLRELLRREWPAISGGRKKGAIFCCRV---------DRRDISTTYERVVRVVA-ALAS----VGGQGK--EMWANLTGGNNVINLALELA---ATLSGDIARLYYVQAENEAAEKCVR-------YT------------------------AENSYWVDLPVMPLALGRL---RQTIIQVLNDNGP------ISLEDLYSYLQNKYW-----------DL----------------SRGLTSKETLRNE----YLAPLWKQGLIA-----------------------------------------------------------------------------EAEGGYVVGPQWELIRPYQE--------------LLQ---KARDVTL-------------------------------TIEKLAEENK---------DWLEKEEVSWN----------------------
Approximate domain boundaries                                         .............//..........................................................................................................................................  .................  ....................................   .CARF.......................                    ........................................................................................ .......//.............................................wHTH.....................................//    		   		   					             


PF09651_Csm6_APE2256_CARF_insertion_HTH (or no HTH)

20094729|Metha|Methanopyrus_kandleri_AV19                            ------------MGTSTLNNLARA---------------------LGKGDLDADLDPGDAYRAARNPEAVEEIGEEVLEEALME--LVEADPKRASAELNTLLRMAERAEREG----LEIDSIALIPTKTANCRLCARVVAEYLREE---------GYAVWETEPVRA--GVDP--------GEFWW-GLSDLLERLEDVGVTD--PSRN---VWVAATPGFKPEAAVLTLVASL-FGKPV-FYVHEVMNE-----LVEIPPAMPVVTDPGFV-----LGLIELRRRLGDGAPEEVAEEVLNDLARDEEERERYKLFLVEDPRSKNIGPSPLARLAESFLALGLLAAKARNYSVEIRTKGHTVPVSRGGGVKKVDRATLRELPLEDDTLEVLATVAALEGVDDTWFVAGEWTTEGTRRHARTVEVLETRDDAVVVSVRDRRVHISRLLIP---------------TEDPERVARALKQLVGALSDAR----------------------------------------------------------------------
117926386|Alpha|Magnetococcus_marinus_MC-1                           -MDMDHQLIITACGRELIRRQCAD----------------------DPRLSRILLRAGESTPDTEIVPELEKRLDTLRQMLLNA--TPGV-ISTLCPELLSLVQIYGGDLK------NGHDRHILIHSQAWPDSISVALIADWLRSH---------GQSVETMG-ID---GLREGET-----TALHG-AMARFTRWCGDVLTNY--KIYEFH-ILFNPAGGSRILVGLLQTLAPF-YAHES-AYLLEPGRN-----LVRLPM-PSVQAKGQRI----LQKHQHTFRRLAMGLE----------VHPEKLDKIPHEVLMQ-------------------------------------------------GLDDRSRLSFYGELLWDHNRRDLYGESMLEPISEHIILTEAFRDGAAELDRDRHILLNERLDQLSIYLEQGECMDRTAASALSFQPLKEPI------EPSTHRCHGWADKALWQLWGHYEGSRFVLDRLGPAPK-------------------------------------------------------
258512264|Bacil|Alicyclobacillus_acidocaldarius_DSM_446              --MPKRRRLVSVVGVSAWNGIPKE-----------------------------------------QWGEHAYP--QLVANLTAY-------PDR-SVEMSIYRGAQNLPTYK-----KDYIEHHLLVPDSHEAVLAAKAIQQVTEEQ---------GGECIFNEKQDRIQGLDPYHS-----VAFLRKGLPSFLERIHKIVDEEFPNDPNDPTVLINVTSGYKAITPYTSAMAFI-YRLPL-IYKYEQSSS-----ILVMHP-LPFELDTRVV--EANYEVFAHLRYGANVGE----------WKDRAEYQSLLRLGYIDAVDDVCALNGTGSLLLFAFEHDAAVVDMTKEVKEAVIN----------SAELRDRIFKFARDPQLRESKTELKNGHFVFDDGDNPYRLFYEKGIVQRVYAAYANHDEYERQLRRPKAHRYAYERVKVVRT---------------GDGYDVEELWSPSVRS----------------------------------------------------------------------------
193214658|Chlor|Chloroherpeton_thalassium_ATCC_35110                 -----MKKIITTVGTSLFNNFAEA-------------NNTDAIVKPKTTGKKGALINEPHSNWDNAGVMKNINAVKGHKPFIDW--ISNN-LATCCAEISSLIKIAETE--------KDDLEVYLLATDTVLSLLAAEMIQKQTIPHPHGK-----KIDLKFEPEKDVIEGLQVLDA-----NEFQDIGLHELIKLISELTSNF--DFDIIKDFAFNITGGYKGLIPYLTILSQI-YSIPA-YYIFEESDS-----LIKIPL-LPINFDWQIA-----HRFLSIKRKVQDFSS----------LNPSSKKLCFLRDNNLVESNPPYFLTPFGKLLSAFSDSDFQHQEDKLGG----------------GVMEYKWYEKYVQDHLNASEDIEQIYRSVFSDGSHTMSILLEEKNVSIPATNILPEVDLIVETKTSIILVESKAYRTAIGKL---------------DEVKDRIKRRCEFFIDIITSKRLEYHLCLNLKENPDSKVLERMTNTKEDIISFIKSSTQIEKTHFEIHYSVYDDSLQNLIKSSSHDITFSNI
124006263|Bacte|Microscilla_marina_ATCC_23134                        ---MKKLKLITFVGTSLFEHYYYG--------------KGKDSERRHYNNLAKQLHPFGHWAYPKIKQDLQEVEDTVTRGGVIW------QDDECSAEIRSILKIYNEI--------KMPLEVFLIATDTVLSVQAALLVKEWFTPDKNHCPHINIHFSLPNVDFATQGKSLHIVKDLNFAKGNHYRVGVQNLRQLLEKQLGMA---QKPKD-FVLNITAGYKAITPLLTLLAYQ-HGIPL-YYMYHETNA-----LSAVPL-I---------------------------------------------------------------------------------------------------------------------------------------------------------------------------------------------------------EYNLKDLKQFIK--------------------------------------------------------------------------------
392398926|Bacte|Flexibacter_litoralis_DSM_6794                       ------MKVVTTVGTSLIENANNV-------------NKKPTVSVPYYGKSTVFGRKKTYYKDWTNDGTFQTRITDIKKSLLKY--FSDYQNIEVSAEIKSLKKIQKVQ--------NTKLEVYLICTDTISSVICADMIKKWFDKH---------DPNEKEFVVVFNHDKEHIIENLRVGTQTDYEIGFMNLIDKIDNIVAND-------KTSILNITGGYKAIIPILTLYGQI-SELTL-NYIYEDSEETEDVKPIEVKN-LPFSLDISYI--------EPYIKYITDASR----------IDHNNTAKKLFDLGLVKDDTIPTELSIIGELIKKKLESDLPFIKPMM------------------GYFVEYKLHEYYSKNLPKYNDISFDKVVLGYKLSDEHNEEMEDSDLWFEKDDNVIMVEIKPASIKQKKIREKVEKMIDFIPNVSIIKEFWVIIYEYEGNSINNNLQWFENVINENIKNKYPNITFKLKKLKINKNIIDGKRNSLLYHEFMRSEISHVEDLFEYIPKSQEN-------------------
433654546|Clost|Thermoanaerobacterium_thermosaccharolyticum_M0795    -----MIKLITTVGTSLFENYLKE------------------------KEDIKTYYKQIKDKNYREYEEYFNPIEKVKRAILNF--YSKNRSEDISAEIKSVKKISEYL--------KEDIDVYLIATDTIVSRVAADIIKKFLEDD---------GFIVKFNPKIDIIKGLQVKNK-----EQFINEGLSNLIKRINEILEEE---YYGN--VAFNISGGYKANIPYFTMMAQI-NGCDT-YYIFEDTEE-----LISIPA-APITIDIEMF-EKYNREFTELSSCIDNYSK----------WRENHYEFVNEARS---------------------------------------------------CIEIADNIACLSPIGEILWENYRNRYNIFFATKNVIEKIKNNKILAQKVVKFLSEDNIRNGKTEIKGLKIKHKVYDDGNNNYRIVYDQRDD------QIYIYAIFDYEPDEIKFINDPKQSNRIEDYDFTQYKIDKQSLMIDLFNTELNYAE-------------------------------------
397906665|Clost|Caloramator_australicus_RC3                          ----MGKIIFSTVGTSIFTNIMKE--------------------------------DKNFQELYRSYTQNDEKEEKIKSYVWSIIKSQQD-KDKISAEIKSLNKIGV----------EDDDILYFIVTDTKESRLAGDILSEYFEVT---------FNATSKVLSIT---NLVVNDS-----VKFEREGIKNLIEKILEIIEQN-----PYAEIIFNPTGGYKGVVPYLTILGMI-YNKKI-AYIFENTDN-----LIELPP-IPLEFNYDLI-----KENEERFERLFKEGA----------LKEEEFFQGIDFAIRGDFNS---------------------------------------------LLIHDGGYVTLSGIGLMLYRKYRAVNDKEFIYLSKQAMKFLNRISDRTDREKILSLLKKLLKEDIRNNYIHTNFDPSISDCKVFKMPATSERIFYYLKGEIPWVCEIVPDHDEYMRELGNKGIFKSNYTCFEKLYFEDDD-------------------------------------------------
282901868|Nosto|Cylindrospermopsis_raciborskii_CS-505                ----MVKTVICSVGTSAAKAIGKP----------------------GDLLNWV-----------NQQENREIAAENIFLTFRDKEPMEAN-LRDLSAEIHSLVRIGI----------DNGYRIILLASQTEDGYCCARAIEKYLKYYW--------TSIVTEVHQVT---GLQVNNA-----ELFRSQGVVEFVRHIIREIDQY-----GSENIILNPTGGYKALVPYTVLLGML-KGVKC-DYIFEQSTT-----LLELPP-LPVEFKRSQF-----EIYKELFEEIERESS----------ISLQKMG----------------------------------------------------------GKNSQARKKILRTFD----------------------------------------------------------------------------------GISRQRNNPFCGRLFIS---------------------------------------------------------------------------
389844432|Therm|Mesotoga_prima_MesG1-Ag-4-2                          --MGRQRRVITNVGGTIWFNLKKM----------------------------------------YASPDSELSSSAIVSYLRKM--SEDE-LKKISPEINGLGTFGV----------NKDDLLIFIATNTDVSKACMEALTELYRSR---------GINV----------ITRVVEGLTDDSNTAFKKGIADYVDLIIGLFDNG--EQWSYD-NYFNATSGYRSLIPYTTIVAAV-FDSRV-FYLYENSPH-----LLELPP-FPINFDFEIM-----EKHSSFFEKVDNDCV----------PVEEARKEFGNELFTKIVPQ---------------------------------------------ILLEEDGLVYLSNFGKILWGRYTVSNPEIYLSDSAQKVIDKDPVYLEYIKKMLRNEAEAEHQLHEYVGDAQCYKFPAKGVRVFYIRH----------GEEPLKIATILRNHDEYERYIRTEQHEAGLNYTKTRISI-----------------------------------------------------
427709614|Nosto|Nostoc_sp-_PCC_7107                                  -----METMIMTVGTSLLTNRDEN------------------------------------LDNKRPWVGHQIIGDRQIALQW----MTEIEPEFISAETNTIWRLNP----------GFNDEILLLHSDTPSGLECAEVVQEYLQTVL----------------------GQKNVCLYSIPGINYDLDESGSALEQMAIFLRKL--ISEAKGNVTLAATGGFKAQTMIMALVGNA-FKVPV-CYVHEQYKA-----LIYLPY-LSDTAEPQVL------------------------------VKRANLPES--------------------------------------------------------GLDRSKIIKVQDESYGHHRPKVWKKVEKMLQNIIWVEYVRFDQNAFSAPKNGVKAATRKTPDGRHIFWIHLHESEQKHIAVSVETT-----------GYTPEHLEQATKELRERLGSLV----------------------------------------------------------------------
302347818|Therm|Acidilobus_saccharovorans_345-15                     -----MRYASRSAGLSREQAELLE----------------------------RCSRLDVDAEDECERLAGAGRSDPLLDRLRSY--LSSS-PYEASAELNSLQPFLEAG--------MVQRVVLYYYSDSGAAHLVALLLTEYLKRA---------GVAAEAVPAGE---GERNLAA-----------GLLNIMREVGSRALRD--QGEGYT-IMLNITPGFKAEAAYFTLGLMLRNITALAYYRHEAMKS-----TVGVPL-LHTTALRDAV-------------------T----------SLRAKVG----------------------------------------------------------ARLEDLDANELVTVIAARLNSGRLSL-----------------------------------------------------------------------GPVVKDDLVWAEELLAASGITS----------------------------------------------------------------------
320103941|Planc|Isosphaera_pallida_ATCC_43644                        ----MHRTILTTVGTSLLTNVDRP------------------------WAGWRHKQPLPAADHVETWLQQA------------------D-PVKASAETHT-WYRLGLFDADD----KDKVEVVLIHSQTEDGRFCAERLVSMAKHK---------GLKARPRQ-VD---GLDYSDG-----QKFNR-GLRQLARVVGEEIKRG--QAAGT--VELAATGGFKAEIAIANLVGAV-SDTPV-HYIYEQFTS-----LITIEP-IPVTLRADWIGSGAGRKLLEAFESANDVVP----------LSDIES-----------------------------------------------------------LLKQDERLLSLVEIDEGHAALNLLGEIAVRLIATPHESWPTPTDLSPNDKKRLDSAAHHRPRGWEQIVDTIANSRYVTLIRYEGSAT----------GGCLKEAPDNDSDLIHRIEGSPALTLRISTTATTSGQRRLVQQVLRKELKV-----------------------------------------
15898234|Therm|Sulfolobus_solfataricus_P2                            -----MEVHVCSVGTSLLKNSLDD------------------DNVRKEIERLGLKDWDRLKFDDDRQNRIKENFDSLRKMLLKF--IRSK-GRRASAELDSLFSTFEKLKHN-----KSEIYVFLYSTNTSNSQLAGEVIRDYLIEE---------GIRS----------ELVTVKTISSE-ENFYE-GIVDLFDKVIYRILKF--KEQDNE-VYINATPGLKPESIFLTLAGLL-AGADLIYYKYQEFND-----VVILPS-PPITIRPKYL-----DWLIRFAISGYTLSE----------KRAEELG----------------------------------------------------------IPVRLLEAKMLVERK----------------------------------------------------------------------------------GEDAYRLKDWVRKLLGIYLPIGAQNKYYRVIVEGEGERTFDNEVEAYNYMESKRKEGKNVRVEVPDRVYFLGL-------------------
326634581|Therm|Sulfolobus_solfataricus  (3QYF)                      --FQGXEVHVCSVGTSLLKNSLDD------------------DNVRKEIERLGLKDWDRLKFDDDRQNRIKENFDSLRKXLLKF--IRSK-GRRASAELDSLFSTFEKLKHN-----KSEIYVFLYSTNTSNSQLAGEVIRDYLIEE---------GIRS----------ELVTVKTISSE-ENFYE-GIVDLFDKVIYRILKF--KEQDNE-VYINATPGLKPESIFLTLAGLL-AGADLIYYKYQEFND-----VVILPS-PPITIRPKYL-----DWLIRFAISGYTLSE----------KRAEELG----------------------------------------------------------IPVRLLEAKXLVERK----------------------------------------------------------------------------------GEDAYRLKDWVRKLLGIYLPIGAQNKYYRVIVEGEGERTFDNEVEAYNYXESKRKEGKNVRVEVPDRVYFLGL-------------------
3QYF SS                                                              --    EEEEEE   HHHHH                      HHHHHHHHH               HHHHHH HHHHHHHHHHH  HHHH      HHHHHHHHHHHHH           EEEEEEEE  HHHHHHHHHHHHHHHH            EE          EEEEE     H HHHHH HHHHHHHH HHHHHHH  HH   E EEEE     HHHHHHHHHHHHH     EEEEEE    E     EEEE     EEE HHHH     HHHHHHHHH  EEEH          HHHHH                                                              HHHHHH   EEEE                                                                                     EEEE HHHHHHH                                    
411119664|Oscil|Oscillatoriales_cyanobacterium_JSC-12                -----MRVIITTTGTSLLTNTGRA-----------------------------------------LNKKNGEVTDDELRHYFDQ--VGAE---KASAETNSLPKIA-----------APDDAVVMLYTATPDGERCAKQIQGYLESK---------SWQNIRLEKL----ELEQNED------QFERKGLRNLVDTIINEINKA--QREGHE-VIINATGGFKAEIAYTTMVGMI-FQVPV-KYIYQDFEK-----PITFPV-LPITWNLDLL-----IEYDHFFRWLDEEPR-----------TQSEVEQRLKAVSPDDKNRIQQLL----------------------------------------SPPDSEQYIYLSPAGDILWKRLRQVREAIVEEPPPSERRASEKLSDSLRGKKHHFPEGTKEFAERVAALPAVEEIIGGHFENTTLKRVKSA------SDDGVIRVLWADNEKAANLTIRTTARGQAQTIQFSDRHIKPLLENS----------------------------------------------
328954445|delta|Desulfobacca_acetoxidans_DSM_11109                   ----MTVQVFVTVGTSAVTNNPDL--------------------MGKMSLEALKKELKKEEYYDSLKAKLIKRIGGNLKRYSGP--EDTKDFRYYTAELGSLLAMKRTEGMLEQGEKADDNEFFLLHTDTDDGKLCAEVLEEVIKTSY--------GPAKLTVNVKSIKTEFLNLDD----SEGFKK-GLLKLQETVEIHCKNS--DKKDTR-RYFNVTGGYKAIIPYATILAWN-KDMDV-CYLYEQSTD-----LIIIPK-IAVD-----------------------------------------------------------------------------------------------------CFPSYEKIVE---------------------------------------------------------------------------------------ESKISRKQKRIRTLDD----------------------------------------------------------------------------
124027643|Therm|Hyperthermus_butylicus_DSM_5456                      -----MQAHLVIVGTSVLRNALQR----------AQRGAHDGCSWPGDRCLELLASCADPRRLDRGKCAELRRDSRCWSYVECL--VKSD-PYGMSAELNAMEWVLGSGC-------AGVGRIVLYASDTLEGRYAAEILRGFLTGKCR-------GAEV----------SERMVSGLG---TDFWR-GLINIVEAITSDVKEL--AREGYT-VYLNATGGFKPEAGIALLAASL-AGPIAAYYKHESMRE-----AVMLPL-IPLNVDKGRV-----LAIVAKLEYLAHHKP----------KIRLDDP----------------------------------------------------------QLVEVQWILYFLAQSGALESL----------------------------------------------------------------------------GEGYYKVTDCAAEILTLVSKLYLGML------------------------------------------------------------------
118431799|Therm|Aeropyrum_pernix_K1                                  ---MGGYTHLISVGTSVLRNAYTVVSKCFKENTCSIPVRSLEPTVLKDVLETLKPCIDPGRMDDVECGRRLSRGSEAWKVVETL--VSYA-PFAYSAELNAMKYFISQSTKDCSV--TMLDEAILYHTDTHAGRVSAEIVKGFLERLC--------HVKT----------YSKQVTGLGVFDRLFE--GLSNLVREAYCDIKVR--IGRGNV-VLLNLTGGFKPESGALLLAGSL-AGASAAYYIHEAARK-----PVFIPI-IRLSPQVDQH------LLEDAVEALASKSK----------ISPE-------------------------------------------------------------DLPGYAWIIYIAEAMGLASRL----------------------------------------------------------------------------PDNSYRLEPARARYLAEYIRRLAFPEDCIRTA------------------------------------------------------------
156937458|Therm|Ignicoccus_hospitalis_KIN4-I                         ---MECSAHVLSVGTSALRNFQRT----------------CTDKNLASALLKLERGELELSDMKKVLSASGLTLDDLIDKVAQF--IKND-PVQASAELNALVKRAGS---------LQGLKAILLCSDTHAGQLSCKALKTYLEGE---------GAEA----------AAYVINNLGKR-GTFYE-GLVNLMCAYGKILDKE--VGDCKSCVCVNPTGGFKPESAVTYLLALADARTADVYYIHEAFRD-----VVSLPI-FPVVPLKALL----------------SQTK----------WLDESLK----------------------------------------------------------ALKD---------------------------------------------------------------------------------------------CLKGKSLYPWRPLEI-----------------------------------------------------------------------------
297526184|Therm|Staphylothermus_hellenicus_DSM_12710                 ---------MVTVGTSIIRNASFH----------------ESVEAGVRERLAKWSMAPPHSGEDVEAGNRAVPSSKEFREVLGF--VSGS-PRRASAELNAFIGYLERLVSRGID--GVSHYLVLFGSDTGAGWFSTRILEEYLGSLVGQDLSRTWGVRGHFIGGV----EAYRVRGLG---VNFQD-GILNLLGKVKKIVISM---GKGYDRVLANLTGGFKPESAAILVVAGM-LGIDTVYYIHEAMRE-----VAEIPV-IPLTIEPNAK-------------------K----------ILENALE----------------------------------------------------------NNIGGAEQKLLEKLGL---------------------------------------------------------------------------------PLTGKKLTPWSKKLLETLLYP-----------------------------------------------------------------------
159042075|Therm|Caldivirga_maquilingensis_IC-167                     ----MGYFLGITVGVSLLRNALSS------------------------DALGDYSGVVGRVLQGSEDSAYVLFNDDFVSRLSDF--ACGN--PRCCAEASLIWSMLEKG--------FKPLTLEFFSTDTNAAELCTMALARCFSR----------HVNVA---------GYVRVRFFGG--GDLMR-GFVNLVDALGRELSNY--LMRGFE-VFIGISGGMKIEVVASVLVASI-LGARL-VYVSESGE------LVILPR-LPLSLRREVL--------------------------------EGDL-----------------------------------------------------------ASLPGDLLESLESLGLLRR------------------------------------------------------------------------------GASGLEFPRWLLDFTRGGRPSART--------------------------------------------------------------------
385805122|Therm|Fervidicoccus_fontis_Kam940                          -MSEKKYHVIVTVGTSILRNTSSE---------------------------------------DTERACSDPKSQKCLEFLVKK--LNFD-PSKVSAEVNSMRTYLNEKE-------RKIASVTLLASDTDEGKVCAEALRSFFEDR---------EIKA----------EVMVVEKLG---KAFEV-GTSNLMDAIAKAVATA--RKEGLE-IILNLTGGYKAESAIAYVSALL-LSVDKVLYIHETLRV-----PVELPA-LPLSIKGEEL---------DRLSRLTELNP----------YCKDWLE----------------------------------------------------------AGFNVREIEDLVDK---------------------------------------------------------------GLVEM---------------DGGKCKVRDIVKEILKIYES------------------------------------------------------------------------
218884105|Therm|Desulfurococcus_kamchatkensis_1221n                  ----------MAPHASVLRSWAQA---------------------------------SVDSSEDLEAGKSAVPGSPVFRDVLGA--VAAS-PRSMSAELNAFLGLLDGLGEG-----SFEHRVCLLSTDSGAGWFSARVLEEFLKPMSSGIPGVYLSGDGLHRVVGT---SSVRVTWLG---RDFGK-GLVNLLTEVKRAVSRE--AGWADE-VLFNLTGGFKPEAGFLALAAGL-MGVNRLYYIHESMGR-----VVELPV-IPLKVADHVE-------------------R----------ILRRAAA----------------------------------------------------------GELGEEDYRALRELKI---------------------------------------------------------------------------------LKPWEKEAAWLSEVARVLLT------------------------------------------------------------------------
119720169|Therm|Thermofilum_pendens_Hrk_5                            ----------MTVGTSILRNAASR------------------ASGDLAGRLRSWASARVGSREDAEAGERAAPGTPEFKFLYDV--LALD-PRGVSAELNAMWPYLEA---------GRVAAAYLLASDSGASTLCASVLKEYLGEH---------GVEV----------EVERVADLG---RDFDK-GLYNLLDALSRAVEGY--RRRGYA-VYVNATGGFKPETAVVYAAASL-FGASRVYYIHETMGE-----VVELPT-LPLALSPGY---------EDFARLLEE--P----------LARRELE----------------------------------------------------------AKVRPEAIKDALAR---------------------------------------------------------------GILVE---------------EGSQLRVRRWVRLLLGAR--------------------------------------------------------------------------
325968988|Therm|Vulcanisaeta_moutnovskia_768-28                      ----MGAYVAVIVGVSLLRNALDR--------------------GAIKSHVDVVSKALLGDSRADVALGMLGLGSGLFRELVDY--ACGD-LASCCAELGSLVRLREL---------VGGFDVEFFYTDTKTSWFCAMVIANCVSK----------GVLSGVRVL-----GATQVSLFG---GDLEG-GLSSFVDVMGRRLLNY--SSRGFE-TYVVITGGTKLEAVLASMVAWL-TDARP-VYLVEGGP------LIVLPR-LPITLRPEVA----------------------------RALCSIDVG----------------------------------------------------------IMPSAEMLSELLRLGFVVR------------------------------------------------------------------------------DGGGYRVPRWLRELLGARGLC-----------------------------------------------------------------------
307595280|Therm|Vulcanisaeta_distributa_DSM_14429                    ----MPAFLGVIVGLSLLENALVS----------------------SVVGDELVRRVLGGDREADSRLSRYLYNEGFINRLRDF--ACGD-LVRCCAEGSSVVLLRRLLG-------GDVIRVKFYATDTASSQLCTVALVRCLTSKSREL-----GVEVD---------GYTRVQFFGT--ENFSD-GLGNLVRALGSDLIDY--ISRGFD-AYVSIAGGTKLESVMASMVAWL-LGAKP-IYVTVDGR------LIVLPR-MPLRVDDELV------------------SK----------VLSGAL-----------------------------------------------------------GGLPRDLLSDLVRSGFLVR------------------------------------------------------------------------------RGDSVELAPWFREFLNLTRRGTPGA-------------------------------------------------------------------
119720247|Therm|Thermofilum_pendens_Hrk_5                            ------MLVVSTVGTSILGNVETK--------------WLDRVPEKYRGLVKGSSRLSVTDERQREFEARAHPGDELFDAVYRV--LEAS-PREASAELNALLGFLERRKGSLA---GADVELMFYSTDTGTGYFCARLVERYARERLR-------GALGGARVQVQ---EPVKLKKFGWGYEYFHE-ALLDMVDKAARLMANK--KRSGYR-VYVNATAGFKVEAAYLTLVSLL-VGADSVFYVHEATRD-----VIELPV-LPLGLKAKYA---------DALRELREPTP------------RGALE------------------------------------------------------------RRGVSVEELEEKGLVEV------------------------------------------------------------------------------RDGLVVAREWVRKLLELVE-------------------------------------------------------------------------
159042071|Therm|Caldivirga_maquilingensis_IC-167                     ----MKLAVLSTVGTSILSNMEATIRNDIERGVSTIDLTGIPEEIQAKLKEGKLSKLGPDDPLQEKIEHMRHRGDSFFEKTIEF--VRNN-PEGTSAELNTLIRFLLDFPYRQ----FEELEIYLYPTDTGTGKFCAQVIKEYLDRYGNEFMQ---KAGINIKPKVD---EPIVVKDLGRDINWFNE-GLIELVNKFARLIINK--TRSGYK-VVVNATAGYKPETAYIALVAQL-TGAWKIIYMHESFKS-----IVELPK-LPLTIQEKYI---------------EALKI----------IGNGTLQNI--------------------------------------------------------LKQMGIDVNDLIER---------------------------------------------------------------GLVTN---------------EEGIIKPREWIQKLINTLQS------------------------------------------------------------------------
145591338|Therm|Pyrobaculum_arsenaticum_DSM_13514                    -----MTYLLSAVGLSALKALGVS------------------------------------------REEAARLAGSKLAGFAER--CPGP---GRIAELHVALAVSRLA--------GGPVELELIATDTPEALLAARLVLLCAEAT---------GAARPL--------GFVAVKR-------FAP-GSYDAAAQLLRAALER--LGRARGERFVSITTGFNLVAVYLALAGWM-AGARV-VYVDEGGG------VHEVPR-VRGAPGDVEIFK------------------------------------------------------------------------------------------------------------------------------------------------------------------------------------------------------------------------------------------------------------------------------------------
18311730|Therm|Pyrobaculum_aerophilum_str-_IM2                       --MVPKVFLGLTVGVSLLSNAARK-------------------------GLIDASLAVLSPEDPRQGVFNSLSPDPFVKFAVEE-------PERCCAELNTVVKAARRWDRLF----SGDVKAVYYSSDTAQGKFVASVLERSLCRV------------LRARQCVA---GVKVAEGLG---RDFYG-GLLKLAHLVKTDVYEA--RREGRL-PYIVATGGYKPESTFAVIAAYI-AGALGVFYIHESFND-----VVMLPM-VPLQLREELR------------------------------------------------------------------------------------------------------------------------------------------------------------------------------------------------RFAAGQATEA----------------------------------------------------------------------------------
Approximate domain boundaries                                        ... ...//................................................................................................................................................................CARF.......................................................................................//.....................................................................................................................wHTH.......................................................................................................................................................................................


PF09651_Csm6_APE2256_CARF_insertion_HTH_RelE  

424843571|Bacte|Saprospira_grandis_DSM_2844                          -------------------MELHIISTVGVSLFTNLIK------FKSLVKESNSGEFE---KCLNKITC--YRDNEKTKLKRWSQYVETPLKEIGWLKTYSKEVIEGIKAKNWKKSNKVNTDASAEIQSIIKIIEETKLEK-GAKVKLYFVATDTAEGCSAARIVAHF-FSSGIYKEGAAAKEVEIEVVGCKLLEENLKIADRIKEMRNYLSADYQSEIDDQAFAVA-GLQVKNLKEFQEKGLYNLLEVIGILS-EQASSKKDQLVLNISGGYKAMIPVMTVFAQILSVPIKYIYE-ESDELFTLEQFPIDYD---WDLIMEYSHFIKEFNA-LTKAIQLKEEDQIKEC--TEEEKETKEVISLKEMRVRSSEKLKTRFIVRAVDGEYQLTYLGKYLKKYLS-----NDKGFYKADILGKIAEHLIGAYFNKKTKPDKEHQYTILNPTPFFEEYNFLWDKERDILSLYSDKDKETLSTTEKNICRSVNDVDLELIRCTGNEEAEWCLSEIKTIQAFQNALSEKNFNKTKSQYKARILTQIGL-WEKKLKTASFNLPVNDKKWGRVSSLGFRIVFLDFKFKEFTLYSFPFVKKGVDEKAKGIVEYLSTDEQIQKELER---LNISLSIDVWMCVSKVEKGSDGKLKWAEALLNPGKGIQWKLIQESFVKNLK
444920579|Gamma|Wohlfahrtiimonas_chitiniclastica_SH04                -----------------MAKDKCVICTIGTSIANGCEL------QS--EYFKT------------------GHPWEEDT-SVFEQQISIRVAQL------KNN----------------VHKISAEINSLERLGLTK-------NSKVVLLATDNAASKACANELKIV-I----------------------------------VQLFNLA-KQNVEIK-----RIN-GLQVHDVKLLKEKGFRELITSVLTYLTDDDINYQYDLVLNPTGGYKGVIPFLIVLGMLYGKRSVYIFE-HAEQLINLPPLPFTFD---IDIYNRVVPALKRIDE--QTAISEQEYYSCIID--YTEHEKPLFSSFIEPI----------------DNNMVTISALAEVLLSIENRNAVPIVSQSVIDGLQDDMTH-----------PGLALKRLIKNSVNPLWR-----------------KQHSEKWYTTDLIVIKQNATAE-RLAGFIKDNA----FHVAYAFRTHEAYERDLP----KYNENSAKNMNYTQ-W------------VMVENIGQAQSNHHADLLKERDQLLIDKIQLSKQVQILEDKVGANDLVKLEDRIQIDELQQ---TVIELEQQLLNVKIMLGSQEIESQQIQPQLKQQKSTLKGLWSKFLYMFQIK
171911650|Verru|Verrucomicrobium_spinosum_DSM_4136                   ------------------MPFSTLVLTAGISALAPRNY------FGKLFRKEDSP------IKFDNGQQNPVPKDPTLSEEAVFNSCLTWAAHQ------TSQAQQ-----------LPPEEISAEFSILYAIAKQRNALA--QGALVHLIHTPTLGGRLSATIQETA-L----------------------------------ETQLGVQ----VHRQ-----ELSVPFDPTQRGGLAM-ASGAFIGQISRLL---RDGHPDTTAFAPIGGYKSMVALGHIAASFHGLPSLYLHE-DSQVLQEIAPAPVHFS---EDDRATISSTARKIGN--GAQMKDLS---------AEQRSVVERFPSFFTR----------------VDDLVELNELGQYIRLDQL--------------------------------PVRLSPEA----MAEFRR-----------------DSTH---LSTQLGQIRNKAAID-PDYKGINHDLTGTPGRSHPWRLAKMGSGNRI-----VWQHRDDEILVRKI-W------------RDHDDYEKEVTS-----------------------------------I--VIQPVPSDL-----SGYQIVKV-------------------------------------------
239825882|Bacil|Geobacillus_sp-_WCH70                                -------------------MYQHIVITCGISLLTGRAN------VFSINRDETMAEIR---PLLDVKE---IDEEIEKKVERWLQYAKQFAHEV------AHR----------------PNHVSAEYSTVHELRKKGKLAE---RPTIVLFVTQTVGGRIVESILTSL-L----------------------------------ETHFQAN----VRVI-----YI--DIDVKNPKRMHE-TLGEYMSKLSYAL---SKGEPTSTCFAPIGGYKVMTSLGYIVGAFLNYPTAYLHE-DHQVLHEIPPVPIHIK---EEFVYEHLDLLRKCQK---DAVPVQELS-------YQEKQCVKQYPSLFYQ----------------EDGFVCLSAFGEFLLEHEKYRHLFDTAYFVSKQ-----IV-----------DVIKHNRH----QSLFIF-----------------QQLHE--LVKKLK-YKEGNMFD-LQHEKEFKTIRQ--EQVKYHLYKGASNGQTAFRLAYRYDEREDRLYANYL-W------------LDHDRYKREAS---------------------------------------QGRGLYEDWSEFLDITNDLMTVVK-----------------------------------------
344997559|Clost|Caldicellulosiruptor_lactoaceticus_6A                -----------------MTKYRNVVITGGISIM---------------NKNNQFGNYF---LDYNSKNC--KFENAEEIFQNILKEKELTDKKI------KELVLE-----------K-PHNVSAEFSMLKGLENEGLLDD---FISVSIIHSETVEGKFSALMNKKI-I----------------------------------ESTYGAE----VSLK-----NVS-DVDVSDPVKMNS-SLGYFMKVVTEEL---LKGSKETTFFAPVGGYKYMTYLGYVAGSLFGCHSGYMYE-NAQKLLIIPPIPVEIN---FSSIIKNMGFIKRLLN--EKMIESDSLN-------EEEQQLVDEVPYFFEK------------LYSDQKLLIAANAFAQFIFKDCT-------EGSLKINED---VK-----------KKINKYPS----DKIFVY-----------------VQIFN--LLRKIKLYSNDYKRY-AALVQELKHNKEW-GIEKPNIYKGASNGKNVFRCAYHFSRDEQILYIYEI-W------------LSHDEYEKDCDL-----------------------------------IKKSKKSFNMNKSEMFDLGHNS----------------------------------------------
374339413|Therm|Marinitoga_piezophila_KA3                            -------------------MYSNIVLTGGKSIL---------------GKFNLLGKFI---EDNNIEHV--KNLKSEDV-EKWIEKVKVAFQNS------KSD----------------PKKVSVEYSLVHTLKEMNKLAN---NPDISIIHTNTKEGIISAKLNEYI-F----------------------------------RKDFNAN----VILK-----GVD--FDINDRIKLNK-QYGEFMDILVTEL---QKGNIYNTFFSPTPGYKVMSYLGYVAGSFYGYKMGYLYE-EGSVFQEVPPIPIKFD---IEESIDYLYLIKEIQE---SEIKYNSLS-------KMEQEFIDNHTYFFDT----------------IDGVVVLNAFGLFLFKNIL------TTEIFISDEL---KE-----------MWDKLDND----KRKFVK-----------------TQIFE--LIRKIKLFKSNNNSY-KGELMHNKSWEG--KRFNKPYLYKSITGNIFRA---VWDTDENKLNLYYI-W------------LDHDKYEREYEK-----------------------------------I---MQKYQDYKCK---NLLELI---------------------------------------------
374339413|Therm|Marinitoga_piezophila_KA3                            -------------------MYSNIVLTGGKSIL---------------GKFNLLGKFI---EDNNIEHV--KNLKSEDV-EKWIEKVKVAFQNS------KSD----------------PKKVSVEYSLVHTLKEMNKLAN---NPDISIIHTNTKEGIISAKLNEYI-F----------------------------------RKDFNAN----VILK-----GVD--FDINDRIKLNK-QYGEFMDILVTEL---QKGNIYNTFFSPTPGYKVMSYLGYVAGSFYGYKMGYLYE-EGSVFQEVPPIPIKFD---IEESIDYLYLIKEIQE---SEIKYNSLS-------KMEQEFIDNHTYFFDT----------------IDGVVVLNAFGLFLFKNIL------TTEIFISDEL---KE-----------MWDKLDND----KRKFVK-----------------TQIFE--LIRKIKLFKSNNNSY-KGELMHNKSWEG--KRFNKPYLYKSITGNIFRA---VWDTDENKLNLYYI-W------------LDHDKYEREYEK-----------------------------------I---MQKYQDYKCK---NLLELI---------------------------------------------
Jnet   374339413                                                     ----------------------EEEEEEE-----------------------HHHH-------------------HHHH-HHHHHHHHHHHH--------HHH----------------HHHHHHHHHHHHHHHH-----------EEEEEE-----HHHHHHHHHHH-H----------------------------------HH----E----EEEE-----EE--------HHHHHH-HHHHHHHHHHHHH---HH----EEEEE-----HHHHHHHHHHHHHH---EEEEE------EEEE-----------HHHHHHHHHHHHHH---------------------HHHH------HHHHHH--------------------EEE-HHHHHHHHH-----------E---HHH---HH-----------HHHH---------HHHHH-----------------HHHHH--HHHHHHHH----------------------------EE-------EEEE---EEEE---EEEHHHH-H----------------HHHHHHHH-----------------------------------H---HHHH-----H---HHHH-----------------------------------------------
397906644|Clost|Caloramator_australicus_RC3                          ----------------MKIKYKNIIMTGGISLFNKNNI------I--------------------------HELYPELTKKHILEKININN---------IIKGIE-----------NNPNKVSAEFSILYALQKQNELQD---KPNITILHTDTISGKKAAEINKKI-F----------------------------------EKLYDAN----VKLI-----KID-YVDVNDKIKLNR-ALGNFMQEISSEL---LKYNTIDTFFAPIGGYKLITYLGYAAGSFFGYSTGYIYE-DAIVLMKIPPIPIKID---IEALLTHLELIKKINN--NLQVDINELN-------NKEKDFIENNSFFFEK------------VDINNTTYVALNAFGIFLLEDYL-----QTKKFVTKEVQ----------------NLISQNPE----AKHFIY-----------------SQILE--MVKKINSYSKGKDNSSALIGVLFHNNNY--GFNYPNLYKGSSNGKYCFRA--LWDNDIDGIKIFKI-W------------LDHNKYQLECNQ-----------------------------------IKNNPCLREKYKSS---FLFELNDY-------------------------------------------
296133966|Clost|Thermincola_potens_JR                                -----------------MYKVRYMVSTVGTSLLTNFA-----------RRVGLPINLN---EKANFSK---AEYSPEEI-AALEDMKEKILQEL------LPADMA-----------K-VQEMSAELNGIFSYYNKWAGDM--KNDMFFFLHTDTYQGELAATILQEY-L----------------------------------KRRTIPN----VQRV-----KID-NLKTTNSREFLE-GIKNLIHWCSETF---EDTTGVEVIFNLTGGFKSFHAYMNTIGMFYADKIVYVFESKQAELLEIPKLPVTFE---KQVLEENIPAFLLLDN--KYTIEEKKFK-------VHFPQELPE-VFVYKV-----------------DGLISLSSWGSLFFAQNH-------KRYLEK------KL-----------YELPYLKY----LDQFKK-----------------DFEK----AEPVHRVALQKKLA-SVSAIILN------EGVAGLQRDVGLKFTPL------TGKETSDGKPIWH-F------------RLDGGRRVTGEM-----------------------------------R--GNELYLRRF-----GEHEVNEDP------------------------------------------
218442805|Oscil|Cyanothece_sp-_PCC_7424                              -------------MMNEQNRAKVIISTVGTSLLTNQIN------RE--TERDWFKQLS---NHANLT----WDNLPNSVKEIIEELKFRASEQL------KQNNLK-----------K-IRQASAELNGVFGIYDNDLTTG--KVDLHYLIATDTAQGQATAEIVQAF-L----------------------------------L-QRGLS----VNIY-----TPS-GLSTANTSAFSE-GIDQLIVWLREEIVKNYR-GGYKIYFNLVGGFKSLQGYLNTLAMFYADAIAYIFEGENSELITIPRLPISID---HSVIEIYKVPLALMSN--GAELS------------VSEVGGIPE-SLVYAV-----------------DGVLILSTWGKLFWGECK-------DEFLSG------DL-----------LEFKGLVY----LDSFLQ-----------------DYKK---AKNPLQRIQLQNTLA-KVCCFLEKSGGD--TAILRGNNAGGI----------LYDSYTGKYSQYDH-F------------RVSLNWRVSCVA-----------------------------------K--EGVLYLRHF-----GEHDDVNNNP-----------------------------------------
338730932|Therm|Thermotoga_thermarum_DSM_5069                        ---------------MKAAKLIFMVSTVGTSLLTNAAV------KD--QQLQSLLR-----ETANLKE---KDLKEDQK-EVLQKLIDQVGKRL------ELSTVQ-----------E-IKRMSAELNGILSYFNNQKPDP---TSIHVLMSTDTYQGISTAKLVQER-L----------------------------------R-QFGVE---NVQIF-----TPP-NFDVSTTKNFSE-GMKAIVKWCYEVA-KGYREEGYHVVFNLVGGFKSFQSVMNTLGMFYADEVIYIFEAPSADLIRIPKLPIKMED--QPILKEKVVLFAMMEH--CYIAE------------PHEVSNIPE-IYLEKD----------------QNGRATLSEWGLLVWNENK-------YEILKNMEL---EK-----------LTFPKIVY----EKSFLK-----------------DFEQ---IANSKQKVDLILTLA-KVSVNYSEKG----IAALKADPGL------------LYENYKNREDRLGH-F------------RINEGWRVSCEE-----------------------------------R--NGMLFLRHV-----GTHDYVNRNP-----------------------------------------
149195210|delta|Caminibacter_mediatlanticus_TB-2                     --------------------MNYILTTIGLSSLTNGL-----------REVLSVGEIY---KYSNMSE---NDIDKEFK-SKFDIEFEKLKESL------SSKNNE-----------E-LKRLSAEINALFHFYKNGFLS----KDFHKLLITDTYLGKKSAEIVEEV-L----------------------------------KLKGISN----ISIY-----SPQ-DLKTSDIESFHL-SLSEIVKDLSEEL-EGYKSSGYKVIFNLTGGFKSVNSFMQSMASLWADETIYIFE-SSKELLTIPRLPLKVD---EDIFKEKIEVFRYLED--GLNVD------------ENELKNIPK-SLIIKI-----------------SDEYTLSPWGEIVWQKVK-------RDIFK-------NL-----------INYKIIKY----SNEFKK-----------------DFEK----LNDNEKFQINKMLD-LLDKYKFSGEEK--------FNLHSLRYHSL-----SGEIASKYGFEFYP-F------------DGNDSRRAFCNE-----------------------------------K--DGKVIIEK------IDAHLK---------------------------------------------
357419077|Syner|Thermovirga_lienii_DSM_17291                         ------------------MNPSVVVITTGTSVLRDGAS------EE--ERKILN-------RTANKKE---SDLSPEEK-SIIDGIAKRQGTLL------LQCSIE-----------E-ARNMSAELNGVLGLYRSSPEEG--KNNIHFLLRSDTYQGAKAAEIISEW-M----------------------------------H-HKGLN----TQSE-----NFP-GLNTSSIADFTS-AMSDLVKWCDQIL-PGYSRKGYRVVFCLVGGFKSFQGFMQALGMFYADESVYIYE-NSDELLRLPRLPVDLESSFASVIKKKHHIVRRMLY---KDIP------------VSECEGIPE-IMLLEV-----------------DGFCSLSPWGDLIFNKFK-------EKYYSSEIL---LP-----------PPSAKIKI----KEKALE-----------------HISK-----DAARVRDFNERLD-DLARFLE-----------TQQNIKRLDFKKL-----KGNPIPPCTHEADL-S------------ADKGAWRIFGYF-----------------------------------E--DECFVIHHV-----GESDLH---------------------------------------------
282855908|Syner|Pyramidobacter_piscolens_W5455                       MRPNFSQEKIFTVFERIVLMRTIYVVTCGTSILTNGAS------ET--DRIFLR-------ENANKLE---QDYSPEER-DRLENIAASRREIL------LGESDE-----------ARVCRCSAELNGFLNYRRANLTAQHSAGDMAYFVCTDTFQGKLTAEILADW------------------------------------SRKRGMA----ADVV-----KVE-DLNTASVESFHR-GVNNLIEWCRTTL-PASRERGSRIVFNLIGGFKTLQGYMQTLGMLYADEIFYIFE-SGREIITIPRLPLDISSAAQKAIRAHLAVVRRMNY---RDLP------------AAECAGLPE-TMLTVM-----------------DGQCTLSAWGRVIFDQVK-------KELYQERL----QP-----------PMIDSFEF----SPGAKN-----------------DAEK----LDPQQRRRLNDAID-DFGACLETGQ-----------NLQRLDFRAL-----KGNPKPPSTHEFNI-W------------STQNGWRAFCHY-----------------------------------EQDRQKWIIDSFDV---GIGH-----------------------------------------------
218961158|candi|Candidatus_Cloacamonas_acidaminovorans_str-_Evry     -------------------MNSIILSPVGTSIF---------------TKGKFPPEIN---KFSNCKKL--EEIPSDQR-EEISSYIQEVKELL------LSSSME-----------D-VKKRSAELNGIIRYYNDNLRNA--AKDIHYLLPSDTYIGRSACEIVKSF-L----------------------------------QNYVK-----DVRIM-----EIK-DLQTYDCEGFQY-ALSDLVSQIMTIKE--GLLSEQKLIFNLTGGFKSILCFLQSLGMFYADETVYVFE-FSDSLLRIPALPVKLVP--DDYLKEYITVFRRLHN--GLSVT------------EEEYNKIPE-SLILKL-----------------YGEPTLSAYGKIVWDNFR-------KDLYSEKL----LD-----------SISPKVKY----SESFWK-----------------STK----DLEKDRFYNLNMRID-EVSCFMEKENKP---------NPASLDLKK------LEIPKGISTHEFDA-W------------ADKDAKRVFCHF--------------------------------------EQDTMVLDI-----LLEGLH---------------------------------------------
108803110|Actin|Rubrobacter_xylanophilus_DSM_9941                    --------------MPEREKSRLVLTTCGTSILTNDVD------QE--RRRMIN-------RLANHKE---DELTPEER-ERLDRHIEERWQLL------VDASLE-----------Q-VKRMSAELNGLINYYGGNLTPRPGRPDEHILLTSDTYLGRRVGDVLKEW-L----------------------------------E-ERGFN----VQVW-----CPG-GLATKSREDFRR-AMAELIRRCEGAL-PFRRDAGYHVAFNLTGGFKSVQGFMQVVGMFYADEMFYIFE-TGSSLITIPRLPIRLET--EAIVRDHEQPFRRLGN--GEVLP------------VEECREIPE-DLLFEV-----------------DSDATLSEWGELIWQRGE-------KALYSEKLL----------------EPLPGLRY----SPNFRK-----------------KVQRL--KLSPDRLATLNERLD-SLSLTVRG----------KKPNLSGLDFKQL-----RSNPKPPSTHECDV-W-------------SDDERRLFGHY--------------------------------------EGSTFIVDD-----IERGLH---------------------------------------------
38505730|Oscil|Synechocystis_sp-_PCC_6803                            -------------------MPNVIVSPCGTSLLTNQID----------DSLRKLIN-----RNSNLKE---AEISSEDK-AQIDRHYQQRSQEL------NEEDIE------------GAKKLSAELNGILTYSKGQISTS----DHYYLIATDTYVGGLTATLVTDW-I----------------------------------QSHQGNA-----FLT-----IIR-DLSTKEIETFRL-AMSEIVRWCDYELNNQYPQPAWKRIFNLTGGFKSVNGFLQALAMFYADESIYIFE-SDGQLLTIPKLPIKLSP--EDDLANNLDIFRRLAI-LGHEIP------------ANECQNISG-ALLEQV-----------------DGRASLSEWGQLVWQQFS-------GGHYQNQL----LP-----------PLTSKLKY----SEEFVI-----------------DIQ----SLPRDRLAIINARLD-DLTRCLESNG----EYNPRSLRFHSLEGRLF-----RGRLSPEPTHECYA-W------------SDKDAKRIYGHF--------------------------------------EDNVFIIDK-----LGLHL----------------------------------------------
225158935|Verru|Diplosphaera_colitermitum_TAV2                       -------------------MNHLILSTCGTSLLTNEAD------DY--LR-KL---LT---EHANAKTP--EELPEAER-TRIMEHLGKLKTYV------ATLSIK-----------D-AKKASAELNGILTFYDSQPAAH--KTDTHYLLATDTWLGERSAELVKTW-L----------------------------------L-KNDFS---AVTTR-----RHK-DLQTSDWKYFQS-ALSDLVKWLADEI-APQRNPSTKVIFNLSGGFKSETGFLQALGMFYADETIYLFE-RSSELMRIPRLPVRMDD--EKSVCDDLRDFRRASL--GLPV-------------TNNKHGIYW-TTLDLE----------------GTPECTFSAWGELVFKQHQ-------NSLYKKEL----YP-----------SPSDKITF----GPNFAE-----------------SCRH----ESPDHLKHINQTID-QLAKFAERGD-----------NPRSLDFKSL-----KGKHPTGATHECDA-W------------ADGAAKRIYCKY-----------------------------------T--SSDKSVIEPLK---LGNALH---------------------------------------------
282897525|Nosto|Raphidiopsis_brookii_D9                              -----------------MENRLFVFSPCGTSLLTNQAA------QE--ERGLVS-------KYANAKYI--QDIPPEDS-LTLRSLAKRVEEKL------ASADLE-----------L-ASKMSAELNGIIKLYNGKLEKK---ADTHFLLCTDTWLGEQTATLVKFW-L----------------------------------R-KRGFI----VETI-----RRT-DLQTKDIESFQI-ALSDMVEWFEDTI-PEYRNSQYKIIFNLTGGFKSVQGFLQTLATFYADETIYIFE-TAKDLLRIPKLPVKMVV--EDSVRDHLQVFRRLAN----KMK------------TADVSGVPE-TLLMTV-----------------GGEVSLSPWGELVWKRTN-------KEIYGERL----HP-----------SPSEMLSY----GSRFEG-----------------SLK----GISGDRLVLINERID-QLARNLESGGKC---------NVSSLDLKAL-----KGNPRPPSTHEIDA-W------------SDRDAKRIFGHF-------------------------------------ESGNHFVLDK-----LDSGLH---------------------------------------------
304316413|Clost|Thermoanaerobacterium_thermosaccharolyticum_DSM_571  --------------------MKRIITMVGTSIFENYKE------QH--KDVGFAK------LVENLRNI--EAYKYNEEIDRIREIKEKLNRWI------NKSNDE-----------D-KEDISAEIKSIIRL--KEQFKD---YVEMYFLCSDTILSKVAGEILEEFIF----------------------------------NNMNMFN---DIDIKNNSIVIVE-SLVVDDGEKFKK-GMNHLVDKVYSIA----NEYWDDVVINITGGFKATIPYLTILAQVNKCPIYYIFE-TTDALIKIPYIPININ---WDIFEKNEKFFMGIEK--GEIKEF-----------PKGLNNVDDLMSIISK-----------------EDIIHFNPLGVTLWEKYK----ERFELFYVSKVAKEYIS-----------LNREKRQM----LDNYLM-----------------KLKKD--LEENPSHSKLHHELK-GIDIKNFDCFKDGHIRMLYQMKKRKT----------RYGVEKLDVYVGDI-A------------IDSDVHNAESEY---------------------------------------VGRFKNNLSKIEDLSKYEVYRIEKQSKRNIEGGI------------------------------
220932347|Clost|Halothermothrix_orenii_H_168                         --------------------MKKILTTVGTSLLTHLRE------EEEIGKSEYDYFLD---NKDDVDKVYYDRKGKDKI-HRLKKVALNYLSKK------DINNNE-----------D-LNNMSAELKSIKKIIEYKNIKQ----YEIIFICSDTLAGKVVTDILMDYII----------------------------------ESKFNYT---DIKTK-----LIK-KLQVQNKARFEKSGVHNLIEYINTMV---NNTGSNNLILNITGGYKSVVPYMTIMGYVNEIPVYYIFE-ETNELIELPLIPIKVD---EELFKKYMCEIHQIMD--KGVINKDLLEQILNKVDWNDKQLIKT-RLLQND------------LQ--EPDYYYPSPITRIFWEKFK-------SNYIFNIELSDSAY-----------EFYSRKEE----RARFIL-----------------EKVSD--YDLRKKHYHYIKGTD--MDCYKSGGEEL--FRVFYKVYDKEDRNAIV-----------KVAEIFDL-A------------HKTNEYDNFCKA-----------------------------------P-----RNSNEYQFNKCIIKKSNKSIERC---------------------------------------
312114624|Alpha|Rhodomicrobium_vannielii_ATCC_17100                  -------------------MGRLIVGLTGISVAGR------------------------------------EEYEPA---DSFSRRVRQRLRDE------KAKDGA-----------RYYTVASAEINVLSKLGCSE-------EDHVLLLASDTPVGKACAELVRET-V----------------------------------KNEFGAE----GEVQ-----PVP-GLQMTDATLFRRDGVRNLFEKLRRAQ-AKAQELGLDFVLNMNGGFKSVLPFAALYGMTQQAPSYYSYE-WTSTLIKLPALPLTFD---WDRLGFAADALIALRD--KGIMQAHEFEAL-----LPGHGYRDD--PLFRV------------LIEEDDGLVVPSAAGDLMFERLA-------------------FE-----------ASTSQVLL----SPRAWR-----------------KAKGS--GTEPATLEALAEIRD-PLLRAKPGHCERYAGKTNLLIWKTTTGSWPRL----FYWVERNGVHVAEI-L-------------RHDEYDVATE---------------------------------------GKGVWREEF-----DGDDFHRWE------------------------------------------
340749686|Fusob|Fusobacterium_mortiferum_ATCC_9817                   --------------------MDNLIITVGTSLIENYIE------H--------------------------NPEKENITKDDILSYYE------------KESMVD-----------LRDKRFGSEIIAVENLREKDIFSG----RHLFMITHDTVNGRLAGEVLEEF-F----------------------------------LSKGIVR---RVTRK-----AVE-KMNKRNPDEFRTKGLRNLVEEVGDIV--EQVGNKYNIAVCTVGGYTAEIFMVSLMAQILGIKSYFMFR-EFEDVTEIPPLPIKID---YNYYLENKEFFNTISN--NERLEKEKV--------EKYLNENLELSYFLEE------------IKDGEKTYVELSAMGDFYLKTVK-------NCKYLPRRT---TN-----------IPVSEKEI----PSSTIT-----------------ERPQE--LDDMLSLLKGSPYVN-KLKVVFHNPNRK--LKVSKFFILDSDDFESTLALEMKTSMGGFRVDIYTV-A------------DTKKEYEALMVY----------------------------------------------------FNENFL---------------------------------------------
288947675|Gamma|Allochromatium_vinosum_DSM_180                       --------------------MPVYLCTCGTSAAKKFFG------QT--PRFDAA-----------------WVTEHGGVEAASKVIYDTFRTAR------LDDEVA-----------L-KRDLSAEIHSLARMGVND-------KDTVVLFSSETADGQACAWAVKRYLE----------------------------------QARPGIL----CRIE-----VVA-GLQVTDAHVFRTAGVLNFTKAVLHEI---DANGTGQCVLNPTGGFKSLVPYTVLIGMLRGVPAKYIFE-QSSALIPLPMMPVEFA---RSRLEPLRPLLERIQN--ETAIPRAELDKALPS--FEEREILDS--LFEDV----------------GQGQVSLSPVGFLIWEELE-------RPTA--------LV-----------PFLSRRAL----DDLLKM-----------------RATEG--TAPDDYITRVARSPE-QLAIGKHESW----SKGLFWLKRGEHTRDRY-----LVSVEGWRLLVWRI-V-------------DHDEYDDLLTQNR---------------------------------KTDAGARVVAERREKYAPFVRLELYED-----------------------------------------
328953413|delta|Desulfobacca_acetoxidans_DSM_11109                   --------------------MKVFICPTGTSILTVKGI------GFSDIEHRPG-----------------SEYAKYEKTRKLLKHQLESHK--------AHQNAQ-----------KNLDEVSAEFKSLVKMGADK-------SDIVYLLHSDTVDGRFSAEINRDL-L----------------------------------EDYIACH----TELK-----IIP-DLQAVDETRFRKNGLKNFVDNIFQLI---NKHQGNQIILNATAGYKVLVPYLTILGMVHNLPVKYIFE-KSDTVFTLSGIPLDLD---YDLLLPVFPKLRRIET--ETAIGLADWQSD-----IDYTDTRYD--WLIEI----------------EAGQVTMSSLGLMFYEKLK-------VDWG---------------------EEFELCPK----KPEEKK-----------------IHLKK--GDEDPPVVKLANRLV-KSPYV---------CEILNTLPFNPKQQDPI-----LECRDDGILHLVLT-Y-------------TAEGLGLAVQT--------------------------------------TGRNATETQKIGRRLVKKFFQRI------------------------------------------
357419079|Syner|Thermovirga_lienii_DSM_17291                         -------------------MYRRIITTVGTSLLTNRDR------PWAGWRPQTK-----------------CDLPDPREVREWLSNVDPAL-------------------------------ASAETNTLRAMDVSE-------QDELVFLHSNTEEGTFCAARLAEY-Y----------------------------------EKIAARTTMEKIEQL---------GYSASNFDR----GLKCLIDIVVKHV-KDSRNRGQIPIICATGGFKAEIAFMNLIGALMEVEVFYMHE-LHKEVVRLPVLPLAWD---VAFVEANKEFFTWVEEEPRSSSEVESWL-------KKEPKLRP---LVEDA----------------DDGCTYLTSAGHMLYKVAM-------EKIQAGPRA---TW-----------PPSD--------PRHPKE-----------------KNKVS--ATEHHRPRGWERFVD-ALCEIDC-------VSMVRYENTNWSGPKVK-----ILNPEKGEICVRYT-K-------------DNLSLPLFVS---------------------------------------TTARGMEQTQL---VADYISKKVSKY---------------------------------------
288573227|Syner|Dethiosulfovibrio_peptidovorans_DSM_11002            -------------------MRDTILMTCGTSLIGNAGR------AI--GKE--------------------LASSPDSL-LRWLRTLDVSDKS-----------------------------CGAEINGLACM--IEELPDTLDPIEVILYVSDTDDGILVGKVLETV-I----------------------------------PEKFDVS---KVKLV-----RIE-GLNPKHPDTFRRRGLRNLVMRLADDV---KQKGRPRCIINATGGFKVEVGLAQELASAVGIPSYYKFE-FSSKGMLVPPMPVGLD---IGLWLRLNKSMESLEN---EPLRKRDLDKLMEPICDEHDRERFLM-LLEDV------------PLEKGDRLYDISALGELFRVLAR-------NAFWEREVD---FM-----------PPPVSPDE----KAEKVQ-----------------HSNSEEHLLHFEARHGIGEKLL-EIPFVSK-------VRSHYYKKSGWTMN--------RCHVKDRSEKELEVEW------------GNDMGLIKYILT-------------------------------------VPKARGEEQLQA---ASLHISEKLKTL---------------------------------------
94985063|Deino|Deinococcus_geothermalis_DSM_11300                    -------------------MSQCLISTVGTSLLGNANN---------------------------------PRVNPDGL-----GPAELLRRDP--------------------------QRASAEANALTRL-----ATP---GDTLVFLHSDTEDGERCAGYLAEY-F----------------------------------A-ELGYP----VRCE-----RIA-GLSYHE-RGFVSHGLRSLVRLLAGEI-RAARRAGQQPLLNATGGFKAEIAYATAVGLMFGVPVCYIHE-RFGDVVTLPASPVGWD---YSLFTWYRDFFEWIDE---EPRPTAQVR-------ERLMALPDSVALLVED------------A---PDGHSYLSPLGEAYLEAFR-----GQPDTRRPLRLSPSAL-----------RTLDTLDF----STRSAY-----------------LGLLE--RLRQGQDREWQRSTE-TLSGGVLK-------------FPKGHSVHRA-----FFVEREGMLHVLEL-C-------------GHDNERRYQHL-----------------------------------M--QTIRWSQYESH---TFQDLP---------------------------------------------
298529435|delta|Desulfonatronospira_thiodismutans_ASO3-1             --------------MYEQSGGPNLICTVGTSLLYSSLKPLDPETAFQLSREQVQPQHA---ADYDIMDKAGWLQKPQDLKDRLFQIKEALGRQEFTRLGKLLASFP-----------AELRMLGAEINSIEAMVRKGFLGD--NRVRLVLLVSDTPDGEAMGSVLQSY-F----------------------------------THPDCHVAFEQCYVE-----KVQ-GLQDEKPLDFQTEGLTNLVRLLGEHF----RKWGGAIAINATGGYKAQIALAVAFGQAAGATVYYKHE-RFDQVIKFPRIPLSLD---MSLVQNNLKVWADLAE-PGCVLDEKDLK----DLLGDDANLLQSMASLLDR------------VQDDGATLFSLSALGMVYWEAFR-------------------SA-----------HPEVCLE-----PAKVDK-----------------RRGCR--FRDDHYPVGFKEYVH-KFYDSFPEHVSE--CHSVPYDRQSAI----------KNRFYDLKSGIIGE-Y------------SDRNGFGARFQV-----------------------------------LTLAANELERSW-----LVKRFQEWLEEQ---------------------------------------
150021531|Therm|Thermosipho_melanesiensis_BI429                      --------------------MKTLINTVGASLINNL------------QKIGLK-----------------EAFENGEI-DKITKSLLEIEGNP------ENL-----------------REFGAEINSIVSIIKKGYLTE---RKNLYFLVSDTDEGKKIGEILKGY-F----------------------------------ENIKNFN-FEKVTVC-----VIE-KLNDARPYDFKIHGLRNLIKKIAEFV---RKHYG-EVIINATGGYKAQIAFALALGQTLKVPVYYRFE-RFPEVIELEPLPLDLD---KNYYFLARNLFEQIDNSLGKFVEFGEVE-------IQYKILPVEAKIFFDI------------EKIDGKKYLSISPMGQIYLESIR-------SKFYF-------LN-----------KEIQLEKR----KGEIKF-----------------ISSGK--EGHSIQIINNYSLKD-LFERFKY-------ITSLRVTRASQSE---------RTSSSKVKIVGNKL-I------------IILHTKKGLIHF-----------------------------------EAETTARNEEELEIIRLRLEEFLDENFDGR--------------------------------------
389844441|Therm|Mesotoga_prima_MesG1-Ag-4-2                          --------------------MRKLCNMTSSGIT-----------------------------------------------DRLLNLNDPIGN----------------------------REFGAEINSLASILSQSVLSS---RDYLYFLTSDTEEGKKIGDALKLF-F----------------------------------DCSKDMS-FKNVSVN-----AIS-DLDDSRPDDFQNKGLRNLVKRIAEI----YKHHMDNLLINATGGYKAQIALSLAFGMGVKIPVYYRFE-TFDGVIKLPPMPLSLD---VELWLENKGLLDTLEM--NSVINEKDLEREYDYR-INFSSLPAEIKLLIDR------------EQDSVGHMLSLSPMGEVFVQACR-------LSLGKLDVE---AS-----------LKDSSVPI----ENRLKK-----------------SSKEA--HSNKM-ISDNQSFID-KLVSIPFI------EEVLVRGSSQKFDRNEF-----VCKQFGEIIKARY----------------STRGGTLYMEI-----------------------------------R--TTARNPYELEK---AVEEIKRLLK-----------------------------------------
[truncated: 245,397 more chars]
