# Supplementary material for: CARF and WYL domains: ligand-binding regulators of prokaryotic defense systems
Source: Front Genet. 2014 Apr 30;5:102. doi: 10.3389/fgene.2014.00102 (PMC4012209; doi:10.3389/fgene.2014.00102)
Supplement: Supplementary file 4 [file DataSheet4.XLSX]

## Sheet: PspF neighborhood
Supplementary File 4 Provides information for the neighborhoods for selected PspF-like genes
Genbank ID	Gene coordinates	Strand	Organism	Genome ID	CDD assignment	"+" PspF family gene	PFAM and COG Annotation
===	328952491	9	Desulfobacca_acetoxidans_DSM_11109_uid65785	NC_015388
328952487	891189..891434	-	Desulfobacca_acetoxidans_DSM_11109_uid65785	NC_015388	COG2002,pfam04014		Regulators of stationary/sporulation gene expression [Transcription]
328952488	891714..892571	-	Desulfobacca_acetoxidans_DSM_11109_uid65785	NC_015388	COG0385,pfam01758		Predicted Na+-dependent transporter [General function prediction only]
328952489	892601..893659	-	Desulfobacca_acetoxidans_DSM_11109_uid65785	NC_015388	COG1145,pfam13237		Ferredoxin [Energy production and conversion]
328952490	893694..895505	-	Desulfobacca_acetoxidans_DSM_11109_uid65785	NC_015388	COG1786,COG1679,pfam01989,pfam04412		Swiveling domain associated with predicted aconitase [Energy production and conversion]
328952491	896032..897552	+	Desulfobacca_acetoxidans_DSM_11109_uid65785	NC_015388	COG3829,pfam00158,pfam02954	+	Transcriptional regulator containing PAS, AAA-type ATPase, and DNA-binding domains [Transcription / Signal transduction mechanisms]
328952492	897625..897984	+	Desulfobacca_acetoxidans_DSM_11109_uid65785	NC_015388	pfam05635		S23 ribosomal protein. This family consists of bacterial 23S rRNA proteins.
328952493	898399..899718	-	Desulfobacca_acetoxidans_DSM_11109_uid65785	NC_015388	COG0741,pfam01464		Soluble lytic murein transglycosylase and related regulatory proteins (some contain LysM/invasin domains) [Cell envelope biogenesis, outer membrane]
328952494	900170..900427	+	Desulfobacca_acetoxidans_DSM_11109_uid65785	NC_015388	-
328952495	901487..902659	+	Desulfobacca_acetoxidans_DSM_11109_uid65785	NC_015388	COG5563		Predicted integral membrane proteins containing uncharacterized repeats [Function unknown]
===	224368577	9	Desulfobacterium_autotrophicum_HRM2_uid59061	NC_012108
224368573	1671475..1671747	-	Desulfobacterium_autotrophicum_HRM2_uid59061	NC_012108	pfam02699		Preprotein translocase subunit
224368574	1671880..1672122	+	Desulfobacterium_autotrophicum_HRM2_uid59061	NC_012108	-
224368575	1672239..1678124	-	Desulfobacterium_autotrophicum_HRM2_uid59061	NC_012108	COG1205,COG1201,pfam00270,pfam00926,pfam00271,pfam09369		Distinct helicase family with a unique C-terminal domain including a metal-binding cysteine cluster [General function prediction only]
224368576	1678117..1681572	-	Desulfobacterium_autotrophicum_HRM2_uid59061	NC_012108	-
224368577	1682450..1683961	+	Desulfobacterium_autotrophicum_HRM2_uid59061	NC_012108	COG2204,pfam00158,pfam02954	+	Response regulator containing CheY-like receiver, AAA-type ATPase, and DNA-binding domains [Signal transduction mechanisms]
224368578	1683995..1687393	+	Desulfobacterium_autotrophicum_HRM2_uid59061	NC_012108	COG4096,pfam13643,pfam10211,pfam04313,pfam04851,pfam00271,pfam08463		Type I site-specific restriction-modification system, R (restriction) subunit and related helicases [Defense mechanisms]
224368579	1687456..1688967	+	Desulfobacterium_autotrophicum_HRM2_uid59061	NC_012108	COG0286,pfam12161,pfam02384		Type I restriction-modification system methyltransferase subunit [Defense mechanisms]
224368580	1688964..1690145	+	Desulfobacterium_autotrophicum_HRM2_uid59061	NC_012108	COG0732,COG0732,pfam01420,pfam01420		Restriction endonuclease S subunits [Defense mechanisms]
224368581	1690146..1691789	+	Desulfobacterium_autotrophicum_HRM2_uid59061	NC_012108	COG3950,COG4938,pfam13476,pfam13304,pfam12476		Predicted ATP-binding protein involved in virulence [General function prediction only]
===	158521270	9	Desulfococcus_oleovorans_Hxd3_uid58777	NC_009943
158521266	1497050..1497385	+	Desulfococcus_oleovorans_Hxd3_uid58777	NC_009943	COG3339,pfam06803		Uncharacterized conserved protein [Function unknown]
158521267	1497401..1498330	+	Desulfococcus_oleovorans_Hxd3_uid58777	NC_009943	pfam09586		Bacterial membrane protein YfhO. This protein is a conserved membrane protein. The yfhO gene is transcribed in Difco sporulation medium and the transcription is affected by the YvrGHb two-component system. Some members of this family have been annotated as glycosyl transferases of the PMT family.
158521268	1498384..1498662	+	Desulfococcus_oleovorans_Hxd3_uid58777	NC_009943	COG4095,pfam04193		Uncharacterized conserved protein [Function unknown]
158521269	1498671..1498925	+	Desulfococcus_oleovorans_Hxd3_uid58777	NC_009943	-
158521270	1499111..1500622	+	Desulfococcus_oleovorans_Hxd3_uid58777	NC_009943	COG3829,pfam07002,pfam00158,pfam02954	+	Transcriptional regulator containing PAS, AAA-type ATPase, and DNA-binding domains [Transcription / Signal transduction mechanisms]
158521271	1500676..1503039	+	Desulfococcus_oleovorans_Hxd3_uid58777	NC_009943	COG4096,pfam04313,pfam04851,pfam00271,pfam08463		Type I site-specific restriction-modification system, R (restriction) subunit and related helicases [Defense mechanisms]
158521272	1503056..1504528	+	Desulfococcus_oleovorans_Hxd3_uid58777	NC_009943	COG0286,pfam12161,pfam02384		Type I restriction-modification system methyltransferase subunit [Defense mechanisms]
158521273	1504531..1505688	+	Desulfococcus_oleovorans_Hxd3_uid58777	NC_009943	COG0732,COG0732,pfam01420,pfam01420		Restriction endonuclease S subunits [Defense mechanisms]
158521274	1505694..1509782	+	Desulfococcus_oleovorans_Hxd3_uid58777	NC_009943	COG0286,COG0732,COG1672,pfam10936,pfam02384,pfam01420,pfam13191		Type I restriction-modification system methyltransferase subunit [Defense mechanisms]
===	148263097	9	Geobacter_uraniireducens_Rf4_uid58475	NC_009483
148263093	1213911..1215950	-	Geobacter_uraniireducens_Rf4_uid58475	NC_009483	COG1657,pfam13249,pfam13249,pfam13249,pfam13249		Squalene cyclase [Lipid metabolism]
148263094	1216200..1218962	+	Geobacter_uraniireducens_Rf4_uid58475	NC_009483	COG1033,COG1033,pfam03176,pfam03176		Predicted exporters of the RND superfamily [General function prediction only]
148263095	1219021..1219623	+	Geobacter_uraniireducens_Rf4_uid58475	NC_009483	COG2519,pfam06962		tRNA(1-methyladenosine) methyltransferase and related methyltransferases [Translation, ribosomal structure and biogenesis]
148263096	1219921..1220730	+	Geobacter_uraniireducens_Rf4_uid58475	NC_009483	COG3016,pfam04187		Uncharacterized iron-regulated protein [Function unknown]
148263097	1220895..1222385	+	Geobacter_uraniireducens_Rf4_uid58475	NC_009483	COG2204,pfam00158,pfam02954	+	Response regulator containing CheY-like receiver, AAA-type ATPase, and DNA-binding domains [Signal transduction mechanisms]
148263098	1222428..1224689	+	Geobacter_uraniireducens_Rf4_uid58475	NC_009483	COG4096,pfam13588,pfam04851,pfam00271,pfam08463		Type I site-specific restriction-modification system, R (restriction) subunit and related helicases [Defense mechanisms]
148263099	1224692..1226341	+	Geobacter_uraniireducens_Rf4_uid58475	NC_009483	COG0286,pfam12161,pfam02384		Type I restriction-modification system methyltransferase subunit [Defense mechanisms]
148263100	1226341..1227603	+	Geobacter_uraniireducens_Rf4_uid58475	NC_009483	COG0732,COG0732,pfam01420		Restriction endonuclease S subunits [Defense mechanisms]
148263101	1227621..1227872	+	Geobacter_uraniireducens_Rf4_uid58475	NC_009483	-
===	83647703	9	Hahella_chejuensis_KCTC_2396_uid58483	NC_007645
83647699	5177561..5178652	-	Hahella_chejuensis_KCTC_2396_uid58483	NC_007645	COG2333,COG2333,pfam00753		Predicted hydrolase (metallo-beta-lactamase superfamily) [General function prediction only]
83647700	5178827..5182384	-	Hahella_chejuensis_KCTC_2396_uid58483	NC_007645	COG4096,pfam13643,pfam06785,pfam04313,pfam04851,pfam00385,pfam00271,pfam08463		Type I site-specific restriction-modification system, R (restriction) subunit and related helicases [Defense mechanisms]
83647701	5182397..5183617	-	Hahella_chejuensis_KCTC_2396_uid58483	NC_007645	COG0732,COG0732,pfam01420,pfam01420		Restriction endonuclease S subunits [Defense mechanisms]
83647702	5183614..5185233	-	Hahella_chejuensis_KCTC_2396_uid58483	NC_007645	COG0286,pfam12161,pfam02384		Type I restriction-modification system methyltransferase subunit [Defense mechanisms]
83647703	5185296..5186795	-	Hahella_chejuensis_KCTC_2396_uid58483	NC_007645	COG2204,pfam00158,pfam02954	+	Response regulator containing CheY-like receiver, AAA-type ATPase, and DNA-binding domains [Signal transduction mechanisms]
83647704	5186788..5186991	-	Hahella_chejuensis_KCTC_2396_uid58483	NC_007645	COG3655,pfam13443		Predicted transcriptional regulator [Transcription]
83647705	5187128..5187289	-	Hahella_chejuensis_KCTC_2396_uid58483	NC_007645	pfam13683		Integrase core domain.
83647706	5188029..5188598	+	Hahella_chejuensis_KCTC_2396_uid58483	NC_007645	COG0431,pfam03358		Predicted flavoprotein [General function prediction only]
83647707	5188682..5189344	+	Hahella_chejuensis_KCTC_2396_uid58483	NC_007645	COG1028,pfam00106		Dehydrogenases with different specificities (related to short-chain alcohol dehydrogenases) [Secondary metabolites biosynthesis, transport, and catabolism / General function prediction only]
===	152997211	9	Marinomonas_MWYL1_uid58715	NC_009654
152997207	3624112..3625314	-	Marinomonas_MWYL1_uid58715	NC_009654	COG0732,COG0732,pfam01420,pfam01420		Restriction endonuclease S subunits [Defense mechanisms]
152997208	3625311..3626948	-	Marinomonas_MWYL1_uid58715	NC_009654	COG0286,pfam12161,pfam02384		Type I restriction-modification system methyltransferase subunit [Defense mechanisms]
152997209	3626973..3628025	-	Marinomonas_MWYL1_uid58715	NC_009654	COG4804,pfam06250		Predicted nuclease of restriction endonuclease-like fold [General function prediction only]
152997210	3628009..3631410	-	Marinomonas_MWYL1_uid58715	NC_009654	COG4096,pfam13643,pfam04313,pfam04851,pfam00271,pfam08463		Type I site-specific restriction-modification system, R (restriction) subunit and related helicases [Defense mechanisms]
152997211	3631442..3632923	-	Marinomonas_MWYL1_uid58715	NC_009654	COG2204,pfam00158,pfam02954	+	Response regulator containing CheY-like receiver, AAA-type ATPase, and DNA-binding domains [Signal transduction mechanisms]
152997212	3633597..3634121	+	Marinomonas_MWYL1_uid58715	NC_009654	pfam13338		Domain of unknown function (DUF4095).
152997213	3634123..3635013	+	Marinomonas_MWYL1_uid58715	NC_009654	COG2253,pfam08843		Uncharacterized conserved protein [Function unknown]
152997214	3635242..3636648	-	Marinomonas_MWYL1_uid58715	NC_009654	COG0154,pfam01425		Asp-tRNAAsn/Glu-tRNAGln amidotransferase A subunit and related amidases [Translation, ribosomal structure and biogenesis]
152997215	3636641..3637912	-	Marinomonas_MWYL1_uid58715	NC_009654	COG0624,pfam01546		Acetylornithine deacetylase/Succinyl-diaminopimelate desuccinylase and related deacylases [Amino acid transport and metabolism]
===	121582836	9	Polaromonas_naphthalenivorans_CJ2_uid58273	NC_008757
121582832	123239..123628	-	Polaromonas_naphthalenivorans_CJ2_uid58273	NC_008757	pfam01609		Transposase DDE domain. Transposase proteins are necessary for efficient DNA transposition. This domain is a member of the DDE superfamily, which contain three carboxylate residues that are believed to be responsible for coordinating metal ions needed for catalysis. The catalytic activity of this enzyme involves DNA cleavage at a specific site followed by a strand transfer reaction. This family c…
121582833	123668..123868	-	Polaromonas_naphthalenivorans_CJ2_uid58273	NC_008757	COG3293,pfam13340		Transposase and inactivated derivatives [DNA replication, recombination, and repair]
121582834	124072..125946	-	Polaromonas_naphthalenivorans_CJ2_uid58273	NC_008757	COG0582,pfam12482,pfam00589		Integrase [DNA replication, recombination, and repair]
121582835	126243..126839	-	Polaromonas_naphthalenivorans_CJ2_uid58273	NC_008757	-
121582836	126975..128513	+	Polaromonas_naphthalenivorans_CJ2_uid58273	NC_008757	COG2204,pfam06956,pfam00158,pfam02954	+	Response regulator containing CheY-like receiver, AAA-type ATPase, and DNA-binding domains [Signal transduction mechanisms]
121582837	128725..129060	+	Polaromonas_naphthalenivorans_CJ2_uid58273	NC_008757	pfam14076		Domain of unknown function (DUF4258). This family of proteins is functionally uncharacterized. This family of proteins is found in bacteria, archaea and eukaryotes. Proteins in this family are typically between 95 and 124 amino acids in length.
121582838	129168..129890	+	Polaromonas_naphthalenivorans_CJ2_uid58273	NC_008757	COG4245,pfam00092		Uncharacterized protein encoded in toxicity protection region of plasmid R478, contains von Willebrand factor (vWF) domain [General function prediction only]
121582839	130056..130607	+	Polaromonas_naphthalenivorans_CJ2_uid58273	NC_008757	pfam13672		Protein phosphatase 2C. Protein phosphatase 2C is a Mn++ or Mg++ dependent protein serine/threonine phosphatase.
121582840	130614..132041	+	Polaromonas_naphthalenivorans_CJ2_uid58273	NC_008757	COG0515,pfam00069		Serine/threonine protein kinase [General function prediction only / Signal transduction mechanisms / Transcription / DNA replication, recombination, and repair]
===	117920258	9	Shewanella_ANA_3_uid58347	NC_008577
117920254	2132215..2133363	+	Shewanella_ANA_3_uid58347	NC_008577	COG2304,pfam13519		Uncharacterized protein containing a von Willebrand factor type A (vWA) domain [General function prediction only]
117920255	2133981..2134688	+	Shewanella_ANA_3_uid58347	NC_008577	COG4735,pfam13099		Uncharacterized protein conserved in bacteria [Function unknown]
117920256	2134712..2135677	+	Shewanella_ANA_3_uid58347	NC_008577	-
117920257	2135797..2136054	-	Shewanella_ANA_3_uid58347	NC_008577	COG2003,pfam04002		DNA repair proteins [DNA replication, recombination, and repair]
117920258	2136712..2138136	+	Shewanella_ANA_3_uid58347	NC_008577	COG3829,pfam00158,pfam02954	+	Transcriptional regulator containing PAS, AAA-type ATPase, and DNA-binding domains [Transcription / Signal transduction mechanisms]
117920259	2138213..2139742	+	Shewanella_ANA_3_uid58347	NC_008577	COG0714,pfam07728		MoxR-like ATPases [General function prediction only]
117920260	2139735..2141318	+	Shewanella_ANA_3_uid58347	NC_008577	COG2425,pfam13519		Uncharacterized protein containing a von Willebrand factor type A (vWA) domain [General function prediction only]
117920261	2141332..2141865	+	Shewanella_ANA_3_uid58347	NC_008577	-
117920262	2142170..2142850	+	Shewanella_ANA_3_uid58347	NC_008577	-
===	117920470	9	Shewanella_ANA_3_uid58347	NC_008577
117920466	2416165..2417028	-	Shewanella_ANA_3_uid58347	NC_008577	COG3481,pfam01966		Predicted HD-superfamily hydrolase [General function prediction only]
117920467	2417021..2418244	-	Shewanella_ANA_3_uid58347	NC_008577	COG0582,pfam12167,pfam00589		Integrase [DNA replication, recombination, and repair]
117920468	2418237..2418473	-	Shewanella_ANA_3_uid58347	NC_008577	-
117920469	2418595..2418819	+	Shewanella_ANA_3_uid58347	NC_008577	COG3655,pfam13443		Predicted transcriptional regulator [Transcription]
117920470	2419269..2420771	+	Shewanella_ANA_3_uid58347	NC_008577	COG2204,pfam00158,pfam02954	+	Response regulator containing CheY-like receiver, AAA-type ATPase, and DNA-binding domains [Signal transduction mechanisms]
117920471	2420829..2424245	+	Shewanella_ANA_3_uid58347	NC_008577	COG4096,pfam13643,pfam13588,pfam04851,pfam00271,pfam08463		Type I site-specific restriction-modification system, R (restriction) subunit and related helicases [Defense mechanisms]
117920472	2424267..2425808	+	Shewanella_ANA_3_uid58347	NC_008577	COG0286,pfam12161,pfam02384		Type I restriction-modification system methyltransferase subunit [Defense mechanisms]
117920473	2425817..2426992	+	Shewanella_ANA_3_uid58347	NC_008577	COG0732,COG0732,pfam01420		Restriction endonuclease S subunits [Defense mechanisms]
117920474	2427014..2428147	+	Shewanella_ANA_3_uid58347	NC_008577	-
===	113970040	9	Shewanella_MR_4_uid58345	NC_008321
113970036	2009836..2010192	-	Shewanella_MR_4_uid58345	NC_008321	pfam06154		YagB/YeeU/YfjZ family. This family of proteins includes three proteins from E. coli YagB, YeeU and YfjZ. The function of these proteins is unknown. They are about 120 amino acids in length.
113970037	2010335..2010697	-	Shewanella_MR_4_uid58345	NC_008321	-
113970038	2010738..2011232	-	Shewanella_MR_4_uid58345	NC_008321	COG2003,pfam04002		DNA repair proteins [DNA replication, recombination, and repair]
113970039	2011355..2011549	+	Shewanella_MR_4_uid58345	NC_008321	COG3311,pfam05930		Predicted transcriptional regulator [Transcription]
113970040	2011679..2013223	+	Shewanella_MR_4_uid58345	NC_008321	COG3829,pfam00158,pfam02954	+	Transcriptional regulator containing PAS, AAA-type ATPase, and DNA-binding domains [Transcription / Signal transduction mechanisms]
113970041	2013300..2014829	+	Shewanella_MR_4_uid58345	NC_008321	COG0714,pfam07728		MoxR-like ATPases [General function prediction only]
113970042	2014822..2016405	+	Shewanella_MR_4_uid58345	NC_008321	COG2425,pfam13519		Uncharacterized protein containing a von Willebrand factor type A (vWA) domain [General function prediction only]
113970043	2016419..2016952	+	Shewanella_MR_4_uid58345	NC_008321	-
113970044	2017257..2017937	+	Shewanella_MR_4_uid58345	NC_008321	-
===	146294014	9	Shewanella_putrefaciens_CN_32_uid58267	NC_009438
146294010	3383654..3384571	-	Shewanella_putrefaciens_CN_32_uid58267	NC_009438	pfam13737,pfam01609		Transposase DDE domain. Transposase proteins are necessary for efficient DNA transposition. This domain is a member of the DDE superfamily, which contain three carboxylate residues that are believed to be responsible for coordinating metal ions needed for catalysis.
146294011	3384696..3385229	-	Shewanella_putrefaciens_CN_32_uid58267	NC_009438	-
146294012	3385240..3386826	-	Shewanella_putrefaciens_CN_32_uid58267	NC_009438	COG2425,pfam03361,pfam13519		Uncharacterized protein containing a von Willebrand factor type A (vWA) domain [General function prediction only]
146294013	3386819..3388288	-	Shewanella_putrefaciens_CN_32_uid58267	NC_009438	COG0714,pfam07728		MoxR-like ATPases [General function prediction only]
146294014	3388445..3389920	-	Shewanella_putrefaciens_CN_32_uid58267	NC_009438	COG2204,pfam00158,pfam02954	+	Response regulator containing CheY-like receiver, AAA-type ATPase, and DNA-binding domains [Signal transduction mechanisms]
146294015	3390066..3390290	-	Shewanella_putrefaciens_CN_32_uid58267	NC_009438	-
146294016	3390858..3392615	-	Shewanella_putrefaciens_CN_32_uid58267	NC_009438	COG0500,COG1403,pfam08241,pfam13395		SAM-dependent methyltransferases [Secondary metabolites biosynthesis, transport, and catabolism / General function prediction only]
146294017	3394731..3395069	+	Shewanella_putrefaciens_CN_32_uid58267	NC_009438	COG3012,pfam02810		Uncharacterized protein conserved in bacteria [Function unknown]
146294018	3395175..3396104	-	Shewanella_putrefaciens_CN_32_uid58267	NC_009438	-
===	294140114	9	Shewanella_violacea_DSS12_uid47085	NC_014012
294140110	1539701..1540177	-	Shewanella_violacea_DSS12_uid47085	NC_014012	COG2003,pfam04002		DNA repair proteins [DNA replication, recombination, and repair]
294140111	1540310..1540498	+	Shewanella_violacea_DSS12_uid47085	NC_014012	COG3311,pfam05930		Predicted transcriptional regulator [Transcription]
294140112	1540953..1542098	-	Shewanella_violacea_DSS12_uid47085	NC_014012	COG0206,pfam00091,pfam12327		Cell division GTPase [Cell division and chromosome partitioning]
294140113	1542152..1543159	-	Shewanella_violacea_DSS12_uid47085	NC_014012	pfam01475,pfam13280		Ferric uptake regulator family. This family includes metal ion uptake regulator proteins, that bind to the operator DNA and controls transcription of metal ion-responsive genes. This family is also known as the FUR family.
294140114	1543640..1545115	+	Shewanella_violacea_DSS12_uid47085	NC_014012	COG2204,pfam00158,pfam02954	+	Response regulator containing CheY-like receiver, AAA-type ATPase, and DNA-binding domains [Signal transduction mechanisms]
294140115	1545206..1546735	+	Shewanella_violacea_DSS12_uid47085	NC_014012	COG0714,pfam07728		MoxR-like ATPases [General function prediction only]
294140116	1546827..1548308	+	Shewanella_violacea_DSS12_uid47085	NC_014012	COG2425,pfam13519		Uncharacterized protein containing a von Willebrand factor type A (vWA) domain [General function prediction only]
294140117	1548325..1548858	+	Shewanella_violacea_DSS12_uid47085	NC_014012	-
294140118	1549074..1549268	+	Shewanella_violacea_DSS12_uid47085	NC_014012	COG3311,pfam12728		Predicted transcriptional regulator [Transcription]
===	290474456	9	Xenorhabdus_bovienii_SS_2004_uid46345	NC_013892
290474452	1370392..1371615	-	Xenorhabdus_bovienii_SS_2004_uid46345	NC_013892	COG0732,COG0732,pfam01420		Restriction endonuclease S subunits [Defense mechanisms]
290474453	1371612..1373216	-	Xenorhabdus_bovienii_SS_2004_uid46345	NC_013892	COG0286,pfam12161,pfam02384		Type I restriction-modification system methyltransferase subunit [Defense mechanisms]
290474454	1373319..1375127	-	Xenorhabdus_bovienii_SS_2004_uid46345	NC_013892	COG4372,COG1322,pfam05483,pfam02646		Uncharacterized protein conserved in bacteria with the myosin-like domain [Function unknown]
290474455	1375160..1378561	-	Xenorhabdus_bovienii_SS_2004_uid46345	NC_013892	COG2825,COG4096,pfam13643,pfam02970,pfam04313,pfam04851,pfam00271,pfam08463		Outer membrane protein [Cell envelope biogenesis, outer membrane]
290474456	1378651..1380153	-	Xenorhabdus_bovienii_SS_2004_uid46345	NC_013892	COG3829,pfam00158,pfam02954	+	Transcriptional regulator containing PAS, AAA-type ATPase, and DNA-binding domains [Transcription / Signal transduction mechanisms]
290474457	1380140..1380349	-	Xenorhabdus_bovienii_SS_2004_uid46345	NC_013892	COG3655,pfam13443		Predicted transcriptional regulator [Transcription]
290474458	1380658..1380936	+	Xenorhabdus_bovienii_SS_2004_uid46345	NC_013892	pfam13612		Transposase DDE domain. Transposase proteins are necessary for efficient DNA transposition. This domain is a member of the DDE superfamily, which contains three carboxylate residues that are believed to be responsible for coordinating metal ions needed for catalysis. The catalytic activity of this enzyme involves DNA cleavage at a specific site followed by a strand transfer reaction.
290474459	1380902..1381084	+	Xenorhabdus_bovienii_SS_2004_uid46345	NC_013892	-
290474460	1381092..1383482	-	Xenorhabdus_bovienii_SS_2004_uid46345	NC_013892	COG1404,pfam00082		Subtilisin-like serine proteases [Posttranslational modification, protein turnover, chaperones]
===	290474521	9	Xenorhabdus_bovienii_SS_2004_uid46345	NC_013892
290474517	1449056..1452454	-	Xenorhabdus_bovienii_SS_2004_uid46345	NC_013892	COG1061,COG1112,pfam13086,pfam13086,pfam13087		DNA or RNA helicases of superfamily II [Transcription / DNA replication, recombination, and repair]
290474518	1452461..1453876	-	Xenorhabdus_bovienii_SS_2004_uid46345	NC_013892	COG0515,pfam00069		Serine/threonine protein kinase [General function prediction only / Signal transduction mechanisms / Transcription / DNA replication, recombination, and repair]
290474519	1453882..1454574	-	Xenorhabdus_bovienii_SS_2004_uid46345	NC_013892	pfam13672		Protein phosphatase 2C. Protein phosphatase 2C is a Mn++ or Mg++ dependent protein serine/threonine phosphatase.
290474520	1454574..1455245	-	Xenorhabdus_bovienii_SS_2004_uid46345	NC_013892	COG4245,pfam00092		Uncharacterized protein encoded in toxicity protection region of plasmid R478, contains von Willebrand factor (vWF) domain [General function prediction only]
290474521	1455516..1456997	-	Xenorhabdus_bovienii_SS_2004_uid46345	NC_013892	COG2204,pfam00158,pfam02954	+	Response regulator containing CheY-like receiver, AAA-type ATPase, and DNA-binding domains [Signal transduction mechanisms]
290474522	1457214..1457405	+	Xenorhabdus_bovienii_SS_2004_uid46345	NC_013892	-
290474523	1457579..1458496	-	Xenorhabdus_bovienii_SS_2004_uid46345	NC_013892	COG0582,pfam12834,pfam12835		Integrase [DNA replication, recombination, and repair]
290474524	1458456..1458599	+	Xenorhabdus_bovienii_SS_2004_uid46345	NC_013892	-
290474525	1458709..1458831	+	Xenorhabdus_bovienii_SS_2004_uid46345	NC_013892	-
