# Supplementary material for: CARF and WYL domains: ligand-binding regulators of prokaryotic defense systems
Source: Front Genet. 2014 Apr 30;5:102. doi: 10.3389/fgene.2014.00102 (PMC4012209; doi:10.3389/fgene.2014.00102)
Supplement: Supplementary file 6 [file DataSheet6.ZIP]

Archive with 1 entries (1 files):
- SF6.txt
