# Supplementary material for: CARF and WYL domains: ligand-binding regulators of prokaryotic defense systems
Source: Front Genet. 2014 Apr 30;5:102. doi: 10.3389/fgene.2014.00102 (PMC4012209; doi:10.3389/fgene.2014.00102)
Supplement: Supplementary file 6 [file DataSheet6.ZIP › SF6.txt]

Supplementary File 6. The WYL proteins are presented as clusters of orthologous protein families. 
The first column is gi, the 2nd column gives pfam architecture, the 3rd column is protein name (if present), 
4th is protein length, 5th and 6th Is clade and organism, 7th is description from genbank. 
Each family is separated by a header starting with #. The number of proteins in the cluster and 
the curated architecture is given after the # (the family #10391 are in 3 groups, approximately separated  
by their architecture). # 1, is the un-clustered tail. 

# 10391; HTH+WYL+WYL-C+WYL+WYL-C                                                                                                                                                                                           
172040724    WYL+WYL                             cur_1044                768   bacteria>actinobacteria                        Corynebacterium urealyticum DSM 7109                                  hypothetical protein cur_1044 [Corynebacterium urealyticum DSM 7109].                                            
493246546    WYL+WYL                             -                       749   bacteria>actinobacteria                        Kocuria palustris                                                     Putative DeoR-family transcriptional regulator [Kocuria palustris].                                              
312197560    SIG+WYL+WYL                         -                       740   bacteria>actinobacteria                        Frankia sp. EuI1c                                                     transcriptional regulator [Frankia sp. EuI1c].                                                                   
518140432    WYL+WYL                             -                       739   bacteria>actinobacteria                        Kocuria rhizophila                                                    hypothetical protein [Kocuria rhizophila].                                                                       
184201028    WYL+WYL                             KRH_13820               735   bacteria>actinobacteria                        Kocuria rhizophila DC2201                                             hypothetical protein KRH_13820 [Kocuria rhizophila DC2201].                                                      
336325576    WYL+WYL                             CRES_1022               723   bacteria>actinobacteria                        Corynebacterium resistens DSM 45100                                   proteasome accessory factor C [Corynebacterium resistens DSM 45100].                                             
516862866    SIG+WYL+WYL                         -                       714   bacteria>actinobacteria                        Acaricomes phytoseiuli                                                hypothetical protein [Acaricomes phytoseiuli].                                                                   
239917696    WYL+WYL                             Mlut_11950              699   bacteria>actinobacteria                        Micrococcus luteus NCTC 2665                                          transcriptional regulator [Micrococcus luteus NCTC 2665].                                                        
488944004    WYL+WYL                             -                       699   bacteria>actinobacteria                        Micrococcus luteus                                                    transcriptional regulator [Micrococcus luteus].                                                                  
515563532    SIG+WYL+WYL                         -                       699   bacteria>actinobacteria                        Kocuria atrinae                                                       hypothetical protein [Kocuria atrinae].                                                                          
237785501    WYL+WYL                             ckrop_0909              694   bacteria>actinobacteria                        Corynebacterium kroppenstedtii DSM 44385                              hypothetical protein ckrop_0909 [Corynebacterium kroppenstedtii DSM 44385].                                      
534702903    WYL+WYL                             CARG_04750              693   bacteria>actinobacteria                        Corynebacterium argentoratense DSM 44202                              hypothetical protein CARG_04750 [Corynebacterium argentoratense DSM 44202].                                      
516444602    WYL+WYL                             -                       691   bacteria>actinobacteria                        Kocuria sp. UCD-OTCP                                                  hypothetical protein [Kocuria sp. UCD-OTCP].                                                                     
497828545    WYL+WYL                             -                       689   bacteria>actinobacteria                        Citricoccus sp. CH26A                                                 hypothetical protein [Citricoccus sp. CH26A].                                                                    
119961797    SIG+WYL+WYL                         -                       688   bacteria>actinobacteria                        Arthrobacter aurescens TC1                                            hypothetical protein AAur_2182 [Arthrobacter aurescens TC1].                                                     
515768358    SIG+WYL+WYL                         -                       688   bacteria>actinobacteria                        Arthrobacter sp. M2012083                                             transcriptional regulator [Arthrobacter sp. M2012083].                                                           
517602694    SIG+WYL+WYL                         -                       687   bacteria>actinobacteria                        Arthrobacter sp. 131MFCol6.1                                          transcriptional regulator [Arthrobacter sp. 131MFCol6.1].                                                        
297560463    WYL+WYL                             Ndas_1501               683   bacteria>actinobacteria                        Nocardiopsis dassonvillei subsp. dassonvillei DSM 43111               transcriptional regulator [Nocardiopsis dassonvillei subsp. dassonvillei DSM 43111].                             
516134256    WYL+WYL                             -                       683   bacteria>actinobacteria                        Nocardiopsis synnemataformans                                         transcriptional regulator [Nocardiopsis synnemataformans].                                                       
516139066    WYL+WYL                             -                       683   bacteria>actinobacteria                        Nocardiopsis halotolerans                                             transcriptional regulator [Nocardiopsis halotolerans].                                                           
516144983    WYL+WYL                             -                       683   bacteria>actinobacteria                        Nocardiopsis kunsanensis                                              transcriptional regulator [Nocardiopsis kunsanensis].                                                            
516152658    SIG+WYL+WYL                         -                       683   bacteria>actinobacteria                        Nocardiopsis valliformis                                              transcriptional regulator [Nocardiopsis valliformis].                                                            
516159840    SIG+WYL+WYL                         -                       683   bacteria>actinobacteria                        Nocardiopsis ganjiahuensis                                            transcriptional regulator [Nocardiopsis ganjiahuensis].                                                          
516202799    WYL+WYL                             -                       683   bacteria>actinobacteria                        Nocardiopsis xinjiangensis                                            hypothetical protein [Nocardiopsis xinjiangensis].                                                               
516433481    WYL+WYL                             -                       683   bacteria>actinobacteria                        Brachybacterium muris                                                 hypothetical protein [Brachybacterium muris].                                                                    
518438954    WYL+WYL                             -                       683   bacteria>actinobacteria                        Nocardiopsis sp. CNS639                                               transcriptional regulator [Nocardiopsis sp. CNS639].                                                             
516207974    SIG+WYL+WYL                         -                       682   bacteria>actinobacteria                        Nocardiopsis salina                                                   hypothetical protein [Nocardiopsis salina].                                                                      
516195356    SIG+WYL+WYL                         -                       681   bacteria>actinobacteria                        Nocardiopsis alkaliphila                                              transcriptional regulator [Nocardiopsis alkaliphila].                                                            
493877321    WYL+WYL                             -                       679   bacteria>actinobacteria                        Corynebacterium casei                                                 transcriptional regulator [Corynebacterium casei].                                                               
498237422    WYL+WYL                             -                       677   bacteria>actinobacteria                        Brachybacterium paraconglomeratum                                     transcriptional regulator [Brachybacterium paraconglomeratum].                                                   
72162172     SIG+WYL+WYL                         -                       675   bacteria>actinobacteria                        Thermobifida fusca YX                                                 transcriptional regulator [Thermobifida fusca YX].                                                               
489942497    WYL+WYL                             -                       675   bacteria>actinobacteria                        Corynebacterium ammoniagenes                                          transcriptional regulator [Corynebacterium ammoniagenes].                                                        
510815240    SIG+WYL+WYL                         -                       675   bacteria>actinobacteria                        Thermobifida fusca                                                    transcriptional regulator [Thermobifida fusca].                                                                  
516221480    SIG+WYL+WYL                         -                       675   bacteria>actinobacteria                        Nocardiopsis chromatogenes                                            hypothetical protein [Nocardiopsis chromatogenes].                                                               
545107410    SIG+WYL+WYL                         -                       673   bacteria>actinobacteria                        Arthrobacter sp. AK-YN10                                              transcriptional regulator [Arthrobacter sp. AK-YN10].                                                            
163840773    SIG+WYL+WYL                         -                       672   bacteria>actinobacteria                        Renibacterium salmoninarum ATCC 33209                                 hypothetical protein RSal33209_2031 [Renibacterium salmoninarum ATCC 33209].                                     
403527389    SIG+WYL+WYL                         ARUE_c23370             672   bacteria>actinobacteria                        Arthrobacter sp. Rue61a                                               protein PafB [Arthrobacter sp. Rue61a].                                                                          
516108547    SIG+WYL+WYL                         -                       672   bacteria>actinobacteria                        Nocardiopsis halophila                                                hypothetical protein [Nocardiopsis halophila].                                                                   
516128871    SIG+WYL+WYL                         -                       672   bacteria>actinobacteria                        Nocardiopsis baichengensis                                            hypothetical protein [Nocardiopsis baichengensis].                                                               
517607443    SIG+WYL+WYL                         -                       672   bacteria>actinobacteria                        Arthrobacter sp. 161MFSha2.1                                          transcriptional regulator [Arthrobacter sp. 161MFSha2.1].                                                        
489898792    SIG+WYL+WYL                         -                       669   bacteria>actinobacteria                        Arthrobacter globiformis                                              transcriptional regulator [Arthrobacter globiformis].                                                            
491409550    WYL+WYL                             -                       669   bacteria>actinobacteria                        Arthrobacter crystallopoietes                                         transcriptional regulator-like protein [Arthrobacter crystallopoietes].                                          
308177421    WYL+WYL                             -                       667   bacteria>actinobacteria                        Arthrobacter arilaitensis Re117                                       transcriptional regulator [Arthrobacter arilaitensis Re117].                                                     
403511529    WYL+WYL                             B005_4106               667   bacteria>actinobacteria                        Nocardiopsis alba ATCC BAA-2165                                       pafB domain protein [Nocardiopsis alba ATCC BAA-2165].                                                           
498220465    WYL+WYL                             -                       667   bacteria>actinobacteria                        Brachybacterium squillarum                                            transcriptional regulator [Brachybacterium squillarum].                                                          
516103303    WYL+WYL                             -                       667   bacteria>actinobacteria                        Nocardiopsis alba                                                     transcriptional regulator [Nocardiopsis alba].                                                                   
551250500    SIG+WYL+WYL                         -                       666   bacteria>actinobacteria                        Yaniella halotolerans                                                 hypothetical protein [Yaniella halotolerans].                                                                    
551254879    WYL+WYL                             -                       665   bacteria>actinobacteria                        Arthrobacter sp. PAO19                                                hypothetical protein [Arthrobacter sp. PAO19].                                                                   
257068767    WYL+WYL                             -                       664   bacteria>actinobacteria                        Brachybacterium faecium DSM 4810                                      putative transcriptional regulator [Brachybacterium faecium DSM 4810].                                           
325963289    SIG+WYL+WYL                         -                       664   bacteria>actinobacteria                        Arthrobacter phenanthrenivorans Sphe3                                 transcriptional regulator [Arthrobacter phenanthrenivorans Sphe3].                                               
116670728    SIG+WYL+WYL                         -                       663   bacteria>actinobacteria                        Arthrobacter sp. FB24                                                 transcriptional regulator-like protein [Arthrobacter sp. FB24].                                                  
220912679    SIG+WYL+WYL                         -                       663   bacteria>actinobacteria                        Arthrobacter chlorophenolicus A6                                      transcripitonal regulator [Arthrobacter chlorophenolicus A6].                                                    
517591141    SIG+WYL+WYL                         -                       661   bacteria>actinobacteria                        Arthrobacter sp. 135MFCol5.1                                          transcriptional regulator [Arthrobacter sp. 135MFCol5.1].                                                        
517600906    SIG+WYL+WYL                         -                       661   bacteria>actinobacteria                        Arthrobacter sp. 162MFSha1.1                                          transcriptional regulator [Arthrobacter sp. 162MFSha1.1].                                                        
197124416    SIG+WYL+WYL                         -                       511   bacteria>proteobacteria>deltaproteobacteria    Anaeromyxobacter sp. K                                                transcriptional regulator [Anaeromyxobacter sp. K].                                                              
516169305    SIG+WYL+WYL                         -                       657   bacteria>actinobacteria                        Nocardiopsis potens                                                   hypothetical protein [Nocardiopsis potens].                                                                      
518312509    SIG+WYL+WYL                         -                       657   bacteria>actinobacteria                        Arthrobacter sp. TB 23                                                hypothetical protein [Arthrobacter sp. TB 23].                                                                   
514976350    SIG+WYL+WYL                         -                       653   bacteria>actinobacteria                        Dermabacter sp. HFH0086                                               hypothetical protein [Dermabacter sp. HFH0086].                                                                  
494483719    WYL+WYL                             -                       651   bacteria>actinobacteria                        Arthrobacter gangotriensis                                            transcriptional regulator [Arthrobacter gangotriensis].                                                          
153006852    WYL+WYL                             -                       512   bacteria>proteobacteria>deltaproteobacteria    Anaeromyxobacter sp. Fw109-5                                          transcriptional regulator protein-like protein [Anaeromyxobacter sp. Fw109-5].                                   
516212687    WYL+WYL                             -                       521   bacteria>actinobacteria                        Nocardiopsis gilva                                                    hypothetical protein, partial [Nocardiopsis gilva].                                                              
220919145    SIG+WYL+WYL                         -                       511   bacteria>proteobacteria>deltaproteobacteria    Anaeromyxobacter dehalogenans 2CP-1                                   transcriptional regulator protein-like protein [Anaeromyxobacter dehalogenans 2CP-1].                            
491581382    SIG+WYL+TT_ORF1+WYL                 -                       660   bacteria>actinobacteria                        Saccharomonospora azurea                                              putative transcriptional regulator [Saccharomonospora azurea].                                                   
# 10391; HTH+WYL+WYL-C                                                                                                                                                                                           
515652278    HTH_Tnp_Tc3_2+WYL                   -                       322   bacteria>proteobacteria>gammaproteobacteria    Vibrio splendidus                                                     transcriptional factor [Vibrio splendidus].                                                                      
547208044    HTH_Mga+WYL                         -                       302   bacteria>bacteroidetes                         Prevotella sp. CAG:1124                                               putative uncharacterized protein [Prevotella sp. CAG:1124].                                                      
546397633    HTH_Mga+WYL                         -                       338   bacteria>bacteroidetes                         Prevotella sp. CAG:255                                                putative uncharacterized protein [Prevotella sp. CAG:255].                                                       
517614278    SIG+WYL                             -                       335   bacteria>actinobacteria                        Micromonospora sp. CNB394                                             protein pafC [Micromonospora sp. CNB394].                                                                        
489984522    SIG+HTH_Mga+WYL                     -                       324   bacteria>actinobacteria                        Mycobacterium phlei                                                   protein pafC [Mycobacterium phlei].                                                                              
493287566    SIG+HTH_Mga+WYL                     -                       325   bacteria>actinobacteria                        Mycobacterium tusciae                                                 protein pafC [Mycobacterium tusciae].                                                                            
433648410    SIG+HTH_Mga+WYL                     -                       324   bacteria>actinobacteria                        Mycobacterium smegmatis JS623                                         putative transcriptional regulator [Mycobacterium smegmatis JS623].                                              
490465364    HTH_Mga+WYL                         -                       308   bacteria>bacteroidetes                         Prevotella bivia                                                      transcriptional regulator [Prevotella bivia].                                                                    
547227007    HTH_Mga+WYL                         -                       304   bacteria>bacteroidetes                         Prevotella sp. CAG:1185                                               putative uncharacterized protein [Prevotella sp. CAG:1185].                                                      
302867428    SIG+WYL                             Micau_2958              335   bacteria>actinobacteria                        Micromonospora aurantiaca ATCC 27029                                  hypothetical protein Micau_2958 [Micromonospora aurantiaca ATCC 27029].                                          
126435094    SIG+HTH_Mga+WYL                     -                       325   bacteria>actinobacteria                        Mycobacterium sp. JLS                                                 transcriptional regulator-like protein [Mycobacterium sp. JLS].                                                  
491841826    SIG+HTH_Mga+WYL                     -                       316   bacteria>actinobacteria                        Mycobacterium hassiacum                                               protein pafC [Mycobacterium hassiacum].                                                                          
120404415    SIG+HTH_Mga+WYL                     -                       331   bacteria>actinobacteria                        Mycobacterium vanbaalenii PYR-1                                       transcriptional regulator-like protein [Mycobacterium vanbaalenii PYR-1].                                        
108799440    SIG+HTH_Mga+WYL                     -                       325   bacteria>actinobacteria                        Mycobacterium sp. MCS                                                 transcriptional regulator-like protein [Mycobacterium sp. MCS].                                                  
546375021    HTH_Mga+WYL                         -                       298   bacteria>bacteroidetes                         Prevotella sp. CAG:1058                                               putative uncharacterized protein [Prevotella sp. CAG:1058].                                                      
494007589    HTH_Mga+WYL                         -                       300   bacteria>bacteroidetes                         Prevotella marshii                                                    transcriptional regulator [Prevotella marshii].                                                                  
145223679    SIG+HTH_Mga+WYL                     -                       328   bacteria>actinobacteria                        Mycobacterium gilvum PYR-GCK                                          transcriptional regulator-like protein [Mycobacterium gilvum PYR-GCK].                                           
490020914    SIG+WYL                             -                       327   bacteria>actinobacteria                        Mycobacterium thermoresistibile                                       protein pafC [Mycobacterium thermoresistibile].                                                                  
516865275    HTH_Mga+WYL                         -                       316   bacteria>proteobacteria>epsilonproteobacteria  Campylobacter curvus                                                  hypothetical protein [Campylobacter curvus].                                                                     
490031045    HTH_Mga+WYL                         -                       331   bacteria>actinobacteria                        Mycobacterium vaccae                                                  protein pafC [Mycobacterium vaccae].                                                                             
392416898    SIG+HTH_Mga+WYL                     Mycch_3073              328   bacteria>actinobacteria                        Mycobacterium chubuense NBB4                                          putative transcriptional regulator [Mycobacterium chubuense NBB4].                                               
491286364    HTH_Mga+WYL                         -                       323   bacteria>actinobacteria                        Mycobacterium rhodesiae                                               protein pafC [Mycobacterium rhodesiae].                                                                          
87198376     HTH_IclR+WYL                        -                       325   bacteria>proteobacteria>alphaproteobacteria    Novosphingobium aromaticivorans DSM 12444                             hypothetical protein Saro_0351 [Novosphingobium aromaticivorans DSM 12444].                                      
497012720    HTH_IclR+WYL                        -                       301   bacteria>bacteroidetes                         Prevotella sp. oral taxon 473                                         hypothetical protein [Prevotella sp. oral taxon 473].                                                            
46255269     HTH_IclR+WYL                        TT_P0198                385   bacteria>deinococci                            Thermus thermophilus HB27                                             hypothetical protein TT_P0198 [Thermus thermophilus HB27].                                                       
406884579    HTH_IclR+WYL                        ACD_77C00204G0004       312   bacteria                                       uncultured bacterium                                                  putative transcriptional regulator [uncultured bacterium].                                                       
550934156    HTH_IclR+WYL                        -                       342   bacteria>proteobacteria>alphaproteobacteria    Sphingobium sp. YL23                                                  hypothetical protein [Sphingobium sp. YL23].                                                                     
527034267    HTH_IclR+WYL                        -                       337   bacteria>proteobacteria>deltaproteobacteria    Desulfovibrio sp. X2                                                  putative WYL domain containing protein [Desulfovibrio sp. X2].                                                   
55978409     HTH_IclR+WYL                        TTHB226                 397   bacteria>deinococci                            Thermus thermophilus HB8                                              hypothetical protein TTHB226 [Thermus thermophilus HB8].                                                         
386361520    HTH_IclR+WYL                        TtJL18_2133             327   bacteria>deinococci                            Thermus thermophilus JL-18                                            putative transcriptional regulator [Thermus thermophilus JL-18].                                                 
523701153    HTH_IclR+WYL                        -                       342   bacteria>proteobacteria>alphaproteobacteria    Sphingobium chinhatense                                               hypothetical protein [Sphingobium chinhatense].                                                                  
515749534    HTH_IclR+WYL                        -                       340   bacteria>proteobacteria>alphaproteobacteria    Sphingobium xenophagum                                                hypothetical protein [Sphingobium xenophagum].                                                                   
518834052    HTH_IclR+WYL                        -                       227   bacteria>bacteroidetes                         Rudanella lutea                                                       hypothetical protein [Rudanella lutea].                                                                          
374316220    HTH_IclR+WYL                        -                       322   bacteria>spirochaetes                          Sphaerochaeta pleomorpha str. Grapes                                  putative transcriptional regulator [Sphaerochaeta pleomorpha str. Grapes].                                       
498372404    SIG+WYL                             -                       368   bacteria>proteobacteria>alphaproteobacteria    Methylobacterium mesophilicum                                         transcriptional regulator [Methylobacterium mesophilicum].                                                       
522100269    HTH_IclR+WYL                        -                       329   bacteria>spirochaetes                          Spirochaeta bajacaliforniensis                                        DeoR family transcriptional regulator [Spirochaeta bajacaliforniensis].                                          
302337133    HTH_IclR+WYL                        Spirs_0600              329   bacteria>spirochaetes                          Spirochaeta smaragdinae DSM 11293                                     regulatory protein, DeoR [Spirochaeta smaragdinae DSM 11293].                                                    
494176913    SIG+HTH_DeoR+WYL                    -                       361   bacteria>proteobacteria>gammaproteobacteria    Enhydrobacter aerosaccus                                              transcriptional regulator [Enhydrobacter aerosaccus].                                                            
518348314    SIG+HTH_DeoR+WYL                    -                       356   bacteria>proteobacteria>gammaproteobacteria    Moraxella boevrei                                                     hypothetical protein [Moraxella boevrei].                                                                        
449307154    HTH_DeoR+WYL                        -                       232   bacteria>proteobacteria>gammaproteobacteria    Cronobacter sakazakii SP291                                           regulatory protein DeoR [Cronobacter sakazakii SP291].                                                           
491525410    HTH_DeoR+WYL                        -                       290   bacteria>proteobacteria>gammaproteobacteria    Vibrio alginolyticus                                                  transcriptional regulator [Vibrio alginolyticus].                                                                
494939108    HTH_DeoR+WYL                        -                       232   bacteria>proteobacteria>gammaproteobacteria    Cronobacter condimenti                                                predicted DNA-binding transcriptional regulator [Cronobacter condimenti].                                        
496908094    HTH_DeoR+WYL                        -                       340   bacteria>actinobacteria                        Actinomyces sp. oral taxon 175                                        protein PafC [Actinomyces sp. oral taxon 175].                                                                   
549959547    HTH_DeoR+WYL                        -                       290   bacteria>proteobacteria>gammaproteobacteria    Vibrio cyclitrophicus                                                 putative transcriptional regulator [Vibrio cyclitrophicus].                                                      
495686036    SIG+HTH_DeoR+WYL                    -                       340   bacteria>firmicutes                            Desulfotomaculum hydrothermale                                        Transcriptional regulator-like protein [Desulfotomaculum hydrothermale].                                         
556474499    HTH_DeoR+WYL                        -                       233   bacteria>proteobacteria>gammaproteobacteria    Enterobacter sp. MGH 34                                               hypothetical protein [Enterobacter sp. MGH 34].                                                                  
489038398    HTH_DeoR+WYL                        -                       288   bacteria>proteobacteria>epsilonproteobacteria  Campylobacter showae                                                  transcriptional regulator [Campylobacter showae].                                                                
336247815    HTH_DeoR+WYL                        -                       229   bacteria>proteobacteria>gammaproteobacteria    Enterobacter aerogenes KCTC 2190                                      hypothetical protein EAE_06610 [Enterobacter aerogenes KCTC 2190].                                               
520909739    HTH_DeoR+WYL                        -                       293   bacteria>proteobacteria>gammaproteobacteria    Vibrio fluvialis                                                      putative transcriptional regulator [Vibrio fluvialis].                                                           
518180316    HTH_DeoR+WYL                        -                       293   bacteria>proteobacteria>gammaproteobacteria    Vibrio splendidus                                                     transcriptional regulator [Vibrio splendidus].                                                                   
446037733    HTH_DeoR+WYL                        -                       229   bacteria>proteobacteria>gammaproteobacteria    Escherichia coli                                                      transcriptional regulator [Escherichia coli].                                                                    
383789640    SIG+HTH_DeoR+WYL                    -                       340   bacteria>spirochaetes                          Spirochaeta africana DSM 8902                                         putative transcriptional regulator [Spirochaeta africana DSM 8902].                                              
333922874    SIG+HTH_DeoR+WYL                    -                       340   bacteria>firmicutes                            Desulfotomaculum carboxydivorans CO-1-SRB                             transcriptional regulator-like protein [Desulfotomaculum carboxydivorans CO-1-SRB].                              
271501408    HTH_DeoR+WYL                        -                       228   bacteria>proteobacteria>gammaproteobacteria    Dickeya dadantii Ech586                                               regulatory protein DeoR [Dickeya dadantii Ech586].                                                               
515675198    HTH_DeoR+WYL                        -                       293   bacteria>proteobacteria>gammaproteobacteria    Vibrio tasmaniensis                                                   transcriptional regulator [Vibrio tasmaniensis].                                                                 
515651781    HTH_DeoR+WYL                        -                       293   bacteria>proteobacteria>gammaproteobacteria    Vibrio splendidus                                                     transcriptional regulator [Vibrio splendidus].                                                                   
515168966    HTH_DeoR+WYL                        -                       293   bacteria>proteobacteria>gammaproteobacteria    Vibrio cyclitrophicus                                                 transcriptional regulator [Vibrio cyclitrophicus].                                                               
498120828    HTH_DeoR+WYL                        -                       293   bacteria>proteobacteria>gammaproteobacteria    Vibrio cyclitrophicus                                                 transcriptional regulator [Vibrio cyclitrophicus].                                                               
492635308    HTH_DeoR+WYL                        -                       293   bacteria>proteobacteria>gammaproteobacteria    Aeromonas molluscorum                                                 transcriptional regulator [Aeromonas molluscorum].                                                               
375129894    HTH_DeoR+WYL                        -                       293   bacteria>proteobacteria>gammaproteobacteria    Vibrio furnissii NCTC 11218                                           transcriptional regulator [Vibrio furnissii NCTC 11218].                                                         
490447630    SIG+WYL                             -                       288   bacteria>proteobacteria>epsilonproteobacteria  Campylobacter rectus                                                  transcriptional regulator [Campylobacter rectus].                                                                
544653857    HTH_DeoR+WYL                        -                       288   bacteria>proteobacteria>epsilonproteobacteria  Campylobacter concisus                                                Putative transcriptional regulator [Campylobacter concisus].                                                     
492680686    SIG+HTH_DeoR+WYL                    -                       314   bacteria>firmicutes                            Faecalibacterium prausnitzii                                          transcriptional regulator [Faecalibacterium prausnitzii].                                                        
548255763    HTH_DeoR+WYL                        -                       331   bacteria>proteobacteria>betaproteobacteria     Sutterella sp. CAG:521                                                putative uncharacterized protein [Sutterella sp. CAG:521].                                                       
488867308    HTH_DeoR+WYL                        -                       286   bacteria>proteobacteria>epsilonproteobacteria  Campylobacter coli                                                    transcriptional regulator [Campylobacter coli].                                                                  
518214429    HTH_DeoR+WYL                        -                       296   bacteria>proteobacteria>gammaproteobacteria    Acinetobacter venetianus                                              hypothetical protein [Acinetobacter venetianus].                                                                 
488869198    HTH_DeoR+WYL                        -                       286   bacteria>proteobacteria>epsilonproteobacteria  Campylobacter coli                                                    transcriptional regulator [Campylobacter coli].                                                                  
491726339    SIG+HTH_DeoR+WYL                    -                       296   bacteria>proteobacteria>gammaproteobacteria    Aggregatibacter actinomycetemcomitans                                 transcriptional regulator [Aggregatibacter actinomycetemcomitans].                                               
491703330    SIG+HTH_DeoR+WYL                    -                       296   bacteria>proteobacteria>gammaproteobacteria    Aggregatibacter actinomycetemcomitans                                 transcriptional regulator [Aggregatibacter actinomycetemcomitans].                                               
490873343    HTH_DeoR+WYL                        -                       296   bacteria>proteobacteria>gammaproteobacteria    Vibrio splendidus                                                     transcriptional regulator [Vibrio splendidus].                                                                   
490381891    SIG+WYL                             -                       225   bacteria>proteobacteria>gammaproteobacteria    Providencia rettgeri                                                  hypothetical protein [Providencia rettgeri].                                                                     
489766451    HTH_DeoR+WYL                        -                       296   bacteria>proteobacteria>gammaproteobacteria    Moraxella catarrhalis                                                 DeoR family transcripitonal regulator [Moraxella catarrhalis].                                                   
489763044    HTH_DeoR+WYL                        -                       296   bacteria>proteobacteria>gammaproteobacteria    Moraxella catarrhalis                                                 DeoR family transcripitonal regulator [Moraxella catarrhalis].                                                   
488871230    HTH_DeoR+WYL                        -                       286   bacteria>proteobacteria>epsilonproteobacteria  Campylobacter coli                                                    transcriptional regulator [Campylobacter coli].                                                                  
296112475    HTH_DeoR+WYL                        MCR_0248                296   bacteria>proteobacteria>gammaproteobacteria    Moraxella catarrhalis RH4                                             DeoR-like transcriptional regulator [Moraxella catarrhalis RH4].                                                 
491745736    SIG+HTH_DeoR+WYL                    -                       297   bacteria>proteobacteria>gammaproteobacteria    Aggregatibacter actinomycetemcomitans                                 transcriptional regulator [Aggregatibacter actinomycetemcomitans].                                               
491299452    HTH_DeoR+WYL                        -                       297   bacteria>proteobacteria>gammaproteobacteria    Acinetobacter sp. NIPH 284                                            hypothetical protein [Acinetobacter sp. NIPH 284].                                                               
488874298    HTH_DeoR+WYL                        -                       286   bacteria>proteobacteria>epsilonproteobacteria  Campylobacter coli                                                    transcriptional regulator [Campylobacter coli].                                                                  
491853340    HTH_DeoR+WYL                        -                       298   bacteria>proteobacteria>gammaproteobacteria    Haemophilus haemolyticus                                              transcriptional regulator [Haemophilus haemolyticus].                                                            
491359309    HTH_DeoR+WYL                        -                       298   bacteria>proteobacteria>gammaproteobacteria    Acinetobacter sp. ANC 3862                                            hypothetical protein [Acinetobacter sp. ANC 3862].                                                               
491043523    SIG+WYL                             -                       225   bacteria>proteobacteria>gammaproteobacteria    Providencia rettgeri                                                  hypothetical protein [Providencia rettgeri].                                                                     
491046368    HTH_DeoR+WYL                        -                       224   bacteria>proteobacteria>gammaproteobacteria    Providencia rettgeri                                                  regulatory protein DeoR [Providencia rettgeri].                                                                  
258516141    HTH_DeoR+WYL                        -                       433   bacteria>firmicutes                            Desulfotomaculum acetoxidans DSM 771                                  hypothetical protein Dtox_2986 [Desulfotomaculum acetoxidans DSM 771].                                           
257093730    HTH_DeoR+WYL                        -                       326   bacteria>proteobacteria>betaproteobacteria     Candidatus Accumulibacter phosphatis clade IIA str. UW-1              Helix-turn-helix type 11 domain-containing protein [Candidatus Accumulibacter phosphatis clade IIA str. UW-1].   
496405133    HTH_DeoR+WYL                        -                       299   bacteria>proteobacteria>gammaproteobacteria    Brenneria sp. EniD312                                                 DeoR family transcriptional regulator [Brenneria sp. EniD312].                                                   
488895784    HTH_DeoR+WYL                        -                       286   bacteria>proteobacteria>epsilonproteobacteria  Campylobacter coli                                                    transcriptional regulator [Campylobacter coli].                                                                  
488897353    HTH_DeoR+WYL                        -                       286   bacteria>proteobacteria>epsilonproteobacteria  Campylobacter coli                                                    transcriptional regulator [Campylobacter coli].                                                                  
491357876    HTH_DeoR+WYL                        -                       299   bacteria>proteobacteria>gammaproteobacteria    Acinetobacter sp. ANC 3862                                            hypothetical protein [Acinetobacter sp. ANC 3862].                                                               
134300083    HTH_DeoR+WYL                        -                       350   bacteria>firmicutes                            Desulfotomaculum reducens MI-1                                        transcriptional regulator-like protein [Desulfotomaculum reducens MI-1].                                         
473830675    SIG+HTH_DeoR+WYL                    -                       299   bacteria>proteobacteria>gammaproteobacteria    Thalassolituus oleivorans MIL-1                                       hypothetical protein TOL_3332 [Thalassolituus oleivorans MIL-1].                                                 
488901913    HTH_DeoR+WYL                        -                       286   bacteria>proteobacteria>epsilonproteobacteria  Campylobacter coli                                                    transcriptional regulator [Campylobacter coli].                                                                  
488917660    HTH_DeoR+WYL                        -                       286   bacteria>proteobacteria>epsilonproteobacteria  Campylobacter coli                                                    transcriptional regulator [Campylobacter coli].                                                                  
510918488    HTH_DeoR+WYL                        -                       233   bacteria>proteobacteria>gammaproteobacteria    Escherichia coli                                                      phage transcriptional regulator [Escherichia coli].                                                              
545299409    HTH_DeoR+WYL                        -                       300   bacteria>proteobacteria>gammaproteobacteria    Escherichia coli                                                      hypothetical protein [Escherichia coli].                                                                         
545248655    HTH_DeoR+WYL                        -                       300   bacteria>proteobacteria>gammaproteobacteria    Escherichia coli                                                      hypothetical protein [Escherichia coli].                                                                         
498115795    HTH_DeoR+WYL                        -                       300   bacteria>proteobacteria>gammaproteobacteria    Vibrio cyclitrophicus                                                 transcriptional regulator, partial [Vibrio cyclitrophicus].                                                      
495120779    HTH_DeoR+WYL                        -                       300   bacteria>proteobacteria>gammaproteobacteria    Cronobacter sakazakii                                                 COG2378: Predicted transcriptional regulator [Cronobacter sakazakii].                                            
556578136    HTH_DeoR+WYL                        N149_0171               286   bacteria>proteobacteria>epsilonproteobacteria  Campylobacter coli 15-537360                                          Putative transcriptional regulator [Campylobacter coli 15-537360].                                               
334337039    HTH_DeoR+WYL                        -                       341   bacteria>actinobacteria                        Isoptericola variabilis 225                                           transcriptional regulator protein-like protein [Isoptericola variabilis 225].                                    
490084049    HTH_DeoR+WYL                        -                       300   bacteria>proteobacteria>gammaproteobacteria    Escherichia coli                                                      deoR-like helix-turn-helix domain protein [Escherichia coli].                                                    
487662850    HTH_DeoR+WYL                        -                       300   bacteria>proteobacteria>gammaproteobacteria    Escherichia coli                                                      deoR-like helix-turn-helix domain protein [Escherichia coli].                                                    
487611717    HTH_DeoR+WYL                        -                       300   bacteria>proteobacteria>gammaproteobacteria    Escherichia coli                                                      deoR-like helix-turn-helix domain protein [Escherichia coli].                                                    
487575471    HTH_DeoR+WYL                        -                       300   bacteria>proteobacteria>gammaproteobacteria    Escherichia coli                                                      deoR-like helix-turn-helix domain protein [Escherichia coli].                                                    
487417941    HTH_DeoR+WYL                        -                       300   bacteria>proteobacteria>gammaproteobacteria    Escherichia coli                                                      deoR-like helix-turn-helix domain protein [Escherichia coli].                                                    
446437964    HTH_DeoR+WYL                        -                       300   bacteria>proteobacteria>gammaproteobacteria    Escherichia coli                                                      transcriptional regulator [Escherichia coli].                                                                    
446437962    HTH_DeoR+WYL                        -                       300   bacteria>proteobacteria>gammaproteobacteria    Escherichia coli                                                      transcriptional regulator [Escherichia coli].                                                                    
387612415    HTH_DeoR+WYL                        -                       300   bacteria>proteobacteria>gammaproteobacteria    Escherichia coli ETEC H10407                                          putative transcriptional regulator, HTH [Escherichia coli ETEC H10407].                                          
559777967    HTH_DeoR+WYL                        -                       286   bacteria>proteobacteria>gammaproteobacteria    Vibrio parahaemolyticus                                               transcriptional regulator [Vibrio parahaemolyticus].                                                             
565622479    HTH_DeoR+WYL                        -                       286   bacteria>proteobacteria>epsilonproteobacteria  Campylobacter coli                                                    transcriptional regulator [Campylobacter coli].                                                                  
567325013    SIG+HTH_DeoR+WYL                    D029_4516               301   bacteria>proteobacteria>gammaproteobacteria    Vibrio parahaemolyticus 970107                                        deoR-like helix-turn-helix domain protein [Vibrio parahaemolyticus 970107].                                      
518502834    SIG+HTH_DeoR+WYL                    -                       363   bacteria>proteobacteria>gammaproteobacteria    Psychrobacter lutiphocae                                              hypothetical protein [Psychrobacter lutiphocae].                                                                 
490411708    HTH_DeoR+WYL                        -                       223   bacteria>proteobacteria>epsilonproteobacteria  Campylobacter coli                                                    transcriptional regulator [Campylobacter coli].                                                                  
515162450    HTH_DeoR+WYL                        -                       285   bacteria>proteobacteria>gammaproteobacteria    Vibrio cyclitrophicus                                                 transcriptional regulator [Vibrio cyclitrophicus].                                                               
515167730    HTH_DeoR+WYL                        -                       285   bacteria>proteobacteria>gammaproteobacteria    Vibrio cyclitrophicus                                                 transcriptional regulator [Vibrio cyclitrophicus].                                                               
519041149    HTH_DeoR+WYL                        -                       284   bacteria>proteobacteria>gammaproteobacteria    Vibrio owensii                                                        hypothetical protein [Vibrio owensii].                                                                           
516809497    HTH_DeoR+WYL                        -                       322   bacteria>deinococci                            Thermus igniterrae                                                    DeoR family transcriptional regulator [Thermus igniterrae].                                                      
491627357    SIG+HTH_DeoR+WYL                    -                       301   bacteria>proteobacteria>gammaproteobacteria    Vibrio parahaemolyticus                                               transcriptional regulator [Vibrio parahaemolyticus].                                                             
551314305    HTH_DeoR+WYL                        -                       342   bacteria>synergistetes                         Synergistetes bacterium JGI 0000079-D21                               hypothetical protein [Synergistetes bacterium JGI 0000079-D21].                                                  
148654817    HTH_DeoR+WYL                        -                       332   bacteria>chloroflexi                           Roseiflexus sp. RS-1                                                  regulatory protein DeoR [Roseiflexus sp. RS-1].                                                                  
545258183    HTH_DeoR+WYL                        -                       233   bacteria>proteobacteria>gammaproteobacteria    Escherichia coli                                                      phage transcriptional regulator [Escherichia coli].                                                              
517543416    HTH_DeoR+WYL                        -                       264   bacteria>proteobacteria>epsilonproteobacteria  Campylobacter ureolyticus                                             hypothetical protein [Campylobacter ureolyticus].                                                                
345298017    HTH_DeoR+WYL                        -                       302   bacteria>proteobacteria>gammaproteobacteria    Enterobacter asburiae LF7a                                            regulatory protein DeoR [Enterobacter asburiae LF7a].                                                            
138894909    HTH_DeoR+WYL                        -                       324   bacteria>firmicutes                            Geobacillus thermodenitrificans NG80-2                                hypothetical protein GTNG_1247 [Geobacillus thermodenitrificans NG80-2].                                         
559190175    HTH_DeoR+WYL                        -                       303   bacteria>proteobacteria>gammaproteobacteria    Escherichia coli                                                      helix-turn-helix, type 11 domain-containing protein [Escherichia coli].                                          
526460513    HTH_DeoR+WYL                        A7H1H_1158              303   bacteria>proteobacteria>epsilonproteobacteria  Arcobacter butzleri 7h1h                                              conserved hypothetical protein (WYL domain) [Arcobacter butzleri 7h1h].                                          
559184706    HTH_DeoR+WYL                        -                       263   bacteria>proteobacteria>gammaproteobacteria    Escherichia coli                                                      putative DNA-binding transcriptional regulator [Escherichia coli].                                               
496061289    HTH_DeoR+WYL                        -                       303   bacteria>proteobacteria>gammaproteobacteria    Citrobacter sp. 30_2                                                  transcriptional regulator [Citrobacter sp. 30_2].                                                                
545334427    SIG+HTH_DeoR+WYL                    -                       337   bacteria>actinobacteria                        Actinomyces johnsonii                                                 hypothetical protein [Actinomyces johnsonii].                                                                    
570735374    SIG+HTH_DeoR+WYL                    DESME_04530             400   bacteria>firmicutes                            Desulfitobacterium metallireducens DSM 15288                          transcriptional regulator [Desulfitobacterium metallireducens DSM 15288].                                        
488371662    HTH_DeoR+WYL                        -                       303   bacteria>proteobacteria>gammaproteobacteria    Shimwellia blattae                                                    putative transcriptional regulator [Shimwellia blattae].                                                         
146310176    SIG+HTH_DeoR+WYL                    -                       303   bacteria>proteobacteria>gammaproteobacteria    Enterobacter sp. 638                                                  regulatory protein, DeoR [Enterobacter sp. 638].                                                                 
496885616    SIG+WYL                             -                       338   bacteria>actinobacteria                        Actinomyces sp. oral taxon 171                                        protein PafC [Actinomyces sp. oral taxon 171].                                                                   
490701415    HTH_DeoR+WYL                        -                       338   bacteria>actinobacteria                        Actinomyces viscosus                                                  protein PafC [Actinomyces viscosus].                                                                             
387889171    HTH_DeoR+WYL                        -                       313   bacteria>proteobacteria>gammaproteobacteria    Shimwellia blattae DSM 4481 = NBRC 105725                             transcriptional regulator [Shimwellia blattae DSM 4481 = NBRC 105725].                                           
545337307    SIG+HTH_DeoR+WYL                    -                       339   bacteria>actinobacteria                        Actinomyces johnsonii                                                 hypothetical protein [Actinomyces johnsonii].                                                                    
550990991    HTH_DeoR+WYL                        Cenrod_1411             305   bacteria>proteobacteria>betaproteobacteria     Candidatus Symbiobacter mobilis CR                                    transcriptional regulator [Candidatus Symbiobacter mobilis CR].                                                  
544653937    HTH_DeoR+WYL                        -                       305   bacteria>proteobacteria>epsilonproteobacteria  Campylobacter concisus                                                putative transcription regulator [Campylobacter concisus].                                                       
496524683    SIG+HTH_DeoR+WYL                    -                       339   bacteria>actinobacteria                        Actinomyces sp. oral taxon 849                                        protein PafC [Actinomyces sp. oral taxon 849].                                                                   
495518536    HTH_DeoR+WYL                        -                       305   bacteria>proteobacteria>epsilonproteobacteria  Sulfurovum sp. AR                                                     transcriptional regulator [Sulfurovum sp. AR].                                                                   
336236119    HTH_DeoR+WYL                        -                       323   bacteria>firmicutes                            Geobacillus thermoglucosidasius C56-YS93                              hypothetical protein Geoth_2766 [Geobacillus thermoglucosidasius C56-YS93].                                      
488369262    SIG+HTH_DeoR+WYL                    -                       306   bacteria>proteobacteria>gammaproteobacteria    Escherichia hermannii                                                 hypothetical protein [Escherichia hermannii].                                                                    
489879374    HTH_DeoR+WYL                        -                       339   bacteria>actinobacteria                        Actinomyces naeslundii                                                protein PafC [Actinomyces naeslundii].                                                                           
485706342    HTH_DeoR+WYL                        -                       199   bacteria>proteobacteria>gammaproteobacteria    Escherichia coli                                                      deoR-like helix-turn-helix domain protein [Escherichia coli].                                                    
268679552    SIG+HTH_DeoR+WYL                    -                       307   bacteria>proteobacteria>epsilonproteobacteria  Sulfurospirillum deleyianum DSM 6946                                  transcriptional regulator [Sulfurospirillum deleyianum DSM 6946].                                                
152993877    HTH_DeoR+WYL                        SUN_2302                307   bacteria>proteobacteria>epsilonproteobacteria  Sulfurovum sp. NBC37-1                                                transcriptional regulator [Sulfurovum sp. NBC37-1].                                                              
556457910    HTH_DeoR+WYL                        -                       308   bacteria>proteobacteria>gammaproteobacteria    Enterobacter cloacae                                                  hypothetical protein [Enterobacter cloacae].                                                                     
556309386    HTH_DeoR+WYL                        -                       308   bacteria>proteobacteria>gammaproteobacteria    Enterobacter cloacae                                                  hypothetical protein [Enterobacter cloacae].                                                                     
510926169    HTH_DeoR+WYL                        -                       233   bacteria>proteobacteria>gammaproteobacteria    Escherichia coli                                                      phage transcriptional regulator [Escherichia coli].                                                              
545237818    HTH_DeoR+WYL                        -                       308   bacteria>proteobacteria>gammaproteobacteria    Escherichia coli                                                      hypothetical protein [Escherichia coli].                                                                         
410691047    SIG+HTH_11+WYL                      D726_p184               233   bacteria>proteobacteria>gammaproteobacteria    Citrobacter freundii                                                  YfjR [Citrobacter freundii].                                                                                     
515832335    HTH_DeoR+WYL                        -                       308   bacteria>firmicutes                            Lactobacillus rossiae                                                 hypothetical protein [Lactobacillus rossiae].                                                                    
486198320    HTH_DeoR+WYL                        -                       233   bacteria>proteobacteria>gammaproteobacteria    Escherichia coli                                                      phage transcriptional regulator [Escherichia coli].                                                              
491722833    SIG+HTH_DeoR+WYL                    -                       184   bacteria>proteobacteria>gammaproteobacteria    Aggregatibacter actinomycetemcomitans                                 transcriptional regulator-like protein [Aggregatibacter actinomycetemcomitans].                                  
543961975    HTH_DeoR+WYL                        -                       323   bacteria>proteobacteria>betaproteobacteria     Sulfuricella denitrificans skB26                                      helix-turn-helix type 11 domain protein [Sulfuricella denitrificans skB26].                                      
498462003    HTH_DeoR+WYL                        -                       309   bacteria>firmicutes                            Enterococcus phoeniculicola                                           hypothetical protein [Enterococcus phoeniculicola].                                                              
313669523    HTH_DeoR+WYL                        Sulku_2746              309   bacteria>proteobacteria>epsilonproteobacteria  Sulfuricurvum kujiense DSM 16994                                      transcriptional regulator [Sulfuricurvum kujiense DSM 16994].                                                    
516332854    HTH_DeoR+WYL                        -                       310   bacteria>firmicutes                            Staphylococcus xylosus                                                hypothetical protein [Staphylococcus xylosus].                                                                   
491516742    HTH_DeoR+WYL                        -                       310   bacteria>proteobacteria>gammaproteobacteria    Methylomicrobium album                                                DNA-binding protein [Methylomicrobium album].                                                                    
486198988    HTH_DeoR+WYL                        -                       233   bacteria>proteobacteria>gammaproteobacteria    Escherichia coli                                                      phage transcriptional regulator [Escherichia coli].                                                              
291279282    HTH_DeoR+WYL                        DEFDS_0885              310   bacteria>deferribacteres                       Deferribacter desulfuricans SSM1                                      hypothetical protein DEFDS_0885 [Deferribacter desulfuricans SSM1].                                              
545349905    SIG+WYL                             -                       311   bacteria>actinobacteria                        Actinomyces sp. oral taxon 172                                        hypothetical protein [Actinomyces sp. oral taxon 172].                                                           
545089708    HTH_DeoR+WYL                        -                       311   bacteria>firmicutes                            Staphylococcus sp. EGD-HP3                                            transcriptional regulator [Staphylococcus sp. EGD-HP3].                                                          
336117409    SIG+WYL                             -                       322   bacteria>actinobacteria                        Microlunatus phosphovorus NM-1                                        proteasome accessory factor C [Microlunatus phosphovorus NM-1].                                                  
497333976    SIG+WYL                             -                       311   bacteria>actinobacteria                        Actinomyces sp. ICM47                                                 hypothetical protein [Actinomyces sp. ICM47].                                                                    
496346852    HTH_DeoR+WYL                        -                       311   bacteria>actinobacteria                        Atopobium sp. ICM58                                                   hypothetical protein [Atopobium sp. ICM58].                                                                      
486319587    HTH_DeoR+WYL                        -                       233   bacteria>proteobacteria>gammaproteobacteria    Enterobacteriaceae                                                    MULTISPECIES: phage transcriptional regulator [Enterobacteriaceae].                                              
488440243    HTH_DeoR+WYL                        -                       311   bacteria>firmicutes                            Staphylococcus arlettae                                               transcriptional regulator [Staphylococcus arlettae].                                                             
339490868    HTH_DeoR+WYL                        LGMK_03460              311   bacteria>firmicutes                            Leuconostoc sp. C2                                                    hypothetical protein LGMK_03460 [Leuconostoc sp. C2].                                                            
493865920    HTH_DeoR+WYL                        -                       233   bacteria>proteobacteria>gammaproteobacteria    Enterobacteriaceae                                                    MULTISPECIES: transcriptional regulator [Enterobacteriaceae].                                                    
567925993    HTH_DeoR+WYL                        -                       312   bacteria>firmicutes                            Bacillus vireti                                                       hypothetical protein [Bacillus vireti].                                                                          
507034926    SIG+HTH_DeoR+WYL                    -                       312   bacteria>firmicutes                            Bacillus cereus                                                       hypothetical protein [Bacillus cereus].                                                                          
498459182    SIG+HTH_DeoR+WYL                    -                       312   bacteria>firmicutes                            Enterococcus moraviensis                                              hypothetical protein [Enterococcus moraviensis].                                                                 
489752273    HTH_DeoR+WYL                        -                       296   bacteria>proteobacteria>gammaproteobacteria    Moraxella catarrhalis                                                 DeoR family transcripitonal regulator [Moraxella catarrhalis].                                                   
488073466    SIG+HTH_DeoR+WYL                    -                       312   bacteria>firmicutes                            Bacillus cereus                                                       hypothetical protein [Bacillus cereus].                                                                          
488052607    SIG+HTH_DeoR+WYL                    -                       312   bacteria>firmicutes                            Bacillus cereus                                                       hypothetical protein [Bacillus cereus].                                                                          
488041468    SIG+HTH_DeoR+WYL                    -                       312   bacteria>firmicutes                            Bacillus cereus                                                       hypothetical protein [Bacillus cereus].                                                                          
446677732    SIG+HTH_DeoR+WYL                    -                       312   bacteria>firmicutes                            Bacillus cereus                                                       hypothetical protein [Bacillus cereus].                                                                          
446677731    SIG+HTH_DeoR+WYL                    -                       312   bacteria>firmicutes                            Bacillus cereus                                                       hypothetical protein [Bacillus cereus].                                                                          
446677730    SIG+HTH_DeoR+WYL                    -                       312   bacteria>firmicutes                            Bacillus cereus                                                       hypothetical protein [Bacillus cereus].                                                                          
446677729    HTH_DeoR+WYL                        -                       312   bacteria>firmicutes                            Bacillus cereus                                                       hypothetical protein [Bacillus cereus].                                                                          
446677728    HTH_DeoR+WYL                        -                       312   bacteria>firmicutes                            Bacillus cereus                                                       hypothetical protein [Bacillus cereus].                                                                          
345301808    SIG+WYL                             Rhom172_2833            329   bacteria>bacteroidetes                         Rhodothermus marinus SG0.5JP17-172                                    transcriptional regulator protein-like protein [Rhodothermus marinus SG0.5JP17-172].                             
402571685    HTH_Crp_2+WYL                       Desmer_1137             388   bacteria>firmicutes                            Desulfosporosinus meridiei DSM 13257                                  transcriptional regulator [Desulfosporosinus meridiei DSM 13257].                                                
551068928    HTH_7+WYL                           -                       324   bacteria>deinococci                            Thermus islandicus                                                    transcriptional regulator [Thermus islandicus].                                                                  
496398398    HTH_5+WYL                           -                       354   bacteria>spirochaetes                          Treponema sp. JC4                                                     hypothetical protein [Treponema sp. JC4].                                                                        
547793854    HTH_36+WYL                          -                       348   bacteria>firmicutes                            Eubacterium sp. CAG:248                                               putative uncharacterized protein [Eubacterium sp. CAG:248].                                                      
546737735    SIG+HTH_29+WYL                      -                       336   bacteria>proteobacteria>gammaproteobacteria    Succinatimonas sp. CAG:777                                            putative uncharacterized protein [Succinatimonas sp. CAG:777].                                                   
493325465    HTH_29+WYL                          -                       301   bacteria>bacteroidetes                         Prevotella bryantii                                                   transcriptional regulator [Prevotella bryantii].                                                                 
110801443    HTH_29+WYL                          -                       317   bacteria>firmicutes                            Clostridium perfringens SM101                                         hypothetical protein CPR_0913 [Clostridium perfringens SM101].                                                   
545309442    HTH_28+WYL                          -                       295   bacteria>bacteroidetes                         Prevotella baroniae                                                   WYL domain protein [Prevotella baroniae].                                                                        
134295443    HTH_24+WYL                          -                       353   bacteria>proteobacteria>betaproteobacteria     Burkholderia vietnamiensis G4                                         putative transcriptional regulator [Burkholderia vietnamiensis G4].                                              
134291627    HTH_24+WYL                          Bcep1808_6237           353   bacteria>proteobacteria>betaproteobacteria     Burkholderia vietnamiensis G4                                         transcriptional regulator [Burkholderia vietnamiensis G4].                                                       
387901958    HTH_24+WYL                          MYA_1200                353   bacteria>proteobacteria>betaproteobacteria     Burkholderia sp. KJ006                                                transcriptional regulator [Burkholderia sp. KJ006].                                                              
386346100    HTH_24+WYL                          -                       331   bacteria>spirochaetes                          Spirochaeta thermophila DSM 6578                                      hypothetical protein [Spirochaeta thermophila DSM 6578].                                                         
268318417    HTH_24+WYL                          Rmar_2885               329   bacteria>bacteroidetes                         Rhodothermus marinus DSM 4252                                         transcriptional regulator protein-like protein [Rhodothermus marinus DSM 4252].                                  
383765843    HTH_24+WYL                          -                       335   bacteria>planctomycetes                        Phycisphaera mikurensis NBRC 102666                                   putative transcriptional regulator [Phycisphaera mikurensis NBRC 102666].                                        
433651125    HTH_20+WYL                          Prede_0075              313   bacteria>bacteroidetes                         Prevotella dentalis DSM 3688                                          putative transcriptional regulator [Prevotella dentalis DSM 3688].                                               
546822360    HTH_20+WYL                          -                       331   bacteria>bacteroidetes                         Prevotella sp. CAG:924                                                putative uncharacterized protein [Prevotella sp. CAG:924].                                                       
494846768    HTH_20+WYL                          -                       304   bacteria>bacteroidetes                         Prevotella multisaccharivorax                                         hypothetical protein [Prevotella multisaccharivorax].                                                            
239907837    HTH_20+WYL                          -                       331   bacteria>proteobacteria>deltaproteobacteria    Desulfovibrio magneticus RS-1                                         hypothetical protein DMR_32010 [Desulfovibrio magneticus RS-1].                                                  
114049301    SIG+WYL                             -                       331   bacteria>proteobacteria>gammaproteobacteria    Shewanella sp. MR-7                                                   hypothetical protein Shewmr7_3817 [Shewanella sp. MR-7].                                                         
113972071    SIG+WYL                             -                       331   bacteria>proteobacteria>gammaproteobacteria    Shewanella sp. MR-4                                                   hypothetical protein Shewmr4_3744 [Shewanella sp. MR-4].                                                         
555456835    SIG+WYL                             -                       334   bacteria>proteobacteria>gammaproteobacteria    Shewanella decolorationis                                             transcriptional factor [Shewanella decolorationis].                                                              
492147088    HTH_12+WYL                          -                       317   bacteria>proteobacteria>gammaproteobacteria    Pasteurella dagmatis                                                  transcriptional factor [Pasteurella dagmatis].                                                                   
117922374    SIG+WYL                             -                       331   bacteria>proteobacteria>gammaproteobacteria    Shewanella sp. ANA-3                                                  hypothetical protein Shewana3_3942 [Shewanella sp. ANA-3].                                                       
545390496    HTH_11+WYL+Zn_ribbon_2              -                       408   bacteria>firmicutes                            Clostridium sp. ATCC BAA-442                                          HTH domain protein [Clostridium sp. ATCC BAA-442].                                                               
496550726    HTH_11+WYL+Zn_ribbon_2              -                       408   bacteria>firmicutes                            Lachnospiraceae bacterium 7_1_58FAA                                   transcriptional regulator [Lachnospiraceae bacterium 7_1_58FAA].                                                 
494756456    HTH_11+WYL+Zn_ribbon_2              -                       408   bacteria>firmicutes                            Flavonifractor plautii                                                transcriptional regulator [Flavonifractor plautii].                                                              
491121539    HTH_11+WYL+WYL                      -                       375   bacteria>actinobacteria                        Streptomyces ghanaensis                                               DeoR-family transcriptional regulator [Streptomyces ghanaensis].                                                 
515243887    HTH_11+WYL+WYL                      -                       375   bacteria>actinobacteria                        Streptomyces viridosporus                                             hypothetical protein [Streptomyces viridosporus].                                                                
518183939    HTH_11+WYL+WYL                      -                       380   bacteria>actinobacteria                        Streptomyces sp. AA1529                                               hypothetical protein [Streptomyces sp. AA1529].                                                                  
336177474    HTH_11+WYL+WYL                      -                       386   bacteria>actinobacteria                        Frankia symbiont of Datisca glomerata                                 putative transcriptional regulator [Frankia symbiont of Datisca glomerata].                                      
516765954    HTH_11+WYL+TT_ORF1                  -                       421   bacteria>actinobacteria                        Streptomyces sp. FxanaC1                                              hypothetical protein [Streptomyces sp. FxanaC1].                                                                 
492391107    HTH_11+WYL+RNA_pol_A_CTD            -                       399   bacteria>firmicutes                            Brevibacillus agri                                                    transcriptional regulator [Brevibacillus agri].                                                                  
496483969    HTH_11+WYL+Herpes_LMP1              -                       509   bacteria>actinobacteria                        Streptomyces sp. e14                                                  PE-PGRS family protein [Streptomyces sp. e14].                                                                   
497159569    HTH_11+WYL+GST_N_3+GST_C            -                       460   bacteria>proteobacteria>alphaproteobacteria    Microvirga sp. WSM3557                                                transcriptional regulator [Microvirga sp. WSM3557].                                                              
517076352    HTH_11+WYL+GST_N_3+GST_C            -                       453   bacteria>proteobacteria>alphaproteobacteria    Methylosinus sp. LW4                                                  transcriptional regulator [Methylosinus sp. LW4].                                                                
83311895     HTH_11+WYL+GST_N_3+GST_C            -                       462   bacteria>proteobacteria>alphaproteobacteria    Magnetospirillum magneticum AMB-1                                     transcriptional regulator [Magnetospirillum magneticum AMB-1].                                                   
518230236    HTH_11+WYL+GST_N_2+GST_C            -                       459   bacteria>proteobacteria>alphaproteobacteria    Chelatococcus sp. GW1                                                 hypothetical protein [Chelatococcus sp. GW1].                                                                    
515487491    HTH_11+WYL+GST_N_2+GST_C            -                       456   bacteria>proteobacteria>alphaproteobacteria    Methylocystis parvus                                                  transcriptional regulator [Methylocystis parvus].                                                                
551344412    HTH_11+WYL+GST_N_2+GST_C            -                       488   bacteria>proteobacteria>gammaproteobacteria    Pseudomonas pelagia                                                   transcriptional regulator [Pseudomonas pelagia].                                                                 
498314284    HTH_11+WYL+GST_N_2+GST_C            -                       455   bacteria>proteobacteria>gammaproteobacteria    Halomonas sp. KM-1                                                    transcriptional regulator [Halomonas sp. KM-1].                                                                  
402772366    HTH_11+WYL+GST_N_2+GST_C            BN69_1801               456   bacteria>proteobacteria>alphaproteobacteria    Methylocystis sp. SC2                                                 glutathione S-transferase [Methylocystis sp. SC2].                                                               
494474361    HTH_11+WYL+FAP                      -                       367   bacteria>actinobacteria                        Streptomyces sp. C                                                    transcriptional regulator [Streptomyces sp. C].                                                                  
518976043    HTH_11+WYL+Collagen                 -                       404   bacteria>actinobacteria                        Streptomyces sp. 303MFCol5.2                                          hypothetical protein [Streptomyces sp. 303MFCol5.2].                                                             
488783033    HTH_11+WYL+Cass2                    -                       412   bacteria>bacteroidetes                         Microscilla marina                                                    bacterial regulatory protein, DeoR family [Microscilla marina].                                                  
522023804    HTH_11+WYL+Cass2                    -                       407   bacteria>bacteroidetes                         Lewinella cohaerens                                                   hypothetical protein [Lewinella cohaerens].                                                                      
517192713    HTH_11+WYL+Acetyltransf_3           -                       554   bacteria>actinobacteria                        Streptomyces vitaminophilus                                           hypothetical protein [Streptomyces vitaminophilus].                                                              
496566277    SIG+HTH_11+WYL+Acetyltransf_1       -                       497   bacteria>firmicutes                            Lachnospiraceae bacterium 1_4_56FAA                                   hypothetical protein [Lachnospiraceae bacterium 1_4_56FAA].                                                      
226354922    HTH_11+WYL                          -                       318   bacteria>deinococci                            Deinococcus deserti VCD115                                            transcriptional regulator [Deinococcus deserti VCD115].                                                          
226950650    HTH_11+WYL                          -                       318   bacteria>firmicutes                            Clostridium botulinum A2 str. Kyoto                                   hypothetical protein CLM_3634 [Clostridium botulinum A2 str. Kyoto].                                             
229818707    SIG+HTH_11+WYL                      -                       318   bacteria>actinobacteria                        Beutenbergia cavernae DSM 12333                                       helix-turn-helix type 11 domain-containing protein [Beutenbergia cavernae DSM 12333].                            
237796678    HTH_11+WYL                          -                       318   bacteria>firmicutes                            Clostridium botulinum Ba4 str. 657                                    hypothetical protein CLJ_B3495 [Clostridium botulinum Ba4 str. 657].                                             
254555251    HTH_11+WYL                          -                       318   bacteria>firmicutes                            Lactobacillus plantarum JDM1                                          hypothetical protein JDM1_0082 [Lactobacillus plantarum JDM1].                                                   
256419406    HTH_11+WYL                          -                       318   bacteria>bacteroidetes                         Chitinophaga pinensis DSM 2588                                        hypothetical protein Cpin_0359 [Chitinophaga pinensis DSM 2588].                                                 
271965514    HTH_11+WYL                          -                       318   bacteria>actinobacteria                        Streptosporangium roseum DSM 43021                                    helix-turn-helix type 11 domain-containing protein [Streptosporangium roseum DSM 43021].                         
271966637    HTH_11+WYL                          -                       318   bacteria>actinobacteria                        Streptosporangium roseum DSM 43021                                    DeoR family transcriptional regulator [Streptosporangium roseum DSM 43021].                                      
413915580    HTH_11+WYL                          -                       320   bacteria>firmicutes                            Staphylococcus xylosus                                                Transcriptional regulator, DeoR family [Staphylococcus xylosus].                                                 
407648368    HTH_11+WYL                          O3I_036030              320   bacteria>actinobacteria                        Nocardia brasiliensis ATCC 700358                                     helix-turn-helix type 11 domain-containing protein [Nocardia brasiliensis ATCC 700358].                          
271967479    HTH_11+WYL                          -                       318   bacteria>actinobacteria                        Streptosporangium roseum DSM 43021                                    DeoR family transcriptional regulator [Streptosporangium roseum DSM 43021].                                      
284041515    HTH_11+WYL                          -                       318   bacteria>actinobacteria                        Conexibacter woesei DSM 14684                                         hypothetical protein Cwoe_0044 [Conexibacter woesei DSM 14684].                                                  
297561055    HTH_11+WYL                          Ndas_2098               318   bacteria>actinobacteria                        Nocardiopsis dassonvillei subsp. dassonvillei DSM 43111               hypothetical protein Ndas_2098 [Nocardiopsis dassonvillei subsp. dassonvillei DSM 43111].                        
300787897    HTH_11+WYL                          AMED_6045               318   bacteria>actinobacteria                        Amycolatopsis mediterranei U32                                        HTH type 11 transcriptional regulator [Amycolatopsis mediterranei U32].                                          
407647884    HTH_11+WYL                          O3I_033600              320   bacteria>actinobacteria                        Nocardia brasiliensis ATCC 700358                                     DeoR family transcriptional regulator [Nocardia brasiliensis ATCC 700358].                                       
302866392    HTH_11+WYL                          Micau_1905              318   bacteria>actinobacteria                        Micromonospora aurantiaca ATCC 27029                                  hypothetical protein Micau_1905 [Micromonospora aurantiaca ATCC 27029].                                          
308068518    HTH_11+WYL                          -                       318   bacteria>firmicutes                            Paenibacillus polymyxa E681                                           transcriptional regulator [Paenibacillus polymyxa E681].                                                         
308176260    HTH_11+WYL                          -                       318   bacteria>actinobacteria                        Arthrobacter arilaitensis Re117                                       transcriptional regulator [Arthrobacter arilaitensis Re117].                                                     
315502806    HTH_11+WYL                          -                       318   bacteria>actinobacteria                        Micromonospora sp. L5                                                 helix-turn-helix, type 11 [Micromonospora sp. L5].                                                               
325104713    HTH_11+WYL                          -                       318   bacteria>bacteroidetes                         Pedobacter saltans DSM 12145                                          helix-turn-helix, type 11 domain-containing protein [Pedobacter saltans DSM 12145].                              
331700323    HTH_11+WYL                          -                       318   bacteria>actinobacteria                        Pseudonocardia dioxanivorans CB1190                                   type 11 helix-turn-helix protein [Pseudonocardia dioxanivorans CB1190].                                          
332669370    HTH_11+WYL                          -                       318   bacteria>actinobacteria                        Cellulomonas fimi ATCC 484                                            helix-turn-helix type 11 domain-containing protein [Cellulomonas fimi ATCC 484].                                 
337746480    SIG+HTH_11+WYL                      -                       318   bacteria>firmicutes                            Paenibacillus mucilaginosus KNP414                                    transcriptional regulator [Paenibacillus mucilaginosus KNP414].                                                  
337749343    HTH_11+WYL                          -                       318   bacteria>firmicutes                            Paenibacillus mucilaginosus KNP414                                    hypothetical protein KNP414_05111 [Paenibacillus mucilaginosus KNP414].                                          
402557121    HTH_11+WYL                          BCK_21530               320   bacteria>firmicutes                            Bacillus cereus FRI-35                                                DeoR family transcriptional regulator [Bacillus cereus FRI-35].                                                  
392425837    HTH_11+WYL                          Desaci_2559             320   bacteria>firmicutes                            Desulfosporosinus acidiphilus SJ4                                     putative transcriptional regulator [Desulfosporosinus acidiphilus SJ4].                                          
374321679    HTH_11+WYL                          -                       318   bacteria>firmicutes                            Paenibacillus terrae HPL-003                                          helix-turn-helix domain-containing protein [Paenibacillus terrae HPL-003].                                       
375013503    HTH_11+WYL                          -                       318   bacteria>bacteroidetes                         Owenweeksia hongkongensis DSM 17368                                   putative transcriptional regulator [Owenweeksia hongkongensis DSM 17368].                                        
379720392    SIG+HTH_11+WYL                      -                       318   bacteria>firmicutes                            Paenibacillus mucilaginosus 3016                                      transcriptional regulator [Paenibacillus mucilaginosus 3016].                                                    
384148077    HTH_11+WYL                          -                       318   bacteria>actinobacteria                        Amycolatopsis mediterranei S699                                       HTH type 11 transcriptional regulator [Amycolatopsis mediterranei S699].                                         
384511999    HTH_11+WYL                          OG1RF_10035             318   bacteria>firmicutes                            Enterococcus faecalis OG1RF                                           putative transcriptional regulator [Enterococcus faecalis OG1RF].                                                
386725038    HTH_11+WYL                          -                       318   bacteria>firmicutes                            Paenibacillus mucilaginosus K02                                       hypothetical protein B2K_23380 [Paenibacillus mucilaginosus K02].                                                
387813569    HTH_11+WYL                          -                       318   bacteria>proteobacteria>gammaproteobacteria    Marinobacter hydrocarbonoclasticus ATCC 49840                         DeoR family transcriptional regulator [Marinobacter hydrocarbonoclasticus ATCC 49840].                           
387792775    HTH_11+WYL                          -                       320   bacteria>bacteroidetes                         Solitalea canadensis DSM 3403                                         putative transcriptional regulator [Solitalea canadensis DSM 3403].                                              
407473138    SIG+HTH_11+WYL                      Curi_c06180             318   bacteria>firmicutes                            Clostridium acidurici 9a                                              helix-turn-helix domain-containing protein [Clostridium acidurici 9a].                                           
386842656    HTH_11+WYL                          -                       320   bacteria>actinobacteria                        Streptomyces hygroscopicus subsp. jinggangensis 5008                  DeoR-family transcriptional regulator [Streptomyces hygroscopicus subsp. jinggangensis 5008].                    
424713246    HTH_11+WYL                          -                       318   bacteria>firmicutes                            Listeria monocytogenes serotype 4b str. LL195                         Uncharacterized HTH-type transcriptional regulator YobV [Listeria monocytogenes serotype 4b str. LL195].         
386839234    HTH_11+WYL                          -                       320   bacteria>actinobacteria                        Streptomyces hygroscopicus subsp. jinggangensis 5008                  transcriptional regulator [Streptomyces hygroscopicus subsp. jinggangensis 5008].                                
479171594    HTH_11+WYL                          FPR_10570               318   bacteria>firmicutes                            Faecalibacterium prausnitzii SL3/3                                    Predicted transcriptional regulator [Faecalibacterium prausnitzii SL3/3].                                        
488317032    SIG+HTH_11+WYL                      -                       318   bacteria>firmicutes                            Enterococcus faecalis                                                 DeoR family transcriptional regulator [Enterococcus faecalis].                                                   
386337676    HTH_11+WYL                          SGGB_1017               320   bacteria>firmicutes                            Streptococcus gallolyticus subsp. gallolyticus ATCC 43143             hypothetical protein SGGB_1017 [Streptococcus gallolyticus subsp. gallolyticus ATCC 43143].                      
384180553    HTH_11+WYL                          -                       320   bacteria>firmicutes                            Bacillus thuringiensis serovar finitimus YBT-020                      DeoR family transcriptional regulator [Bacillus thuringiensis serovar finitimus YBT-020].                        
489077088    HTH_11+WYL                          -                       318   bacteria>bacteroidetes                         Myroides                                                              MULTISPECIES: DNA-binding protein [Myroides].                                                                    
489086722    HTH_11+WYL                          -                       318   bacteria>spirochaetes                          Leptospira weilii                                                     WYL domain protein [Leptospira weilii].                                                                          
489555264    HTH_11+WYL                          -                       318   bacteria>firmicutes                            Clostridium perfringens                                               alpha/beta hydrolase [Clostridium perfringens].                                                                  
489578941    HTH_11+WYL                          -                       318   bacteria>firmicutes                            Clostridium sporogenes                                                transcriptional regulator [Clostridium sporogenes].                                                              
489586129    HTH_11+WYL                          -                       318   bacteria>firmicutes                            Clostridium sporogenes                                                transcriptional regulator [Clostridium sporogenes].                                                              
379718654    HTH_11+WYL                          -                       320   bacteria>firmicutes                            Paenibacillus mucilaginosus 3016                                      transcriptional regulator DeoR [Paenibacillus mucilaginosus 3016].                                               
374995333    HTH_11+WYL                          -                       320   bacteria>firmicutes                            Desulfosporosinus orientis DSM 765                                    transcriptional regulator [Desulfosporosinus orientis DSM 765].                                                  
374325171    HTH_11+WYL                          -                       320   bacteria>firmicutes                            Paenibacillus terrae HPL-003                                          DeoR family transcriptional regulator [Paenibacillus terrae HPL-003].                                            
491304469    HTH_11+WYL                          -                       318   bacteria>actinobacteria                        Amycolatopsis azurea                                                  Transcriptional regulator, DeoR family [Amycolatopsis azurea].                                                   
491380565    HTH_11+WYL                          -                       318   bacteria>actinobacteria                        Rhodococcus opacus                                                    transcriptional regulator [Rhodococcus opacus].                                                                  
491402182    HTH_11+WYL                          -                       318   bacteria>actinobacteria                        Rhodococcus opacus                                                    transcriptional regulator [Rhodococcus opacus].                                                                  
556566766    HTH_11+WYL                          -                       551   bacteria>actinobacteria                        Actinoplanes friuliensis DSM 7358                                     DeoR family transcriptional regulator [Actinoplanes friuliensis DSM 7358].                                       
565994676    HTH_11+WYL                          -                       319   bacteria>firmicutes                            Paenibacillus polymyxa CR1                                            transcriptional regulator [Paenibacillus polymyxa CR1].                                                          
357403296    HTH_11+WYL                          -                       320   bacteria>actinobacteria                        Streptomyces cattleya NRRL 8057 = DSM 46488                           DeoR family transcriptional regulator [Streptomyces cattleya NRRL 8057 = DSM 46488].                             
491696191    HTH_11+WYL                          -                       318   bacteria>firmicutes                            Paenibacillus alvei                                                   transcriptional regulator [Paenibacillus alvei].                                                                 
491730313    HTH_11+WYL                          -                       318   bacteria>actinobacteria                        Rhodococcus wratislaviensis                                           transcriptional regulator [Rhodococcus wratislaviensis].                                                         
492681729    HTH_11+WYL                          -                       318   bacteria>firmicutes                            Faecalibacterium prausnitzii                                          hypothetical protein [Faecalibacterium prausnitzii].                                                             
492907932    HTH_11+WYL                          -                       318   bacteria>firmicutes                            Paenibacillus curdlanolyticus                                         DNA-binding protein [Paenibacillus curdlanolyticus].                                                             
345007501    HTH_11+WYL                          Strvi_9280              320   bacteria>actinobacteria                        Streptomyces violaceusniger Tu 4113                                   putative transcriptional regulator [Streptomyces violaceusniger Tu 4113].                                        
493233267    HTH_11+WYL                          -                       318   bacteria>firmicutes                            Paenibacillus vortex                                                  transcriptional regulator [Paenibacillus vortex].                                                                
493241109    HTH_11+WYL                          -                       318   bacteria>firmicutes                            Paenibacillus vortex                                                  transcriptional regulator [Paenibacillus vortex].                                                                
493336533    HTH_11+WYL                          -                       318   bacteria>actinobacteria                        Scardovia inopinata                                                   DeoR faimly transcriptional regulator [Scardovia inopinata].                                                     
493726957    HTH_11+WYL                          -                       318   bacteria>firmicutes                            Paenibacillus dendritiformis                                          transcriptional regulator [Paenibacillus dendritiformis].                                                        
337745071    HTH_11+WYL                          -                       320   bacteria>firmicutes                            Paenibacillus mucilaginosus KNP414                                    transcriptional regulator DeoR [Paenibacillus mucilaginosus KNP414].                                             
494092334    HTH_11+WYL                          -                       318   bacteria>actinobacteria                        Amycolatopsis decaplanina                                             helix-turn-helix type 11 domain-containing protein [Amycolatopsis decaplanina].                                  
494215475    SIG+HTH_11+WYL                      -                       318   bacteria>firmicutes                            Paenibacillus lactis                                                  DNA-binding protein [Paenibacillus lactis].                                                                      
494266749    HTH_11+WYL                          -                       318   bacteria>proteobacteria>gammaproteobacteria    Marinobacter algicola                                                 transcriptional regulator [Marinobacter algicola].                                                               
325978203    HTH_11+WYL                          SGGBAA2069_c10030       320   bacteria>firmicutes                            Streptococcus gallolyticus subsp. gallolyticus ATCC BAA-2069          hypothetical protein SGGBAA2069_c10030 [Streptococcus gallolyticus subsp. gallolyticus ATCC BAA-2069].           
311068452    HTH_11+WYL                          -                       320   bacteria>firmicutes                            Bacillus atrophaeus 1942                                              DeoR family transcriptional regulator [Bacillus atrophaeus 1942].                                                
310643364    HTH_11+WYL                          -                       320   bacteria>firmicutes                            Paenibacillus polymyxa SC2                                            DeoR family transcriptional regulator [Paenibacillus polymyxa SC2].                                              
494999397    HTH_11+WYL                          -                       318   bacteria>firmicutes                            Brevibacillus sp. BC25                                                transcriptional regulator [Brevibacillus sp. BC25].                                                              
495003495    HTH_11+WYL                          -                       318   bacteria>firmicutes                            Brevibacillus sp. BC25                                                transcriptional regulator [Brevibacillus sp. BC25].                                                              
310641402    HTH_11+WYL                          -                       320   bacteria>firmicutes                            Paenibacillus polymyxa SC2                                            DeoR family transcriptional regulator [Paenibacillus polymyxa SC2].                                              
495638902    HTH_11+WYL                          -                       318   bacteria>actinobacteria                        Nocardioidaceae bacterium Broad-1                                     DeoR faimly transcriptional regulator [Nocardioidaceae bacterium Broad-1].                                       
495783047    SIG+HTH_11+WYL                      -                       318   bacteria>bacteroidetes                         Mucilaginibacter paludis                                              DNA-binding protein [Mucilaginibacter paludis].                                                                  
308174377    HTH_11+WYL                          -                       320   bacteria>firmicutes                            Bacillus amyloliquefaciens DSM 7                                      hypothetical protein BAMF_2486 [Bacillus amyloliquefaciens DSM 7].                                               
495994276    HTH_11+WYL                          -                       318   bacteria>actinobacteria                        Rhodococcus sp. AW25M09                                               putative transcriptional regulator [Rhodococcus sp. AW25M09].                                                    
308070200    HTH_11+WYL                          -                       320   bacteria>firmicutes                            Paenibacillus polymyxa E681                                           transcriptional regulator [Paenibacillus polymyxa E681].                                                         
496278989    HTH_11+WYL                          -                       318   bacteria>bacteroidetes                         Galbibacter marinus                                                   DNA-binding protein [Galbibacter marinus].                                                                       
496376791    HTH_11+WYL                          -                       318   bacteria>actinobacteria                        Streptomyces sp. AA4                                                  DeoR faimly transcriptional regulator [Streptomyces sp. AA4].                                                    
496480947    HTH_11+WYL                          -                       318   bacteria>actinobacteria                        Streptomyces sp. e14                                                  DeoR family transcripitonal regulator [Streptomyces sp. e14].                                                    
497122258    HTH_11+WYL                          -                       318   bacteria>actinobacteria                        Rhodococcus sp. JVH1                                                  transcriptional regulator [Rhodococcus sp. JVH1].                                                                
497466182    HTH_11+WYL                          -                       318   bacteria>bacteroidetes                         Leeuwenhoekiella blandensis                                           DNA-binding protein [Leeuwenhoekiella blandensis].                                                               
301054193    HTH_11+WYL                          BACI_c26330             320   bacteria>firmicutes                            Bacillus cereus biovar anthracis str. CI                              transcriptional regulator [Bacillus cereus biovar anthracis str. CI].                                            
497567765    HTH_11+WYL                          -                       318   bacteria>actinobacteria                        Brevibacterium linens                                                 DeoR family transcriptional regulator [Brevibacterium linens].                                                   
497634171    HTH_11+WYL                          -                       318   bacteria>actinobacteria                        Saccharopolyspora erythraea                                           transcriptional regulator [Saccharopolyspora erythraea].                                                         
288555439    HTH_11+WYL                          -                       320   bacteria>firmicutes                            Bacillus pseudofirmus OF4                                             helix-turn-helix type 11 domain-containing protein [Bacillus pseudofirmus OF4].                                  
284042196    HTH_11+WYL                          -                       320   bacteria>actinobacteria                        Conexibacter woesei DSM 14684                                         hypothetical protein Cwoe_0728 [Conexibacter woesei DSM 14684].                                                  
498034393    HTH_11+WYL                          -                       318   bacteria>firmicutes                            Paenibacillus peoriae                                                 DeoR faimly transcriptional regulator [Paenibacillus peoriae].                                                   
284034833    HTH_11+WYL                          -                       320   bacteria>actinobacteria                        Kribbella flavida DSM 17836                                           Helix-turn-helix type 11 domain-containing protein [Kribbella flavida DSM 17836].                                
284033429    HTH_11+WYL                          -                       320   bacteria>actinobacteria                        Kribbella flavida DSM 17836                                           Helix-turn-helix type 11 domain-containing protein [Kribbella flavida DSM 17836].                                
498306931    HTH_11+WYL                          -                       318   bacteria>firmicutes                            Lactobacillus suebicus                                                hypothetical protein [Lactobacillus suebicus].                                                                   
501088347    HTH_11+WYL                          -                       318   bacteria>proteobacteria>gammaproteobacteria    Marinobacter lipolyticus                                              DeoR family transcriptional regulator [Marinobacter lipolyticus].                                                
501674854    HTH_11+WYL                          LBFF_1070               318   bacteria>firmicutes                            Lactobacillus fermentum F-6                                           DeoR family transcriptional regulator [Lactobacillus fermentum F-6].                                             
284029127    HTH_11+WYL                          -                       320   bacteria>actinobacteria                        Kribbella flavida DSM 17836                                           Helix-turn-helix type 11 domain-containing protein [Kribbella flavida DSM 17836].                                
269958107    HTH_11+WYL                          -                       320   bacteria>actinobacteria                        Xylanimonas cellulosilytica DSM 15894                                 Helix-turn-helix type 11 domain-containing protein [Xylanimonas cellulosilytica DSM 15894].                      
506929897    HTH_11+WYL                          -                       318   bacteria>actinobacteria                        Amycolatopsis orientalis HCCB10007                                    DeoR family transcriptional regulator [Amycolatopsis orientalis HCCB10007].                                      
269839197    HTH_11+WYL                          Tter_2166               320   bacteria                                       Thermobaculum terrenum ATCC BAA-798                                   hypothetical protein Tter_2166 [Thermobaculum terrenum ATCC BAA-798].                                            
510887939    HTH_11+WYL                          -                       318   bacteria>firmicutes                            Dorea sp. 5-2                                                         hypothetical protein [Dorea sp. 5-2].                                                                            
515113117    HTH_11+WYL                          -                       318   bacteria>firmicutes                            Brevibacillus brevis                                                  transcriptional regulator [Brevibacillus brevis].                                                                
269127849    HTH_11+WYL                          -                       320   bacteria>actinobacteria                        Thermomonospora curvata DSM 43183                                     Helix-turn-helix type 11 domain-containing protein [Thermomonospora curvata DSM 43183].                          
260684668    HTH_11+WYL                          -                       320   bacteria>firmicutes                            Clostridium difficile CD196                                           transcriptional regulator [Clostridium difficile CD196].                                                         
256397734    HTH_11+WYL                          -                       320   bacteria>actinobacteria                        Catenulispora acidiphila DSM 44928                                    hypothetical protein Caci_8641 [Catenulispora acidiphila DSM 44928].                                             
515805997    HTH_11+WYL                          -                       318   bacteria>actinobacteria                        Streptomyces sp. SS                                                   transcriptional regulator [Streptomyces sp. SS].                                                                 
515820485    HTH_11+WYL                          -                       318   bacteria>firmicutes                            Brevibacillus brevis                                                  transcriptional regulator [Brevibacillus brevis].                                                                
516066819    HTH_11+WYL                          -                       318   bacteria>bacteroidetes                         Flavobacterium sp. WG21                                               DNA-binding protein [Flavobacterium sp. WG21].                                                                   
516135351    HTH_11+WYL                          -                       318   bacteria>actinobacteria                        Nocardiopsis synnemataformans                                         DeoR faimly transcriptional regulator [Nocardiopsis synnemataformans].                                           
516138378    HTH_11+WYL                          -                       318   bacteria>actinobacteria                        Nocardiopsis halotolerans                                             DeoR faimly transcriptional regulator [Nocardiopsis halotolerans].                                               
516158141    HTH_11+WYL                          -                       318   bacteria>actinobacteria                        Nocardiopsis ganjiahuensis                                            hypothetical protein [Nocardiopsis ganjiahuensis].                                                               
475005921    SIG+HTH_11+WYL                      SMSKK35_1026            570   bacteria>proteobacteria>gammaproteobacteria    Stenotrophomonas maltophilia SKK35                                    Uncharacterized HTH-type transcriptional regulator yobV [Stenotrophomonas maltophilia SKK35].                    
516285950    HTH_11+WYL                          -                       318   bacteria>firmicutes                            Paenibacillus sp. PAMC 26794                                          hypothetical protein [Paenibacillus sp. PAMC 26794].                                                             
251800177    HTH_11+WYL                          -                       320   bacteria>firmicutes                            Paenibacillus sp. JDR-2                                               hypothetical protein Pjdr2_6219 [Paenibacillus sp. JDR-2].                                                       
516599810    HTH_11+WYL                          -                       318   bacteria>actinobacteria                        Actinopolyspora halophila                                             hypothetical protein [Actinopolyspora halophila].                                                                
516791798    HTH_11+WYL                          -                       318   bacteria>actinobacteria                        Streptomyces                                                          MULTISPECIES: transcriptional regulator [Streptomyces].                                                          
225864643    HTH_11+WYL                          -                       320   bacteria>firmicutes                            Bacillus cereus 03BB102                                               hypothetical protein BCA_2750 [Bacillus cereus 03BB102].                                                         
516906939    HTH_11+WYL                          -                       318   bacteria>actinobacteria                        Smaragdicoccus niigatensis                                            hypothetical protein [Smaragdicoccus niigatensis].                                                               
218903789    HTH_11+WYL                          -                       320   bacteria>firmicutes                            Bacillus cereus AH820                                                 hypothetical protein BCAH820_2673 [Bacillus cereus AH820].                                                       
517343097    HTH_11+WYL                          -                       318   bacteria>actinobacteria                        Streptomyces                                                          MULTISPECIES: transcriptional regulator [Streptomyces].                                                          
188589028    HTH_11+WYL                          -                       320   bacteria>firmicutes                            Clostridium botulinum E3 str. Alaska E43                              DeoR family transcriptional regulator [Clostridium botulinum E3 str. Alaska E43].                                
169828320    HTH_11+WYL                          -                       320   bacteria>firmicutes                            Lysinibacillus sphaericus C3-41                                       DeoR family transcriptional regulator [Lysinibacillus sphaericus C3-41].                                         
517375592    HTH_11+WYL                          -                       318   bacteria>actinobacteria                        Streptomyces sp. ATexAB-D23                                           hypothetical protein [Streptomyces sp. ATexAB-D23].                                                              
163848489    HTH_11+WYL                          Caur_2945               320   bacteria>chloroflexi                           Chloroflexus aurantiacus J-10-fl                                      helix-turn-helix type 11 domain-containing protein [Chloroflexus aurantiacus J-10-fl].                           
517385058    HTH_11+WYL                          -                       318   bacteria>actinobacteria                        Streptomyces sp. BoleA5                                               hypothetical protein [Streptomyces sp. BoleA5].                                                                  
163840289    SIG+HTH_11+WYL                      -                       320   bacteria>actinobacteria                        Renibacterium salmoninarum ATCC 33209                                 transcriptional regulator [Renibacterium salmoninarum ATCC 33209].                                               
517457206    HTH_11+WYL                          -                       318   bacteria>bacteroidetes                         Niabella aurantiaca                                                   DNA-binding protein [Niabella aurantiaca].                                                                       
159898534    HTH_11+WYL                          -                       320   bacteria>chloroflexi                           Herpetosiphon aurantiacus DSM 785                                     helix-turn-helix domain-containing protein [Herpetosiphon aurantiacus DSM 785].                                  
159039896    HTH_11+WYL                          -                       320   bacteria>actinobacteria                        Salinispora arenicola CNS-205                                         helix-turn-helix type 11 domain-containing protein [Salinispora arenicola CNS-205].                              
153955954    HTH_11+WYL                          -                       320   bacteria>firmicutes                            Clostridium kluyveri DSM 555                                          transcriptional regulator [Clostridium kluyveri DSM 555].                                                        
145593619    HTH_11+WYL                          -                       320   bacteria>actinobacteria                        Salinispora tropica CNB-440                                           helix-turn-helix, type 11 domain-containing protein [Salinispora tropica CNB-440].                               
517876253    HTH_11+WYL                          -                       318   bacteria>actinobacteria                        Nocardia asteroides                                                   transcriptional regulator [Nocardia asteroides].                                                                 
518140408    HTH_11+WYL                          -                       318   bacteria>actinobacteria                        Kocuria rhizophila                                                    hypothetical protein [Kocuria rhizophila].                                                                       
518253972    SIG+HTH_11+WYL                      -                       318   bacteria>firmicutes                            Paenibacillus sp. OSY-SE                                              hypothetical protein [Paenibacillus sp. OSY-SE].                                                                 
518437033    HTH_11+WYL                          -                       318   bacteria>actinobacteria                        Nocardiopsis sp. CNS639                                               DeoR faimly transcriptional regulator [Nocardiopsis sp. CNS639].                                                 
126700761    HTH_11+WYL                          -                       320   bacteria>firmicutes                            Clostridium difficile 630                                             DeoR family transcriptional regulator [Clostridium difficile 630].                                               
118478043    HTH_11+WYL                          -                       320   bacteria>firmicutes                            Bacillus thuringiensis str. Al Hakam                                  DeoR family transcriptional regulator [Bacillus thuringiensis str. Al Hakam].                                    
518726917    HTH_11+WYL                          -                       318   bacteria>actinobacteria                        Streptomyces purpureus                                                transcriptional regulator [Streptomyces purpureus].                                                              
518752846    HTH_11+WYL                          -                       318   bacteria>firmicutes                            Paenibacillus sp. HW567                                               hypothetical protein [Paenibacillus sp. HW567].                                                                  
518755350    HTH_11+WYL                          -                       318   bacteria>firmicutes                            Paenibacillus sp. HW567                                               hypothetical protein [Paenibacillus sp. HW567].                                                                  
118469865    HTH_11+WYL                          MSMEG_1359              320   bacteria>actinobacteria                        Mycobacterium smegmatis str. MC2 155                                  DeoR family transcriptional regulator [Mycobacterium smegmatis str. MC2 155].                                    
518834030    HTH_11+WYL                          -                       318   bacteria>bacteroidetes                         Rudanella lutea                                                       hypothetical protein [Rudanella lutea].                                                                          
518999891    HTH_11+WYL                          -                       318   bacteria>firmicutes                            Caldibacillus debilis                                                 hypothetical protein [Caldibacillus debilis].                                                                    
522045149    HTH_11+WYL                          -                       318   bacteria>actinobacteria                        Streptomyces scabrisporus                                             transcriptional regulator [Streptomyces scabrisporus].                                                           
522062801    HTH_11+WYL                          -                       318   bacteria>actinobacteria                        Actinopolymorpha alba                                                 transcriptional regulator [Actinopolymorpha alba].                                                               
522122744    HTH_11+WYL                          -                       318   bacteria>actinobacteria                        Amycolatopsis alba                                                    DeoR faimly transcriptional regulator [Amycolatopsis alba].                                                      
522123185    HTH_11+WYL                          -                       318   bacteria>actinobacteria                        Amycolatopsis alba                                                    transcriptional regulator [Amycolatopsis alba].                                                                  
522134148    HTH_11+WYL                          -                       318   bacteria>actinobacteria                        Amycolatopsis balhimycina                                             DeoR faimly transcriptional regulator [Amycolatopsis balhimycina].                                               
522152224    HTH_11+WYL                          -                       318   bacteria>actinobacteria                        Amycolatopsis benzoatilytica                                          DeoR faimly transcriptional regulator [Amycolatopsis benzoatilytica].                                            
111023685    HTH_11+WYL                          -                       320   bacteria>actinobacteria                        Rhodococcus jostii RHA1                                               DeoR family transcriptional regulator [Rhodococcus jostii RHA1].                                                 
544705174    HTH_11+WYL                          -                       318   bacteria>firmicutes                            Clostridium botulinum                                                 DeoR family transcriptional regulator [Clostridium botulinum].                                                   
544838143    HTH_11+WYL                          -                       318   bacteria>firmicutes                            Paenibacillus alvei                                                   Helix-turn-helix type 11 domain-containing protein [Paenibacillus alvei].                                        
544844941    HTH_11+WYL                          -                       318   bacteria>firmicutes                            Paenibacillus alvei                                                   Helix-turn-helix type 11 domain-containing protein [Paenibacillus alvei].                                        
545319373    HTH_11+WYL                          -                       318   bacteria>actinobacteria                        Actinomadura madurae                                                  transcriptional regulator [Actinomadura madurae].                                                                
545606958    HTH_11+WYL                          -                       318   bacteria>firmicutes                            Enterococcus faecalis                                                 WYL domain protein [Enterococcus faecalis].                                                                      
546160810    HTH_11+WYL                          -                       318   bacteria>firmicutes                            Clostridium intestinale                                               transcriptional regulator [Clostridium intestinale].                                                             
54024712     HTH_11+WYL                          -                       320   bacteria>actinobacteria                        Nocardia farcinica IFM 10152                                          transcriptional regulator [Nocardia farcinica IFM 10152].                                                        
551204498    HTH_11+WYL                          -                       318   bacteria>bacteroidetes                         Cytophagales str. B6                                                  DNA-binding protein [Cytophagales str. B6].                                                                      
551278396    HTH_11+WYL                          -                       318   bacteria>actinobacteria                        Corynebacterium-like bacterium B27                                    transcriptional regulator [Corynebacterium-like bacterium B27].                                                  
551297159    HTH_11+WYL                          -                       318   bacteria>actinobacteria                        Ruania albidiflava                                                    DeoR faimly transcriptional regulator [Ruania albidiflava].                                                      
552397867    HTH_11+WYL                          -                       318   bacteria>proteobacteria>gammaproteobacteria    Marinobacter sp. C1S70                                                transcriptional regulator [Marinobacter sp. C1S70].                                                              
52142837     HTH_11+WYL                          -                       320   bacteria>firmicutes                            Bacillus cereus E33L                                                  hypothetical protein BCZK2401 [Bacillus cereus E33L].                                                            
52079599     HTH_11+WYL                          -                       320   bacteria>firmicutes                            Bacillus licheniformis DSM 13 = ATCC 14580                            DNA-binding protein [Bacillus licheniformis DSM 13 = ATCC 14580].                                                
556564294    HTH_11+WYL                          -                       318   bacteria>actinobacteria                        Actinoplanes friuliensis DSM 7358                                     DeoR family transcriptional regulator [Actinoplanes friuliensis DSM 7358].                                       
559037749    HTH_11+WYL                          -                       319   bacteria>firmicutes                            Brevibacillus panacihumi                                              DNA-binding protein [Brevibacillus panacihumi].                                                                  
556566442    HTH_11+WYL                          -                       318   bacteria>actinobacteria                        Actinoplanes friuliensis DSM 7358                                     DeoR family transcriptional regulator [Actinoplanes friuliensis DSM 7358].                                       
557843620    HTH_11+WYL                          -                       318   bacteria>firmicutes                            Lactobacillus fermentum                                               DeoR faimly transcriptional regulator [Lactobacillus fermentum].                                                 
42781747     HTH_11+WYL                          -                       320   bacteria>firmicutes                            Bacillus cereus ATCC 10987                                            conserved hypothetical protein [Bacillus cereus ATCC 10987].                                                     
559782135    HTH_11+WYL                          CBO05C_3359             318   bacteria>firmicutes                            Clostridium botulinum B str. Osaka05                                  DeoR family transcriptional regulator [Clostridium botulinum B str. Osaka05].                                    
30262640     HTH_11+WYL                          -                       320   bacteria>firmicutes                            Bacillus anthracis str. Ames                                          hypothetical protein BA_2656 [Bacillus anthracis str. Ames].                                                     
565991696    HTH_11+WYL                          -                       318   bacteria>firmicutes                            Paenibacillus polymyxa CR1                                            transcriptional regulator [Paenibacillus polymyxa CR1].                                                          
567782661    HTH_11+WYL                          MPTA5024_02475          318   bacteria>actinobacteria                        Microbispora sp. ATCC PTA-5024                                        transcriptional regulator [Microbispora sp. ATCC PTA-5024].                                                      
567782754    HTH_11+WYL                          MPTA5024_02020          318   bacteria>actinobacteria                        Microbispora sp. ATCC PTA-5024                                        DeoR faimly transcriptional regulator [Microbispora sp. ATCC PTA-5024].                                          
569806536    HTH_11+WYL                          JCM9152_4587            318   bacteria>firmicutes                            Bacillus hemicellulosilyticus JCM 9152                                transcriptional regulator [Bacillus hemicellulosilyticus JCM 9152].                                              
573532149    HTH_11+WYL                          C169_25463              318   bacteria>firmicutes                            Paenibacillus sp. FSL R5-808                                          Helix-turn-helix type 11 domain-containing protein [Paenibacillus sp. FSL R5-808].                               
573536817    HTH_11+WYL                          C169_15519              318   bacteria>firmicutes                            Paenibacillus sp. FSL R5-808                                          Helix-turn-helix type 11 domain-containing protein [Paenibacillus sp. FSL R5-808].                               
573538046    HTH_11+WYL                          C161_10923              318   bacteria>firmicutes                            Paenibacillus sp. FSL R5-192                                          transcriptional regulator [Paenibacillus sp. FSL R5-192].                                                        
573547595    HTH_11+WYL                          C171_27607              318   bacteria>firmicutes                            Paenibacillus sp. FSL H8-237                                          transcriptional regulator [Paenibacillus sp. FSL H8-237].                                                        
573552199    HTH_11+WYL                          C170_11335              318   bacteria>firmicutes                            Paenibacillus sp. FSL H7-689                                          transcriptional regulator [Paenibacillus sp. FSL H7-689].                                                        
573565250    HTH_11+WYL                          C171_09593              318   bacteria>firmicutes                            Paenibacillus sp. FSL H8-237                                          helix-turn-helix domain-containing protein [Paenibacillus sp. FSL H8-237].                                       
573569897    HTH_11+WYL                          C171_01825              318   bacteria>firmicutes                            Paenibacillus sp. FSL H8-237                                          transcriptional regulator [Paenibacillus sp. FSL H8-237].                                                        
573571783    HTH_11+WYL                          C173_16501              318   bacteria>firmicutes                            Paenibacillus sp. FSL R7-277                                          transcriptional regulator [Paenibacillus sp. FSL R7-277].                                                        
30020794     HTH_11+WYL                          -                       320   bacteria>firmicutes                            Bacillus cereus ATCC 14579                                            DeoR family transcriptional regulator [Bacillus cereus ATCC 14579].                                              
24215607     HTH_11+WYL                          -                       317   bacteria>spirochaetes                          Leptospira interrogans serovar Lai str. 56601                         transcriptional regulator [Leptospira interrogans serovar Lai str. 56601].                                       
30018832     HTH_11+WYL                          -                       317   bacteria>firmicutes                            Bacillus cereus ATCC 14579                                            DeoR family transcriptional regulator [Bacillus cereus ATCC 14579].                                              
30260802     HTH_11+WYL                          -                       317   bacteria>firmicutes                            Bacillus anthracis str. Ames                                          hypothetical protein BA_0648 [Bacillus anthracis str. Ames].                                                     
45657030     HTH_11+WYL                          -                       317   bacteria>spirochaetes                          Leptospira interrogans serovar Copenhageni str. Fiocruz L1-130        DeoR family transcriptional regulator [Leptospira interrogans serovar Copenhageni str. Fiocruz L1-130].          
49476855     HTH_11+WYL                          BT9727_0560             317   bacteria>firmicutes                            Bacillus thuringiensis serovar konkukian str. 97-27                   transcriptional regulator [Bacillus thuringiensis serovar konkukian str. 97-27].                                 
573582296    HTH_11+WYL                          C176_21586              321   bacteria>firmicutes                            Viridibacillus arenosi FSL R5-213                                     DeoR family transcriptional regulator [Viridibacillus arenosi FSL R5-213].                                       
52144662     HTH_11+WYL                          -                       317   bacteria>firmicutes                            Bacillus cereus E33L                                                  transcriptional regulator [Bacillus cereus E33L].                                                                
108797934    HTH_11+WYL                          -                       317   bacteria>actinobacteria                        Mycobacterium sp. MCS                                                 type 11 helix-turn-helix protein [Mycobacterium sp. MCS].                                                        
557690302    HTH_11+WYL                          -                       319   bacteria>actinobacteria                        Streptomyces rapamycinicus NRRL 5491                                  DeoR faimly transcriptional regulator [Streptomyces rapamycinicus NRRL 5491].                                    
120402259    HTH_11+WYL                          -                       317   bacteria>actinobacteria                        Mycobacterium vanbaalenii PYR-1                                       helix-turn-helix, type 11 domain-containing protein [Mycobacterium vanbaalenii PYR-1].                           
126433596    HTH_11+WYL                          -                       317   bacteria>actinobacteria                        Mycobacterium sp. JLS                                                 helix-turn-helix, type 11 domain-containing protein [Mycobacterium sp. JLS].                                     
134103409    HTH_11+WYL                          -                       317   bacteria>actinobacteria                        Saccharopolyspora erythraea NRRL 2338                                 transcriptional regulator [Saccharopolyspora erythraea NRRL 2338].                                               
573578079    HTH_11+WYL                          C173_05491              321   bacteria>firmicutes                            Paenibacillus sp. FSL R7-277                                          transcriptional regulator [Paenibacillus sp. FSL R7-277].                                                        
163938571    HTH_11+WYL                          -                       317   bacteria>firmicutes                            Bacillus weihenstephanensis KBAB4                                     helix-turn-helix type 11 domain-containing protein [Bacillus weihenstephanensis KBAB4].                          
573569406    HTH_11+WYL                          C171_02705              321   bacteria>firmicutes                            Paenibacillus sp. FSL H8-237                                          transcriptional regulator [Paenibacillus sp. FSL H8-237].                                                        
573553613    HTH_11+WYL                          C162_08916              321   bacteria>firmicutes                            Paenibacillus sp. FSL R7-269                                          transcriptional regulator [Paenibacillus sp. FSL R7-269].                                                        
217958234    HTH_11+WYL                          -                       317   bacteria>firmicutes                            Bacillus cereus AH187                                                 hypothetical protein BCAH187_A0777 [Bacillus cereus AH187].                                                      
218231818    HTH_11+WYL                          -                       317   bacteria>firmicutes                            Bacillus cereus B4264                                                 hypothetical protein BCB4264_A0684 [Bacillus cereus B4264].                                                      
218895702    HTH_11+WYL                          -                       317   bacteria>firmicutes                            Bacillus cereus G9842                                                 hypothetical protein BCG9842_B4654 [Bacillus cereus G9842].                                                      
218901844    HTH_11+WYL                          -                       317   bacteria>firmicutes                            Bacillus cereus AH820                                                 hypothetical protein BCAH820_0705 [Bacillus cereus AH820].                                                       
219847515    HTH_11+WYL                          -                       317   bacteria>chloroflexi                           Chloroflexus aggregans DSM 9485                                       helix-turn-helix type 11 domain-containing protein [Chloroflexus aggregans DSM 9485].                            
222094402    HTH_11+WYL                          -                       317   bacteria>firmicutes                            Bacillus cereus Q1                                                    transcriptional regulator, deor family [Bacillus cereus Q1].                                                     
225862626    HTH_11+WYL                          -                       317   bacteria>firmicutes                            Bacillus cereus 03BB102                                               hypothetical protein BCA_0686 [Bacillus cereus 03BB102].                                                         
229821369    HTH_11+WYL                          -                       317   bacteria>actinobacteria                        Beutenbergia cavernae DSM 12333                                       helix-turn-helix type 11 domain-containing protein [Beutenbergia cavernae DSM 12333].                            
573458807    HTH_11+WYL                          XPR_0837                321   bacteria>proteobacteria>gammaproteobacteria    Xanthomonas arboricola pv. pruni MAFF 301420                          DNA binding protein [Xanthomonas arboricola pv. pruni MAFF 301420].                                              
256379219    HTH_11+WYL                          -                       317   bacteria>actinobacteria                        Actinosynnema mirum DSM 43827                                         Helix-turn-helix type 11 domain-containing protein [Actinosynnema mirum DSM 43827].                              
261404782    HTH_11+WYL                          -                       317   bacteria>firmicutes                            Paenibacillus sp. Y412MC10                                            Helix-turn-helix type 11 domain-containing protein [Paenibacillus sp. Y412MC10].                                 
269128367    HTH_11+WYL                          -                       317   bacteria>actinobacteria                        Thermomonospora curvata DSM 43183                                     Helix-turn-helix type 11 domain-containing protein [Thermomonospora curvata DSM 43183].                          
269839055    HTH_11+WYL                          Tter_2021               317   bacteria                                       Thermobaculum terrenum ATCC BAA-798                                   hypothetical protein Tter_2021 [Thermobaculum terrenum ATCC BAA-798].                                            
271965437    HTH_11+WYL                          -                       317   bacteria>actinobacteria                        Streptosporangium roseum DSM 43021                                    helix-turn-helix type 11 domain-containing protein [Streptosporangium roseum DSM 43021].                         
271965584    HTH_11+WYL                          -                       317   bacteria>actinobacteria                        Streptosporangium roseum DSM 43021                                    DeoR family transcriptional regulator [Streptosporangium roseum DSM 43021].                                      
284032528    HTH_11+WYL                          -                       317   bacteria>actinobacteria                        Kribbella flavida DSM 17836                                           Helix-turn-helix type 11 domain-containing protein [Kribbella flavida DSM 17836].                                
568314151    HTH_11+WYL                          -                       321   bacteria>actinobacteria                        Rhodococcus pyridinivorans SB3094                                     transcriptional regulator [Rhodococcus pyridinivorans SB3094].                                                   
300856717    HTH_11+WYL                          CLJU_c35580             317   bacteria>firmicutes                            Clostridium ljungdahlii DSM 13528                                     transcriptional regulator [Clostridium ljungdahlii DSM 13528].                                                   
308067307    SIG+HTH_11+WYL                      -                       317   bacteria>firmicutes                            Paenibacillus polymyxa E681                                           transcriptional regulator [Paenibacillus polymyxa E681].                                                         
325282431    HTH_11+WYL                          -                       317   bacteria>deinococci                            Deinococcus proteolyticus MRP                                         putative transcriptional regulator [Deinococcus proteolyticus MRP].                                              
565872521    HTH_11+WYL                          -                       321   bacteria>actinobacteria                        Williamsia sp. D3                                                     DeoR faimly transcriptional regulator [Williamsia sp. D3].                                                       
559034830    HTH_11+WYL                          -                       321   bacteria>actinobacteria                        Streptomyces roseochromogenes                                         hypothetical protein [Streptomyces roseochromogenes].                                                            
558887433    HTH_11+WYL                          -                       321   bacteria>actinobacteria                        Streptomyces niveus                                                   transcriptional regulator [Streptomyces niveus].                                                                 
558886229    HTH_11+WYL                          -                       321   bacteria>actinobacteria                        Streptomyces niveus                                                   transcriptional regulator [Streptomyces niveus].                                                                 
375137958    HTH_11+WYL                          -                       317   bacteria>actinobacteria                        Mycobacterium rhodesiae NBB3                                          putative transcriptional regulator [Mycobacterium rhodesiae NBB3].                                               
375149874    HTH_11+WYL                          -                       317   bacteria>bacteroidetes                         Niastella koreensis GR20-10                                           hypothetical protein [Niastella koreensis GR20-10].                                                              
376264860    HTH_11+WYL                          -                       317   bacteria>firmicutes                            Bacillus cereus F837/76                                               hypothetical protein bcf_04680 [Bacillus cereus F837/76].                                                        
558871469    HTH_11+WYL                          -                       321   bacteria>actinobacteria                        Streptomycetaceae bacterium MP113-05                                  hypothetical protein [Streptomycetaceae bacterium MP113-05].                                                     
379707715    HTH_11+WYL                          -                       317   bacteria>actinobacteria                        Nocardia cyriacigeorgica GUH-2                                        DeoR family transcriptional regulator [Nocardia cyriacigeorgica GUH-2].                                          
384184656    HTH_11+WYL                          -                       317   bacteria>firmicutes                            Bacillus thuringiensis serovar chinensis CT-43                        DeoR family transcriptional regulator [Bacillus thuringiensis serovar chinensis CT-43].                          
557689896    HTH_11+WYL                          -                       321   bacteria>actinobacteria                        Streptomyces rapamycinicus NRRL 5491                                  transcriptional regulator [Streptomyces rapamycinicus NRRL 5491].                                                
552769207    HTH_11+WYL                          -                       321   bacteria>actinobacteria                        Corynebacterium                                                       MULTISPECIES: hypothetical protein [Corynebacterium].                                                            
402562325    HTH_11+WYL                          -                       317   bacteria>firmicutes                            Bacillus thuringiensis HD-771                                         hypothetical protein BTG_17905 [Bacillus thuringiensis HD-771].                                                  
404279916    SIG+HTH_11+WYL                      LMOSLCC2755_0364        317   bacteria>firmicutes                            Listeria monocytogenes SLCC2755                                       hypothetical protein LMOSLCC2755_0364 [Listeria monocytogenes SLCC2755].                                         
404406828    SIG+HTH_11+WYL                      LMOSLCC2376_0345        317   bacteria>firmicutes                            Listeria monocytogenes SLCC2376                                       hypothetical protein LMOSLCC2376_0345 [Listeria monocytogenes SLCC2376].                                         
405748724    SIG+HTH_11+WYL                      LMOATCC19117_0389       317   bacteria>firmicutes                            Listeria monocytogenes ATCC 19117                                     hypothetical protein LMOATCC19117_0389 [Listeria monocytogenes ATCC 19117].                                      
405751584    SIG+HTH_11+WYL                      LMOSLCC2378_0380        317   bacteria>firmicutes                            Listeria monocytogenes SLCC2378                                       hypothetical protein LMOSLCC2378_0380 [Listeria monocytogenes SLCC2378].                                         
405754456    SIG+HTH_11+WYL                      LMOSLCC2540_0377        317   bacteria>firmicutes                            Listeria monocytogenes SLCC2540                                       hypothetical protein LMOSLCC2540_0377 [Listeria monocytogenes SLCC2540].                                         
406703138    SIG+HTH_11+WYL                      LMOL312_0363            317   bacteria>firmicutes                            Listeria monocytogenes L312                                           hypothetical protein LMOL312_0363 [Listeria monocytogenes L312].                                                 
551353202    HTH_11+WYL                          -                       321   bacteria>proteobacteria>gammaproteobacteria    Xanthomonas sp. M97                                                   transcriptional regulator [Xanthomonas sp. M97].                                                                 
410668230    HTH_11+WYL                          Tph_c19060              317   bacteria>firmicutes                            Thermacetogenium phaeum DSM 12270                                     transcriptional regulator-like protein [Thermacetogenium phaeum DSM 12270].                                      
433645777    HTH_11+WYL                          -                       317   bacteria>actinobacteria                        Mycobacterium smegmatis JS623                                         putative transcriptional regulator [Mycobacterium smegmatis JS623].                                              
445952372    HTH_11+WYL                          -                       317   bacteria>firmicutes                            Bacillus cereus                                                       DeoR family transcriptional regulator [Bacillus cereus].                                                         
445952378    HTH_11+WYL                          -                       317   bacteria>firmicutes                            Bacillus cereus                                                       DeoR family transcriptional regulator [Bacillus cereus].                                                         
445952379    HTH_11+WYL                          -                       317   bacteria>firmicutes                            Bacillus cereus                                                       DeoR family transcriptional regulator [Bacillus cereus].                                                         
445952380    HTH_11+WYL                          -                       317   bacteria>firmicutes                            Bacillus cereus                                                       DeoR family transcriptional regulator [Bacillus cereus].                                                         
445952381    HTH_11+WYL                          -                       317   bacteria>firmicutes                            Bacillus cereus                                                       DeoR family transcriptional regulator [Bacillus cereus].                                                         
445952382    HTH_11+WYL                          -                       317   bacteria>firmicutes                            Bacillus cereus                                                       DeoR family transcriptional regulator [Bacillus cereus].                                                         
445952383    HTH_11+WYL                          -                       317   bacteria>firmicutes                            Bacillus cereus                                                       DeoR family transcriptional regulator [Bacillus cereus].                                                         
445952388    HTH_11+WYL                          -                       317   bacteria>firmicutes                            Bacillus cereus                                                       DeoR family transcriptional regulator [Bacillus cereus].                                                         
445952389    HTH_11+WYL                          -                       317   bacteria>firmicutes                            Bacillus cereus                                                       DeoR family transcriptional regulator [Bacillus cereus].                                                         
445952398    HTH_11+WYL                          -                       317   bacteria>firmicutes                            Bacillus cereus                                                       DeoR family transcriptional regulator [Bacillus cereus].                                                         
445952399    HTH_11+WYL                          -                       317   bacteria>firmicutes                            Bacillus cereus                                                       DeoR family transcriptional regulator [Bacillus cereus].                                                         
445952401    HTH_11+WYL                          -                       317   bacteria>firmicutes                            Bacillus cereus                                                       DeoR family transcriptional regulator [Bacillus cereus].                                                         
445952403    HTH_11+WYL                          -                       317   bacteria>firmicutes                            Bacillus cereus                                                       DeoR family transcriptional regulator [Bacillus cereus].                                                         
445952405    HTH_11+WYL                          -                       317   bacteria>firmicutes                            Bacillus cereus                                                       DeoR family transcriptional regulator [Bacillus cereus].                                                         
445952406    HTH_11+WYL                          -                       317   bacteria>firmicutes                            Bacillus cereus                                                       DeoR family transcriptional regulator [Bacillus cereus].                                                         
445952407    HTH_11+WYL                          -                       317   bacteria>firmicutes                            Bacillus cereus                                                       DeoR family transcriptional regulator [Bacillus cereus].                                                         
445952410    HTH_11+WYL                          -                       317   bacteria>firmicutes                            Bacillus cereus                                                       DeoR family transcriptional regulator [Bacillus cereus].                                                         
445952411    HTH_11+WYL                          -                       317   bacteria>firmicutes                            Bacillus cereus                                                       DeoR family transcriptional regulator [Bacillus cereus].                                                         
445952431    HTH_11+WYL                          -                       317   bacteria>firmicutes                            Bacillus cereus                                                       DeoR family transcriptional regulator [Bacillus cereus].                                                         
445952433    HTH_11+WYL                          -                       317   bacteria>firmicutes                            Bacillus cereus                                                       DeoR family transcriptional regulator [Bacillus cereus].                                                         
446922357    HTH_11+WYL                          -                       317   bacteria>firmicutes                            Streptococcus mitis                                                   transcriptional regulator [Streptococcus mitis].                                                                 
446985254    HTH_11+WYL                          -                       317   bacteria>firmicutes                            Bacillus cereus                                                       hypothetical protein [Bacillus cereus].                                                                          
447123661    HTH_11+WYL                          -                       317   bacteria>spirochaetes                          Leptospira interrogans                                                transcriptional regulator [Leptospira interrogans].                                                              
447123662    HTH_11+WYL                          -                       317   bacteria>spirochaetes                          Leptospira interrogans                                                transcriptional regulator [Leptospira interrogans].                                                              
447123663    HTH_11+WYL                          -                       317   bacteria>spirochaetes                          Leptospira interrogans                                                transcriptional regulator [Leptospira interrogans].                                                              
447123664    HTH_11+WYL                          -                       317   bacteria>spirochaetes                          Leptospira interrogans                                                transcriptional regulator [Leptospira interrogans].                                                              
447123665    HTH_11+WYL                          -                       317   bacteria>spirochaetes                          Leptospira interrogans                                                transcriptional regulator [Leptospira interrogans].                                                              
447123666    HTH_11+WYL                          -                       317   bacteria>spirochaetes                          Leptospira interrogans                                                transcriptional regulator [Leptospira interrogans].                                                              
447123668    HTH_11+WYL                          -                       317   bacteria>spirochaetes                          Leptospira interrogans                                                transcriptional regulator [Leptospira interrogans].                                                              
447123670    HTH_11+WYL                          -                       317   bacteria>spirochaetes                          Leptospira interrogans                                                transcriptional regulator [Leptospira interrogans].                                                              
447123671    HTH_11+WYL                          -                       317   bacteria>spirochaetes                          Leptospira interrogans                                                transcriptional regulator [Leptospira interrogans].                                                              
447123675    HTH_11+WYL                          -                       317   bacteria>spirochaetes                          Leptospira interrogans                                                transcriptional regulator [Leptospira interrogans].                                                              
447123676    HTH_11+WYL                          -                       317   bacteria>spirochaetes                          Leptospira interrogans                                                transcriptional regulator [Leptospira interrogans].                                                              
449087383    HTH_11+WYL                          -                       317   bacteria>firmicutes                            Bacillus thuringiensis serovar kurstaki str. HD73                     Transcriptional regulator, DeoR [Bacillus thuringiensis serovar kurstaki str. HD73].                             
551299903    HTH_11+WYL                          -                       321   bacteria>actinobacteria                        Ornithinimicrobium pekingense                                         transcriptional regulator [Ornithinimicrobium pekingense].                                                       
550937082    HTH_11+WYL                          -                       321   bacteria>proteobacteria>alphaproteobacteria    Sphingomonas phyllosphaerae                                           transcriptional regulator [Sphingomonas phyllosphaerae].                                                         
487910707    HTH_11+WYL                          -                       317   bacteria>firmicutes                            Bacillus cereus                                                       transcriptional regulator [Bacillus cereus].                                                                     
487921123    HTH_11+WYL                          -                       317   bacteria>firmicutes                            Bacillus cereus                                                       transcriptional regulator [Bacillus cereus].                                                                     
226314242    HTH_11+WYL                          -                       318   bacteria>firmicutes                            Brevibacillus brevis NBRC 100599                                      transcriptional regulator [Brevibacillus brevis NBRC 100599].                                                    
488019556    HTH_11+WYL                          -                       317   bacteria>firmicutes                            Bacillus cereus                                                       DeoR family transcriptional regulator [Bacillus cereus].                                                         
488036312    HTH_11+WYL                          -                       317   bacteria>spirochaetes                          Leptospira interrogans                                                WYL domain protein [Leptospira interrogans].                                                                     
488107337    HTH_11+WYL                          -                       317   bacteria>spirochaetes                          Leptospira interrogans                                                WYL domain protein [Leptospira interrogans].                                                                     
549715302    HTH_11+WYL                          -                       321   bacteria>proteobacteria>gammaproteobacteria    Xanthomonas fuscans subsp. fuscans                                    putative transcriptional regulator [Xanthomonas fuscans subsp. fuscans].                                         
544845492    HTH_11+WYL                          -                       321   bacteria>firmicutes                            Paenibacillus alvei                                                   DeoR family transcriptional regulator [Paenibacillus alvei].                                                     
488989287    HTH_11+WYL                          -                       317   bacteria>firmicutes                            Streptococcus sanguinis                                               hypothetical protein [Streptococcus sanguinis].                                                                  
488995566    HTH_11+WYL                          -                       317   bacteria>firmicutes                            Streptococcus sanguinis                                               hypothetical protein [Streptococcus sanguinis].                                                                  
489010292    HTH_11+WYL                          -                       317   bacteria>firmicutes                            Streptococcus sanguinis                                               hypothetical protein [Streptococcus sanguinis].                                                                  
489067167    HTH_11+WYL                          -                       317   bacteria>bacteroidetes                         Chryseobacterium gleum                                                DNA-binding protein [Chryseobacterium gleum].                                                                    
489482956    HTH_11+WYL                          -                       317   bacteria>firmicutes                            Brevibacillus borstelensis                                            DeoR family transcriptional regulator [Brevibacillus borstelensis].                                              
489834337    SIG+HTH_11+WYL                      -                       317   bacteria>firmicutes                            Listeria monocytogenes                                                transcriptional regulator [Listeria monocytogenes].                                                              
489983722    HTH_11+WYL                          -                       317   bacteria>actinobacteria                        Mycobacterium phlei                                                   transcriptional regulator [Mycobacterium phlei].                                                                 
490027153    HTH_11+WYL                          -                       317   bacteria>actinobacteria                        Mycobacterium vaccae                                                  transcriptional regulator [Mycobacterium vaccae].                                                                
544842153    HTH_11+WYL                          -                       321   bacteria>firmicutes                            Paenibacillus alvei                                                   DeoR family transcriptional regulator [Paenibacillus alvei].                                                     
532365495    HTH_11+WYL                          -                       321   bacteria>actinobacteria                        Rhodococcus erythropolis CCM2595                                      DeoR family transcriptional regulator [Rhodococcus erythropolis CCM2595].                                        
522118432    HTH_11+WYL                          -                       321   bacteria>actinobacteria                        Amycolatopsis alba                                                    hypothetical protein [Amycolatopsis alba].                                                                       
490561215    HTH_11+WYL                          -                       317   bacteria>spirochaetes                          Leptospira noguchii                                                   transcriptional regulator [Leptospira noguchii].                                                                 
490564278    HTH_11+WYL                          -                       317   bacteria>spirochaetes                          Leptospira noguchii                                                   WYL domain protein [Leptospira noguchii].                                                                        
490585482    HTH_11+WYL                          -                       317   bacteria>spirochaetes                          Leptospira noguchii                                                   WYL domain protein [Leptospira noguchii].                                                                        
490588756    HTH_11+WYL                          -                       317   bacteria>spirochaetes                          Leptospira noguchii                                                   WYL domain protein [Leptospira noguchii].                                                                        
522062895    HTH_11+WYL                          -                       321   bacteria>actinobacteria                        Actinopolymorpha alba                                                 hypothetical protein [Actinopolymorpha alba].                                                                    
521988240    HTH_11+WYL                          -                       321   bacteria>actinobacteria                        Sciscionella marina                                                   transcriptional regulator [Sciscionella marina].                                                                 
521090483    HTH_11+WYL                          -                       321   bacteria>actinobacteria                        Amycolatopsis sp. ATCC 39116                                          transcriptional regulator [Amycolatopsis sp. ATCC 39116].                                                        
521088861    HTH_11+WYL                          -                       321   bacteria>actinobacteria                        Amycolatopsis sp. ATCC 39116                                          transcriptional regulator [Amycolatopsis sp. ATCC 39116].                                                        
490903469    HTH_11+WYL                          -                       317   bacteria>spirochaetes                          Leptospira kirschneri                                                 WYL domain protein [Leptospira kirschneri].                                                                      
490917469    HTH_11+WYL                          -                       317   bacteria>spirochaetes                          Leptospira kirschneri                                                 WYL domain protein [Leptospira kirschneri].                                                                      
519348553    HTH_11+WYL                          -                       321   bacteria>actinobacteria                        Streptomyces afghaniensis                                             hypothetical protein [Streptomyces afghaniensis].                                                                
491285767    HTH_11+WYL                          -                       317   bacteria>actinobacteria                        Mycobacterium rhodesiae                                               transcriptional regulator [Mycobacterium rhodesiae].                                                             
491293253    HTH_11+WYL                          -                       317   bacteria>actinobacteria                        Amycolatopsis azurea                                                  hypothetical protein [Amycolatopsis azurea].                                                                     
491304368    HTH_11+WYL                          -                       317   bacteria>actinobacteria                        Amycolatopsis azurea                                                  Transcriptional regulator, DeoR family [Amycolatopsis azurea].                                                   
447046857    HTH_11+WYL                          -                       320   bacteria>firmicutes                            Bacillus cereus                                                       DeoR faimly transcriptional regulator [Bacillus cereus].                                                         
491584254    HTH_11+WYL                          -                       317   bacteria>actinobacteria                        Saccharomonospora azurea                                              transcriptional regulator [Saccharomonospora azurea].                                                            
518981873    HTH_11+WYL                          -                       321   bacteria>actinobacteria                        Streptomyces sp. 351MFTsu5.1                                          transcriptional regulator [Streptomyces sp. 351MFTsu5.1].                                                        
552168007    SIG+HTH_11+WYL                      -                       319   bacteria>proteobacteria>gammaproteobacteria    Marinobacter sp. ES-1                                                 hypothetical protein [Marinobacter sp. ES-1].                                                                    
518755527    HTH_11+WYL                          -                       321   bacteria>firmicutes                            Paenibacillus sp. HW567                                               hypothetical protein [Paenibacillus sp. HW567].                                                                  
518578718    HTH_11+WYL                          -                       321   bacteria>actinobacteria                        Rhodococcus erythropolis                                              DeoR faimly transcriptional regulator [Rhodococcus erythropolis].                                                
518475462    HTH_11+WYL                          -                       321   bacteria>proteobacteria>alphaproteobacteria    Novispirillum itersonii                                               hypothetical protein [Novispirillum itersonii].                                                                  
518418794    SIG+HTH_11+WYL                      -                       321   bacteria>proteobacteria>gammaproteobacteria    Thioalkalivibrio                                                      MULTISPECIES: hypothetical protein [Thioalkalivibrio].                                                           
518399219    SIG+HTH_11+WYL                      -                       321   bacteria>proteobacteria>gammaproteobacteria    Thioalkalivibrio sp. ALE11                                            hypothetical protein [Thioalkalivibrio sp. ALE11].                                                               
518133708    HTH_11+WYL                          -                       321   bacteria>proteobacteria>gammaproteobacteria    Xanthomonas oryzae                                                    transcriptional regulator [Xanthomonas oryzae].                                                                  
518131792    HTH_11+WYL                          -                       321   bacteria>proteobacteria>gammaproteobacteria    Xanthomonas oryzae                                                    transcriptional regulator [Xanthomonas oryzae].                                                                  
551074101    HTH_11+WYL                          -                       319   bacteria>deinococci                            Deinococcus sp. 2009                                                  repressor [Deinococcus sp. 2009].                                                                                
518013411    HTH_11+WYL                          -                       321   bacteria>proteobacteria>gammaproteobacteria    Stenotrophomonas maltophilia                                          transcriptional regulator [Stenotrophomonas maltophilia].                                                        
517887234    HTH_11+WYL                          -                       321   bacteria>actinobacteria                        Streptomyces prunicolor                                               transcriptional regulator [Streptomyces prunicolor].                                                             
517878094    SIG+HTH_11+WYL                      -                       321   bacteria>actinobacteria                        Nocardia asteroides                                                   hypothetical protein [Nocardia asteroides].                                                                      
517852431    HTH_11+WYL                          -                       321   bacteria>proteobacteria>gammaproteobacteria    Thioalkalivibrio sp. ALE23                                            hypothetical protein [Thioalkalivibrio sp. ALE23].                                                               
493974934    HTH_11+WYL                          -                       317   bacteria>firmicutes                            Bacillus sp. GeD10                                                    Transcriptional regulator, DeoR family [Bacillus sp. GeD10].                                                     
494093080    HTH_11+WYL                          -                       317   bacteria>actinobacteria                        Amycolatopsis decaplanina                                             DeoR family transcriptional regulator [Amycolatopsis decaplanina].                                               
494093123    HTH_11+WYL                          -                       317   bacteria>actinobacteria                        Amycolatopsis decaplanina                                             DeoR family transcriptional regulator [Amycolatopsis decaplanina].                                               
494093583    HTH_11+WYL                          -                       317   bacteria>actinobacteria                        Amycolatopsis decaplanina                                             DeoR family transcriptional regulator [Amycolatopsis decaplanina].                                               
494124318    HTH_11+WYL                          -                       317   bacteria>firmicutes                            Clostridium carboxidivorans                                           transcriptional regulator [Clostridium carboxidivorans].                                                         
517833751    HTH_11+WYL                          -                       321   bacteria>firmicutes                            Cohnella laeviribosi                                                  hypothetical protein [Cohnella laeviribosi].                                                                     
517777408    HTH_11+WYL                          -                       321   bacteria>proteobacteria>gammaproteobacteria    Thioalkalivibrio sp. AKL17                                            hypothetical protein [Thioalkalivibrio sp. AKL17].                                                               
494604319    HTH_11+WYL                          -                       317   bacteria>verrucomicrobia                       Opitutaceae bacterium TAV1                                            transcriptional regulator [Opitutaceae bacterium TAV1].                                                          
517769229    HTH_11+WYL                          -                       321   bacteria>proteobacteria>gammaproteobacteria    Thioalkalivibrio sp. AKL11                                            transcriptional regulator [Thioalkalivibrio sp. AKL11].                                                          
494671936    HTH_11+WYL                          -                       317   bacteria>firmicutes                            Paenibacillus sp. Aloe-11                                             transcriptional regulator [Paenibacillus sp. Aloe-11].                                                           
517766860    HTH_11+WYL                          -                       321   bacteria>proteobacteria>gammaproteobacteria    Thioalkalivibrio sp. ALJ24                                            transcriptional regulator [Thioalkalivibrio sp. ALJ24].                                                          
517699428    HTH_11+WYL                          -                       321   bacteria>proteobacteria>gammaproteobacteria    Thioalkalivibrio sp. ALgr3                                            hypothetical protein [Thioalkalivibrio sp. ALgr3].                                                               
517678643    HTH_11+WYL                          -                       321   bacteria>actinobacteria                        Streptomyces sp. CNT372                                               transcriptional regulator [Streptomyces sp. CNT372].                                                             
517382984    HTH_11+WYL                          -                       321   bacteria>actinobacteria                        Streptomyces sp. BoleA5                                               hypothetical protein [Streptomyces sp. BoleA5].                                                                  
495630677    HTH_11+WYL                          -                       317   bacteria>actinobacteria                        Nocardioidaceae bacterium Broad-1                                     DNA-binding protein [Nocardioidaceae bacterium Broad-1].                                                         
495635966    HTH_11+WYL                          -                       317   bacteria>actinobacteria                        Nocardioidaceae bacterium Broad-1                                     transcriptional regulator [Nocardioidaceae bacterium Broad-1].                                                   
495764344    HTH_11+WYL                          -                       317   bacteria>proteobacteria>gammaproteobacteria    Idiomarina xiamenensis                                                transcriptional regulator [Idiomarina xiamenensis].                                                              
517378868    HTH_11+WYL                          -                       321   bacteria>actinobacteria                        Streptomyces sp. ATexAB-D23                                           DeoR family transcripitonal regulator [Streptomyces sp. ATexAB-D23].                                             
517360347    HTH_11+WYL                          -                       321   bacteria>actinobacteria                        Streptomyces sp. HmicA12                                              hypothetical protein [Streptomyces sp. HmicA12].                                                                 
496560011    HTH_11+WYL                          -                       317   bacteria>firmicutes                            Lachnospiraceae bacterium 1_4_56FAA                                   DeoR family transcriptional regulator [Lachnospiraceae bacterium 1_4_56FAA].                                     
517163874    HTH_11+WYL                          -                       321   bacteria>actinobacteria                        Longispora albida                                                     DeoR family transcriptional regulator [Longispora albida].                                                       
496782099    HTH_11+WYL                          -                       317   bacteria>firmicutes                            Lysinibacillus fusiformis                                             hypothetical protein [Lysinibacillus fusiformis].                                                                
517159262    HTH_11+WYL                          -                       321   bacteria>actinobacteria                        Longispora albida                                                     hypothetical protein [Longispora albida].                                                                        
517132595    HTH_11+WYL                          -                       321   bacteria>proteobacteria>alphaproteobacteria    Bradyrhizobium japonicum                                              transcriptional regulator [Bradyrhizobium japonicum].                                                            
516932605    HTH_11+WYL                          -                       321   bacteria>actinobacteria                        Microbacterium sp. 292MF                                              hypothetical protein [Microbacterium sp. 292MF].                                                                 
497199615    HTH_11+WYL                          -                       317   bacteria>verrucomicrobia                       Opitutaceae bacterium TAV5                                            transcriptional regulator [Opitutaceae bacterium TAV5].                                                          
497278099    HTH_11+WYL                          -                       317   bacteria>firmicutes                            Paenibacillus sp. HGF5                                                transcriptional regulator [Paenibacillus sp. HGF5].                                                              
516768715    HTH_11+WYL                          -                       321   bacteria>actinobacteria                        Streptomyces sp. FxanaC1                                              hypothetical protein [Streptomyces sp. FxanaC1].                                                                 
497360891    HTH_11+WYL                          -                       317   bacteria>firmicutes                            Paenibacillus                                                         MULTISPECIES: HTH domain protein [Paenibacillus].                                                                
497934617    HTH_11+WYL                          -                       317   bacteria>firmicutes                            Acetivibrio cellulolyticus                                            transcriptional regulator [Acetivibrio cellulolyticus].                                                          
498034700    HTH_11+WYL                          -                       317   bacteria>firmicutes                            Paenibacillus peoriae                                                 transcriptional regulator [Paenibacillus peoriae].                                                               
516612135    HTH_11+WYL                          -                       321   bacteria>actinobacteria                        Amycolatopsis methanolica                                             transcriptional regulator [Amycolatopsis methanolica].                                                           
498155086    HTH_11+WYL                          -                       317   bacteria>actinobacteria                        Streptomyces somaliensis                                              transcriptional regulator [Streptomyces somaliensis].                                                            
516610892    HTH_11+WYL                          -                       321   bacteria>actinobacteria                        Amycolatopsis methanolica                                             transcriptional regulator [Amycolatopsis methanolica].                                                           
498533936    HTH_11+WYL                          -                       317   bacteria>actinobacteria                        Nocardioides sp. CF8                                                  helix-turn-helix, type 11 domain-containing [Nocardioides sp. CF8].                                              
516201698    HTH_11+WYL                          -                       321   bacteria>actinobacteria                        Nocardiopsis xinjiangensis                                            hypothetical protein [Nocardiopsis xinjiangensis].                                                               
506932499    HTH_11+WYL                          -                       317   bacteria>actinobacteria                        Amycolatopsis orientalis HCCB10007                                    DeoR family transcriptional regulator [Amycolatopsis orientalis HCCB10007].                                      
447046858    HTH_11+WYL                          -                       320   bacteria>firmicutes                            Bacillus cereus group                                                 MULTISPECIES: DeoR faimly transcriptional regulator [Bacillus cereus group].                                     
506994808    HTH_11+WYL                          -                       317   bacteria>firmicutes                            Bacillus cereus                                                       DeoR family transcriptional regulator [Bacillus cereus].                                                         
507017134    HTH_11+WYL                          -                       317   bacteria>firmicutes                            Bacillus cereus                                                       DeoR family transcriptional regulator [Bacillus cereus].                                                         
507046123    HTH_11+WYL                          -                       317   bacteria>firmicutes                            Bacillus cereus                                                       DeoR family transcriptional regulator [Bacillus cereus].                                                         
507050840    HTH_11+WYL                          -                       317   bacteria>firmicutes                            Bacillus cereus                                                       DeoR family transcriptional regulator [Bacillus cereus].                                                         
507062803    HTH_11+WYL                          -                       317   bacteria>firmicutes                            Bacillus cereus                                                       DeoR family transcriptional regulator [Bacillus cereus].                                                         
510821204    SIG+HTH_11+WYL                      -                       317   bacteria>bacteroidetes                         Arcticibacter svalbardensis                                           transcriptional regulator, putative [Arcticibacter svalbardensis].                                               
510893866    HTH_11+WYL                          -                       317   bacteria>firmicutes                            Lachnospiraceae bacterium 10-1                                        hypothetical protein [Lachnospiraceae bacterium 10-1].                                                           
512440179    SIG+HTH_11+WYL                      -                       317   bacteria>proteobacteria>gammaproteobacteria    Halomonas anticariensis                                               transcriptional regulator [Halomonas anticariensis].                                                             
516169593    HTH_11+WYL                          -                       321   bacteria>actinobacteria                        Nocardiopsis potens                                                   hypothetical protein [Nocardiopsis potens].                                                                      
516159008    HTH_11+WYL                          -                       321   bacteria>actinobacteria                        Nocardiopsis ganjiahuensis                                            DeoR faimly transcriptional regulator [Nocardiopsis ganjiahuensis].                                              
516116397    HTH_11+WYL                          -                       321   bacteria>actinobacteria                        Nocardiopsis prasina                                                  transcriptional regulator [Nocardiopsis prasina].                                                                
515087107    HTH_11+WYL                          -                       317   bacteria>firmicutes                            Bacillus cereus                                                       DeoR family transcriptional regulator [Bacillus cereus].                                                         
516042518    HTH_11+WYL                          -                       321   bacteria>firmicutes                            Amphibacillus jilinensis                                              hypothetical protein [Amphibacillus jilinensis].                                                                 
515559316    HTH_11+WYL                          -                       317   bacteria>firmicutes                            Lysinibacillus boronitolerans                                         hypothetical protein [Lysinibacillus boronitolerans].                                                            
515924207    HTH_11+WYL                          -                       321   bacteria>proteobacteria>gammaproteobacteria    Stenotrophomonas maltophilia                                          transcriptional regulator [Stenotrophomonas maltophilia].                                                        
515782035    HTH_11+WYL                          -                       317   bacteria>spirochaetes                          Leptospira noguchii                                                   transcriptional regulator [Leptospira noguchii].                                                                 
515816379    HTH_11+WYL                          -                       321   bacteria>firmicutes                            Brevibacillus brevis                                                  DeoR faimly transcriptional regulator [Brevibacillus brevis].                                                    
516130386    HTH_11+WYL                          -                       317   bacteria>firmicutes                            Bacillus sp. WBUNB001                                                 DeoR family transcriptional regulator [Bacillus sp. WBUNB001].                                                   
515730070    HTH_11+WYL                          -                       321   bacteria>proteobacteria>gammaproteobacteria    Xanthomonas axonopodis                                                transcriptional regulator [Xanthomonas axonopodis].                                                              
516463015    HTH_11+WYL                          -                       317   bacteria>spirochaetes                          Leptospira interrogans                                                transcriptional regulator [Leptospira interrogans].                                                              
516465559    HTH_11+WYL                          -                       317   bacteria>spirochaetes                          Leptospira interrogans                                                transcriptional regulator [Leptospira interrogans].                                                              
516469858    HTH_11+WYL                          -                       317   bacteria>spirochaetes                          Leptospira interrogans                                                transcriptional regulator [Leptospira interrogans].                                                              
515726611    HTH_11+WYL                          -                       321   bacteria>proteobacteria>gammaproteobacteria    Xanthomonas axonopodis                                                transcriptional regulator [Xanthomonas axonopodis].                                                              
516610826    HTH_11+WYL                          -                       317   bacteria>actinobacteria                        Amycolatopsis methanolica                                             transcriptional regulator [Amycolatopsis methanolica].                                                           
515723570    HTH_11+WYL                          -                       321   bacteria>proteobacteria>gammaproteobacteria    Xanthomonas axonopodis                                                transcriptional regulator [Xanthomonas axonopodis].                                                              
515683578    HTH_11+WYL                          -                       321   bacteria>proteobacteria>gammaproteobacteria    Xanthomonas vasicola                                                  transcriptional regulator [Xanthomonas vasicola].                                                                
516965091    SIG+HTH_11+WYL                      -                       317   bacteria>actinobacteria                        Microbacterium paraoxydans                                            hypothetical protein [Microbacterium paraoxydans].                                                               
515113690    HTH_11+WYL                          -                       321   bacteria>firmicutes                            Brevibacillus brevis                                                  DeoR faimly transcriptional regulator [Brevibacillus brevis].                                                    
517163332    HTH_11+WYL                          -                       317   bacteria>actinobacteria                        Longispora albida                                                     hypothetical protein [Longispora albida].                                                                        
515034227    HTH_11+WYL                          -                       321   bacteria>actinobacteria                        Rhodococcus rhodochrous                                               transcriptional regulator [Rhodococcus rhodochrous].                                                             
512672035    HTH_11+WYL                          -                       321   bacteria>actinobacteria                        Streptomyces sp. HPH0547                                              hypothetical protein [Streptomyces sp. HPH0547].                                                                 
512479835    HTH_11+WYL                          -                       321   bacteria>firmicutes                            Paenisporosarcina sp. HGH0030                                         hypothetical protein [Paenisporosarcina sp. HGH0030].                                                            
511069213    HTH_11+WYL                          -                       321   bacteria>firmicutes                            Paenibacillus barengoltzii                                            hypothetical protein [Paenibacillus barengoltzii].                                                               
507032008    HTH_11+WYL                          -                       321   bacteria>firmicutes                            Bacillus cereus                                                       DeoR family transcriptional regulator [Bacillus cereus].                                                         
506933609    HTH_11+WYL                          -                       321   bacteria>actinobacteria                        Amycolatopsis orientalis HCCB10007                                    DeoR family transcriptional regulator [Amycolatopsis orientalis HCCB10007].                                      
498787430    HTH_11+WYL                          -                       321   bacteria>actinobacteria                        Rhodococcus rhodnii                                                   putative DeoR family transcriptional regulator [Rhodococcus rhodnii].                                            
498054149    HTH_11+WYL                          -                       321   bacteria>proteobacteria>gammaproteobacteria    Xanthomonas                                                           MULTISPECIES: transcriptional regulator [Xanthomonas].                                                           
517584180    SIG+HTH_11+WYL                      -                       317   bacteria>firmicutes                            Paenibacillus terrigena                                               hypothetical protein [Paenibacillus terrigena].                                                                  
517665184    HTH_11+WYL                          -                       317   bacteria>actinobacteria                        Streptomyces                                                          MULTISPECIES: hypothetical protein [Streptomyces].                                                               
517681848    HTH_11+WYL                          -                       317   bacteria>actinobacteria                        Streptomyces sp. CNY243                                               hypothetical protein [Streptomyces sp. CNY243].                                                                  
517715252    HTH_11+WYL                          -                       317   bacteria>firmicutes                            Paenibacillus massiliensis                                            hypothetical protein [Paenibacillus massiliensis].                                                               
498044240    HTH_11+WYL                          -                       321   bacteria>actinobacteria                        Streptomyces acidiscabies                                             transcriptional regulator [Streptomyces acidiscabies].                                                           
497756098    HTH_11+WYL                          -                       321   bacteria>actinobacteria                        Streptomyces filamentosus                                             DeoR faimly transcriptional regulator [Streptomyces filamentosus].                                               
497398978    HTH_11+WYL                          -                       321   bacteria>actinobacteria                        Streptomyces himastatinicus                                           DeoR family transcriptional regulator [Streptomyces himastatinicus].                                             
497359297    HTH_11+WYL                          -                       321   bacteria>firmicutes                            Paenibacillus                                                         MULTISPECIES: DeoR faimly transcriptional regulator [Paenibacillus].                                             
518139862    HTH_11+WYL                          -                       317   bacteria>actinobacteria                        Kocuria rhizophila                                                    hypothetical protein [Kocuria rhizophila].                                                                       
496257012    HTH_11+WYL                          -                       321   bacteria>proteobacteria>alphaproteobacteria    Bradyrhizobium sp. STM 3843                                           transcriptional regulator [Bradyrhizobium sp. STM 3843].                                                         
496210588    HTH_11+WYL                          -                       321   bacteria>proteobacteria>gammaproteobacteria    Alcanivorax hongdengensis                                             transcriptional regulator [Alcanivorax hongdengensis].                                                           
495240906    HTH_11+WYL                          -                       321   bacteria>proteobacteria>gammaproteobacteria    Xanthomonas fuscans                                                   transcriptional regulator [Xanthomonas fuscans].                                                                 
495009415    HTH_11+WYL                          -                       321   bacteria>actinobacteria                        Rhodococcus qingshengii                                               DeoR family transcriptional regulator [Rhodococcus qingshengii].                                                 
518467537    SIG+HTH_11+WYL                      -                       317   bacteria>firmicutes                            Paenibacillus fonticola                                               hypothetical protein [Paenibacillus fonticola].                                                                  
494998886    HTH_11+WYL                          -                       321   bacteria>firmicutes                            Brevibacillus sp. BC25                                                DeoR faimly transcriptional regulator [Brevibacillus sp. BC25].                                                  
494797489    HTH_11+WYL                          -                       321   bacteria>actinobacteria                        Rhodococcus triatomae                                                 DeoR family transcriptional regulator [Rhodococcus triatomae].                                                   
494712739    HTH_11+WYL                          -                       321   bacteria>actinobacteria                        Streptomyces sp. W007                                                 DeoR faimly transcriptional regulator [Streptomyces sp. W007].                                                   
518941710    SIG+HTH_11+WYL                      -                       317   bacteria>actinobacteria                        Microbacterium sp. 11MF                                               hypothetical protein [Microbacterium sp. 11MF].                                                                  
494627330    HTH_11+WYL                          -                       321   bacteria>actinobacteria                        Streptomyces sviceus                                                  transcriptional regulator [Streptomyces sviceus].                                                                
494355074    HTH_11+WYL                          -                       321   bacteria>proteobacteria>gammaproteobacteria    Thiocapsa marina                                                      DNA-binding protein [Thiocapsa marina].                                                                          
520762742    HTH_11+WYL                          -                       317   bacteria>proteobacteria>gammaproteobacteria    Osedax symbiont Rs2                                                   hypothetical protein [Osedax symbiont Rs2].                                                                      
494132649    HTH_11+WYL                          -                       321   bacteria>actinobacteria                        Micromonospora sp. ATCC 39149                                         transcriptional regulator [Micromonospora sp. ATCC 39149].                                                       
521086109    HTH_11+WYL                          -                       317   bacteria>actinobacteria                        Amycolatopsis sp. ATCC 39116                                          DeoR faimly transcriptional regulator [Amycolatopsis sp. ATCC 39116].                                            
521087480    HTH_11+WYL                          -                       317   bacteria>actinobacteria                        Amycolatopsis sp. ATCC 39116                                          transcriptional regulator [Amycolatopsis sp. ATCC 39116].                                                        
521091925    HTH_11+WYL                          -                       317   bacteria>actinobacteria                        Amycolatopsis sp. ATCC 39116                                          transcriptional regulator [Amycolatopsis sp. ATCC 39116].                                                        
494087195    HTH_11+WYL                          -                       321   bacteria>actinobacteria                        Amycolatopsis decaplanina                                             DeoR family transcriptional regulator [Amycolatopsis decaplanina].                                               
522012354    HTH_11+WYL                          -                       317   bacteria>actinobacteria                        Catelliglobosispora koreensis                                         hypothetical protein [Catelliglobosispora koreensis].                                                            
522038638    HTH_11+WYL                          -                       317   bacteria>actinobacteria                        Streptomyces scabrisporus                                             hypothetical protein [Streptomyces scabrisporus].                                                                
522109532    HTH_11+WYL                          -                       317   bacteria>firmicutes                            Paenibacillus daejeonensis                                            DNA-binding protein [Paenibacillus daejeonensis].                                                                
522123504    HTH_11+WYL                          -                       317   bacteria>actinobacteria                        Amycolatopsis alba                                                    hypothetical protein [Amycolatopsis alba].                                                                       
522124089    HTH_11+WYL                          -                       317   bacteria>actinobacteria                        Amycolatopsis alba                                                    hypothetical protein [Amycolatopsis alba].                                                                       
522139865    HTH_11+WYL                          -                       317   bacteria>proteobacteria>gammaproteobacteria    Singularimonas variicoloris                                           hypothetical protein [Singularimonas variicoloris].                                                              
522151857    HTH_11+WYL                          -                       317   bacteria>actinobacteria                        Amycolatopsis benzoatilytica                                          hypothetical protein [Amycolatopsis benzoatilytica].                                                             
522157921    HTH_11+WYL                          -                       317   bacteria>actinobacteria                        Amycolatopsis nigrescens                                              hypothetical protein [Amycolatopsis nigrescens].                                                                 
493747516    HTH_11+WYL                          -                       321   bacteria>firmicutes                            Selenomonas noxia                                                     transcriptional regulator [Selenomonas noxia].                                                                   
493601798    HTH_11+WYL                          -                       321   bacteria>actinobacteria                        Rhodococcus pyridinivorans                                            transcriptional regulator [Rhodococcus pyridinivorans].                                                          
493497027    HTH_11+WYL                          -                       321   bacteria>proteobacteria>gammaproteobacteria    Xanthomonas gardneri                                                  transcriptional regulator [Xanthomonas gardneri].                                                                
545134879    SIG+HTH_11+WYL                      -                       317   bacteria>firmicutes                            Listeria monocytogenes                                                transcriptional regulator [Listeria monocytogenes].                                                              
545135316    SIG+HTH_11+WYL                      -                       317   bacteria>firmicutes                            Listeria monocytogenes                                                transcriptional regulator [Listeria monocytogenes].                                                              
545135766    SIG+HTH_11+WYL                      -                       317   bacteria>firmicutes                            Listeria monocytogenes                                                transcriptional regulator [Listeria monocytogenes].                                                              
545322549    HTH_11+WYL                          -                       317   bacteria>actinobacteria                        Actinomadura madurae                                                  hypothetical protein [Actinomadura madurae].                                                                     
545323164    HTH_11+WYL                          -                       317   bacteria>actinobacteria                        Actinomadura madurae                                                  hypothetical protein [Actinomadura madurae].                                                                     
493425497    HTH_11+WYL                          -                       321   bacteria>actinobacteria                        Streptomyces turgidiscabies                                           HTH domain protein [Streptomyces turgidiscabies].                                                                
493417487    HTH_11+WYL                          -                       321   bacteria>actinobacteria                        Streptomyces turgidiscabies                                           transcriptional regulator, DeoR family [Streptomyces turgidiscabies].                                            
546464315    HTH_11+WYL                          -                       317   bacteria>firmicutes                            Eubacterium sp. CAG:86                                                putative uncharacterized protein [Eubacterium sp. CAG:86].                                                       
493391427    HTH_11+WYL                          -                       321   bacteria>actinobacteria                        Streptomyces tsukubaensis                                             transcriptional regulator [Streptomyces tsukubaensis].                                                           
492843285    HTH_11+WYL                          -                       321   bacteria>proteobacteria>gammaproteobacteria    Xanthomonas vesicatoria                                               transcriptional regulator [Xanthomonas vesicatoria].                                                             
550496149    HTH_11+WYL                          -                       317   bacteria>firmicutes                            [Clostridium] difficile                                               Putative Helix-Turn-Helix DNA-binding protein [[Clostridium] difficile].                                         
550252759    HTH_11+WYL                          -                       319   bacteria>actinobacteria                        Rhodococcus equi                                                      DeoR family transcriptional regulator [Rhodococcus equi].                                                        
170760754    HTH_11+WYL                          -                       318   bacteria>firmicutes                            Clostridium botulinum A3 str. Loch Maree                              hypothetical protein CLK_2620 [Clostridium botulinum A3 str. Loch Maree].                                        
518823984    HTH_11+WYL                          -                       507   bacteria>actinobacteria                        Streptomyces sp. Amel2xE9                                             hypothetical protein [Streptomyces sp. Amel2xE9].                                                                
492835812    HTH_11+WYL                          -                       321   bacteria>proteobacteria>gammaproteobacteria    Xanthomonas vesicatoria                                               transcriptional regulator [Xanthomonas vesicatoria].                                                             
557361986    HTH_11+WYL                          -                       317   bacteria>actinobacteria                        Streptomyces sp. WM6368                                               deoR-family transcriptional regulator [Streptomyces sp. WM6368].                                                 
492703544    HTH_11+WYL                          -                       321   bacteria>proteobacteria>gammaproteobacteria    Xanthomonas axonopodis                                                transcriptional regulator [Xanthomonas axonopodis].                                                              
492689060    HTH_11+WYL                          -                       321   bacteria>proteobacteria>gammaproteobacteria    Xanthomonas axonopodis                                                repressor [Xanthomonas axonopodis].                                                                              
558678961    HTH_11+WYL                          -                       317   bacteria>firmicutes                            Bacillus thuringiensis YBT-1518                                       Transcriptional regulator, DeoR family protein [Bacillus thuringiensis YBT-1518].                                
492663362    HTH_11+WYL                          -                       321   bacteria>proteobacteria>gammaproteobacteria    Xanthomonas axonopodis                                                repressor [Xanthomonas axonopodis].                                                                              
559035065    HTH_11+WYL                          -                       317   bacteria>firmicutes                            Brevibacillus panacihumi                                              transcriptional regulator [Brevibacillus panacihumi].                                                            
559035828    HTH_11+WYL                          -                       317   bacteria>firmicutes                            Brevibacillus panacihumi                                              transcriptional regulator [Brevibacillus panacihumi].                                                            
565985007    HTH_11+WYL                          -                       317   bacteria>actinobacteria                        Mycobacterium neoaurum VKM Ac-1815D                                   transcriptional regulator [Mycobacterium neoaurum VKM Ac-1815D].                                                 
565990435    SIG+HTH_11+WYL                      -                       317   bacteria>firmicutes                            Paenibacillus polymyxa CR1                                            transcriptional regulator [Paenibacillus polymyxa CR1].                                                          
567775539    HTH_11+WYL                          MPTA5024_37865          317   bacteria>actinobacteria                        Microbispora sp. ATCC PTA-5024                                        transcriptional regulator [Microbispora sp. ATCC PTA-5024].                                                      
567779061    SIG+HTH_11+WYL                      MPTA5024_20355          317   bacteria>actinobacteria                        Microbispora sp. ATCC PTA-5024                                        transcriptional regulator [Microbispora sp. ATCC PTA-5024].                                                      
491691407    SIG+HTH_11+WYL                      -                       321   bacteria>firmicutes                            Paenibacillus alvei                                                   hypothetical protein [Paenibacillus alvei].                                                                      
569022308    HTH_11+WYL                          BW1_056_00740           317   bacteria>firmicutes                            Bacillus weihenstephanensis NBRC 101238 = DSM 11821                   putative transcriptional regulator [Bacillus weihenstephanensis NBRC 101238 = DSM 11821].                        
573452568    HTH_11+WYL                          CIN01S_09_02220         317   bacteria>bacteroidetes                         Chryseobacterium indologenes NBRC 14944                               putative transcriptional regulator [Chryseobacterium indologenes NBRC 14944].                                    
573537509    HTH_11+WYL                          C169_14654              317   bacteria>firmicutes                            Paenibacillus sp. FSL R5-808                                          Helix-turn-helix type 11 domain-containing protein [Paenibacillus sp. FSL R5-808].                               
573540218    HTH_11+WYL                          C162_28164              317   bacteria>firmicutes                            Paenibacillus sp. FSL R7-269                                          hypothetical protein C162_28164 [Paenibacillus sp. FSL R7-269].                                                  
573545238    HTH_11+WYL                          C162_23105              317   bacteria>firmicutes                            Paenibacillus sp. FSL R7-269                                          Helix-turn-helix type 11 domain-containing protein [Paenibacillus sp. FSL R7-269].                               
491630156    HTH_11+WYL                          -                       321   bacteria>firmicutes                            Halanaerobium saccharolyticum                                         similar to transcriptional regulator [Halanaerobium saccharolyticum].                                            
573567233    HTH_11+WYL                          C172_12046              317   bacteria>firmicutes                            Paenibacillus sp. FSL H8-457                                          Helix-turn-helix type 11 domain-containing protein [Paenibacillus sp. FSL H8-457].                               
573568087    HTH_11+WYL                          C173_18791              317   bacteria>firmicutes                            Paenibacillus sp. FSL R7-277                                          transcriptional regulator [Paenibacillus sp. FSL R7-277].                                                        
573574290    HTH_11+WYL                          C174_20566              317   bacteria>firmicutes                            Bacillus weihenstephanensis FSL H7-687                                helix-turn-helix type 11 domain-containing protein [Bacillus weihenstephanensis FSL H7-687].                     
573577351    HTH_11+WYL                          C173_07752              317   bacteria>firmicutes                            Paenibacillus sp. FSL R7-277                                          hypothetical protein C173_07752 [Paenibacillus sp. FSL R7-277].                                                  
575083149    HTH_11+WYL                          JCM21714_3206           317   bacteria>firmicutes                            Gracilibacillus boraciitolerans JCM 21714                             hypothetical protein JCM21714_3206 [Gracilibacillus boraciitolerans JCM 21714].                                  
575086793    HTH_11+WYL                          JCM21531_4273           317   bacteria>firmicutes                            Clostridium straminisolvens JCM 21531                                 hypothetical protein JCM21531_4273 [Clostridium straminisolvens JCM 21531].                                      
491606818    HTH_11+WYL                          -                       321   bacteria>actinobacteria                        Saccharomonospora glauca                                              DeoR family transcripitonal regulator [Saccharomonospora glauca].                                                
15805096     HTH_11+WYL                          DR_0055                 316   bacteria>deinococci                            Deinococcus radiodurans R1                                            repressor protein [Deinococcus radiodurans R1].                                                                  
491598828    HTH_11+WYL                          -                       321   bacteria>actinobacteria                        Saccharomonospora cyanea                                              DeoR family transcripitonal regulator [Saccharomonospora cyanea].                                                
76788361     HTH_11+WYL                          SAK_1949                316   bacteria>firmicutes                            Streptococcus agalactiae A909                                         hypothetical protein SAK_1949 [Streptococcus agalactiae A909].                                                   
91786058     HTH_11+WYL                          -                       316   bacteria>proteobacteria>betaproteobacteria     Polaromonas sp. JS666                                                 type 11 helix-turn-helix protein [Polaromonas sp. JS666].                                                        
182415912    HTH_11+WYL                          -                       316   bacteria>verrucomicrobia                       Opitutus terrae PB90-1                                                helix-turn-helix type 11 domain-containing protein [Opitutus terrae PB90-1].                                     
491591089    HTH_11+WYL                          -                       321   bacteria>actinobacteria                        Saccharomonospora azurea                                              transcriptional regulator [Saccharomonospora azurea].                                                            
226363751    HTH_11+WYL                          -                       316   bacteria>actinobacteria                        Rhodococcus opacus B4                                                 DeoR family transcriptional regulator [Rhodococcus opacus B4].                                                   
261405135    HTH_11+WYL                          -                       316   bacteria>firmicutes                            Paenibacillus sp. Y412MC10                                            Helix-turn-helix type 11 domain-containing protein [Paenibacillus sp. Y412MC10].                                 
491590587    HTH_11+WYL                          -                       321   bacteria>actinobacteria                        Saccharomonospora azurea                                              DeoR family transcripitonal regulator [Saccharomonospora azurea].                                                
296141708    HTH_11+WYL                          Tpau_4041               316   bacteria>actinobacteria                        Tsukamurella paurometabola DSM 20162                                  hypothetical protein [Tsukamurella paurometabola DSM 20162].                                                     
300785081    HTH_11+WYL                          AMED_3179               316   bacteria>actinobacteria                        Amycolatopsis mediterranei U32                                        HTH type 11 transcriptional regulator [Amycolatopsis mediterranei U32].                                          
302391596    HTH_11+WYL                          Acear_0815              316   bacteria>firmicutes                            Acetohalobium arabaticum DSM 5501                                     helix-turn-helix type 11 domain protein [Acetohalobium arabaticum DSM 5501].                                     
313615518    SIG+HTH_11+WYL                      NT05LM_0507             316   bacteria>firmicutes                            Listeria marthii FSL S4-120                                           helix-turn-helix, type 11 domain-containing protein [Listeria marthii FSL S4-120].                               
491586652    HTH_11+WYL                          -                       321   bacteria>actinobacteria                        Saccharomonospora azurea                                              transcriptional regulator [Saccharomonospora azurea].                                                            
491581113    HTH_11+WYL                          -                       321   bacteria>actinobacteria                        Saccharomonospora azurea                                              DeoR family transcripitonal regulator [Saccharomonospora azurea].                                                
491579777    SIG+HTH_11+WYL                      -                       321   bacteria>proteobacteria>betaproteobacteria     Sutterella wadsworthensis                                             hypothetical protein [Sutterella wadsworthensis].                                                                
340785360    HTH_11+WYL                          -                       316   bacteria>proteobacteria>betaproteobacteria     Collimonas fungivorans Ter331                                         putative transcriptional regulator [Collimonas fungivorans Ter331].                                              
491460742    HTH_11+WYL                          -                       321   bacteria>actinobacteria                        Streptomyces pristinaespiralis                                        transcriptional regulator [Streptomyces pristinaespiralis].                                                      
378716994    HTH_11+WYL                          -                       316   bacteria>actinobacteria                        Gordonia polyisoprenivorans VH2                                       DeoR family transcriptional regulator [Gordonia polyisoprenivorans VH2].                                         
379708355    HTH_11+WYL                          -                       316   bacteria>actinobacteria                        Nocardia cyriacigeorgica GUH-2                                        putative transcriptional regulator [Nocardia cyriacigeorgica GUH-2].                                             
379709601    HTH_11+WYL                          -                       316   bacteria>actinobacteria                        Nocardia cyriacigeorgica GUH-2                                        putative transcriptional regulator [Nocardia cyriacigeorgica GUH-2].                                             
379710977    HTH_11+WYL                          -                       316   bacteria>actinobacteria                        Nocardia cyriacigeorgica GUH-2                                        DeoR family transcriptional regulator [Nocardia cyriacigeorgica GUH-2].                                          
387879015    HTH_11+WYL                          Spaf_0494               316   bacteria>firmicutes                            Streptococcus parasanguinis FW213                                     hypothetical protein Spaf_0494 [Streptococcus parasanguinis FW213].                                              
392414777    HTH_11+WYL                          Mycch_0893              316   bacteria>actinobacteria                        Mycobacterium chubuense NBB4                                          putative transcriptional regulator [Mycobacterium chubuense NBB4].                                               
404282796    SIG+HTH_11+WYL                      LMOSLCC2372_0366        316   bacteria>firmicutes                            Listeria monocytogenes SLCC2372                                       hypothetical protein LMOSLCC2372_0366 [Listeria monocytogenes SLCC2372].                                         
407648735    HTH_11+WYL                          O3I_037865              316   bacteria>actinobacteria                        Nocardia brasiliensis ATCC 700358                                     DeoR family transcriptional regulator [Nocardia brasiliensis ATCC 700358].                                       
407708612    HTH_11+WYL                          MC28_5376               316   bacteria>firmicutes                            Bacillus thuringiensis MC28                                           hypothetical protein MC28_5376 [Bacillus thuringiensis MC28].                                                    
491305264    HTH_11+WYL                          -                       321   bacteria>actinobacteria                        Amycolatopsis azurea                                                  Transcriptional regulator, DeoR family [Amycolatopsis azurea].                                                   
490067872    HTH_11+WYL                          -                       321   bacteria>actinobacteria                        Streptomyces griseus                                                  DeoR faimly transcriptional regulator [Streptomyces griseus].                                                    
490039193    HTH_11+WYL                          -                       321   bacteria>actinobacteria                        Rhodococcus erythropolis                                              DeoR family transcripitonal regulator [Rhodococcus erythropolis].                                                
489581506    HTH_11+WYL                          -                       321   bacteria>proteobacteria>gammaproteobacteria    Xanthomonas citri                                                     transcriptional regulator [Xanthomonas citri].                                                                   
489484646    HTH_11+WYL                          -                       321   bacteria>firmicutes                            Brevibacillus borstelensis                                            transcriptional regulator [Brevibacillus borstelensis].                                                          
489175672    HTH_11+WYL                          -                       321   bacteria>actinobacteria                        Amycolatopsis vancoresmycina                                          HTH type 11 transcriptional regulator [Amycolatopsis vancoresmycina].                                            
446922354    HTH_11+WYL                          -                       316   bacteria>firmicutes                            Streptococcus mitis                                                   transcriptional regulator [Streptococcus mitis].                                                                 
446922355    HTH_11+WYL                          -                       316   bacteria>firmicutes                            Streptococcus mitis                                                   transcriptional regulator [Streptococcus mitis].                                                                 
446922356    HTH_11+WYL                          -                       316   bacteria>firmicutes                            Streptococcus mitis                                                   transcriptional regulator [Streptococcus mitis].                                                                 
446987344    SIG+WYL                             -                       316   bacteria>firmicutes                            Streptococcus pseudopneumoniae                                        transcriptional regulator [Streptococcus pseudopneumoniae].                                                      
447046859    HTH_11+WYL                          -                       320   bacteria>firmicutes                            Bacillus cereus                                                       DeoR faimly transcriptional regulator [Bacillus cereus].                                                         
488893549    HTH_11+WYL                          -                       321   bacteria>proteobacteria>gammaproteobacteria    Xanthomonas fragariae                                                 DNA binding protein [Xanthomonas fragariae].                                                                     
488707204    HTH_11+WYL                          -                       321   bacteria>proteobacteria>deltaproteobacteria    Cystobacter fuscus                                                    Transcriptional regulator, DeoR family [Cystobacter fuscus].                                                     
487969689    HTH_11+WYL                          -                       316   bacteria>firmicutes                            Bacillus cereus                                                       DeoR family transcriptional regulator [Bacillus cereus].                                                         
488608823    HTH_11+WYL                          -                       321   bacteria>actinobacteria                        Streptomyces fulvissimus DSM 40593                                    Regulatory protein DeoR [Streptomyces fulvissimus DSM 40593].                                                    
489031793    HTH_11+WYL                          -                       316   bacteria>firmicutes                            Streptococcus suis                                                    transcriptional regulator [Streptococcus suis].                                                                  
489424155    HTH_11+WYL                          -                       316   bacteria>firmicutes                            Bacillus azotoformans                                                 hypothetical protein [Bacillus azotoformans].                                                                    
489522656    HTH_11+WYL                          -                       316   bacteria>firmicutes                            [Clostridium] difficile                                               transcriptional regulator [[Clostridium] difficile].                                                             
487917204    HTH_11+WYL                          -                       321   bacteria>firmicutes                            Bacillus cereus                                                       DeoR faimly transcriptional regulator [Bacillus cereus].                                                         
490035908    HTH_11+WYL                          -                       316   bacteria>actinobacteria                        Rhodococcus ruber                                                     DeoR family transcriptional regulator [Rhodococcus ruber].                                                       
479318971    HTH_11+WYL                          -                       321   bacteria>actinobacteria                        Streptomyces sp. PAMC26508                                            transcriptional regulator [Streptomyces sp. PAMC26508].                                                          
490380905    HTH_11+WYL                          -                       316   bacteria>firmicutes                            Streptococcus mitis                                                   hypothetical protein [Streptococcus mitis].                                                                      
479209066    HTH_11+WYL                          -                       321   bacteria>firmicutes                            Faecalibacterium prausnitzii L2-6                                     Predicted transcriptional regulator [Faecalibacterium prausnitzii L2-6].                                         
442319923    HTH_11+WYL                          -                       321   bacteria>proteobacteria>deltaproteobacteria    Myxococcus stipitatus DSM 14675                                       hypothetical protein MYSTI_02944 [Myxococcus stipitatus DSM 14675].                                              
447046865    HTH_11+WYL                          -                       320   bacteria>firmicutes                            Bacillus cereus                                                       DeoR faimly transcriptional regulator [Bacillus cereus].                                                         
490697059    HTH_11+WYL                          -                       316   bacteria>actinobacteria                        Amycolatopsis vancoresmycina                                          DeoR family transcriptional regulator [Amycolatopsis vancoresmycina].                                            
491387074    HTH_11+WYL                          -                       316   bacteria>actinobacteria                        Rhodococcus opacus                                                    DeoR family transcriptional regulator [Rhodococcus opacus].                                                      
491404324    HTH_11+WYL                          -                       316   bacteria>actinobacteria                        Rhodococcus opacus                                                    transcriptional regulator [Rhodococcus opacus].                                                                  
491694914    HTH_11+WYL                          -                       316   bacteria>firmicutes                            Paenibacillus alvei                                                   transcriptional regulator [Paenibacillus alvei].                                                                 
491740361    HTH_11+WYL                          -                       316   bacteria>actinobacteria                        Rhodococcus wratislaviensis                                           transcriptional regulator [Rhodococcus wratislaviensis].                                                         
491837118    HTH_11+WYL                          -                       316   bacteria>actinobacteria                        Mycobacterium hassiacum                                               transcriptional regulator [Mycobacterium hassiacum].                                                             
447046866    HTH_11+WYL                          -                       320   bacteria>firmicutes                            Bacillus thuringiensis                                                DeoR faimly transcriptional regulator [Bacillus thuringiensis].                                                  
492787535    HTH_11+WYL                          -                       316   bacteria>fusobacteria                          Fusobacterium necrophorum                                             transcriptional regulator [Fusobacterium necrophorum].                                                           
428774574    HTH_11+WYL                          -                       321   bacteria>cyanobacteria                         Cyanobacterium stanieri PCC 7202                                      hypothetical protein Cyast_2771 [Cyanobacterium stanieri PCC 7202].                                              
407939253    HTH_11+WYL                          -                       321   bacteria>proteobacteria>betaproteobacteria     Acidovorax sp. KKS102                                                 hypothetical protein C380_12775 [Acidovorax sp. KKS102].                                                         
493417147    HTH_11+WYL                          -                       316   bacteria>actinobacteria                        Gordonia polyisoprenivorans                                           DeoR family transcriptional regulator [Gordonia polyisoprenivorans].                                             
493485381    SIG+HTH_11+WYL                      -                       316   bacteria>firmicutes                            [Clostridium] hiranonis                                               hypothetical protein [[Clostridium] hiranonis].                                                                  
544773505    HTH_11+WYL                          -                       319   bacteria>actinobacteria                        Microbacterium maritypicum                                            DeoR faimly transcriptional regulator [Microbacterium maritypicum].                                              
494002903    HTH_11+WYL                          -                       316   bacteria>actinobacteria                        Rhodococcus sp. EsD8                                                  possible transcriptional regulator [Rhodococcus sp. EsD8].                                                       
407643829    HTH_11+WYL                          O3I_013265              321   bacteria>actinobacteria                        Nocardia brasiliensis ATCC 700358                                     DeoR family transcriptional regulator [Nocardia brasiliensis ATCC 700358].                                       
494218219    HTH_11+WYL                          -                       316   bacteria>firmicutes                            Paenibacillus lactis                                                  transcriptional regulator [Paenibacillus lactis].                                                                
494512052    HTH_11+WYL                          -                       316   bacteria>actinobacteria                        Rhodococcus imtechensis                                               DeoR family transcriptional regulator [Rhodococcus imtechensis].                                                 
494531464    HTH_11+WYL                          -                       316   bacteria>actinobacteria                        Gordonia araii                                                        transcriptional regulator [Gordonia araii].                                                                      
494675109    HTH_11+WYL                          -                       316   bacteria>firmicutes                            Paenibacillus sp. Aloe-11                                             transcriptional regulator [Paenibacillus sp. Aloe-11].                                                           
494740784    HTH_11+WYL                          -                       316   bacteria>firmicutes                            Listeria fleischmannii                                                DeoR family transcriptional regulator [Listeria fleischmannii].                                                  
386858514    HTH_11+WYL                          DGo_PA0275              321   bacteria>deinococci                            Deinococcus gobiensis I-0                                             Repressor protein, putative [Deinococcus gobiensis I-0].                                                         
495116164    HTH_11+WYL                          -                       316   bacteria>bacteroidetes                         Chryseobacterium sp. CF314                                            DNA-binding protein [Chryseobacterium sp. CF314].                                                                
495148966    SIG+HTH_11+WYL                      -                       316   bacteria>proteobacteria>betaproteobacteria     Polaromonas sp. CF318                                                 transcriptional regulator [Polaromonas sp. CF318].                                                               
495183963    SIG+HTH_11+WYL                      -                       316   bacteria>chloroflexi                           Ktedonobacter racemifer                                               Helix-turn-helix type 11 domain protein [Ktedonobacter racemifer].                                               
495188999    HTH_11+WYL                          -                       316   bacteria>chloroflexi                           Ktedonobacter racemifer                                               transcriptional regulator [Ktedonobacter racemifer].                                                             
495698740    HTH_11+WYL                          -                       316   bacteria>firmicutes                            Clostridium sp. Maddingley MBC34-26                                   putative transcriptional regulator [Clostridium sp. Maddingley MBC34-26].                                        
495868528    HTH_11+WYL                          -                       316   bacteria>spirochaetes                          Leptospira licerasiae                                                 transcriptional regulator [Leptospira licerasiae].                                                               
496323201    HTH_11+WYL                          -                       316   bacteria>bacteroidetes                         Indibacter alkaliphilus                                               helix-turn-helix, type 11 domain-containing protein [Indibacter alkaliphilus].                                   
496447350    HTH_11+WYL                          -                       316   bacteria>actinobacteria                        Saccharomonospora marina                                              DeoR faimly transcriptional regulator [Saccharomonospora marina].                                                
487937060    HTH_11+WYL                          -                       317   bacteria>firmicutes                            Bacillus cereus                                                       DeoR family transcriptional regulator [Bacillus cereus].                                                         
496827058    HTH_11+WYL                          -                       316   bacteria>actinobacteria                        Brevibacterium casei                                                  DeoR family transcriptional regulator [Brevibacterium casei].                                                    
384417699    HTH_11+WYL                          -                       321   bacteria>proteobacteria>gammaproteobacteria    Xanthomonas oryzae pv. oryzicola BLS256                               transcriptional regulator [Xanthomonas oryzae pv. oryzicola BLS256].                                             
384222149    HTH_11+WYL                          -                       321   bacteria>proteobacteria>alphaproteobacteria    Bradyrhizobium japonicum USDA 6                                       hypothetical protein BJ6T_84840 [Bradyrhizobium japonicum USDA 6].                                               
497281145    HTH_11+WYL                          -                       316   bacteria>firmicutes                            Paenibacillus sp. HGF5                                                DeoR family transcriptional regulator [Paenibacillus sp. HGF5].                                                  
497362006    HTH_11+WYL                          -                       316   bacteria>firmicutes                            Paenibacillus                                                         MULTISPECIES: transcriptional regulator [Paenibacillus].                                                         
497999529    HTH_11+WYL                          -                       316   bacteria>actinobacteria                        Saccharopolyspora spinosa                                             DeoR family transcripitonal regulator [Saccharopolyspora spinosa].                                               
498123230    HTH_11+WYL                          -                       316   bacteria>proteobacteria>alphaproteobacteria    Ruegeria conchae                                                      helix-turn-helix type 11 domain-containing protein [Ruegeria conchae].                                           
498178868    HTH_11+WYL                          -                       316   bacteria>firmicutes                            Paenibacillus elgii                                                   transcriptional regulator [Paenibacillus elgii].                                                                 
498186185    HTH_11+WYL                          -                       316   bacteria>firmicutes                            Paenibacillus elgii                                                   hypothetical protein [Paenibacillus elgii].                                                                      
498218944    HTH_11+WYL                          -                       316   bacteria>actinobacteria                        Brachybacterium squillarum                                            DNA-binding protein [Brachybacterium squillarum].                                                                
498279027    HTH_11+WYL                          -                       316   bacteria>actinobacteria                        Rhodococcus sp. P14                                                   transcriptional regulator [Rhodococcus sp. P14].                                                                 
498805730    HTH_11+WYL                          -                       316   bacteria>actinobacteria                        Gordonia terrae                                                       putative transcriptional regulator [Gordonia terrae].                                                            
499131367    SIG+HTH_11+WYL                      -                       316   bacteria>firmicutes                            Lysinibacillus sphaericus                                             hypothetical protein [Lysinibacillus sphaericus].                                                                
374982947    HTH_11+WYL                          -                       321   bacteria>actinobacteria                        Streptomyces bingchenggensis BCW-1                                    helix-turn-helix type 11 domain protein [Streptomyces bingchenggensis BCW-1].                                    
374295718    HTH_11+WYL                          -                       321   bacteria>firmicutes                            Clostridium clariflavum DSM 19732                                     putative transcriptional regulator [Clostridium clariflavum DSM 19732].                                          
346725327    HTH_11+WYL                          -                       321   bacteria>proteobacteria>gammaproteobacteria    Xanthomonas axonopodis pv. citrumelo F1                               transcriptional regulator [Xanthomonas axonopodis pv. citrumelo F1].                                             
345002194    HTH_11+WYL                          -                       321   bacteria>actinobacteria                        Streptomyces sp. SirexAA-E                                            Helix-turn-helix type 11 domain-containing protein [Streptomyces sp. SirexAA-E].                                 
514353437    HTH_11+WYL                          -                       316   bacteria>spirochaetes                          Leptospira wolffii                                                    WYL domain protein [Leptospira wolffii].                                                                         
514358781    HTH_11+WYL                          -                       316   bacteria>spirochaetes                          Leptospira fainei                                                     WYL domain protein [Leptospira fainei].                                                                          
331695553    HTH_11+WYL                          -                       321   bacteria>actinobacteria                        Pseudonocardia dioxanivorans CB1190                                   transcriptional regulator [Pseudonocardia dioxanivorans CB1190].                                                 
514981428    HTH_11+WYL                          -                       316   bacteria>actinobacteria                        Propionibacterium sp. oral taxon 192                                  hypothetical protein [Propionibacterium sp. oral taxon 192].                                                     
320108722    HTH_11+WYL                          -                       321   bacteria>acidobacteria                         Terriglobus saanensis SP1PR4                                          repressor protein [Terriglobus saanensis SP1PR4].                                                                
317051115    HTH_11+WYL                          -                       321   bacteria>chrysiogenetes                        Desulfurispirillum indicum S5                                         transcriptional regulator-like protein [Desulfurispirillum indicum S5].                                          
516145871    HTH_11+WYL                          -                       316   bacteria>actinobacteria                        Nocardiopsis kunsanensis                                              hypothetical protein [Nocardiopsis kunsanensis].                                                                 
516147511    HTH_11+WYL                          -                       316   bacteria>actinobacteria                        Nocardiopsis kunsanensis                                              hypothetical protein [Nocardiopsis kunsanensis].                                                                 
516203897    HTH_11+WYL                          -                       316   bacteria>actinobacteria                        Nocardiopsis xinjiangensis                                            hypothetical protein [Nocardiopsis xinjiangensis].                                                               
516273936    SIG+HTH_11+WYL                      -                       316   bacteria>proteobacteria>gammaproteobacteria    Pseudomonas alcaliphila                                               hypothetical protein [Pseudomonas alcaliphila].                                                                  
516276750    HTH_11+WYL                          -                       316   bacteria>actinobacteria                        Rhodococcus ruber                                                     transcriptional regulator [Rhodococcus ruber].                                                                   
516287460    HTH_11+WYL                          -                       316   bacteria>firmicutes                            Paenibacillus sp. PAMC 26794                                          hypothetical protein [Paenibacillus sp. PAMC 26794].                                                             
516372756    HTH_11+WYL                          -                       316   bacteria>firmicutes                            Bacillus thuringiensis                                                DeoR family transcriptional regulator [Bacillus thuringiensis].                                                  
516379417    HTH_11+WYL                          -                       316   bacteria>firmicutes                            Streptococcus agalactiae                                              transcriptional regulator [Streptococcus agalactiae].                                                            
313615504    HTH_11+WYL                          NT05LM_0521             321   bacteria>firmicutes                            Listeria marthii FSL S4-120                                           helix-turn-helix type 11 domain-containing protein [Listeria marthii FSL S4-120].                                
516857325    HTH_11+WYL                          -                       316   bacteria>firmicutes                            Alicyclobacillus pohliae                                              hypothetical protein [Alicyclobacillus pohliae].                                                                 
522125894    HTH_11+WYL                          -                       319   bacteria>actinobacteria                        Amycolatopsis alba                                                    hypothetical protein [Amycolatopsis alba].                                                                       
516908301    HTH_11+WYL                          -                       316   bacteria>actinobacteria                        Smaragdicoccus niigatensis                                            hypothetical protein [Smaragdicoccus niigatensis].                                                               
296124128    SIG+HTH_11+WYL                      Plim_3896               321   bacteria>planctomycetes                        Planctomyces limnophilus DSM 3776                                     hypothetical protein Plim_3896 [Planctomyces limnophilus DSM 3776].                                              
291301151    SIG+HTH_11+WYL                      -                       321   bacteria>actinobacteria                        Stackebrandtia nassauensis DSM 44728                                  helix-turn-helix type 11 domain-containing protein [Stackebrandtia nassauensis DSM 44728].                       
291294735    HTH_11+WYL                          -                       321   bacteria>deinococci                            Meiothermus ruber DSM 1279                                            helix-turn-helix type 11 domain-containing protein [Meiothermus ruber DSM 1279].                                 
517483865    HTH_11+WYL                          -                       316   bacteria>actinobacteria                        Actinomadura flavalba                                                 transcriptional regulator [Actinomadura flavalba].                                                               
517579921    HTH_11+WYL                          -                       316   bacteria>firmicutes                            Paenibacillus sanguinis                                               hypothetical protein [Paenibacillus sanguinis].                                                                  
517584171    HTH_11+WYL                          -                       316   bacteria>firmicutes                            Paenibacillus terrigena                                               hypothetical protein [Paenibacillus terrigena].                                                                  
517717166    HTH_11+WYL                          -                       316   bacteria>firmicutes                            Paenibacillus massiliensis                                            hypothetical protein [Paenibacillus massiliensis].                                                               
518465243    HTH_11+WYL                          -                       316   bacteria>firmicutes                            Paenibacillus fonticola                                               hypothetical protein [Paenibacillus fonticola].                                                                  
522119033    HTH_11+WYL                          -                       319   bacteria>actinobacteria                        Amycolatopsis alba                                                    hypothetical protein [Amycolatopsis alba].                                                                       
521054114    HTH_11+WYL                          -                       316   bacteria>actinobacteria                        Kribbella catacumbae                                                  transcriptional regulator [Kribbella catacumbae].                                                                
522002027    HTH_11+WYL                          -                       316   bacteria>actinobacteria                        Actinoplanes globisporus                                              DeoR faimly transcriptional regulator [Actinoplanes globisporus].                                                
522064176    HTH_11+WYL                          -                       316   bacteria>actinobacteria                        Actinopolymorpha alba                                                 transcriptional regulator [Actinopolymorpha alba].                                                               
522158651    HTH_11+WYL                          -                       316   bacteria>actinobacteria                        Amycolatopsis nigrescens                                              hypothetical protein [Amycolatopsis nigrescens].                                                                 
523631304    HTH_11+WYL                          -                       316   bacteria>spirochaetes                          Leptospira sp. B5-022                                                 WYL domain protein [Leptospira sp. B5-022].                                                                      
527096016    HTH_11+WYL                          -                       316   bacteria>firmicutes                            Streptococcus mitis                                                   transcriptional regulator [Streptococcus mitis].                                                                 
529223318    HTH_11+WYL                          -                       316   bacteria>actinobacteria                        Streptomyces collinus Tu 365                                          DeoR-family transcriptional regulator [Streptomyces collinus Tu 365].                                            
532363531    HTH_11+WYL                          -                       316   bacteria>actinobacteria                        Rhodococcus erythropolis CCM2595                                      DeoR family transcriptional regulator [Rhodococcus erythropolis CCM2595].                                        
290954938    HTH_11+WYL                          -                       321   bacteria>actinobacteria                        Streptomyces scabiei 87.22                                            transcriptional regulator [Streptomyces scabiei 87.22].                                                          
544925339    HTH_11+WYL                          -                       316   bacteria>actinobacteria                        Rhodococcus erythropolis                                              transcriptional regulator [Rhodococcus erythropolis].                                                            
545074206    SIG+HTH_11+WYL                      -                       316   bacteria>proteobacteria>gammaproteobacteria    Pseudomonas sp. EGD-AK9                                               hypothetical protein [Pseudomonas sp. EGD-AK9].                                                                  
545126930    SIG+HTH_11+WYL                      -                       316   bacteria>proteobacteria>gammaproteobacteria    Pseudomonas mendocina                                                 hypothetical protein [Pseudomonas mendocina].                                                                    
545325781    HTH_11+WYL                          -                       316   bacteria>actinobacteria                        Actinomadura madurae                                                  transcriptional regulator [Actinomadura madurae].                                                                
545657810    HTH_11+WYL                          -                       316   bacteria>actinobacteria                        Leifsonia aquatica                                                    HTH domain protein [Leifsonia aquatica].                                                                         
546159362    HTH_11+WYL                          -                       316   bacteria>firmicutes                            Clostridium intestinale                                               putative transcriptional regulator [Clostridium intestinale].                                                    
262200691    HTH_11+WYL                          -                       321   bacteria>actinobacteria                        Gordonia bronchialis DSM 43247                                        hypothetical protein Gbro_0683 [Gordonia bronchialis DSM 43247].                                                 
226366120    HTH_11+WYL                          -                       321   bacteria>actinobacteria                        Rhodococcus opacus B4                                                 DeoR family transcriptional regulator [Rhodococcus opacus B4].                                                   
551247509    HTH_11+WYL                          -                       316   bacteria>actinobacteria                        Actinomyces vaccimaxillae                                             hypothetical protein [Actinomyces vaccimaxillae].                                                                
551335125    HTH_11+WYL                          -                       316   bacteria>proteobacteria>gammaproteobacteria    Leucothrix mucor                                                      regulatory protein DeoR [Leucothrix mucor].                                                                      
226309926    HTH_11+WYL                          -                       321   bacteria>firmicutes                            Brevibacillus brevis NBRC 100599                                      hypothetical protein BBR47_03390 [Brevibacillus brevis NBRC 100599].                                             
556589574    HTH_11+WYL                          T15_2010                316   bacteria>firmicutes                            Streptococcus suis T15                                                hypothetical protein T15_2010 [Streptococcus suis T15].                                                          
226307112    HTH_11+WYL                          -                       321   bacteria>actinobacteria                        Rhodococcus erythropolis PR4                                          putative DeoR family transcriptional regulator [Rhodococcus erythropolis PR4].                                   
559037472    HTH_11+WYL                          -                       316   bacteria>firmicutes                            Brevibacillus panacihumi                                              transcriptional regulator [Brevibacillus panacihumi].                                                            
192290890    HTH_11+WYL                          -                       321   bacteria>proteobacteria>alphaproteobacteria    Rhodopseudomonas palustris TIE-1                                      hypothetical protein Rpal_2507 [Rhodopseudomonas palustris TIE-1].                                               
565880876    SIG+HTH_11+WYL                      -                       316   bacteria>firmicutes                            Paenibacillus sp. JCM 10914                                           hypothetical protein [Paenibacillus sp. JCM 10914].                                                              
565884516    HTH_11+WYL                          -                       316   bacteria>firmicutes                            Paenibacillus sp. JCM 10914                                           transcriptional regulator, DeoR family [Paenibacillus sp. JCM 10914].                                            
187925666    HTH_11+WYL                          -                       321   bacteria>proteobacteria>betaproteobacteria     Burkholderia phytofirmans PsJN                                        hypothetical protein Bphyt_3694 [Burkholderia phytofirmans PsJN].                                                
566229084    HTH_11+WYL                          Q617_SPSC00365G0003     316   bacteria>firmicutes                            Streptococcus sp. DORA_10                                             hypothetical protein Q617_SPSC00365G0003 [Streptococcus sp. DORA_10].                                            
182439539    HTH_11+WYL                          -                       321   bacteria>actinobacteria                        Streptomyces griseus subsp. griseus NBRC 13350                        DeoR family transcriptional regulator [Streptomyces griseus subsp. griseus NBRC 13350].                          
573524286    HTH_11+WYL                          RR21198_5100            316   bacteria>actinobacteria                        Rhodococcus rhodochrous ATCC 21198                                    WYL domain containing protein [Rhodococcus rhodochrous ATCC 21198].                                              
159898470    SIG+HTH_11+WYL                      -                       321   bacteria>chloroflexi                           Herpetosiphon aurantiacus DSM 785                                     helix-turn-helix domain-containing protein [Herpetosiphon aurantiacus DSM 785].                                  
573541280    HTH_11+WYL                          C161_03229              316   bacteria>firmicutes                            Paenibacillus sp. FSL R5-192                                          transcriptional regulator [Paenibacillus sp. FSL R5-192].                                                        
156741981    SIG+HTH_11+WYL                      -                       321   bacteria>chloroflexi                           Roseiflexus castenholzii DSM 13941                                    helix-turn-helix type 11 domain-containing protein [Roseiflexus castenholzii DSM 13941].                         
573547940    HTH_11+WYL                          C170_22139              316   bacteria>firmicutes                            Paenibacillus sp. FSL H7-689                                          transcriptional regulator [Paenibacillus sp. FSL H7-689].                                                        
16799460     HTH_11+WYL                          -                       315   bacteria>firmicutes                            Listeria innocua Clip11262                                            hypothetical protein lin0383 [Listeria innocua Clip11262].                                                       
46906602     HTH_11+WYL                          -                       315   bacteria>firmicutes                            Listeria monocytogenes serotype 4b str. F2365                         hypothetical protein LMOf2365_0383 [Listeria monocytogenes serotype 4b str. F2365].                              
52079695     HTH_11+WYL                          -                       315   bacteria>firmicutes                            Bacillus licheniformis DSM 13 = ATCC 14580                            DNA-binding protein [Bacillus licheniformis DSM 13 = ATCC 14580].                                                
152967877    HTH_11+WYL                          -                       321   bacteria>actinobacteria                        Kineococcus radiotolerans SRS30216                                    hypothetical protein Krad_3934 [Kineococcus radiotolerans SRS30216].                                             
134103756    HTH_11+WYL                          -                       321   bacteria>actinobacteria                        Saccharopolyspora erythraea NRRL 2338                                 DeoR family transcriptional regulator [Saccharopolyspora erythraea NRRL 2338].                                   
134099902    HTH_11+WYL                          -                       315   bacteria>actinobacteria                        Saccharopolyspora erythraea NRRL 2338                                 transcriptional regulator [Saccharopolyspora erythraea NRRL 2338].                                               
150389956    HTH_11+WYL                          -                       315   bacteria>firmicutes                            Alkaliphilus metalliredigens QYMF                                     helix-turn-helix, type 11 domain-containing protein [Alkaliphilus metalliredigens QYMF].                         
163119267    HTH_11+WYL                          -                       315   bacteria>firmicutes                            Bacillus licheniformis DSM 13 = ATCC 14580                            hypothetical protein BL05058 [Bacillus licheniformis DSM 13 = ATCC 14580].                                       
120403916    HTH_11+WYL                          -                       321   bacteria>actinobacteria                        Mycobacterium vanbaalenii PYR-1                                       helix-turn-helix, type 11 domain-containing protein [Mycobacterium vanbaalenii PYR-1].                           
217965543    HTH_11+WYL                          -                       315   bacteria>firmicutes                            Listeria monocytogenes HCC23                                          helix-turn-helix, type 11 domain protein [Listeria monocytogenes HCC23].                                         
226222991    HTH_11+WYL                          -                       315   bacteria>firmicutes                            Listeria monocytogenes serotype 4b str. CLIP 80459                    transcription regulator [Listeria monocytogenes serotype 4b str. CLIP 80459].                                    
226310172    SIG+HTH_11+WYL                      -                       315   bacteria>firmicutes                            Brevibacillus brevis NBRC 100599                                      transcriptional regulator [Brevibacillus brevis NBRC 100599].                                                    
226312428    HTH_11+WYL                          -                       315   bacteria>firmicutes                            Brevibacillus brevis NBRC 100599                                      transcriptional regulator [Brevibacillus brevis NBRC 100599].                                                    
237794156    HTH_11+WYL                          -                       315   bacteria>firmicutes                            Clostridium botulinum Ba4 str. 657                                    transcriptional regulator [Clostridium botulinum Ba4 str. 657].                                                  
251794318    SIG+HTH_11+WYL                      -                       315   bacteria>firmicutes                            Paenibacillus sp. JDR-2                                               hypothetical protein Pjdr2_0282 [Paenibacillus sp. JDR-2].                                                       
255034885    HTH_11+WYL                          -                       315   bacteria>bacteroidetes                         Dyadobacter fermentans DSM 18053                                      helix-turn-helix domain-containing protein [Dyadobacter fermentans DSM 18053].                                   
261405070    SIG+HTH_11+WYL                      -                       315   bacteria>firmicutes                            Paenibacillus sp. Y412MC10                                            Helix-turn-helix type 11 domain-containing protein [Paenibacillus sp. Y412MC10].                                 
261409974    HTH_11+WYL                          -                       315   bacteria>firmicutes                            Paenibacillus sp. Y412MC10                                            Helix-turn-helix type 11 domain-containing protein [Paenibacillus sp. Y412MC10].                                 
284036208    HTH_11+WYL                          -                       315   bacteria>bacteroidetes                         Spirosoma linguale DSM 74                                             hypothetical protein Slin_1289 [Spirosoma linguale DSM 74].                                                      
85858756     HTH_11+WYL                          -                       321   bacteria>proteobacteria>deltaproteobacteria    Syntrophus aciditrophicus SB                                          transcriptional regulator [Syntrophus aciditrophicus SB].                                                        
313620667    HTH_11+WYL                          NT07LI_0737             315   bacteria>firmicutes                            Listeria innocua FSL S4-378                                           helix-turn-helix, type 11 domain-containing protein [Listeria innocua FSL S4-378].                               
313639561    HTH_11+WYL                          NT04LS_0436             315   bacteria>firmicutes                            Listeria seeligeri FSL S4-171                                         helix-turn-helix, type 11 domain-containing protein [Listeria seeligeri FSL S4-171].                             
58583628     HTH_11+WYL                          -                       321   bacteria>proteobacteria>gammaproteobacteria    Xanthomonas oryzae pv. oryzae KACC 10331                              hypothetical protein XOO4005 [Xanthomonas oryzae pv. oryzae KACC 10331].                                         
331699458    HTH_11+WYL                          -                       315   bacteria>actinobacteria                        Pseudonocardia dioxanivorans CB1190                                   DeoR family transcriptional regulator [Pseudonocardia dioxanivorans CB1190].                                     
332668652    HTH_11+WYL                          -                       315   bacteria>actinobacteria                        Cellulomonas fimi ATCC 484                                            helix-turn-helix type 11 domain-containing protein [Cellulomonas fimi ATCC 484].                                 
332668950    HTH_11+WYL                          -                       315   bacteria>actinobacteria                        Cellulomonas fimi ATCC 484                                            regulatory protein DeoR [Cellulomonas fimi ATCC 484].                                                            
337752119    HTH_11+WYL                          -                       315   bacteria>firmicutes                            Paenibacillus mucilaginosus KNP414                                    helix-turn-helix type 11 domain-containing protein [Paenibacillus mucilaginosus KNP414].                         
347547788    HTH_11+WYL                          LIV_0296                315   bacteria>firmicutes                            Listeria ivanovii subsp. ivanovii PAM 55                              putative transcriptional regulator [Listeria ivanovii subsp. ivanovii PAM 55].                                   
379725026    HTH_11+WYL                          -                       315   bacteria>firmicutes                            Paenibacillus mucilaginosus 3016                                      helix-turn-helix type 11 domain-containing protein [Paenibacillus mucilaginosus 3016].                           
407643074    HTH_11+WYL                          O3I_009490              315   bacteria>actinobacteria                        Nocardia brasiliensis ATCC 700358                                     DeoR family transcriptional regulator [Nocardia brasiliensis ATCC 700358].                                       
430748453    SIG+HTH_11+WYL                      -                       315   bacteria>firmicutes                            Thermobacillus composti KWC4                                          transcriptional regulator [Thermobacillus composti KWC4].                                                        
445963189    HTH_11+WYL                          -                       315   bacteria>firmicutes                            Bacillus cereus                                                       transcriptional regulator [Bacillus cereus].                                                                     
488314119    HTH_11+WYL                          -                       315   bacteria>firmicutes                            Enterococcus faecalis                                                 DeoR family transcriptional regulator [Enterococcus faecalis].                                                   
488316083    HTH_11+WYL                          -                       315   bacteria>firmicutes                            Enterococcus faecalis                                                 DeoR family transcriptional regulator [Enterococcus faecalis].                                                   
488318054    HTH_11+WYL                          -                       315   bacteria>firmicutes                            Enterococcus faecalis                                                 DeoR family transcriptional regulator [Enterococcus faecalis].                                                   
488320392    HTH_11+WYL                          -                       315   bacteria>firmicutes                            Enterococcus faecalis                                                 DeoR family transcriptional regulator [Enterococcus faecalis].                                                   
488323771    HTH_11+WYL                          -                       315   bacteria>firmicutes                            Enterococcus faecalis                                                 DeoR family transcriptional regulator [Enterococcus faecalis].                                                   
488332253    HTH_11+WYL                          -                       315   bacteria>firmicutes                            Enterococcus faecalis                                                 DeoR family transcriptional regulator [Enterococcus faecalis].                                                   
488335326    HTH_11+WYL                          -                       315   bacteria>firmicutes                            Enterococcus faecalis                                                 DeoR family transcriptional regulator [Enterococcus faecalis].                                                   
488338203    HTH_11+WYL                          -                       315   bacteria>firmicutes                            Enterococcus faecalis                                                 DeoR family transcriptional regulator [Enterococcus faecalis].                                                   
488348432    HTH_11+WYL                          -                       315   bacteria>firmicutes                            Enterococcus faecalis                                                 DeoR family transcriptional regulator [Enterococcus faecalis].                                                   
488350055    HTH_11+WYL                          -                       315   bacteria>firmicutes                            Enterococcus faecalis                                                 DeoR family transcriptional regulator [Enterococcus faecalis].                                                   
56965148     HTH_11+WYL                          -                       321   bacteria>firmicutes                            Bacillus clausii KSM-K16                                              transcriptional regulator [Bacillus clausii KSM-K16].                                                            
30387203     HTH_11+WYL                          pA505_p05               321   bacteria>actinobacteria                        Corynebacterium jeikeium                                              putative transcriptional regulator [Corynebacterium jeikeium].                                                   
21243192     HTH_11+WYL                          -                       321   bacteria>proteobacteria>gammaproteobacteria    Xanthomonas axonopodis pv. citri str. 306                             repressor [Xanthomonas axonopodis pv. citri str. 306].                                                           
21241396     HTH_11+WYL                          -                       321   bacteria>proteobacteria>gammaproteobacteria    Xanthomonas axonopodis pv. citri str. 306                             hypothetical protein XAC0625 [Xanthomonas axonopodis pv. citri str. 306].                                        
21232938     HTH_11+WYL                          XCC3509                 321   bacteria>proteobacteria>gammaproteobacteria    Xanthomonas campestris pv. campestris str. ATCC 33913                 hypothetical protein XCC3509 [Xanthomonas campestris pv. campestris str. ATCC 33913].                            
489273020    HTH_11+WYL                          -                       315   bacteria>firmicutes                            Bacillus licheniformis                                                transcriptional regulator [Bacillus licheniformis].                                                              
489820490    HTH_11+WYL                          -                       315   bacteria>firmicutes                            Listeria monocytogenes                                                transcriptional regulator [Listeria monocytogenes].                                                              
489825304    HTH_11+WYL                          -                       315   bacteria>firmicutes                            Listeria monocytogenes                                                transcriptional regulator [Listeria monocytogenes].                                                              
489830858    HTH_11+WYL                          -                       315   bacteria>firmicutes                            Listeria monocytogenes                                                transcriptional regulator [Listeria monocytogenes].                                                              
489876011    HTH_11+WYL                          -                       315   bacteria>actinobacteria                        Actinomyces naeslundii                                                transcriptional regulator [Actinomyces naeslundii].                                                              
490033567    HTH_11+WYL                          -                       315   bacteria>actinobacteria                        Rhodococcus ruber                                                     transcriptional regulator [Rhodococcus ruber].                                                                   
573555603    SIG+HTH_11+WYL                      C170_04493              322   bacteria>firmicutes                            Paenibacillus sp. FSL H7-689                                          putative transcriptional regulator [Paenibacillus sp. FSL H7-689].                                               
490350600    HTH_11+WYL                          -                       315   bacteria>firmicutes                            Lysinibacillus fusiformis                                             transcriptional regulator [Lysinibacillus fusiformis].                                                           
490698427    HTH_11+WYL                          -                       315   bacteria>actinobacteria                        Amycolatopsis vancoresmycina                                          DeoR family transcriptional regulator (OzmR) [Amycolatopsis vancoresmycina].                                     
491290213    HTH_11+WYL                          -                       315   bacteria>actinobacteria                        Mycobacterium rhodesiae                                               transcriptional regulator [Mycobacterium rhodesiae].                                                             
573541942    SIG+HTH_11+WYL                      C161_02885              322   bacteria>firmicutes                            Paenibacillus sp. FSL R5-192                                          putative transcriptional regulator [Paenibacillus sp. FSL R5-192].                                               
492908454    HTH_11+WYL                          -                       315   bacteria>firmicutes                            Paenibacillus curdlanolyticus                                         DeoR family transcriptional regulator [Paenibacillus curdlanolyticus].                                           
493236325    SIG+HTH_11+WYL                      -                       315   bacteria>firmicutes                            Paenibacillus vortex                                                  transcriptional regulator [Paenibacillus vortex].                                                                
493374243    HTH_11+WYL                          -                       315   bacteria>actinobacteria                        Gordonia rhizosphera                                                  DeoR family transcriptional regulator [Gordonia rhizosphera].                                                    
493392222    HTH_11+WYL                          -                       315   bacteria>actinobacteria                        Streptomyces tsukubaensis                                             transcriptional regulator [Streptomyces tsukubaensis].                                                           
493404623    HTH_11+WYL                          -                       315   bacteria>actinobacteria                        Gordonia alkanivorans                                                 DeoR family transcriptional regulator [Gordonia alkanivorans].                                                   
570727829    HTH_11+WYL                          THITH_13675             322   bacteria>proteobacteria>gammaproteobacteria    Thioalkalivibrio thiocyanoxidans ARh 4                                transcriptional regulator [Thioalkalivibrio thiocyanoxidans ARh 4].                                              
565847683    HTH_11+WYL                          -                       322   bacteria>proteobacteria>epsilonproteobacteria  Helicobacter canis                                                    hypothetical protein [Helicobacter canis].                                                                       
493688367    SIG+HTH_11+WYL                      -                       315   bacteria>firmicutes                            Bacillus sonorensis                                                   transcriptional regulator [Bacillus sonorensis].                                                                 
493729014    SIG+HTH_11+WYL                      -                       315   bacteria>firmicutes                            Paenibacillus dendritiformis                                          transcriptional regulator [Paenibacillus dendritiformis].                                                        
493858289    HTH_11+WYL                          -                       315   bacteria>fusobacteria                          Leptotrichia hofstadii                                                transcriptional regulator [Leptotrichia hofstadii].                                                              
493987578    HTH_11+WYL                          -                       315   bacteria>actinobacteria                        Rhodococcus sp. EsD8                                                  Transcriptional regulator, DeoR family [Rhodococcus sp. EsD8].                                                   
494215997    HTH_11+WYL                          -                       315   bacteria>firmicutes                            Paenibacillus lactis                                                  transcriptional regulator [Paenibacillus lactis].                                                                
494479145    HTH_11+WYL                          -                       315   bacteria>actinobacteria                        Streptomyces sp. C                                                    transcriptional regulator [Streptomyces sp. C].                                                                  
494991267    SIG+HTH_11+WYL                      -                       315   bacteria>firmicutes                            Brevibacillus sp. BC25                                                transcriptional regulator [Brevibacillus sp. BC25].                                                              
495098482    HTH_11+WYL                          -                       315   bacteria>actinobacteria                        Streptomyces sp. Tu6071                                               ArsR family transcriptional regulator [Streptomyces sp. Tu6071].                                                 
170756608    HTH_11+WYL                          -                       318   bacteria>firmicutes                            Clostridium botulinum B1 str. Okra                                    hypothetical protein CLD_1309 [Clostridium botulinum B1 str. Okra].                                              
495695488    HTH_11+WYL                          -                       315   bacteria>firmicutes                            Clostridium sp. Maddingley MBC34-26                                   putative transcriptional regulator [Clostridium sp. Maddingley MBC34-26].                                        
496005348    HTH_11+WYL                          -                       315   bacteria>actinobacteria                        Actinomyces massiliensis                                              transcriptional regulator [Actinomyces massiliensis].                                                            
522093287    SIG+HTH_11+WYL                      -                       319   bacteria>bacteroidetes                         Spirosoma spitsbergense                                               hypothetical protein [Spirosoma spitsbergense].                                                                  
559792299    HTH_11+WYL                          -                       322   bacteria>actinobacteria                        Streptomyces violaceusniger                                           transcriptional regulator [Streptomyces violaceusniger].                                                         
496687631    HTH_11+WYL                          -                       315   bacteria>firmicutes                            Bacillus sp. BT1B_CT2                                                 DNA-binding protein [Bacillus sp. BT1B_CT2].                                                                     
558887889    HTH_11+WYL                          -                       322   bacteria>actinobacteria                        Streptomyces niveus                                                   DeoR faimly transcriptional regulator [Streptomyces niveus].                                                     
496898956    HTH_11+WYL                          -                       315   bacteria>actinobacteria                        Actinomyces sp. oral taxon 170                                        transcriptional regulator [Actinomyces sp. oral taxon 170].                                                      
497277007    HTH_11+WYL                          -                       315   bacteria>firmicutes                            Paenibacillus sp. HGF5                                                transcriptional regulator [Paenibacillus sp. HGF5].                                                              
497280736    SIG+HTH_11+WYL                      -                       315   bacteria>firmicutes                            Paenibacillus sp. HGF5                                                DNA-binding protein [Paenibacillus sp. HGF5].                                                                    
497305799    SIG+HTH_11+WYL                      -                       315   bacteria>firmicutes                            Desulfosporosinus sp. OT                                              deoR-like helix-turn-helix domain protein [Desulfosporosinus sp. OT].                                            
497362352    SIG+HTH_11+WYL                      -                       315   bacteria>firmicutes                            Paenibacillus sp. HGF7                                                transcriptional regulator [Paenibacillus sp. HGF7].                                                              
497614079    HTH_11+WYL                          -                       315   bacteria>firmicutes                            Listeria monocytogenes                                                transcriptional regulator [Listeria monocytogenes].                                                              
497951129    HTH_11+WYL                          -                       315   bacteria>actinobacteria                        Streptomyces sp. SA3_actG                                             ArsR family transcriptional regulator [Streptomyces sp. SA3_actG].                                               
498038133    HTH_11+WYL                          -                       315   bacteria>actinobacteria                        Streptomyces acidiscabies                                             transcriptional regulator [Streptomyces acidiscabies].                                                           
498186585    SIG+HTH_11+WYL                      -                       315   bacteria>firmicutes                            Paenibacillus elgii                                                   DNA-binding protein [Paenibacillus elgii].                                                                       
498188227    SIG+HTH_11+WYL                      -                       315   bacteria>firmicutes                            Paenibacillus elgii                                                   transcriptional regulator [Paenibacillus elgii].                                                                 
551266388    HTH_11+WYL                          -                       322   bacteria>actinobacteria                        Glaciibacter superstes                                                transcriptional regulator [Glaciibacter superstes].                                                              
498259850    HTH_11+WYL                          -                       315   bacteria>spirochaetes                          Leptospira kmetyi                                                     transcriptional regulator [Leptospira kmetyi].                                                                   
498280444    HTH_11+WYL                          -                       315   bacteria>actinobacteria                        Rhodococcus                                                           MULTISPECIES: DeoR family transcriptional regulator [Rhodococcus].                                               
551260438    HTH_11+WYL                          -                       322   bacteria>actinobacteria                        Curtobacterium ginsengisoli                                           DeoR faimly transcriptional regulator [Curtobacterium ginsengisoli].                                             
506933430    SIG+HTH_11+WYL                      -                       315   bacteria>actinobacteria                        Amycolatopsis orientalis HCCB10007                                    DeoR family transcriptional regulator [Amycolatopsis orientalis HCCB10007].                                      
511046485    HTH_11+WYL                          -                       315   bacteria>firmicutes                            Lachnospiraceae bacterium COE1                                        hypothetical protein [Lachnospiraceae bacterium COE1].                                                           
511061557    HTH_11+WYL                          -                       315   bacteria>firmicutes                            Bacillus licheniformis 9945A                                          putative HTH-type transcriptional regulator [Bacillus licheniformis 9945A].                                      
511062212    HTH_11+WYL                          -                       315   bacteria>firmicutes                            Bacillus licheniformis 9945A                                          putative DNA-binding protein [Bacillus licheniformis 9945A].                                                     
511071201    HTH_11+WYL                          -                       315   bacteria>firmicutes                            Paenibacillus barengoltzii                                            hypothetical protein [Paenibacillus barengoltzii].                                                               
545652659    HTH_11+WYL                          -                       322   bacteria>actinobacteria                        Leifsonia aquatica                                                    HTH domain protein [Leifsonia aquatica].                                                                         
545401017    HTH_11+WYL                          -                       322   bacteria>firmicutes                            Clostridium symbiosum                                                 HTH domain protein [Clostridium symbiosum].                                                                      
514885953    HTH_11+WYL                          -                       315   bacteria>firmicutes                            Enterococcus faecalis                                                 HTH domain protein [Enterococcus faecalis].                                                                      
514899058    HTH_11+WYL                          -                       315   bacteria>firmicutes                            Enterococcus faecalis                                                 HTH domain protein [Enterococcus faecalis].                                                                      
514905367    HTH_11+WYL                          -                       315   bacteria>firmicutes                            Enterococcus                                                          MULTISPECIES: HTH domain protein [Enterococcus].                                                                 
514908380    HTH_11+WYL                          -                       315   bacteria>firmicutes                            Enterococcus faecalis                                                 HTH domain protein [Enterococcus faecalis].                                                                      
514910723    HTH_11+WYL                          -                       315   bacteria>firmicutes                            Enterococcus faecalis                                                 HTH domain protein [Enterococcus faecalis].                                                                      
515111234    SIG+HTH_11+WYL                      -                       315   bacteria>firmicutes                            Brevibacillus brevis                                                  transcriptional regulator [Brevibacillus brevis].                                                                
515396948    HTH_11+WYL                          -                       315   bacteria>firmicutes                            Bacillus licheniformis                                                DNA-binding protein [Bacillus licheniformis].                                                                    
515761695    HTH_11+WYL                          -                       315   bacteria>actinobacteria                        Actinomyces massiliensis                                              transcriptional regulator [Actinomyces massiliensis].                                                            
515818946    SIG+HTH_11+WYL                      -                       315   bacteria>firmicutes                            Brevibacillus brevis                                                  transcriptional regulator [Brevibacillus brevis].                                                                
515985970    HTH_11+WYL                          -                       315   bacteria>firmicutes                            Clostridium tunisiense                                                alpha/beta hydrolase [Clostridium tunisiense].                                                                   
516135535    HTH_11+WYL                          -                       315   bacteria>actinobacteria                        Nocardiopsis synnemataformans                                         DNA-binding protein [Nocardiopsis synnemataformans].                                                             
516188881    HTH_11+WYL                          -                       315   bacteria>actinobacteria                        Nocardiopsis lucentensis                                              hypothetical protein [Nocardiopsis lucentensis].                                                                 
516283672    HTH_11+WYL                          -                       315   bacteria>firmicutes                            Paenibacillus sp. PAMC 26794                                          transcriptional regulator [Paenibacillus sp. PAMC 26794].                                                        
516653859    HTH_11+WYL                          -                       315   bacteria>actinobacteria                        Corynebacterium doosanense                                            hypothetical protein [Corynebacterium doosanense].                                                               
545050267    HTH_11+WYL                          -                       322   bacteria>firmicutes                            [Clostridium] difficile                                               deoR-like helix-turn-helix domain protein [[Clostridium] difficile].                                             
517162541    HTH_11+WYL                          -                       315   bacteria>actinobacteria                        Longispora albida                                                     hypothetical protein [Longispora albida].                                                                        
544969981    HTH_11+WYL                          -                       322   bacteria>firmicutes                            [Clostridium] difficile                                               deoR-like helix-turn-helix domain protein [[Clostridium] difficile].                                             
517285415    SIG+HTH_11+WYL                      -                       315   bacteria>bacteroidetes                         Echinicola pacifica                                                   hypothetical protein [Echinicola pacifica].                                                                      
544966705    HTH_11+WYL                          -                       322   bacteria>firmicutes                            [Clostridium] difficile                                               deoR-like helix-turn-helix domain protein [[Clostridium] difficile].                                             
517427235    HTH_11+WYL                          -                       315   bacteria>firmicutes                            Blautia producta                                                      hypothetical protein [Blautia producta].                                                                         
517485702    HTH_11+WYL                          -                       315   bacteria>actinobacteria                        Actinomadura flavalba                                                 hypothetical protein [Actinomadura flavalba].                                                                    
517584311    SIG+HTH_11+WYL                      -                       315   bacteria>firmicutes                            Paenibacillus terrigena                                               hypothetical protein [Paenibacillus terrigena].                                                                  
517717787    HTH_11+WYL                          -                       315   bacteria>firmicutes                            Paenibacillus massiliensis                                            hypothetical protein [Paenibacillus massiliensis].                                                               
518249292    HTH_11+WYL                          -                       315   bacteria>firmicutes                            Paenibacillus sp. OSY-SE                                              hypothetical protein [Paenibacillus sp. OSY-SE].                                                                 
518362595    SIG+HTH_11+WYL                      -                       315   bacteria>firmicutes                            Paenibacillus ginsengihumi                                            hypothetical protein [Paenibacillus ginsengihumi].                                                               
518365559    HTH_11+WYL                          -                       315   bacteria>firmicutes                            Paenibacillus ginsengihumi                                            hypothetical protein [Paenibacillus ginsengihumi].                                                               
518786148    HTH_11+WYL                          -                       315   bacteria>bacteroidetes                         Dyadobacter beijingensis                                              DNA-binding protein [Dyadobacter beijingensis].                                                                  
518857912    HTH_11+WYL                          -                       315   bacteria>actinobacteria                        Promicromonospora sukumoe                                             hypothetical protein [Promicromonospora sukumoe].                                                                
521058081    HTH_11+WYL                          -                       315   bacteria>actinobacteria                        Kribbella catacumbae                                                  DeoR faimly transcriptional regulator [Kribbella catacumbae].                                                    
521058398    HTH_11+WYL                          -                       315   bacteria>actinobacteria                        Kribbella catacumbae                                                  hypothetical protein [Kribbella catacumbae].                                                                     
522006129    HTH_11+WYL                          -                       315   bacteria>actinobacteria                        Actinoplanes globisporus                                              transcriptional regulator [Actinoplanes globisporus].                                                            
522007807    HTH_11+WYL                          -                       315   bacteria>actinobacteria                        Catelliglobosispora koreensis                                         hypothetical protein [Catelliglobosispora koreensis].                                                            
522105320    HTH_11+WYL                          -                       315   bacteria>firmicutes                            Paenibacillus daejeonensis                                            hypothetical protein [Paenibacillus daejeonensis].                                                               
522106223    SIG+HTH_11+WYL                      -                       315   bacteria>firmicutes                            Paenibacillus daejeonensis                                            transcriptional regulator [Paenibacillus daejeonensis].                                                          
544936769    HTH_11+WYL                          -                       322   bacteria>actinobacteria                        Rhodococcus sp. P27                                                   DeoR faimly transcriptional regulator [Rhodococcus sp. P27].                                                     
544837726    SIG+HTH_11+WYL                      -                       315   bacteria>firmicutes                            Paenibacillus alvei                                                   transcriptional regulator [Paenibacillus alvei].                                                                 
544846643    SIG+HTH_11+WYL                      -                       315   bacteria>firmicutes                            Paenibacillus alvei                                                   transcriptional regulator [Paenibacillus alvei].                                                                 
544868146    HTH_11+WYL                          -                       315   bacteria>firmicutes                            Clostridium sp. BL8                                                   hypothetical protein [Clostridium sp. BL8].                                                                      
544870425    HTH_11+WYL                          -                       315   bacteria>firmicutes                            Clostridium sp. BL8                                                   alpha/beta hydrolase [Clostridium sp. BL8].                                                                      
544875615    HTH_11+WYL                          -                       322   bacteria>firmicutes                            Virgibacillus sp. CM-4                                                hypothetical protein [Virgibacillus sp. CM-4].                                                                   
545053180    HTH_11+WYL                          -                       315   bacteria>firmicutes                            [Clostridium] difficile                                               deoR-like helix-turn-helix domain protein [[Clostridium] difficile].                                             
544779865    HTH_11+WYL                          -                       322   bacteria>proteobacteria>gammaproteobacteria    Stenotrophomonas maltophilia                                          DeoR family transcriptional regulator [Stenotrophomonas maltophilia].                                            
545394354    HTH_11+WYL                          -                       315   bacteria>firmicutes                            Clostridium sp. KLE 1755                                              HTH domain protein [Clostridium sp. KLE 1755].                                                                   
522152925    SIG+HTH_11+WYL                      -                       322   bacteria>actinobacteria                        Amycolatopsis benzoatilytica                                          transcriptional regulator [Amycolatopsis benzoatilytica].                                                        
545662416    HTH_11+WYL                          -                       315   bacteria>fusobacteria                          Leptotrichia sp. oral taxon 225                                       HTH domain protein [Leptotrichia sp. oral taxon 225].                                                            
546159927    HTH_11+WYL                          -                       315   bacteria>firmicutes                            Clostridium intestinale                                               transcriptional regulator [Clostridium intestinale].                                                             
546175217    HTH_11+WYL                          -                       315   bacteria>firmicutes                            Lactobacillus fermentum                                               DeoR faimly transcriptional regulator [Lactobacillus fermentum].                                                 
546315871    HTH_11+WYL                          -                       315   bacteria>firmicutes                            Bacillus licheniformis                                                DNA-binding protein [Bacillus licheniformis].                                                                    
546569395    HTH_11+WYL                          -                       315   bacteria>firmicutes                            Paenibacillus sp. P22                                                 Putative transcriptional regulator [Paenibacillus sp. P22].                                                      
548200192    HTH_11+WYL                          -                       315   bacteria>firmicutes                            Eubacterium dolichum CAG:375                                          hTH domain protein [Eubacterium dolichum CAG:375].                                                               
550917956    HTH_11+WYL                          -                       315   bacteria>firmicutes                            Clostridium saccharobutylicum DSM 13864                               HTH-type transcriptional regulator YobV [Clostridium saccharobutylicum DSM 13864].                               
522147012    HTH_11+WYL                          -                       322   bacteria>actinobacteria                        Amycolatopsis benzoatilytica                                          DeoR faimly transcriptional regulator [Amycolatopsis benzoatilytica].                                            
522084478    HTH_11+WYL                          -                       319   bacteria>bacteroidetes                         Spirosoma panaciterrae                                                hypothetical protein [Spirosoma panaciterrae].                                                                   
522134254    HTH_11+WYL                          -                       322   bacteria>actinobacteria                        Amycolatopsis balhimycina                                             transcriptional regulator [Amycolatopsis balhimycina].                                                           
558633498    HTH_11+WYL                          -                       315   bacteria>firmicutes                            Sporolactobacillus laevolacticus                                      hypothetical protein [Sporolactobacillus laevolacticus].                                                         
559040272    HTH_11+WYL                          -                       315   bacteria>firmicutes                            Brevibacillus panacihumi                                              transcriptional regulator [Brevibacillus panacihumi].                                                            
564752277    HTH_11+WYL                          -                       315   bacteria>firmicutes                            Bacillus sp. CPSM8                                                    DNA-binding protein [Bacillus sp. CPSM8].                                                                        
564753423    HTH_11+WYL                          -                       315   bacteria>firmicutes                            Bacillus sp. CPSM8                                                    transcriptional regulator [Bacillus sp. CPSM8].                                                                  
522132416    HTH_11+WYL                          -                       322   bacteria>actinobacteria                        Amycolatopsis balhimycina                                             transcriptional regulator [Amycolatopsis balhimycina].                                                           
522126606    HTH_11+WYL                          -                       322   bacteria>actinobacteria                        Amycolatopsis alba                                                    DeoR faimly transcriptional regulator [Amycolatopsis alba].                                                      
565986581    HTH_11+WYL                          -                       315   bacteria>actinobacteria                        Mycobacterium neoaurum VKM Ac-1815D                                   transcriptional regulator [Mycobacterium neoaurum VKM Ac-1815D].                                                 
522122526    HTH_11+WYL                          -                       322   bacteria>actinobacteria                        Amycolatopsis alba                                                    transcriptional regulator [Amycolatopsis alba].                                                                  
573530738    HTH_11+WYL                          C161_27974              315   bacteria>firmicutes                            Paenibacillus sp. FSL R5-192                                          hypothetical protein C161_27974 [Paenibacillus sp. FSL R5-192].                                                  
573536956    SIG+HTH_11+WYL                      C169_15244              315   bacteria>firmicutes                            Paenibacillus sp. FSL R5-808                                          Helix-turn-helix type 11 domain-containing protein [Paenibacillus sp. FSL R5-808].                               
573540904    SIG+HTH_11+WYL                      C169_09748              315   bacteria>firmicutes                            Paenibacillus sp. FSL R5-808                                          Helix-turn-helix type 11 domain-containing protein [Paenibacillus sp. FSL R5-808].                               
573555898    HTH_11+WYL                          C162_04504              315   bacteria>firmicutes                            Paenibacillus sp. FSL R7-269                                          transcriptional regulator [Paenibacillus sp. FSL R7-269].                                                        
573558898    SIG+HTH_11+WYL                      C171_17181              315   bacteria>firmicutes                            Paenibacillus sp. FSL H8-237                                          transcriptional regulator [Paenibacillus sp. FSL H8-237].                                                        
573565998    SIG+HTH_11+WYL                      C172_13103              315   bacteria>firmicutes                            Paenibacillus sp. FSL H8-457                                          Helix-turn-helix type 11 domain-containing protein [Paenibacillus sp. FSL H8-457].                               
573570820    HTH_11+WYL                          C172_01600              315   bacteria>firmicutes                            Paenibacillus sp. FSL H8-457                                          Helix-turn-helix type 11 domain-containing protein [Paenibacillus sp. FSL H8-457].                               
573578726    HTH_11+WYL                          C173_04581              315   bacteria>firmicutes                            Paenibacillus sp. FSL R7-277                                          transcriptional regulator [Paenibacillus sp. FSL R7-277].                                                        
16802409     HTH_11+WYL                          -                       314   bacteria>firmicutes                            Listeria monocytogenes EGD-e                                          hypothetical protein lmo0364 [Listeria monocytogenes EGD-e].                                                     
19704584     HTH_11+WYL                          FN1249                  314   bacteria>fusobacteria                          Fusobacterium nucleatum subsp. nucleatum ATCC 25586                   DeoR family transcriptional regulator [Fusobacterium nucleatum subsp. nucleatum ATCC 25586].                     
25012013     HTH_11+WYL                          gbs1975                 314   bacteria>firmicutes                            Streptococcus agalactiae NEM316                                       hypothetical protein gbs1975 [Streptococcus agalactiae NEM316].                                                  
522029153    HTH_11+WYL                          -                       322   bacteria>actinobacteria                        Nonomuraea coxensis                                                   hypothetical protein [Nonomuraea coxensis].                                                                      
56459159     SIG+HTH_11+WYL                      -                       314   bacteria>proteobacteria>gammaproteobacteria    Idiomarina loihiensis L2TR                                            DeoR family transcriptional regulator [Idiomarina loihiensis L2TR].                                              
94971572     HTH_11+WYL                          -                       314   bacteria>acidobacteria                         Candidatus Koribacter versatilis Ellin345                             DeoR family transcriptional regulator [Candidatus Koribacter versatilis Ellin345].                               
522011327    HTH_11+WYL                          -                       322   bacteria>actinobacteria                        Catelliglobosispora koreensis                                         DeoR family transcriptional regulator [Catelliglobosispora koreensis].                                           
126699092    HTH_11+WYL                          -                       314   bacteria>firmicutes                            Clostridium difficile 630                                             DeoR family transcriptional regulator [Clostridium difficile 630].                                               
148379518    HTH_11+WYL                          -                       314   bacteria>firmicutes                            Clostridium botulinum A str. ATCC 3502                                DeoR family transcriptional regulator [Clostridium botulinum A str. ATCC 3502].                                  
522010535    HTH_11+WYL                          -                       322   bacteria>actinobacteria                        Catelliglobosispora koreensis                                         hypothetical protein [Catelliglobosispora koreensis].                                                            
153938171    HTH_11+WYL                          -                       314   bacteria>firmicutes                            Clostridium botulinum F str. Langeland                                hypothetical protein CLI_1633 [Clostridium botulinum F str. Langeland].                                          
521999762    HTH_11+WYL                          -                       322   bacteria>actinobacteria                        Actinoplanes globisporus                                              DeoR faimly transcriptional regulator [Actinoplanes globisporus].                                                
169828566    HTH_11+WYL                          -                       314   bacteria>firmicutes                            Lysinibacillus sphaericus C3-41                                       hypothetical protein Bsph_3081 [Lysinibacillus sphaericus C3-41].                                                
169828661    HTH_11+WYL                          -                       314   bacteria>firmicutes                            Lysinibacillus sphaericus C3-41                                       hypothetical protein Bsph_3178 [Lysinibacillus sphaericus C3-41].                                                
170754423    HTH_11+WYL                          -                       314   bacteria>firmicutes                            Clostridium botulinum B1 str. Okra                                    hypothetical protein CLD_3001 [Clostridium botulinum B1 str. Okra].                                              
170759989    HTH_11+WYL                          -                       314   bacteria>firmicutes                            Clostridium botulinum A3 str. Loch Maree                              hypothetical protein CLK_1030 [Clostridium botulinum A3 str. Loch Maree].                                        
218232869    HTH_11+WYL                          -                       314   bacteria>firmicutes                            Bacillus cereus B4264                                                 hypothetical protein BCB4264_A2821 [Bacillus cereus B4264].                                                      
226948882    HTH_11+WYL                          -                       314   bacteria>firmicutes                            Clostridium botulinum A2 str. Kyoto                                   hypothetical protein CLM_1791 [Clostridium botulinum A2 str. Kyoto].                                             
237794893    HTH_11+WYL                          -                       314   bacteria>firmicutes                            Clostridium botulinum Ba4 str. 657                                    hypothetical protein CLJ_B1659 [Clostridium botulinum Ba4 str. 657].                                             
251800075    SIG+HTH_11+WYL                      -                       314   bacteria>firmicutes                            Paenibacillus sp. JDR-2                                               hypothetical protein Pjdr2_6117 [Paenibacillus sp. JDR-2].                                                       
256377566    HTH_11+WYL                          -                       314   bacteria>actinobacteria                        Actinosynnema mirum DSM 43827                                         Helix-turn-helix type 11 domain-containing protein [Actinosynnema mirum DSM 43827].                              
256390536    HTH_11+WYL                          -                       314   bacteria>actinobacteria                        Catenulispora acidiphila DSM 44928                                    hypothetical protein Caci_1336 [Catenulispora acidiphila DSM 44928].                                             
300854703    HTH_11+WYL                          CLJU_c15210             314   bacteria>firmicutes                            Clostridium ljungdahlii DSM 13528                                     transcriptional regulator [Clostridium ljungdahlii DSM 13528].                                                   
308071478    SIG+HTH_11+WYL                      -                       314   bacteria>firmicutes                            Paenibacillus polymyxa E681                                           transcriptional regulator [Paenibacillus polymyxa E681].                                                         
310644728    SIG+HTH_11+WYL                      -                       314   bacteria>firmicutes                            Paenibacillus polymyxa SC2                                            transcriptional regulator [Paenibacillus polymyxa SC2].                                                          
374308075    HTH_11+WYL                          HMPREF0389_01522        314   bacteria>firmicutes                            Filifactor alocis ATCC 35896                                          DeoR family transcriptional regulator [Filifactor alocis ATCC 35896].                                            
374321205    SIG+HTH_11+WYL                      -                       314   bacteria>firmicutes                            Paenibacillus terrae HPL-003                                          transcriptional regulator [Paenibacillus terrae HPL-003].                                                        
374989547    HTH_11+WYL                          -                       314   bacteria>actinobacteria                        Streptomyces bingchenggensis BCW-1                                    DeoR family transcriptional regulator [Streptomyces bingchenggensis BCW-1].                                      
379720469    HTH_11+WYL                          -                       314   bacteria>firmicutes                            Paenibacillus mucilaginosus 3016                                      hypothetical protein PM3016_2567 [Paenibacillus mucilaginosus 3016].                                             
386040440    HTH_11+WYL                          -                       314   bacteria>firmicutes                            Paenibacillus polymyxa M1                                             uncharacterized HTH-type transcriptional regulator yobV [Paenibacillus polymyxa M1].                             
386723067    HTH_11+WYL                          -                       314   bacteria>firmicutes                            Paenibacillus mucilaginosus K02                                       hypothetical protein B2K_13020 [Paenibacillus mucilaginosus K02].                                                
387817822    HTH_11+WYL                          -                       314   bacteria>firmicutes                            Clostridium botulinum H04402 065                                      DeoR family transcriptional regulator [Clostridium botulinum H04402 065].                                        
389863817    HTH_11+WYL                          -                       314   bacteria>actinobacteria                        Modestobacter marinus                                                 DeoR family transcriptional regulator [Modestobacter marinus].                                                   
402562034    HTH_11+WYL                          -                       314   bacteria>firmicutes                            Bacillus thuringiensis HD-771                                         hypothetical protein BTG_16415 [Bacillus thuringiensis HD-771].                                                  
447046867    HTH_11+WYL                          -                       320   bacteria>firmicutes                            Bacillus cereus                                                       DeoR faimly transcriptional regulator [Bacillus cereus].                                                         
445958677    HTH_11+WYL                          -                       314   bacteria>firmicutes                            Bacillus cereus                                                       transcriptional regulator [Bacillus cereus].                                                                     
445963184    HTH_11+WYL                          -                       314   bacteria>firmicutes                            Bacillus cereus                                                       transcriptional regulator [Bacillus cereus].                                                                     
445963188    HTH_11+WYL                          -                       314   bacteria>firmicutes                            Bacillus cereus                                                       transcriptional regulator [Bacillus cereus].                                                                     
445969790    HTH_11+WYL                          -                       314   bacteria>firmicutes                            Bacillus cereus                                                       hypothetical protein [Bacillus cereus].                                                                          
459284596    HTH_11+WYL                          lilo_0374               314   bacteria>firmicutes                            Lactococcus lactis subsp. lactis IO-1                                 similar to transcription regulator [Lactococcus lactis subsp. lactis IO-1].                                      
470206012    HTH_11+WYL                          -                       314   bacteria>firmicutes                            Listeria monocytogenes                                                Uncharacterized HTH-type transcriptional regulator YobV [Listeria monocytogenes].                                
522008438    HTH_11+WYL                          -                       319   bacteria>actinobacteria                        Catelliglobosispora koreensis                                         hypothetical protein [Catelliglobosispora koreensis].                                                            
488045239    HTH_11+WYL                          -                       314   bacteria>firmicutes                            Bacillus cereus                                                       transcriptional regulator [Bacillus cereus].                                                                     
488084871    HTH_11+WYL                          -                       314   bacteria>firmicutes                            Bacillus cereus                                                       transcriptional regulator [Bacillus cereus].                                                                     
488094864    HTH_11+WYL                          -                       314   bacteria>firmicutes                            Bacillus cereus                                                       transcriptional regulator [Bacillus cereus].                                                                     
521060359    HTH_11+WYL                          -                       322   bacteria>actinobacteria                        Kribbella catacumbae                                                  DeoR faimly transcriptional regulator [Kribbella catacumbae].                                                    
521058962    SIG+HTH_11+WYL                      -                       322   bacteria>actinobacteria                        Kribbella catacumbae                                                  transcriptional regulator [Kribbella catacumbae].                                                                
521058949    HTH_11+WYL                          -                       322   bacteria>actinobacteria                        Kribbella catacumbae                                                  hypothetical protein [Kribbella catacumbae].                                                                     
521058822    HTH_11+WYL                          -                       322   bacteria>actinobacteria                        Kribbella catacumbae                                                  transcriptional regulator [Kribbella catacumbae].                                                                
519332200    HTH_11+WYL                          -                       322   bacteria>actinobacteria                        Streptomyces afghaniensis                                             putative HTH-type transcriptional regulator YobV [Streptomyces afghaniensis].                                    
489453404    HTH_11+WYL                          -                       314   bacteria>firmicutes                            Clostridium botulinum                                                 decarboxylase [Clostridium botulinum].                                                                           
489483691    SIG+HTH_11+WYL                      -                       314   bacteria>firmicutes                            Brevibacillus borstelensis                                            transcriptional regulator [Brevibacillus borstelensis].                                                          
489581923    HTH_11+WYL                          -                       314   bacteria>firmicutes                            Clostridium sporogenes                                                decarboxylase [Clostridium sporogenes].                                                                          
489586747    HTH_11+WYL                          -                       314   bacteria>firmicutes                            Clostridium sporogenes                                                decarboxylase [Clostridium sporogenes].                                                                          
490480792    HTH_11+WYL                          -                       314   bacteria>bacteroidetes                         Prevotella buccalis                                                   transcriptional regulator [Prevotella buccalis].                                                                 
491374133    SIG+HTH_11+WYL                      -                       314   bacteria>firmicutes                            Enterococcus casseliflavus                                            transcriptional regulator [Enterococcus casseliflavus].                                                          
491375242    SIG+HTH_11+WYL                      -                       314   bacteria>firmicutes                            Enterococcus casseliflavus                                            transcriptional regulator [Enterococcus casseliflavus].                                                          
491377052    HTH_11+WYL                          -                       314   bacteria>firmicutes                            Enterococcus casseliflavus                                            DeoR family transcripitonal regulator [Enterococcus casseliflavus].                                              
518990260    HTH_11+WYL                          -                       322   bacteria>proteobacteria>gammaproteobacteria    Thioalkalivibrio sp. ALJ15                                            transcriptional regulator [Thioalkalivibrio sp. ALJ15].                                                          
491766556    HTH_11+WYL                          -                       314   bacteria>firmicutes                            Streptococcus cristatus                                               DeoR faimly transcriptional regulator [Streptococcus cristatus].                                                 
447046868    HTH_11+WYL                          -                       320   bacteria>firmicutes                            Bacillus cereus                                                       DeoR faimly transcriptional regulator [Bacillus cereus].                                                         
518969745    HTH_11+WYL                          -                       322   bacteria>actinobacteria                        Streptomyces sp. 303MFCol5.2                                          transcriptional regulator [Streptomyces sp. 303MFCol5.2].                                                        
521985917    HTH_11+WYL                          -                       319   bacteria>actinobacteria                        Sciscionella marina                                                   hypothetical protein [Sciscionella marina].                                                                      
518694674    HTH_11+WYL                          -                       322   bacteria>actinobacteria                        Actinopolyspora mortivallis                                           hypothetical protein [Actinopolyspora mortivallis].                                                              
518574489    HTH_11+WYL                          -                       322   bacteria>actinobacteria                        Rhodococcus erythropolis                                              DeoR faimly transcriptional regulator [Rhodococcus erythropolis].                                                
518488825    HTH_11+WYL                          -                       322   bacteria>proteobacteria>gammaproteobacteria    Stenotrophomonas maltophilia                                          DeoR family transcriptional regulator [Stenotrophomonas maltophilia].                                            
518463170    HTH_11+WYL                          -                       322   bacteria>actinobacteria                        Actinomadura atramentaria                                             hypothetical protein [Actinomadura atramentaria].                                                                
518455654    HTH_11+WYL                          -                       322   bacteria>proteobacteria>gammaproteobacteria    Thioalkalivibrio sp. ALJT                                             transcriptional regulator [Thioalkalivibrio sp. ALJT].                                                           
493981010    HTH_11+WYL                          -                       314   bacteria>firmicutes                            Bacillus sp. GeD10                                                    hypothetical protein [Bacillus sp. GeD10].                                                                       
494119954    HTH_11+WYL                          -                       314   bacteria>firmicutes                            Clostridium carboxidivorans                                           decarboxylase [Clostridium carboxidivorans].                                                                     
494121763    HTH_11+WYL                          -                       314   bacteria>firmicutes                            Clostridium carboxidivorans                                           DeoR faimly transcriptional regulator [Clostridium carboxidivorans].                                             
494213261    HTH_11+WYL                          -                       314   bacteria>firmicutes                            Paenibacillus lactis                                                  transcriptional regulator [Paenibacillus lactis].                                                                
494670626    SIG+HTH_11+WYL                      -                       314   bacteria>firmicutes                            Paenibacillus sp. Aloe-11                                             transcriptional regulator [Paenibacillus sp. Aloe-11].                                                           
494675167    SIG+HTH_11+WYL                      -                       314   bacteria>firmicutes                            Paenibacillus sp. Aloe-11                                             transcriptional regulator [Paenibacillus sp. Aloe-11].                                                           
494719748    HTH_11+WYL                          -                       314   bacteria>actinobacteria                        Streptomyces sp. W007                                                 DeoR family transcriptional regulator [Streptomyces sp. W007].                                                   
494991915    HTH_11+WYL                          -                       314   bacteria>firmicutes                            Brevibacillus sp. BC25                                                DNA-binding protein [Brevibacillus sp. BC25].                                                                    
518441012    HTH_11+WYL                          -                       322   bacteria>actinobacteria                        Nocardiopsis sp. CNS639                                               DNA-binding protein [Nocardiopsis sp. CNS639].                                                                   
495452769    HTH_11+WYL                          -                       314   bacteria>firmicutes                            Bacillus sp. B14905                                                   hypothetical protein [Bacillus sp. B14905].                                                                      
495700755    HTH_11+WYL                          -                       314   bacteria>firmicutes                            Clostridium sp. Maddingley MBC34-26                                   putative transcriptional regulator [Clostridium sp. Maddingley MBC34-26].                                        
495758334    HTH_11+WYL                          -                       314   bacteria>proteobacteria>gammaproteobacteria    Gallaecimonas xiamenensis                                             transcriptional regulator [Gallaecimonas xiamenensis].                                                           
518423369    HTH_11+WYL                          -                       322   bacteria>proteobacteria>gammaproteobacteria    Thioalkalivibrio sp. ALM2T                                            transcriptional regulator [Thioalkalivibrio sp. ALM2T].                                                          
496352960    HTH_11+WYL                          -                       314   bacteria>firmicutes                            Clostridium sp. MSTE9                                                 transcriptional regulator [Clostridium sp. MSTE9].                                                               
496362919    HTH_11+WYL                          -                       314   bacteria>actinobacteria                        Streptomyces sp. AA4                                                  DNA-binding protein [Streptomyces sp. AA4].                                                                      
518388642    HTH_11+WYL                          -                       322   bacteria>proteobacteria>gammaproteobacteria    Thioalkalivibrio sp. ALE12                                            transcriptional regulator [Thioalkalivibrio sp. ALE12].                                                          
496461077    HTH_11+WYL                          -                       314   bacteria>firmicutes                            Clostridium sp. DL-VIII                                               DNA-binding protein [Clostridium sp. DL-VIII].                                                                   
497279087    HTH_11+WYL                          -                       314   bacteria>firmicutes                            Paenibacillus sp. HGF5                                                transcriptional regulator [Paenibacillus sp. HGF5].                                                              
497395070    SIG+HTH_11+WYL                      -                       314   bacteria>firmicutes                            Desmospora sp. 8437                                                   DNA-binding protein [Desmospora sp. 8437].                                                                       
497570710    HTH_11+WYL                          -                       314   bacteria>actinobacteria                        Brevibacterium linens                                                 putative DeoR family transcriptional regulator [Brevibacterium linens].                                          
497582237    HTH_11+WYL                          -                       314   bacteria>firmicutes                            [Clostridium] difficile                                               transcriptional regulator [[Clostridium] difficile].                                                             
497588347    HTH_11+WYL                          -                       314   bacteria>firmicutes                            [Clostridium] difficile                                               transcriptional regulator [[Clostridium] difficile].                                                             
497740209    HTH_11+WYL                          -                       314   bacteria>firmicutes                            Carnobacterium maltaromaticum                                         hypothetical protein [Carnobacterium maltaromaticum].                                                            
497781007    HTH_11+WYL                          -                       314   bacteria>firmicutes                            Ornithinibacillus scapharcae                                          transcriptional regulator [Ornithinibacillus scapharcae].                                                        
518381257    HTH_11+WYL                          -                       322   bacteria>deinococci                            Thermus scotoductus                                                   DeoR family transcriptional regulator [Thermus scotoductus].                                                     
497834569    HTH_11+WYL                          -                       314   bacteria>actinobacteria                        Serinicoccus profundi                                                 transcriptional regulator [Serinicoccus profundi].                                                               
498032762    SIG+HTH_11+WYL                      -                       314   bacteria>firmicutes                            Paenibacillus peoriae                                                 transcriptional regulator [Paenibacillus peoriae].                                                               
498032806    HTH_11+WYL                          -                       314   bacteria>firmicutes                            Paenibacillus peoriae                                                 transcriptional regulator [Paenibacillus peoriae].                                                               
498033519    SIG+HTH_11+WYL                      -                       314   bacteria>firmicutes                            Paenibacillus peoriae                                                 transcriptional regulator [Paenibacillus peoriae].                                                               
518312919    HTH_11+WYL                          -                       322   bacteria>actinobacteria                        Arthrobacter sp. TB 23                                                hypothetical protein [Arthrobacter sp. TB 23].                                                                   
518228621    HTH_11+WYL                          -                       322   bacteria>proteobacteria>gammaproteobacteria    Pseudoxanthomonas sp. GW2                                             transcriptional regulator [Pseudoxanthomonas sp. GW2].                                                           
518211754    HTH_11+WYL                          -                       322   bacteria>firmicutes                            Bacillus oceanisediminis                                              transcriptional regulator [Bacillus oceanisediminis].                                                            
507046263    HTH_11+WYL                          -                       314   bacteria>firmicutes                            Bacillus cereus                                                       hypothetical protein [Bacillus cereus].                                                                          
507051007    HTH_11+WYL                          -                       314   bacteria>firmicutes                            Bacillus cereus                                                       hypothetical protein [Bacillus cereus].                                                                          
507057909    HTH_11+WYL                          -                       314   bacteria>firmicutes                            Bacillus cereus                                                       hypothetical protein [Bacillus cereus].                                                                          
507058576    HTH_11+WYL                          -                       314   bacteria>firmicutes                            Bacillus cereus                                                       DeoR family transcriptional regulator [Bacillus cereus].                                                         
510836267    HTH_11+WYL                          -                       314   bacteria>firmicutes                            Clostridium sartagoforme                                              transcriptional regulator [Clostridium sartagoforme].                                                            
518166943    HTH_11+WYL                          -                       322   bacteria>proteobacteria>gammaproteobacteria    Stenotrophomonas maltophilia                                          DeoR family transcriptional regulator [Stenotrophomonas maltophilia].                                            
514876103    HTH_11+WYL                          -                       314   bacteria>firmicutes                            Enterococcus casseliflavus                                            HTH domain protein [Enterococcus casseliflavus].                                                                 
514877681    HTH_11+WYL                          -                       314   bacteria>firmicutes                            Enterococcus casseliflavus                                            HTH domain protein [Enterococcus casseliflavus].                                                                 
514879321    SIG+HTH_11+WYL                      -                       314   bacteria>firmicutes                            Enterococcus faecium                                                  HTH domain protein [Enterococcus faecium].                                                                       
514881579    HTH_11+WYL                          -                       314   bacteria>firmicutes                            Enterococcus faecium                                                  HTH domain protein [Enterococcus faecium].                                                                       
514890749    SIG+HTH_11+WYL                      -                       314   bacteria>firmicutes                            Enterococcus faecalis                                                 HTH domain protein [Enterococcus faecalis].                                                                      
514892456    HTH_11+WYL                          -                       314   bacteria>firmicutes                            Enterococcus faecalis                                                 HTH domain protein [Enterococcus faecalis].                                                                      
515034262    HTH_11+WYL                          -                       314   bacteria>actinobacteria                        Rhodococcus rhodochrous                                               transcriptional regulator [Rhodococcus rhodochrous].                                                             
515100153    HTH_11+WYL                          -                       314   bacteria>firmicutes                            [Clostridium] difficile                                               transcriptional regulator [[Clostridium] difficile].                                                             
515111423    HTH_11+WYL                          -                       314   bacteria>firmicutes                            Brevibacillus brevis                                                  DNA-binding protein [Brevibacillus brevis].                                                                      
517834033    HTH_11+WYL                          -                       322   bacteria>firmicutes                            Cohnella laeviribosi                                                  hypothetical protein [Cohnella laeviribosi].                                                                     
515234649    SIG+HTH_11+WYL                      -                       314   bacteria>firmicutes                            Paenibacillus polymyxa                                                transcriptional regulator [Paenibacillus polymyxa].                                                              
515241413    SIG+HTH_11+WYL                      -                       314   bacteria>firmicutes                            Paenibacillus polymyxa                                                transcriptional regulator [Paenibacillus polymyxa].                                                              
517823062    HTH_11+WYL                          -                       322   bacteria>proteobacteria>gammaproteobacteria    Thioalkalivibrio                                                      MULTISPECIES: transcriptional regulator [Thioalkalivibrio].                                                      
515995488    SIG+HTH_11+WYL                      -                       314   bacteria>firmicutes                            Paenibacillus sp. ICGEB2008                                           transcriptional regulator [Paenibacillus sp. ICGEB2008].                                                         
515997446    SIG+HTH_11+WYL                      -                       314   bacteria>firmicutes                            Paenibacillus                                                         MULTISPECIES: transcriptional regulator [Paenibacillus].                                                         
517806038    HTH_11+WYL                          -                       322   bacteria>firmicutes                            Saccharibacillus kuerlensis                                           hypothetical protein [Saccharibacillus kuerlensis].                                                              
516499495    HTH_11+WYL                          -                       314   bacteria>actinobacteria                        Curtobacterium flaccumfaciens                                         hypothetical protein [Curtobacterium flaccumfaciens].                                                            
516501773    HTH_11+WYL                          -                       314   bacteria                                       candidate division OP9 bacterium OP9-cSCG                             hypothetical protein [candidate division OP9 bacterium OP9-cSCG].                                                
516552806    HTH_11+WYL                          -                       314   bacteria>actinobacteria                        Nocardioides sp. Iso805N                                              hypothetical protein [Nocardioides sp. Iso805N].                                                                 
517787568    HTH_11+WYL                          -                       322   bacteria>actinobacteria                        Streptomyces sp. CNB091                                               DeoR family transcriptional regulator [Streptomyces sp. CNB091].                                                 
517145173    HTH_11+WYL                          -                       314   bacteria>actinobacteria                        Actinomycetospora chiangmaiensis                                      hypothetical protein [Actinomycetospora chiangmaiensis].                                                         
517511226    HTH_11+WYL                          -                       314   bacteria>actinobacteria                        Actinokineospora enzanensis                                           hypothetical protein [Actinokineospora enzanensis].                                                              
518945466    HTH_11+WYL                          -                       319   bacteria>actinobacteria                        Mycobacterium sp. 360MFTsu5.1                                         transcriptional regulator [Mycobacterium sp. 360MFTsu5.1].                                                       
517779096    HTH_11+WYL                          -                       322   bacteria>proteobacteria>gammaproteobacteria    Thioalkalivibrio sp. ALMg11                                           transcriptional regulator [Thioalkalivibrio sp. ALMg11].                                                         
517709537    HTH_11+WYL                          -                       322   bacteria>proteobacteria>gammaproteobacteria    Thioalkalivibrio sp. ALE9                                             transcriptional regulator [Thioalkalivibrio sp. ALE9].                                                           
518492378    HTH_11+WYL                          -                       314   bacteria>firmicutes                            Eubacterium siraeum                                                   hypothetical protein [Eubacterium siraeum].                                                                      
518518804    SIG+HTH_11+WYL                      -                       314   bacteria>firmicutes                            Paenibacillus polymyxa                                                transcriptional regulator [Paenibacillus polymyxa].                                                              
520771430    SIG+HTH_11+WYL                      -                       314   bacteria>proteobacteria>gammaproteobacteria    Osedax symbiont Rs2                                                   hypothetical protein [Osedax symbiont Rs2].                                                                      
522005112    HTH_11+WYL                          -                       314   bacteria>actinobacteria                        Actinoplanes globisporus                                              hypothetical protein [Actinoplanes globisporus].                                                                 
517708297    HTH_11+WYL                          -                       322   bacteria>proteobacteria>gammaproteobacteria    Thioalkalivibrio sp. ALE28                                            transcriptional regulator [Thioalkalivibrio sp. ALE28].                                                          
522017499    HTH_11+WYL                          -                       314   bacteria>bacteroidetes                         Flexithrix dorotheae                                                  hypothetical protein [Flexithrix dorotheae].                                                                     
522028646    HTH_11+WYL                          -                       314   bacteria>actinobacteria                        Nonomuraea coxensis                                                   hypothetical protein [Nonomuraea coxensis].                                                                      
517706663    HTH_11+WYL                          -                       322   bacteria>proteobacteria>gammaproteobacteria    Thioalkalivibrio                                                      MULTISPECIES: transcriptional regulator [Thioalkalivibrio].                                                      
544673671    HTH_11+WYL                          -                       314   bacteria>firmicutes                            Clostridium botulinum                                                 hypothetical protein [Clostridium botulinum].                                                                    
544842224    HTH_11+WYL                          -                       314   bacteria>firmicutes                            Paenibacillus alvei                                                   transcriptional regulator [Paenibacillus alvei].                                                                 
544843102    SIG+HTH_11+WYL                      -                       314   bacteria>firmicutes                            Paenibacillus alvei                                                   transcriptional regulator [Paenibacillus alvei].                                                                 
544937424    HTH_11+WYL                          -                       314   bacteria>actinobacteria                        Rhodococcus sp. P27                                                   transcriptional regulator [Rhodococcus sp. P27].                                                                 
544953405    HTH_11+WYL                          -                       314   bacteria>firmicutes                            [Clostridium] difficile                                               deoR-like helix-turn-helix domain protein [[Clostridium] difficile].                                             
544958657    HTH_11+WYL                          -                       314   bacteria>firmicutes                            [Clostridium] difficile                                               deoR-like helix-turn-helix domain protein [[Clostridium] difficile].                                             
544959640    HTH_11+WYL                          -                       314   bacteria>firmicutes                            [Clostridium] difficile                                               deoR-like helix-turn-helix domain protein [[Clostridium] difficile].                                             
544963348    HTH_11+WYL                          -                       314   bacteria>firmicutes                            [Clostridium] difficile                                               deoR-like helix-turn-helix domain protein [[Clostridium] difficile].                                             
544972594    HTH_11+WYL                          -                       314   bacteria>firmicutes                            [Clostridium] difficile                                               deoR-like helix-turn-helix domain protein [[Clostridium] difficile].                                             
544978021    HTH_11+WYL                          -                       314   bacteria>firmicutes                            [Clostridium] difficile                                               deoR-like helix-turn-helix domain protein [[Clostridium] difficile].                                             
544989386    HTH_11+WYL                          -                       314   bacteria>firmicutes                            [Clostridium] difficile                                               deoR-like helix-turn-helix domain protein [[Clostridium] difficile].                                             
544991362    HTH_11+WYL                          -                       314   bacteria>firmicutes                            [Clostridium] difficile                                               deoR-like helix-turn-helix domain protein [[Clostridium] difficile].                                             
545004796    HTH_11+WYL                          -                       314   bacteria>firmicutes                            [Clostridium] difficile                                               deoR-like helix-turn-helix domain protein [[Clostridium] difficile].                                             
545014998    HTH_11+WYL                          -                       314   bacteria>firmicutes                            [Clostridium] difficile                                               deoR-like helix-turn-helix domain protein [[Clostridium] difficile].                                             
545029873    HTH_11+WYL                          -                       314   bacteria>firmicutes                            [Clostridium] difficile                                               deoR-like helix-turn-helix domain protein [[Clostridium] difficile].                                             
545032132    HTH_11+WYL                          -                       314   bacteria>firmicutes                            [Clostridium] difficile                                               deoR-like helix-turn-helix domain protein [[Clostridium] difficile].                                             
545032894    HTH_11+WYL                          -                       314   bacteria>firmicutes                            [Clostridium] difficile                                               deoR-like helix-turn-helix domain protein [[Clostridium] difficile].                                             
545052546    HTH_11+WYL                          -                       314   bacteria>firmicutes                            [Clostridium] difficile                                               deoR-like helix-turn-helix domain protein [[Clostridium] difficile].                                             
517703398    HTH_11+WYL                          -                       322   bacteria>proteobacteria>gammaproteobacteria    Thioalkalivibrio sp. ALJ16                                            transcriptional regulator [Thioalkalivibrio sp. ALJ16].                                                          
517696478    HTH_11+WYL                          -                       322   bacteria>proteobacteria>gammaproteobacteria    Thioalkalivibrio                                                      MULTISPECIES: transcriptional regulator [Thioalkalivibrio].                                                      
517676741    HTH_11+WYL                          -                       322   bacteria>actinobacteria                        Streptomyces sp. CNT372                                               transcriptional regulator [Streptomyces sp. CNT372].                                                             
518816581    HTH_11+WYL                          -                       319   bacteria>actinobacteria                        Mycobacterium sp. 141                                                 transcriptional regulator [Mycobacterium sp. 141].                                                               
518772045    HTH_11+WYL                          -                       319   bacteria>actinobacteria                        Nocardia sp. BMG111209                                                hypothetical protein [Nocardia sp. BMG111209].                                                                   
550532756    HTH_11+WYL                          -                       314   bacteria>firmicutes                            [Clostridium] difficile                                               Transcriptional regulator, DeoR family [[Clostridium] difficile].                                                
551255311    HTH_11+WYL                          -                       314   bacteria>actinobacteria                        Arthrobacter sp. PAO19                                                transcriptional regulator [Arthrobacter sp. PAO19].                                                              
551263264    HTH_11+WYL                          -                       314   bacteria>actinobacteria                        Glaciibacter superstes                                                transcriptional regulator [Glaciibacter superstes].                                                              
551288382    HTH_11+WYL                          -                       314   bacteria>actinobacteria                        Curtobacterium sp. B18                                                transcriptional regulator [Curtobacterium sp. B18].                                                              
517661253    HTH_11+WYL                          -                       322   bacteria>actinobacteria                        Salinispora tropica                                                   DeoR faimly transcriptional regulator [Salinispora tropica].                                                     
553311649    HTH_11+WYL                          -                       314   bacteria>bacteroidetes                         Prevotella sp. BV3P1                                                  WYL domain protein [Prevotella sp. BV3P1].                                                                       
517574870    HTH_11+WYL                          -                       322   bacteria>actinobacteria                        Salinispora pacifica                                                  hypothetical protein [Salinispora pacifica].                                                                     
559780565    HTH_11+WYL                          CBO05C_1789             314   bacteria>firmicutes                            Clostridium botulinum B str. Osaka05                                  DeoR family transcriptional regulator [Clostridium botulinum B str. Osaka05].                                    
565994721    SIG+HTH_11+WYL                      -                       314   bacteria>firmicutes                            Paenibacillus polymyxa CR1                                            transcriptional regulator [Paenibacillus polymyxa CR1].                                                          
566225547    HTH_11+WYL                          Q612_NSC00088G0001      314   bacteria>firmicutes                            Negativicoccus succinicivorans DORA_17_25                             HTH protein [Negativicoccus succinicivorans DORA_17_25].                                                         
518670663    HTH_11+WYL                          -                       319   bacteria>proteobacteria>alphaproteobacteria    Sphingomonas sp. PR090111-T3T-6A                                      hypothetical protein [Sphingomonas sp. PR090111-T3T-6A].                                                         
517569076    HTH_11+WYL                          -                       322   bacteria>actinobacteria                        Salinispora pacifica                                                  hypothetical protein [Salinispora pacifica].                                                                     
517369759    HTH_11+WYL                          -                       322   bacteria>actinobacteria                        Streptomyces sp. LaPpAH-108                                           DeoR family transcripitonal regulator [Streptomyces sp. LaPpAH-108].                                             
573576132    HTH_11+WYL                          C174_18636              314   bacteria>firmicutes                            Bacillus weihenstephanensis FSL H7-687                                hypothetical protein C174_18636 [Bacillus weihenstephanensis FSL H7-687].                                        
16078970     HTH_11+WYL                          -                       313   bacteria>firmicutes                            Bacillus subtilis subsp. subtilis str. 168                            DeoR family transcriptional regulator [Bacillus subtilis subsp. subtilis str. 168].                              
42780260     SIG+HTH_11+WYL                      -                       313   bacteria>firmicutes                            Bacillus cereus ATCC 10987                                            conserved hypothetical protein [Bacillus cereus ATCC 10987].                                                     
49477082     SIG+HTH_11+WYL                      BT9727_0998             313   bacteria>firmicutes                            Bacillus thuringiensis serovar konkukian str. 97-27                   transcriptional regulator [Bacillus thuringiensis serovar konkukian str. 97-27].                                 
52144226     SIG+HTH_11+WYL                      -                       313   bacteria>firmicutes                            Bacillus cereus E33L                                                  hypothetical protein BCZK1001 [Bacillus cereus E33L].                                                            
54024595     HTH_11+WYL                          -                       313   bacteria>actinobacteria                        Nocardia farcinica IFM 10152                                          transcriptional regulator [Nocardia farcinica IFM 10152].                                                        
118476687    SIG+HTH_11+WYL                      -                       313   bacteria>firmicutes                            Bacillus thuringiensis str. Al Hakam                                  DeoR family transcriptional regulator [Bacillus thuringiensis str. Al Hakam].                                    
517277976    HTH_11+WYL                          -                       322   bacteria>deinococci                            Meiothermus timidus                                                   hypothetical protein [Meiothermus timidus].                                                                      
163841865    HTH_11+WYL                          -                       313   bacteria>actinobacteria                        Renibacterium salmoninarum ATCC 33209                                 transcriptional regulator [Renibacterium salmoninarum ATCC 33209].                                               
516938463    HTH_11+WYL                          -                       322   bacteria>proteobacteria>gammaproteobacteria    Thioalkalivibrio                                                      MULTISPECIES: transcriptional regulator [Thioalkalivibrio].                                                      
217958666    SIG+HTH_11+WYL                      -                       313   bacteria>firmicutes                            Bacillus cereus AH187                                                 HTH domain family [Bacillus cereus AH187].
[truncated: 3,322,207 more chars]
