# Supplementary material for: CARF and WYL domains: ligand-binding regulators of prokaryotic defense systems
Source: Front Genet. 2014 Apr 30;5:102. doi: 10.3389/fgene.2014.00102 (PMC4012209; doi:10.3389/fgene.2014.00102)
Supplement: Supplementary file 7 [file DataSheet7.ZIP › SF7.txt]

%*
Supplementary File 7. Multiple alignment of the families associated with CARF domain containg proteins. Alignmments were built using Muscle program.
Secondary structure was predicted using Jpred program and shown in the lines started with "Jpred" followed by GI number of the query.


Csx3

254417384|Oscil|Coleofasciculus_chthonoplastes_PCC_7420                  EGDTLRVDFAKTDEGKPIPAAGDVIVQDVQTRVRQM-IASGELSGGNMLKINGRISVGASYTLAHEVAH--LYRVVAVADTRLGA------------------------YVVVSST-TPEYPLAATKLSAMSRRSYKN----------------------
38505748|Oscil|Synechocystis_sp-_PCC_6803                                RENTLYVGF-----NREQSASGDRLVRDAASQIDQL-IRQGQLTGGELLKVDGPQSVAIAYVLAQRLTP--LYGAIAILDPKVCR-------------------PGHRVYIVAISR-NADYPLGSLIEVPIGGSALLKV---------------------
443474998|Oscil|Pseudanabaena_biceps_PCC_7429                            EGNVLLVDF-----NRLQEVSNDHLVKDASAELDRL-VAAGELRGGELLKVNGPISLPVSFVVSHRVSH--LYKAIAMFDPKMSR------------------------YVVTSSH-DSQYRLGDTIFFDELTN--------------------------
427738362|Nosto|Rivularia_sp-_PCC_7116                                   KGDVLHVGF-----NRNVPAQGDRIAKDALERITQM-IDSGEISGGKRILIDGPQSVPVAYILSHKLVH--LYQAVAVLDPKLGSKIS-----------TADGAIRHKTYIVTSVHGSTEYKVGDLIETQESQKERSR----------------------
119488111|Oscil|Lyngbya_sp-_PCC_8106                                     VDGVMQIGF-------GDPAQNNQIVTDASARLEEM-SNTGELKGGELLRINGPCSMPVAFVIAHKVSH--LFGAVGVFDPKMGK------------------------YVIAITH-NPNYKLGDCVD--------------------------------
443321564|Oscil|Gloeocapsa_sp-_PCC_73106                                 SSDILMAEI-----NNRVKVGGDMMVREAFEQLKKL--HLPEEKGG-LVKINGRCPVLVGSTIAAYLSQ--FYDAIAVCDPKLGT-------------------SDQDCYVVVVTK-DREYPLGTTIKIDKPVEKR------------------------
428304224|Oscil|Crinalium_epipsammum_PCC_9333                            EDDVLIARI-----NNTVKADGDQIAVDAYSQLQNLINSGQLSGGKPFLKINGRATVLASFLIAYEVGH--KYGAVAVFDPKIGD-------------------RGLDRYIVTINH-SKNYQVGETFDINYQPQPN------------------------
332296550|Clost|Thermodesulfobium_narugense_DSM_14796                    NKNFIEIDL-------GQLY-NDVAKIDKIEEYKNK--ALEIAGNGKDVVLTGNAPVWLYLYVAH-ALH--GKAKSLRYSSPVLK------------------------DFIIFDH-NPY----------------------------------------
206890814|Nitro|Thermodesulfovibrio_yellowstonii_DSM_11347               -MSEIVIDM-------RQIYEGDQAKIKDIPDYIKK--ALELAGEGNEIILTGQGPIWLYLKIAH-ALH--GKAVKLIYRSPVTG------------------------DIVIFDH-SPY----------------------------------------
289524322|Syner|Anaerobaculum_hydrogeniformans_ATCC_BAA-1850             YGGRIVIDF-------EDLY-GGVAKLDELSNYLER--AKELAGEGNEVVLTGQAPIWLYLAVAH-AIH--GKARRLLYSSPTTG------------------------EVLIFDH-ST-----------------------------------------
427417011|Oscil|Leptolyngbya_sp-_PCC_7375                                -NAYQTLSI-------SLTQPQSLMPPDALLPIQLP--ADLDLTRE--VVIFGAAPLWLHGRLIS-LCR--SAPWIGCYTFRDNE------------------------IVVVQSW-VTEPAVGDSIPVHLNQIPC------------------------
384916443|Verru|Methylacidiphilum_fumariolicum_SolV                      --DFQILKI--------SITGNGILEASILKNIELP---KVNYAKG--VILYGRAPIWIYGFFVH-QFH--PCRWIAIFDPRMGG------------------------IIIEAHH-IEAPQLGYVIPIEVIQPHVESNQNLLQDTVQSTAQSKTSSPP-
384915992|Verru|Methylacidiphilum_fumariolicum_SolV                      --KFQILNI--------NIAGNGTVEPSVLKNLELP---KLDYTKG--VVLHGRGPIWLYGHLVH-QCH--PARWVGVFDPRIGG------------------------VVVERHH-KEAPEVGETIPANEIQKYLEHNQEQAKDSSRHQAHMAP-----
386002388|Metha|Methanosaeta_harundinacea_6Ac                            -MNFVIYPI-------GVSGPITSAEP-------LP--PLPKIPRGSLVVVEGKAPIWRYGMALH-LLHGSPAAAIAFYDPRLG-------------------------AVVVATH-SREWAVGDVVDITLEGNPDQGSSEKAGRV--------------
116753955|Metha|Methanosaeta_thermophila_PT                              MESVVFYHI-------GVESPIAPDEP-------LP--PLPPIPRGALVVVEGRAPIWRYGLALH-RLHGSPAGAIAVFDPRLG-------------------------AVVVASH-TPAYRPGQVVDVTPP----------------------------
86608090|Oscil|Synechococcus_sp-_JA-2-3B-a-2-13-                         ELSFQVIEI-------ELTRPDRLVFPEDLAQLQLP--AGINAQLG--VVLTGRAPIWLYGWLVH-ECH--FTRWVACYDPRLG-------------------------AVVVSSH-TPEVRVGQVIPWVQGRPGKAYGPLTRTELA-------------
443318960|Oscil|Leptolyngbya_sp-_PCC_6406                                GLRFQVLSI-------ALTSPDRLIAPGDLRSLTLP--PGIDTTAG--VMITGRGPIWLYTYLVH-ELH--PTAWVACYDPRLG-------------------------AVVVTTH-SRQVRVGQVIPLHLSQGRPRLGPALLVVGPPDSGGTVSLGGE-
428320700|Oscil|Oscillatoria_nigro-viridis_PCC_7112                      GLAYQHLRL-------RITTQDGIITPDDLQGLKLP--QNVQLSQG--IVIEGRGAIWLYGYLVH-ECH--PAAWVGCYDPRLEG------------------------AVVVATH-KHEVSVGQVLKLSLPSD--------------------------
428310840|Oscil|Microcoleus_sp-_PCC_7113                                 GLPYQHLRV-------QITNDDGIIEPEDLKGLKLP--SGIDFSQG--IVIEGKGPIWLYAYLVH-ECH--AAAWVGCYDPRYKG------------------------AIVVETH-TRAVSVGQVCKIFTDLCKLCPKNKQESRIT-------------
427420457|Oscil|Leptolyngbya_sp-_PCC_7375                                GLTYQHLHI-------QITTDNGLITPADLKGLDLP--KNLIASQG--IVIEGKAPIWLYGYLVH-ACH--ASAWVGCFDPRLGG-----------------DSPRAGGAVIIETH-SPQVDVGQVIAVEIPDEFYST----------------------
427417012|Oscil|Leptolyngbya_sp-_PCC_7375                                DLPYQHLHI-------RIMDVNKLLVPADLKGLTLP--KSIKSSQG--IVIEGKAPIWLYGYLLH-ACR--ASAWIAFFDPRLGG-----------------SALGSGGAVVVETH-SDQVEVGQVLVVEIPHEFYSA----------------------
217967009|Dicty|Dictyoglomus_turgidum_DSM_6724                           KDDYTILYF-------KLKSN---LDPSILKKISPP---KINLRRG--LIISGRGPIWLYAYLVH-YYH--PTPFIAIYDPRIG-------------------------AVVIQSH-IKSINVGDVIDISLDGEG-------------------------
15605882|Aquif|Aquifex_aeolicus_VF5                                      NDDTTLIEF-------ELKRD---LVPEDLKKINPPDAVKNKFANT-FIVLSGRGPIWLYGFLIH-FYH--PTKGIGVFDPRLGG------------------------AVVVSSH-SPNKKVGDVIKWEG-----------------------------
288930898|Archa|Ferroglobus_placidus_DSM_10642                           GRKIKVLEF-------ELEGP---ISPQDLPEIEKM---LPEIRGAHVLVISGRGPIWLYCVILHKYMH--MFPAIGVYDPKLEG------------------------AVIVVSH-TRYADVGTVIPIDS-----------------------------
Jnet   428320700                                                         ----EEEEE-------EE---------------------------E--EEEEE-HHHHHHHHHHH-HH-------EEEEE-----------------------------EEEEEE----------EEEEE------------------------------
consensus/90%                                                            ..th.hhth...............h..t....h..........tts..lhlpG.tsl.h.hhhhp...+...h.hhhhhss.ht....           ...........llh.s+........................................... 


VVA1548/Csx16 family

297567865|Deino|Meiothermus_silvanus_DSM_9946                            --MIVITQHKGLVEYLEEK----GFQADKVIP-HA-TPE----DIR-GQDVVGVLPYHLA--------------AEANTVTVVTL-----------------------DPPPARGEDLSKDEVAARARGIETYVVLSNEKI
297567947|Deino|Meiothermus_silvanus_DSM_9946                            -MVTVVTQHSGLVDYLREQ----GYPIDEVKT-HVQSAE----EIR-GRDVVGVLPPHLA--------------AEANSVTTVNLR----------------------LSREDFGRELSLEEVRERLVSVETYRVYREQDF
325284255|Deino|Deinococcus_proteolyticus_MRP                            MEKIVITRHQGLLEFLREE--GLLDGSERVQA-HA-SEE----DVR-GKHVIGVLPLHLA--------------ALAAQVTVVEMGH---------------------LPASERGRELSAEETRRWHSGIRTFRVTEV---
37677209|Gamma|Vibrio_vulnificus_YJ016                                   LVNYLICKYSGAQEWLSQQ----GIHIDHVVD-SI-HLI----DVSQGDKVYGDVPVSLLRDLS----------KKQVSYWEIKAD----------------------IHHSVDPTTVEAEYLKRVDAQLIKTELHIGLSG
167757924|Clost|Clostridium_scindens_ATCC_35704                          KEEIIVSRHNGTIEILKVM-----YPNATVFTGNI-NPE----DIE-DKFVIGTLPPHLI--------------QYASAYQAVTINNFDYC-----------------KDGDLKGKELQERLHISSPISVLVFQEQDKTVK
310830372|Bacil|Paenibacillus_polymyxa_SC2                               LDAVIVSRHQGTVNILKEQ-----YPDAPVLE-NI-MPA----DIK-GKHVVGTLPPHLI--------------SSAGAYTPVTIKGFNYA-----------------VDGDLSGQEL-LDRMVISNQAIKLVEVN-----
339834909|Gamma|Acidithiobacillus_sp-_GGI-221                            KKVFFVSRHPGAIEWAARH----GIQGAELIS-HF-EPD----DIEPGDEVIGTLPINIVAEVN----------RLGGTYQHLSMD----------------------LPADARGKELTADDMEKYGARLETFYAASQDRA
269213478|Betap|Neisseria_cinerea_ATCC_14685                             MTVWFVSRHVGAVEWMKAV----GRKVDFFVP-HL-DID----EVQEGDVVIGTLPIYLAAEVC----------GKGAEFYFLQLP----------------------QKMHLRGSEYTAEEMVRMGACLRRFSVSVVKED
258545120|Gamma|Cardiobacterium_hominis_ATCC_15826                       MTTWFISRHPGAIAWIKEQ---AQWHIDHYRD-HL-DPD----DIAPGDTVIGTLPPHIAAAIC----------AKGAAWYALQLP----------------------QEAEQRGSEYSAADMTAMGCTLQRYHIHKT---
365922338|Gamma|Cardiobacterium_valvarum_F0432                           MTTWFISRHQGAIDWIKTQ---SEWRIDHYLT-HLDDPA----VIQNGDTVLGTLPIHIAAAVC----------ARGARYYFLQLP----------------------QEAAQRGSEYSAADMTAMGCSLRRYHIEAL---
255065615|Betap|Neisseria_sicca_ATCC_29256                               MTTYFVSRHLGTIEWIKQQ---PQWQIDEFTP-HL-DAT----RIQAGDVVLGTLPLHLAAEVC----------SRGAKFYFLMLP----------------------QQFAERGNEHTVAAMSAAGATLQRFEVKKISE-
340362876|Betap|Neisseria_macacae_ATCC_33926                             MTTYFVSRHLGAIEWIKQQ---PQWQIDEFTP-HL-DAT----RIQAGDVVLGTLPLHLAAEVC----------SRGAKLYFLMLP----------------------QQFAERGNEHTVAAMSAAGATLQRFEVKKISE-
332290348|Gamma|Gallibacterium_anatis_UMN179                             MTTWFISRHPGAIEWIKKQ----NIHIDRFVQ-HL-DVD----LIQKDDIVIGTLPVHMAAEVC----------EKGAKFYFLSIN----------------------MNFEQRGKELTVEDLIAQGCRIVPYYVEQL---
52425695|Gamma|Mannheimia_succiniciproducens_MBEL55E                     ------------------------MQIDRFER-HL-DPS----SIQSGDVVIGTLPIHLAADIC----------QKGAKFYFLSVN----------------------VRAEQRGTELTCEQLVEQGCSIEAFYIQKL---
315635090|Gamma|Aggregatibacter_segnis_ATCC_33393                        MTTWFISRHPGAIEWVKQQ----NIQINRFES-HL-DTS----LVQANDVVIGTLPIHLAAEVC----------QKGAKFYFLSIN----------------------VTPEQRGIELTCKQLTEQQCSIQPFRIEKL---
341950200|Gamma|Haemophilus_haemolyticus_M21127                          MTTWFISRHLGAIEWIKQQ----NIQIDHFES-HL-DTS----LIQAGDVVIGTLPIHLAAEIC----------QKGAKFYFLSVN----------------------VSREQRGTELTCEQLTEQQCSIQPFWIEKL---
359786497|Gamma|Halomonas_sp-_GFAJ-1                                     STTWIISRHPGAIDWLNLK----GVN-GKLLD-HL-DIE----CVAPGDTVIGTLPVNLASRVC----------EKGAAYWHLSLE----------------------LPRKWRGCELTPDQMEAFGATLTAYQVQPIV--
37677208|Gamma|Vibrio_vulnificus_YJ016                                   KMNWFISRHAGAKQWAVEQ----GLEVDCFIS-HL-DIA----QIGEGDKVIGTLPVQIAASVC----------EKGARYFHLSLT----------------------VPEIWRGKELSLEQMKACQAKIEEFSVRICS--
350560918|Gamma|Thioalkalivibrio_thiocyanoxidans_ARh_4                   GRTYFVTRHPGAAEWAEQE----SIPVDEFVH-HL-DTA----RIQWGDTVIGTLPVQLIAQVC----------ERGGRYRHLTLD----------------------LPAEFRGRELTADELRACRARLETFTARCVD--
121997434|Gamma|Halorhodospira_halophila_SL1                             MTVWFVSRHPGATEWAKRQ----GFDVDRQVE-HL-DVE----QVAAGDTVIGTLPVHLAEGVC----------CRGAWYCHLILD----------------------IPPERRGRELSADEMDGMDARLAYYHVQQVKAD
114332183|Betap|Nitrosomonas_eutropha_C91                                MTIWLVTRHPGAIEWAARQ----GIQWDKHAA-HL-DPC----EITAGDTVIGSLPINLAAEIC----------NRGARYFNLSLN----------------------LPAHLRGQELDAAILTACEARLEEYIVKKANS-
30248147|Betap|Nitrosomonas_europaea_ATCC_19718                          MTIWLVTRHPGAIEWVARQ----GIQWDKHAA-HL-DPC----EITAGDTVIGSLPINLAAEIC----------NRGARYFNLSLN----------------------LPAHLRGRELDAATLTACEARLEEYIVKKVNS-
374850223|Gamma|uncultured_gamma_proteobacterium                         GTVWFISRHPGAVEWAARK----GLKVDKQVD-HL-EID----QVRPGDVVIGTLPIHLAAEVC----------ARGARFFNLSLD----------------------LPLDARGKELSAEELERFGARLEAYRIERLPEG
88810307|Gamma|Nitrococcus_mobilis_Nb-231                                MTLWLVTRHAGALEWLARR----GLQGGRIVP-HL-DPA----WIQAGDRVVGTLPVQLVAAVC----------ARGARYEHLSVM----------------------LPAELRGRELSADTLERHGARLEPYYAERIAAV
121997424|Gamma|Halorhodospira_halophila_SL1                             MTTWFVTRHSGAVEWAQRR----GLAVDRQVD-HL-NPA----ELEVGDRVIGTLPVHLAAAVC----------ERGGRYLHLSLD----------------------LPPQLRGQELTADDMEAAGARLEAYRVESLGEV
350552129|Gamma|Thiorhodospira_sibirica_ATCC_700588                      MTIRFVTRHPGAREWAMQQ----GLAVDEFVV-HL-DTR----IINPGDVVIGSLPVNLAADVC----------ERGGRYLQLSLE----------------------LPLTLRGCELDIEQMQACGACLEEYQVTRVE--
288947689|Gamma|Allochromatium_vinosum_DSM_180                           MATYFVSRHPGAHDWAAEE----GFEVEAVIV-HL-DPA----LIQPGDSVIGSLPVNLAAEVC----------ARGARYLNLSLD----------------------LPPELRGRELSTEQMRACGARIEEYRVMRVVPG
345870345|Gamma|Thiorhodococcus_drewsii_AZ1                              MSLYFVTRHPGARDWAAEE----GLAVDRILD-HL-DPA----IIQPGDILVGSLPVNLAATVC----------ARGGRYLHLSLD----------------------LPPELRGLELSAGQMRDCGARVEEYQVRRIG--
332524498|Betap|Rubrivivax_benzoatilyticus_JA2                           MTVYLVSRHPGAIDWMRTEL---AAPDARVLS-HV-GAQ----RFESGDVVAGVLPLWLAARAC----------GAGATALSLDLD----------------------LAPEQRGRELDAAELRAAGARLVRYEVKPTGMV
332524510|Betap|Rubrivivax_benzoatilyticus_JA2                           ------------------------MQAARVES-NL-DVA----TVEPGDVVIGTLPVHLIAELN----------RRGAHYWHLTMN----------------------VPAEWRGRELSADDMEACGARLDEFRVVGTGTR
312114627|Alpha|Rhodomicrobium_vannielii_ATCC_17100                      MATYFVTRHEGAIDWALRK----GIE-AQLVT-HL-DPS----KIEKGDVVLGTLPVQIIAQIN----------ERGARYLHLEMS----------------------LPADQRGIALTADDMERLGAQLIEYEARRISEN
15678489|Metha|Methanothermobacter_thermautotrophicus                    GRIYIITRHQSTVHWILAKLNGKGLDRDVFVTGHLSNEMML--RMRKGDIVYGILPIHLIRRLL----------RKGVEYFHVVLPH---------------------VPYELRGKELTLKQVKEFGGQI--WKIDDIKCF
Jnet  312114627                                                          --EEEEE----HHHHHHHH------------------------------EEEEEHHHHHHHHHH----------H---EEEEEEE----------------------------------HHHHHHHH----EEEEHE----
consensus/90%                                                            ...hhlopH.Ghhphh........h..sth...pl.p.t..  .lt.Gc.VlGsLP.plh....          ttusthh.l.h......                 ...t.+GpEhshtth.t.tspl..a.h......

TTE2665/Csx15 family

169831970|Clost|Candidatus_Desulforudis_audaxviator_MP104C       --APAFPEVIAINFSSHPLTSFQQEQ---LRERFHV--HIEELIE-----LPVHFLAQEDLKPQAKKWIEEV--------------------GLALEEWSEKNIVLILPGLAPGAATILAAIHGLRGGFPKILWVYQAPNDR-TQYEVAQVVDLQALRDMGREIRSSVL----
193211752|Chlor|Chlorobaculum_parvum_NCIB_8327                   --LT-GVRTLILNCSGHPVHPAQKSA---IEKLMHW--QDAEVLD----VELGNVPEDRHFVPSIEKAIDRL--------------------GLTSKEWEQ-PIVVIPAGYPPACSAIQSILHGRLGHFPDVVRLRRVDPVDGVRYEVAEIMPLQQLRHDSRGKR--------
119357844|Chlor|Chlorobium_phaeobacteroides_DSM_266              --ISQGARQLIINFSGHPVLPGQQQD---IGQMMHW--SSSEVIN----VSIGNVPEDHNFVPSIEKSVEKI--------------------PLSPEEWQSIPVVVIPSGYSQIWSVVMAELHGRLGYFPDVVRLRFSSSISNEKFEVAEIMNLREVRHNSRDKR--------
218441201|Oscil|Cyanothece_sp-_PCC_7424                          --ANGKEQGIILNFT-HPVTENQIRQ---IEEKTGL--HISEIVQP--PKVPIHFNENNSFEDQVAKSVDEI--------------------ALTDEQWQELNILVNVPGFATITAPLIAELHGRMGHFPKILRFKRSSEDT-SRYDFEEVVQLQRIRDKARSRHQQ------
320105005|Planc|Isosphaera_pallida_ATCC_43644                    --------MLLLNFA-HPFTERQRAQ---LGALVGT--PIENILD-----IQTQFDPNESFAAQAVALIDSV--------------------GMSREQWQHTPLIVNPPSLSAIACAVIAELHGRMGYFPTIVRLRPVPDAVVPSFEVAEVIALNTLREEARRRR--------
159897222|Chlor|Herpetosiphon_aurantiacus_DSM_785                --------MLLINFA-HPLTDKQFAQ---IVAIVDE--TPE-IRF-----VDTQVSRMRPLAEVAYDLIESV--------------------GLKTADWQTIPIIINPPGLAPLALAIIAELHGRSGYFMPIINMRPVHNATSPTFEVGEICNLDAIRQVARTRRIPKL----
298243115|Ktedo|Ktedonobacter_racemifer_DSM_44963                --------MLVLNFT-HPITEEQCKQ---IEQLAQR--PIEEVRT-----IPVQIDQAQSLSKQIQTLVEVA--------------------GLTSHEWQTRHILINPPGYAPAAFLLLAELHGRVGHFPTFIRLRPKPGPI-TQYEVAELLNLQTIREEARRRR--------
309791952|Chlor|Oscillochloris_trichoides_DG-6                   --------MILLNYA-HPLTPEQREQ---LAALLGA--SPE-LHD-----IPVQIDRSQSMAEAALRLAEAA--------------------NLTPHAWQTMPLLINPPGLAPLALALIAELHGRCGYFPPVLNIRPVAGALPPRYEVAEIVNLQTIREAARGRR--------
148657127|Chlor|Roseiflexus_sp-_RS-1                             --------MILLNFS-HPLTEQQIAR---IVEIIGA--APE-VRA-----IESQIDRERPLAVVAAELADRA--------------------GLTPDEWQTIPLLINPPALAPLAVALLAEIHGRSGQFPAMVNIRPIAGSIPTRYEVAEILNLQAIREEARRRR--------
320161857|Anaer|Anaerolinea_thermophila_UNI-1                    --------MILLNFS-HPLTSSQKEQ---IEALTGQ--ALDKVLD-----LAVHFDNQLPFIPQLEALMENI--------------------PLSPAQWQNEPIPINPPSLNFITALLIAELHGRMGYFAPIVRLRPKAGSLPPQYEVAEILNLNEVRERARTHRYRNGENGA
114568036|Clost|Syntrophomonas_wolfei_sstr-_Goettingen           ---------------------------------------MTEIRD-----INAQIDPQIDVITQIEAMLDNA--------------------GLNQQEWQTMPILINLPSLNYSTAILLAMLHGRMGYFPAILRMKPEPETIPPRFVVAEIINLRALREKARKKR--------
383762169|Caldi|Caldilinea_aerophila_DSM_14535_-_NBRC_104270     --------MILLNFS-HPITPSQQEQ---LETLTGQ--KIQRTIA-----RMPQFDEERPFAPQIQALLEQV--------------------DLTPEEWQSAPLLVVLPSLNFIAAGLLAELHGRMGYFPPAVRTRPVAGSLPRRFEVAEILDLQAIRDAARHRR--------
20809009|Clost|Thermoanaerobacter_tengcongensis_MB4              --------MFLINFS-HPLTEDQIQK---LEEKLGQ--KIERVME-----IDAYIDQQKPLIPQIAELVDRV--------------------GFTSHEWQTVPFILNPPSLSISAVTLLAEVHGRCGYFPPVLRLRPVEGSLPLQFEVAEIINLHQVREEARRRR--------
320162248|Anaer|Anaerolinea_thermophila_UNI-1                    --------MILVNFS-HPLSNDQMAQ---LQALLGA--PIERVVE-----VHSQIEPDQPLAPQVTAMVDQA--------------------GLTLEEWQNAPIIVNPPSLNFSAVLLVAELHGRMGYFPACVRLRPVNGAIPPRFEVAEVLNLQLQRDAARRRRA-------
410668761|Clost|Thermacetogenium_phaeum_DSM_12270                --------MVIINYS-HPLTPEQLQQ---LEKIAGE--KVERVIE-----VDAQIDPQKPLAPQVVAMAERT--------------------GLAAKEWQTVPILVNPPSLNISAAVLMAELHGRMGYFPPVLRLRLVRGSLPPRFEVAEIINLQAVREGARAKR--------
147678264|Clost|Pelotomaculum_thermopropionicum_SI               ------MFLVLINFS-HPFTYEQLRQ---LEEFVQK--KVERVIE-----VSAQIDPQQPIVPQIVAMADRT--------------------GLTPQEWQTTPLIVNPPSLSISAVTLLAELHGRCGYFPAVVRLRPVTNSVPPQFEMAEIVNLQAVREESRKGR--------
333977924|Clost|Desulfotomaculum_kuznetsovii_DSM_6115            --------MVLLNFS-HPFTAEQLQQ---LEELTQK--RIDRVIE-----IDAQIDPQQPIVPQVAAMVGRA--------------------GLTPQEWQTLPIVINPPSLNFSAVTLLAELHGRCGYFPAVVRLRPVPGSVPPRFEVAEIVNLQAVREEARKGRW-------
383764254|Caldi|Caldilinea_aerophila_DSM_14535_-_NBRC_104270     --MNLNKSMILLNFA-HPLTTEQLRH---IEALLGQ--PIDRVIE-----IPSQVDPQQPLAPQVVAMADAA--------------------GLTSQQWQTESILINLPSLNYSAALLLAELHGRCGYFPSCIRLRPVKDALPPRFEVAEVLNLQAVRDAARQRRG-------
163847023|Chlor|Chloroflexus_aurantiacus_J-10-fl                 --------MIILNYA-HPITAAQQEQ---IVALTGQ--HIDRLLD-----IPSQIDQQQPLLPQIVAMADAA--------------------GLSPQQWQSEAILVNLPALNFSAAALLAELHGRMGYFPPVLRIRPIAGSLPPRYEVAEILNLQVLRDEARTRRAQ------
169831971|Clost|Candidatus_Desulforudis_audaxviator_MP104C       --------MILLNFS-HPLTAEQLQQ---LEELAGR--KVDRVVE-----IDAQIDPQQPIVPQVVGMVDRA--------------------GLTTEEWQTLPILINPPSLNFSAATLLAELHGRCGYFLPVVRLRPVANSVPPRFEVAEIVNLQAVREGARGKR--------
Jnet  148657127                                                  ---------HHH--------HHHHHH---HHHHH-----EE-EEE---------------HHHHHHHHHHH-------------------------------EEEEE----HHHHHHHHHHHHHH------EEEEEE--------EEEEEE---HHHHHHH------------
consensus/90%                                                      .......hhlNhs.HPh...Q.tt   l.thht.  ..p.lht.  ....sph..t.sh...h.t.h-th                    shs.tpWpp.slll..suhs..s.hlhA.lHGR.GhFs.hlph+...ts...pa-huElhsLp.lRc.uRttR........
possible catalytic residues:                                                     *                                                                                                         * *                     *          *
MJ_1673/Csx20

218281795|Erysi|Eubacterium_biforme_DSM_3989                     --ILKELKMFINLSN-HTSTRWSEAQ-KEAARQYG-EI-VDIPFPAVSP-----HISSEELDE-LVEEYFNKIQKYSD---------------VV-VMVQGEFIF-TYRMIVLLKKHGIRVVAAQSERRTIEFVDENKNTRRES-EFEFIKFMEY-------------
15669869|Metha|Methanocaldococcus_jannaschii_DSM_2661            ------MPKMFLLFS-HKLTDDQIND-ARKNLKVD-EF-IYLPKELQE------LWSNIPPDVDDIDNYLKPIKEFLE--------KH-AKPNDY-VLIQGDFGA-TYKMVNFAIDKNLIPIYSTTKRIAKDIYKDGKIITIRK--FKHCRFRKYNPY----------
257125866|Fusob|Leptotrichia_buccalis_C-1013-b                   --MKKKEKKVLLVFS-HQLTENQKKE-LVEEYKVK-EI-KNLPEELQN------MWSNVSIKK-NYKENLEKIKKFIK--------ENFNKD-DI-ILIQGNWGY-TYNLVKWSIENELIPVYSYTER----NVEE-IKEGEIVKKISYFEHVKFVKYE---------
295697313|Bacil|Kyrpidia_tusciae_DSM_2912                        ----MSVRTMVLLFS-HSLMSEQEEE-ARERWRVG-RF-AALPAELQE------RWSQIPPEGPFPADWLDPIWNWIE--------QETVPG-DL-VLVHGEPGA-ILLAVAWCRRHGRIPLYATTRREYTSVPRPDGGVENRH-VFRHVQFREYPSLPDDAGIFPSD
313143203|delta|Helicobacter_cinaedi_CCUG_18818                  -------MKLFTLLN-HSLTQEQLAQ--IHTLNIT-EI-ISLNTESTLDSSSGGLWGQIPPEIADISPLLQPYKQALQ--------AQSSKG-DY-LFVQGDFGA-TYAMVEYAKSLGLIAIYATTLRKSKEILNKDGSITKQN-VFKHCIFRKY-------------
125974547|Clost|Clostridium_thermocellum_ATCC_27405              ------EKKMLLILS-HKLVPKQEEE-ARQRFGIS-KF-LPMPNELHN------KWSNIPPELEDLRDYLNDILEWID--------LNAQEG-DY-ALIQGDYGA-TFIAVNHCLAKGIIPVYSTTHRIVREEKNEDKVISVR--EFEHVILRKYEN-----------
438001058|Clost|Tepidanaerobacter_acetatoxydans_Re1              --WRQNMRQAFLLFS-HQLTKSQQDE-LENKFKVD-KI-IYLPSDLQS------IWSNVPPELPSIKDYLEEIFCWLK--------EH-SKPNDI-VLVQGEFGA-VFLTANFCIKEGLVPIYSTTRRDVAETILDDETIQTKR-NFIHVRFREFEKWD---------
167040471|Clost|Thermoanaerobacter_sp-_X514                      --KQTDLKKMFLVFS-HELTDFQKED-AIANLGVN-EF-VYLPDNLKI------HWSGISPYDDSLTFCLQDLISWLK--------INARKG-DY-VLVQGDFGA-TFLIVDFCLKNDLIPVYSTTKREVITEIKNGENIKVSR-LFTHVRFRKYERWT---------
261415957|Fibro|Fibrobacter_succinogenes_S85                     ------MPRLFNVTN-HSVTDDQRAD-AIASLGVG-DV-VDMPPDIAR------CWGTVPPELDSVCGYVQPVIDWLS--------SQATKG-DV-VWVQGEWGA-VITVVAWCEARDLRAVYATTKREATEIHGENGVQMTH--VFRHVRFRDFPKLGAR-------
333996002|Spiro|Treponema_azotonutricium_ZAS-9                   ------MPTAYCLLN-HALTENQKAE-LANDFGCENCI---YPSEELKA-----LWSAVPTDKFLTQAHLEPFASWLS----------EAKADDV-VVLQGEFGM-TFALVDYALGRRLVPVHAVTKRIAKE--ERDGELVHRSYVFEHVCFRRYKRYSELE------
209966742|Alpha|Rhodospirillum_centenum_SW                       --ETQSSPLFLNLSN-HPSAEWEATQ-REAARKLAPEI-RDLPFPAVPP----------EADDAAISQIARDLAKQVP------------PGTTH-AMIQGEFTL-AFALVRELYRDGVVCLAATTDR----EMETEPDGSRRY-RFRFVRFRAYPV-----------
429737466|Negat|Selenomonas_sp-_oral_taxon_138_str-_F0429        ----MAMHEFINHTN-HPSARWEEAQ-RRAAEAYG-TI-SDVPFPQIPA-----DWGEDVVRR-LAEENARAILARSP---------------AA-ILVQGEFTY-TYALINLLKAAGTPVLSACSERHVSERVNEAGETVRES-RFAFCRFRAY-------------
393784051|Bacte|Bacteroides_salyersiae_CL02T12C01                --------MFINLSN-HPSARWEKEQ-ILAAMDFG-EI-VDIQFPSIPP-----EFDTQEVYN-IADTYYHKCINLLP----------VSSSLHA-IHIAGEPVF-CFHIITKLLCAGYNVITSTTER----MVKETADGQKIS-VFNFIKFRKYEL-----------
346223884|Bacte|Anaerophaga_thermohalophila_DSM_12881            --------MLINLSN-HPSDTWEREQKLTTGKLFG-II-RDLPFPDVDP-----MADENEINS-LANSLVKRCREILE--------AQPSSLTHA-VHVMGEMTL-TFAVVKKLQKHHIQCVASTTQR----IVSMHDKNQKSS-SFKFCRFRNYL------------
346225617|Bacte|Anaerophaga_thermohalophila_DSM_12881            --------MLINLSN-HPSSGWSETQ-LEAAREWG-QI-VDLPFPVIDP-----EDDSENIKH-LAVAYLNKLNEMLS----------GQDNVNA-VHLMGEHTF-CFAMARLLQKENITCMVSTTHR----MVTYESNGEKTT-RFRFVRFRRYPEID---------
288927325|Bacte|Prevotella_sp-_oral_taxon_317_str-_F0108         --PQPQSALFINLSN-HPSSTWQPAQ-LEAAKQYG-EI-IDIDFPAVDA-----LCMPERVDQ-LASQYALDIINRGA-----------PTC-IT-AHVMGEMTL-TFRIVELLKAQGIRCVASTTER----IVTNLPDNRKET-QFTFVQFREY-------------
379729056|Bacte|Saprospira_grandis_str-_Lewin                    --------MFLNLSN-HPSSRWSGKQ-LTTAQSYG-DL-QDLPFPNIPP-----AATTAEVEA-MAENYKNKVIELAP---------------KI-VHLMGEMTF-TACLLRKLQAEGLHCVASTTER----IVLEEEDGSKTV-KFNFVQFRTYPNLLE--------
268318370|Bacte|Rhodothermus_marinus_DSM_4252                    --------MLINLSN-HPASTWGKAQ-REASRMYG-EV-EDWPFPLIPP-----EWDAHQVAG-LAQDYAERIVRRLN---------EAGGGRHA-VHVMGEMTF-TCTLVRLLHQRGILCLASTSQR----IVEEDPASGKKIACFRFERFRPYPCLQALSF-----
325269892|Bacte|Prevotella_multiformis_DSM_16608                 -------FTFLNLSN-HPLSTWSSAQ-LAAAKEYG-GL-EEMPFPDISP-----ELSAGDVQA-MATDYVDDILKHYP-----------ARG-LT-VHIMGEMTF-CYHVARQLKEAGVCCVASTSER----IVEE-LDGDRKLAQFSFVRFREY-------------
220932345|Clost|Halothermothrix_orenii_H_168                     ------MADLYLIFS-HTLTENQIKD-AKVNLKVR-KI-IELPSNLQK------LWSNIPSNIKSLKNHLYPIKSWVN---------------KN--VKPGDYIF--VSVVKLAFEIGCKSITG-----------------RKY-NFSIC------------------
257459300|delta|Campylobacter_gracilis_RM3268                    --RRKEMKKLFFIAN-HPAPKELEAEY---------EV-VALSDEQKR------IWASIPKT--EISTHIAGILKVAR-------------DFDA-VVVVGEPRA-CHIVVSAVGKD--RCFSTYSIRQSVDEPQPDGSVIKKA-VFKFDGLVRYE------------
261886095|delta|Campylobacter_fetus_str-_Azul-94                 -------MKTIFVAN-HKPPVELGD--------------VIIPKNIL-------LWGQIPQE--NVVKHLEPLTAELE--------KLCETNEKVNLVIAGEPRATCFLVKRFENKENITCCTTFSVRKSVDETMPDGTTKKTA-IFEFAGLVPFV------------
365921436|Gamma|Cardiobacterium_valvarum_F0432                   ------MMQVINLTQ-HTPTPAQAAE----------VVFVTLPDDVRAQVLDLITFAPAEVNYETLRERSDTLARIAA-----------NSGADY-AMIGGAPFF-QSHLENALLAQGVGFCYALSERVARDEVQADGSVRKVS-VFEHAGFYFSPE-----------
218281599|Erysi|Eubacterium_biforme_DSM_3989                     --RKKVFIMMLNLTQ-HILTKEQAQN----------RIIEPLNKRYVCSLL---TFYDIPTES-DLKNRASQLADYAL-----------HENADS-VLIGGAMYL-MPFLIFELNKRNIDAYYSFTKRISKDVIQKDGRVKKTL-IFKHCGFVKATLPKE--------
30043992|Caudo|Rhodothermus_phage_RM378                          -------MTILNLTQ-HNPTPEQMEA----------GV-VNLPDDQWNRVKELLTFEEIPDFD-QMMSRAWEIAALAA-GFFKKSGETEDILLGA-AMIGGAPYF-MPFLVNALMAFCIIPLFSFTKRVSVEEQQPDGTVVKKT-VFRHEGWVDITGAFALQTQG---
58616282|Betap|Aromatoleum_aromaticum_EbN1                       ---------MLNLTQ-HMATPEQKQA----------GV-VDLPAEARAMLIGCLTVNELPSKE-EIFQRCESIAALAASLASPDDRDDGNPGFAFEAMIGGAPWM-MSALEDALRQQGIEPRYSFSKRVSVEKALPDGSVVKEA-VFRHQGFI---------------
288573234|Syner|Dethiosulfovibrio_peptidovorans_DSM_11002        -------MIVLNLTQ-HRATPEQVLA----------GV-VDLYDQNEVS--KLLTFSDVPDRS-TLEMRANAIADLAV-----------KRGVRF-AMIGGAPYL-MPCLERALLDRDVVPLYAFSKRECHERRNPDGSVSKTM-VFRHEGFVSSASCSVELK-----
348589754|Betap|Taylorella_asinigenitalis_MCE3                   -------MKILNLTQ-HKATPEQIKA----------GV-VDLNERDRETWSKAITFNELPIAG-DIEKAVFLACDLCL-----------ENDAKA-AMIGGAPFL-MSPLVDELKRIGAQPLFAFSKRESKEITKEDGTVEKVS-VFRHEGFVEA-------------
Jnet  15669869                                                   --------HHHHH------HHHHHHH-HHHH------E-E--HHHHHH---------------HHHHHHHHHHHHHHH--------HH------E-EEEE---HH-HHHHHHHHHH---EEEEEE---EEEEEE----EEEEEE--EEEEEEEE--------------
consensus/90%                                                    .........hh.l.p H..s..t.tt...........h...hs............h.........h..hh..hhthh.................h.hhl.Gt.hh.h..h.t.h.t.th.shhuho.R.............h....Fpa..hh...............
