# Supplementary material for: CARF and WYL domains: ligand-binding regulators of prokaryotic defense systems
Source: Front Genet. 2014 Apr 30;5:102. doi: 10.3389/fgene.2014.00102 (PMC4012209; doi:10.3389/fgene.2014.00102)
Supplement: Supplementary file 8 [file DataSheet8.XLSX]

## Sheet: neighbors
Supplementary File 8 provides information for the neighborhoods of the selected CARF domain containg genes
Genbank ID	"+" CARF superfamily gene	CRISPR-Cas system type	Gene coordinates	Strand	Organism	Genome ID	CDD assignment		Cas gene
===			289596698	11	Aciduliprofundum_boonei_T469_uid43333	NC_013926
289596693			978546..978809	-	Aciduliprofundum_boonei_T469_uid43333	NC_013926	COG1343,pfam09827	CRISPR/Cas system-associated protein Cas	Cas2_I_II_III
289596694		IB	978811..979776	-	Aciduliprofundum_boonei_T469_uid43333	NC_013926	COG1518,pfam01867	CRISPR/Cas system-associated protein Cas	Cas1_I-B
289596695			979781..980266	-	Aciduliprofundum_boonei_T469_uid43333	NC_013926	COG1468,pfam01930	Domain of unknown function DUF83. This d	Cas_Cas4
289596696			980272..980982	-	Aciduliprofundum_boonei_T469_uid43333	NC_013926	COG1583,pfam01881	CRISPR/Cas system-associated RAMP superf	Cas6-I-III
289596697			981020..981790	-	Aciduliprofundum_boonei_T469_uid43333	NC_013926	pfam09623	CRISPR/Cas system-associated protein Csx	Csx1_III-U
289596698	+		981787..983055	-	Aciduliprofundum_boonei_T469_uid43333	NC_013926	pfam09455	CRISPR-associated (Cas) DxTHG family. CR	Cas_DxTHG
289596699		IIIA	984518..985660	-	Aciduliprofundum_boonei_T469_uid43333	NC_013926	COG1332	CRISPR/Cas system-associated RAMP superf	Csm5_III-A
289596700		IIIA	985671..986513	-	Aciduliprofundum_boonei_T469_uid43333	NC_013926	COG1567	CRISPR/Cas system-associated RAMP superf	Csm4_III-A
289596701		IIIA	986479..987297	-	Aciduliprofundum_boonei_T469_uid43333	NC_013926	COG1337,pfam03787	CRISPR/Cas system-associated RAMP superf	Csm3_III-A
289596702		IIIA	987311..987754	-	Aciduliprofundum_boonei_T469_uid43333	NC_013926	COG1421,pfam03750	CRISPR/Cas system-associated protein Csm	Csm2_III-A
289596703			987756..990023	-	Aciduliprofundum_boonei_T469_uid43333	NC_013926	COG2206,COG1353,pfam01966	CRISPR/Cas system-associated protein Cas	Cas10_III
===			289596714	11	Aciduliprofundum_boonei_T469_uid43333	NC_013926
289596709			992469..994028	+	Aciduliprofundum_boonei_T469_uid43333	NC_013926	COG1236,pfam12706	Beta-lactamase superfamily domain. This ; RNA-metabolising metallo-beta-lactamase.	Lactamase_B_2+RMMBL
289596710			994326..994490	-	Aciduliprofundum_boonei_T469_uid43333	NC_013926	-
289596711			994510..997182	-	Aciduliprofundum_boonei_T469_uid43333	NC_013926	COG0419,pfam12252,pfam04156,pfam13514	AAA domain. This domain is found in a nu	AAA_27
289596712			997182..998270	-	Aciduliprofundum_boonei_T469_uid43333	NC_013926	COG0420,pfam00149	Mre11 nuclease, N-terminal metallophosph	MPP_Mre11_N
289596713			998359..999096	-	Aciduliprofundum_boonei_T469_uid43333	NC_013926	-
289596714	+		999093..999755	-	Aciduliprofundum_boonei_T469_uid43333	NC_013926	pfam09670	CRISPR-associated protein (Cas_Cas02710)	Cas_Cas02710
289596715			999858..1001159	+	Aciduliprofundum_boonei_T469_uid43333	NC_013926	-
289596716			1001159..1001995	+	Aciduliprofundum_boonei_T469_uid43333	NC_013926	-
289596717			1001997..1003103	+	Aciduliprofundum_boonei_T469_uid43333	NC_013926	COG0714,pfam07728
289596718			1003100..1004515	+	Aciduliprofundum_boonei_T469_uid43333	NC_013926	COG1240,pfam13519	Von Willebrand factor type A (vWA) domai	vWFA
289596719			1004512..1005183	+	Aciduliprofundum_boonei_T469_uid43333	NC_013926	-
===			289597124	11	Aciduliprofundum_boonei_T469_uid43333	NC_013926
289597119			1382128..1383780	-	Aciduliprofundum_boonei_T469_uid43333	NC_013926	COG1994,pfam02163	Uncharacterized homologs of Site-2 prote	S2P-M50_like_2
289597120			1383777..1386425	-	Aciduliprofundum_boonei_T469_uid43333	NC_013926	COG0013,pfam01411,pfam07973	tRNA synthetases class II (A). Other tRN	tRNA-synt_2c
289597121			1386457..1387656	-	Aciduliprofundum_boonei_T469_uid43333	NC_013926	COG0044,pfam13147,pfam07908	Dihydroorotase (DHOase), subgroup IIb; D	DHOase_IIb
289597122			1387640..1388251	-	Aciduliprofundum_boonei_T469_uid43333	NC_013926	COG2078,pfam01871	AMMECR1. This family consists of several	AMMECR1
289597123			1388253..1388882	-	Aciduliprofundum_boonei_T469_uid43333	NC_013926	COG0602,pfam13394	4Fe-4S single cluster domain.	Fer4_14
289597124	+		1388955..1389374	+	Aciduliprofundum_boonei_T469_uid43333	NC_013926	-
289597125			1389371..1390381	+	Aciduliprofundum_boonei_T469_uid43333	NC_013926	-
289597126			1390371..1391300	+	Aciduliprofundum_boonei_T469_uid43333	NC_013926	COG0006,pfam00557	Metallopeptidase family M24. This family	Peptidase_M24
289597127			1391284..1392717	-	Aciduliprofundum_boonei_T469_uid43333	NC_013926	COG0534,pfam01554,pfam01554	MatE. The MatE domain ; MatE. The MatE domain	MatE+MatE
289597128			1392767..1393768	-	Aciduliprofundum_boonei_T469_uid43333	NC_013926	COG1180,pfam04055,pfam07282	Radical SAM superfamily. Radical SAM pro	Radical_SAM
289597129			1393734..1394642	-	Aciduliprofundum_boonei_T469_uid43333	NC_013926	COG0611,pfam00586	ThiL (Thiamine-monophosphate kinase) pla	ThiL
===			118431377	11	Aeropyrum_pernix_K1_uid57757	NC_000854
14601272			777900..778748	-	Aeropyrum_pernix_K1_uid57757	NC_000854	COG2254	CRISPR/Cas system-associated protein Cas	Cas3''_I
14601273			778745..780457	-	Aeropyrum_pernix_K1_uid57757	NC_000854	COG1203,pfam00270	CRISPR/Cas system-associated protein Cas	Cas3_I
118431375		IA	780435..781283	-	Aeropyrum_pernix_K1_uid57757	NC_000854	COG1688	CRISPR/Cas system-associated RAMP superf	Cas5_I-A
14601276		IA	781330..782373	-	Aeropyrum_pernix_K1_uid57757	NC_000854	COG1857,pfam01905	CRISPR/Cas system-associated RAMP superf	Cas7_I-A
118431376			782381..782776	-	Aeropyrum_pernix_K1_uid57757	NC_000854	-
118431377	+		782944..783666	-	Aeropyrum_pernix_K1_uid57757	NC_000854	COG1846,pfam01047	CRISPR/Cas system-associated transcripti	CasRa_I-A
118431378			783636..784235	-	Aeropyrum_pernix_K1_uid57757	NC_000854	COG1468	CRISPR/Cas system-associated protein Cas	Cas4_I-A_I-B_I-C_I-D_II-B
118431379			784237..784515	-	Aeropyrum_pernix_K1_uid57757	NC_000854	COG1343,pfam09827	CRISPR associated protein Cas2. Members	CRISPR_Cas2
118431380			784519..785502	-	Aeropyrum_pernix_K1_uid57757	NC_000854	COG1518,pfam01867	CRISPR/Cas system-associated protein Cas	Cas1_I-II-III
118431381			785499..786281	-	Aeropyrum_pernix_K1_uid57757	NC_000854	COG4343,pfam06023	Archaeal protein of unknown function (DU	DUF911
118431382			789491..789757	-	Aeropyrum_pernix_K1_uid57757	NC_000854	-
===			118431737	11	Aeropyrum_pernix_K1_uid57757	NC_000854
14601849			1333121..1333864	+	Aeropyrum_pernix_K1_uid57757	NC_000854	COG1738,pfam02592	Uncharacterized ACR, YhhQ family COG1738	DUF165
118431734			1333897..1334295	+	Aeropyrum_pernix_K1_uid57757	NC_000854	COG1339,pfam01982	Domain of unknown function DUF120. This	CTP-dep_RFKase
14601851			1334284..1334718	-	Aeropyrum_pernix_K1_uid57757	NC_000854	-
118431735			1334977..1336152	+	Aeropyrum_pernix_K1_uid57757	NC_000854	COG0402	Superfamily of metallo-dependent hydrola	metallo-dependent_hydrolases
118431736			1336118..1336444	-	Aeropyrum_pernix_K1_uid57757	NC_000854	-
118431737	+		1336767..1338215	-	Aeropyrum_pernix_K1_uid57757	NC_000854	-
118431738			1338942..1340504	-	Aeropyrum_pernix_K1_uid57757	NC_000854	COG1003,pfam01212	Glycine cleavage system P-protein, alpha	GDC-P
118431739			1340510..1341907	-	Aeropyrum_pernix_K1_uid57757	NC_000854	COG0403,pfam02347	Glycine cleavage system P-protein, alpha	GDC-P
118431740			1342066..1342551	+	Aeropyrum_pernix_K1_uid57757	NC_000854	COG1225,pfam00578	Peroxiredoxin (PRX) family, AhpE-like su	PRX_AhpE_like
118431741			1342983..1344902	+	Aeropyrum_pernix_K1_uid57757	NC_000854	COG1014,COG0674,pfam01558,pfam01558,pfam01855,pfam02780	Pyruvate flavodoxin/ferredoxin oxidoredu ; Pyruvate ferredoxin/flavodoxin oxidoredu ; Pyruvate ferredoxin/flavodoxin oxidoredu	POR_N+POR+POR
14601863			1344892..1345848	+	Aeropyrum_pernix_K1_uid57757	NC_000854	COG1013,pfam02775,pfam12367	Thiamine pyrophosphate (TPP family), 2-o	TPP_OGFOR
===			118431799	11	Aeropyrum_pernix_K1_uid57757	NC_000854
118431794			1424155..1425372	-	Aeropyrum_pernix_K1_uid57757	NC_000854	COG0436,pfam00155	Aspartate aminotransferase family. This	AAT_like
118431795			1425438..1425995	+	Aeropyrum_pernix_K1_uid57757	NC_000854	-
118431796			1426330..1427238	-	Aeropyrum_pernix_K1_uid57757	NC_000854	COG0395	Transmembrane subunit (TM) found in Peri	TM_PBP2
118431797			1427238..1428182	-	Aeropyrum_pernix_K1_uid57757	NC_000854	COG1175,pfam00528	Transmembrane subunit (TM) found in Peri	TM_PBP2
118431798			1428198..1429925	-	Aeropyrum_pernix_K1_uid57757	NC_000854	COG2182,pfam01547	Bacterial extracellular solute-binding p	SBP_bac_1
118431799	+		1430398..1431318	-	Aeropyrum_pernix_K1_uid57757	NC_000854	COG4006,pfam09651	CRISPR/Cas system-associated protein Csm	Csm6_III-A
14601949			1431510..1433057	+	Aeropyrum_pernix_K1_uid57757	NC_000854	COG0747,pfam00496	The substrate-binding component of an un	PBP2_NikA_DppA_OppA_like_20
14601950			1433184..1434203	+	Aeropyrum_pernix_K1_uid57757	NC_000854	COG0601,pfam00528
14601951			1434224..1435066	+	Aeropyrum_pernix_K1_uid57757	NC_000854	COG1173,pfam00528
118431800			1435086..1436036	+	Aeropyrum_pernix_K1_uid57757	NC_000854	COG0444,pfam00005,pfam08352
118431801			1436055..1437080	+	Aeropyrum_pernix_K1_uid57757	NC_000854	COG4608,pfam00005,pfam08352
===			2.58512e+17	12	Alicyclobacillus_acidocaldarius_DSM_446_uid59199	NC_013205
258512258		IIIB	2356779..2357165	-	Alicyclobacillus_acidocaldarius_DSM_446_uid59199	NC_013205	COG3337,pfam09701	CRISPR-associated protein (Cas_Cmr5). CR	Cas_Cmr5
258512259		IIIB	2357191..2358084	-	Alicyclobacillus_acidocaldarius_DSM_446_uid59199	NC_013205	COG1336,pfam03787	CRISPR/Cas system-associated RAMP superf	Cmr4_III-B
258512260		IIIB	2358081..2359328	-	Alicyclobacillus_acidocaldarius_DSM_446_uid59199	NC_013205	COG1769,pfam09700	CRISPR-associated protein (Cas_Cmr3). CR	Cas_Cmr3
258512261			2359325..2361175	-	Alicyclobacillus_acidocaldarius_DSM_446_uid59199	NC_013205	COG1353,pfam12469	CRISPR/Cas system-associated protein Cas	Cas10_III
258512262		IIIB	2361172..2362605	-	Alicyclobacillus_acidocaldarius_DSM_446_uid59199	NC_013205	COG1367,pfam03787	RAMP superfamily. The molecular function	RAMPs
258512263	+		2362598..2363926	-	Alicyclobacillus_acidocaldarius_DSM_446_uid59199	NC_013205	pfam09455	CRISPR-associated (Cas) DxTHG family. CR	Cas_DxTHG
258512264	+		2363941..2365035	-	Alicyclobacillus_acidocaldarius_DSM_446_uid59199	NC_013205	pfam09651	CRISPR/Cas system-associated protein Csm	Csm6_III-A
258512265			2365213..2365407	+	Alicyclobacillus_acidocaldarius_DSM_446_uid59199	NC_013205	-
258512266			2365498..2366712	+	Alicyclobacillus_acidocaldarius_DSM_446_uid59199	NC_013205	COG2814,pfam07690	The Major Facilitator Superfamily (MFS)	MFS
258512267			2366688..2367194	-	Alicyclobacillus_acidocaldarius_DSM_446_uid59199	NC_013205	COG1432,pfam01936	LabA_like proteins. A well conserved gro	LabA
258512268			2367285..2368484	-	Alicyclobacillus_acidocaldarius_DSM_446_uid59199	NC_013205	COG1940,pfam00480	ROK family.	ROK
258512269			2368664..2369779	+	Alicyclobacillus_acidocaldarius_DSM_446_uid59199	NC_013205	COG3850,pfam00672	HAMP domain.	HAMP
===			384136280	11	Alicyclobacillus_acidocaldarius_Tc_4_1_uid158681	NC_017167
384136275		IIIB	2435921..2436196	-	Alicyclobacillus_acidocaldarius_Tc_4_1_uid158681	NC_017167	COG3337,pfam09701	CRISPR-associated protein (Cas_Cmr5). CR	Cas_Cmr5
384136276		IIIB	2436333..2437226	-	Alicyclobacillus_acidocaldarius_Tc_4_1_uid158681	NC_017167	COG1336,pfam03787	CRISPR/Cas system-associated RAMP superf	Cmr4_III-B
384136277		IIIB	2437223..2438470	-	Alicyclobacillus_acidocaldarius_Tc_4_1_uid158681	NC_017167	COG1769,pfam09700	CRISPR-associated protein (Cas_Cmr3). CR	Cas_Cmr3
384136278			2438467..2440317	-	Alicyclobacillus_acidocaldarius_Tc_4_1_uid158681	NC_017167	COG1353,pfam12469	CRISPR/Cas system-associated protein Cas	Cas10_III
384136279		IIIB	2440314..2441858	-	Alicyclobacillus_acidocaldarius_Tc_4_1_uid158681	NC_017167	COG1367,pfam03787	RAMP superfamily. The molecular function	RAMPs
384136280	+		2441877..2443085	-	Alicyclobacillus_acidocaldarius_Tc_4_1_uid158681	NC_017167	pfam09455	CRISPR-associated (Cas) DxTHG family. CR	Cas_DxTHG
384136281			2443100..2444158	-	Alicyclobacillus_acidocaldarius_Tc_4_1_uid158681	NC_017167	pfam09651	CRISPR/Cas system-associated protein Csm	Csm6_III-A
384136282			2444364..2444567	+	Alicyclobacillus_acidocaldarius_Tc_4_1_uid158681	NC_017167	-
384136283			2444562..2444699	-	Alicyclobacillus_acidocaldarius_Tc_4_1_uid158681	NC_017167	-
384136284			2444698..2445876	+	Alicyclobacillus_acidocaldarius_Tc_4_1_uid158681	NC_017167	COG2814,pfam07690	The Major Facilitator Superfamily (MFS)	MFS
384136285			2445852..2446358	-	Alicyclobacillus_acidocaldarius_Tc_4_1_uid158681	NC_017167	COG1432,pfam01936	LabA_like proteins. A well conserved gro	LabA
===			288947675	6	Allochromatium_vinosum_DSM_180_uid46083	NC_013852
288947675	+		23..1168	+	Allochromatium_vinosum_DSM_180_uid46083	NC_013852	pfam09651	CRISPR/Cas system-associated protein Csm	Csm6_III-A
288947676		IIIB	1203..2384	+	Allochromatium_vinosum_DSM_180_uid46083	NC_013852	COG1367,pfam03787	RAMP superfamily. The molecular function	RAMPs
288947677			2388..4205	+	Allochromatium_vinosum_DSM_180_uid46083	NC_013852	COG1353,pfam12469	CRISPR/Cas system-associated protein Cas	Cas10_III
288947678		IIIB	4202..5500	+	Allochromatium_vinosum_DSM_180_uid46083	NC_013852	COG1769,pfam09700	CRISPR-associated protein (Cas_Cmr3). CR	Cas_Cmr3
288947679		IIIB	5539..6417	+	Allochromatium_vinosum_DSM_180_uid46083	NC_013852	COG1336,pfam03787	CRISPR/Cas system-associated RAMP superf	Cmr4_III-B
288947680		IIIB	6414..6818	+	Allochromatium_vinosum_DSM_180_uid46083	NC_013852	COG3337,pfam09701	CRISPR-associated protein (Cas_Cmr5). CR	Cas_Cmr5
===			2.60893e+17	12	Ammonifex_degensii_KC4_uid41053	NC_013385
260892861			986907..987911	+	Ammonifex_degensii_KC4_uid41053	NC_013385	COG3649,pfam05107	Family of unknown function (DUF694). Fam	DUF694
260892862		IB	987918..988718	+	Ammonifex_degensii_KC4_uid41053	NC_013385	pfam09704	CRISPR/Cas system-associated RAMP superf	Cas5_I-B
260892863			988676..991141	+	Ammonifex_degensii_KC4_uid41053	NC_013385	COG1203,pfam00270,pfam00271	CRISPR/Cas system-associated protein Cas ; CRISPR/Cas system-associated protein Cas	Cas3_I+Cas3''_I
260892864			991153..991686	+	Ammonifex_degensii_KC4_uid41053	NC_013385	COG1468,pfam01930	Domain of unknown function DUF83. This d	Cas_Cas4
260892865			994004..994891	+	Ammonifex_degensii_KC4_uid41053	NC_013385	-
260892866	+		994967..996094	+	Ammonifex_degensii_KC4_uid41053	NC_013385	pfam09002	Domain of unknown function (DUF1887). Th	DUF1887
260892867	+		996096..997391	+	Ammonifex_degensii_KC4_uid41053	NC_013385	pfam09670	CRISPR-associated protein (Cas_Cas02710)	Cas_Cas02710
260892868			997405..999537	+	Ammonifex_degensii_KC4_uid41053	NC_013385	COG1353	CRISPR/Cas system-associated protein Cas	Cas10_III
260892869		IIIA	999552..1000265	+	Ammonifex_degensii_KC4_uid41053	NC_013385	COG1337	CRISPR/Cas system-associated RAMP superf	Csm3_III-A
260892870		IIIB	1000237..1001463	+	Ammonifex_degensii_KC4_uid41053	NC_013385	pfam09700	CRISPR/Cas system-associated RAMP superf	Csx10
260892871			1001429..1001815	+	Ammonifex_degensii_KC4_uid41053	NC_013385	-
260892872		IIIA	1001812..1002636	+	Ammonifex_degensii_KC4_uid41053	NC_013385	COG1337,pfam03787	CRISPR/Cas system-associated RAMP superf	Csm3_III-A
===			440685079	11	Anabaena_cylindrica_PCC_7122_uid183339	NC_019772
440685074			27285..28682	-	Anabaena_cylindrica_PCC_7122_uid183339	NC_019772	COG0507,pfam13604	AAA domain. This family of domains conta	AAA_30
440685075			29021..29683	+	Anabaena_cylindrica_PCC_7122_uid183339	NC_019772	COG4689,pfam06314	Acetoacetate decarboxylase (ADC). This f	ADC
440685076			30164..30358	+	Anabaena_cylindrica_PCC_7122_uid183339	NC_019772	-
440685077			30409..31539	-	Anabaena_cylindrica_PCC_7122_uid183339	NC_019772	COG5551,pfam10040,pfam08281	Uncharacterized conserved protein (DUF22	DUF2276
440685078			35765..37192	-	Anabaena_cylindrica_PCC_7122_uid183339	NC_019772	pfam13280	WYL domain. This presumed domain is arou	WYL
440685079	+		37309..38595	+	Anabaena_cylindrica_PCC_7122_uid183339	NC_019772	pfam09002	Domain of unknown function (DUF1887). Th	DUF1887
440685080			38604..40277	+	Anabaena_cylindrica_PCC_7122_uid183339	NC_019772	COG1353	CRISPR/Cas system-associated protein Cas	Cas10_III
440685081			40240..40932	+	Anabaena_cylindrica_PCC_7122_uid183339	NC_019772	pfam03787	RAMP superfamily. The molecular function	RAMPs
440685082		IIIB	40929..42575	+	Anabaena_cylindrica_PCC_7122_uid183339	NC_019772	COG1337	CRISPR/Cas system-associated RAMP superf	Csx10
440685083		IIIA	42568..44112	+	Anabaena_cylindrica_PCC_7122_uid183339	NC_019772	COG1337,COG1337,pfam03787	CRISPR/Cas system-associated RAMP superf ; CRISPR/Cas system-associated RAMP superf	RAMP_I_III+RAMP_I_III
440685084			44109..44714	+	Anabaena_cylindrica_PCC_7122_uid183339	NC_019772	-
===			392407465	11	Anaerobaculum_mobile_DSM_13181_uid168323	NC_018024
392407460			1090554..1091696	-	Anaerobaculum_mobile_DSM_13181_uid168323	NC_018024	-
392407461			1091765..1093006	-	Anaerobaculum_mobile_DSM_13181_uid168323	NC_018024	COG3328,pfam00872	Transposase, Mutator family.	Transposase_mut
392407462			1093316..1093537	-	Anaerobaculum_mobile_DSM_13181_uid168323	NC_018024	COG0425,pfam01206	SirA_like_N, a protein of unknown functi	SirA_like_N
392407463			1093559..1094650	-	Anaerobaculum_mobile_DSM_13181_uid168323	NC_018024	COG2391
392407464			1095233..1095982	-	Anaerobaculum_mobile_DSM_13181_uid168323	NC_018024	COG0363,pfam01182	GlcN6P_deaminase: Glucosamine-6-phosphat	GlcN6P_deaminase
392407465	+		1098518..1100182	+	Anaerobaculum_mobile_DSM_13181_uid168323	NC_018024	pfam09455	CRISPR-associated (Cas) DxTHG family. CR	Cas_DxTHG
392407466		IIIB	1100244..1101764	+	Anaerobaculum_mobile_DSM_13181_uid168323	NC_018024	COG1367,pfam03787	CRISPR/Cas system-associated RAMP superf	Cmr1_III-B
392407467			1101771..1104242	+	Anaerobaculum_mobile_DSM_13181_uid168323	NC_018024	COG1353,pfam12469	CRISPR/Cas system-associated protein Cas	Cas10_III
392407468		IIIB	1104239..1105333	+	Anaerobaculum_mobile_DSM_13181_uid168323	NC_018024	COG1769,pfam09700	CRISPR-associated protein (Cas_Cmr3). CR	Cas_Cmr3
392407469		IIIB	1105339..1106256	+	Anaerobaculum_mobile_DSM_13181_uid168323	NC_018024	COG1336	CRISPR/Cas system-associated RAMP superf	Cmr4_III-B
392407470		IIIB	1106253..1106618	+	Anaerobaculum_mobile_DSM_13181_uid168323	NC_018024	COG3337,pfam09701	CRISPR-associated protein (Cas_Cmr5). CR	Cas_Cmr5
===			3.20162e+26	18	Anaerolinea_thermophila_UNI_1_uid62245	NC_014960
320161844			2672223..2672549	+	Anaerolinea_thermophila_UNI_1_uid62245	NC_014960	-
320161845			2672862..2673383	-	Anaerolinea_thermophila_UNI_1_uid62245	NC_014960	-
320161846			2673652..2673831	-	Anaerolinea_thermophila_UNI_1_uid62245	NC_014960	-
320161847			2674231..2674815	+	Anaerolinea_thermophila_UNI_1_uid62245	NC_014960	COG4250,pfam10069	Sensory domain found in DIguanylate Cycl	DICT
320161848			2674820..2676265	+	Anaerolinea_thermophila_UNI_1_uid62245	NC_014960	COG1233,pfam01593	Flavin containing amine oxidoreductase.	Amino_oxidase
320161849	+		2676347..2677243	+	Anaerolinea_thermophila_UNI_1_uid62245	NC_014960	COG2197,pfam09623,pfam00196	CRISPR/Cas system-associated protein Csx ; C-terminal DNA-binding domain of LuxR-li	Csx1_III-U+LuxR_C_like
320161850			2677364..2679910	+	Anaerolinea_thermophila_UNI_1_uid62245	NC_014960	COG1353,pfam01966	CRISPR/Cas system-associated protein Cas	Cas10_III
320161851		IIIA	2679925..2680335	+	Anaerolinea_thermophila_UNI_1_uid62245	NC_014960	COG1421,pfam03750	Protein of unknown function (DUF310). Th	DUF310
320161852		IIIA	2680363..2681157	+	Anaerolinea_thermophila_UNI_1_uid62245	NC_014960	COG1337,pfam03787	CRISPR/Cas system-associated RAMP superf	Csm3_III-A
320161853		IIIA	2681168..2682289	+	Anaerolinea_thermophila_UNI_1_uid62245	NC_014960	COG1567	CRISPR/Cas system-associated RAMP superf	Csm4_III-A
320161854		IIIA	2682282..2683421	+	Anaerolinea_thermophila_UNI_1_uid62245	NC_014960	COG1332,pfam03787	CRISPR/Cas system-associated RAMP superf	Csm5_III-A
320161855	+		2683418..2684650	+	Anaerolinea_thermophila_UNI_1_uid62245	NC_014960	pfam09455	CRISPR-associated (Cas) DxTHG family. CR	Cas_DxTHG
320161856	+		2684658..2685578	+	Anaerolinea_thermophila_UNI_1_uid62245	NC_014960	pfam09002,pfam09002	Domain of unknown function (DUF1887). Th ; Domain of unknown function (DUF1887). Th	DUF1887+DUF1887
320161857			2685587..2685991	+	Anaerolinea_thermophila_UNI_1_uid62245	NC_014960	-	CRISPR/Cas system-associated protein Csx	Csx15_I-U		15
320161858			2685988..2686845	+	Anaerolinea_thermophila_UNI_1_uid62245	NC_014960	COG1583,COG5551,pfam10040	Uncharacterized conserved protein (DUF22 ; CRISPR/Cas system-associated RAMP superf	DUF2276+Cas6_I-A
320161859			2686852..2687886	+	Anaerolinea_thermophila_UNI_1_uid62245	NC_014960	COG1518,pfam01867	CRISPR/Cas system-associated protein Cas	Cas1_I-II-III
320161860			2687886..2688176	+	Anaerolinea_thermophila_UNI_1_uid62245	NC_014960	COG1343,pfam09827	CRISPR/Cas system-associated protein Cas	Cas2_I_II_III
320161861			2688709..2689491	-	Anaerolinea_thermophila_UNI_1_uid62245	NC_014960	COG1922,pfam03808	The glycosyltransferase WecG/TagA superf	Glyco_transf_WecG_TagA
===			3.20162e+17	18	Anaerolinea_thermophila_UNI_1_uid62245	NC_014960
320162244			3149351..3151732	-	Anaerolinea_thermophila_UNI_1_uid62245	NC_014960	COG2254,COG1203,pfam00270,pfam00271	CRISPR/Cas system-associated protein Cas ; CRISPR/Cas system-associated protein Cas	Cas3_I+Cas3''_I
320162245			3151735..3152454	-	Anaerolinea_thermophila_UNI_1_uid62245	NC_014960	COG1688	CRISPR/Cas system-associated RAMP superf	Cas5_I
320162246		IC	3152469..3153548	-	Anaerolinea_thermophila_UNI_1_uid62245	NC_014960	COG1857,pfam01905	CRISPR/Cas system-associated RAMP superf	Cas7_I-C
320162247		IA	3153570..3155039	-	Anaerolinea_thermophila_UNI_1_uid62245	NC_014960	-	CRISPR/Cas system-associated protein Cas	Cas8a1_I-A
320162248			3155066..3155449	-	Anaerolinea_thermophila_UNI_1_uid62245	NC_014960	-	CRISPR/Cas system-associated protein Csx	Csx15_I-U		16
320162249	+		3155459..3156388	-	Anaerolinea_thermophila_UNI_1_uid62245	NC_014960	pfam09002,pfam13635	Domain of unknown function (DUF1887). Th ; Domain of unknown function (DUF4143). Th	DUF1887+DUF4143
320162250		IIIB	3156372..3157301	-	Anaerolinea_thermophila_UNI_1_uid62245	NC_014960	COG1604	CRISPR/Cas system-associated RAMP superf	Cmr6_III-B
320162251		IIIB	3157305..3157682	-	Anaerolinea_thermophila_UNI_1_uid62245	NC_014960	COG3337,pfam09701	CRISPR-associated protein (Cas_Cmr5). CR	Cas_Cmr5
320162252		IIIB	3157687..3158592	-	Anaerolinea_thermophila_UNI_1_uid62245	NC_014960	COG1336,pfam03787,pfam09700	CRISPR/Cas system-associated RAMP superf	Cmr4_III-B
320162253		IIIB	3158622..3159701	-	Anaerolinea_thermophila_UNI_1_uid62245	NC_014960	COG1769,pfam09700	CRISPR-associated protein (Cas_Cmr3). CR	Cas_Cmr3
320162254			3159698..3161458	-	Anaerolinea_thermophila_UNI_1_uid62245	NC_014960	COG1353,pfam12469	CRISPR/Cas system-associated protein Cas	Cas10_III
320162255		IIIB	3161455..3162387	-	Anaerolinea_thermophila_UNI_1_uid62245	NC_014960	COG1367	CRISPR/Cas system-associated RAMP superf	Cmr1_III-B
320162256	+		3162485..3163342	-	Anaerolinea_thermophila_UNI_1_uid62245	NC_014960	COG2197,pfam09623,pfam00196	CRISPR/Cas system-associated protein Csx ; Bacterial regulatory proteins, luxR fami	Csx1_III-U+GerE
320162257			3163578..3164330	-	Anaerolinea_thermophila_UNI_1_uid62245	NC_014960	-
320162258			3164475..3165803	-	Anaerolinea_thermophila_UNI_1_uid62245	NC_014960	COG3405,pfam01270	Glycosyl hydrolases family 8.	Glyco_hydro_8
320162259			3165820..3166677	-	Anaerolinea_thermophila_UNI_1_uid62245	NC_014960	COG0395,pfam00528	Transmembrane subunit (TM) found in Peri	TM_PBP2
320162260			3166693..3167634	-	Anaerolinea_thermophila_UNI_1_uid62245	NC_014960	COG1175,pfam00528	Transmembrane subunit (TM) found in Peri	TM_PBP2
320162261			3167708..3169087	-	Anaerolinea_thermophila_UNI_1_uid62245	NC_014960	COG1653,pfam04886,pfam13416	Bacterial extracellular solute-binding p	SBP_bac_8
===			1560588115605880	13	Aquifex_aeolicus_VF5_uid57765	NC_000918
15605876			246281..246814	-	Aquifex_aeolicus_VF5_uid57765	NC_000918	COG1468,pfam01930	Domain of unknown function DUF83. This d	Cas_Cas4
15605877			246792..248981	-	Aquifex_aeolicus_VF5_uid57765	NC_000918	COG1203,pfam00270,pfam00271	CRISPR/Cas system-associated protein Cas ; CRISPR/Cas system-associated protein Cas	Cas3_I+Cas3''_I
15605878		IA	248932..250527	-	Aquifex_aeolicus_VF5_uid57765	NC_000918	pfam09706	CRISPR/Cas system-associated protein Cas	Cas8a1_I-A
15605879		IB	250518..251177	-	Aquifex_aeolicus_VF5_uid57765	NC_000918	pfam09704	CRISPR/Cas system-associated RAMP superf	Cas5_I-B
15605880			251158..252231	-	Aquifex_aeolicus_VF5_uid57765	NC_000918	COG1857,pfam01905	CRISPR/Cas system-associated RAMP superf ; CRISPR/Cas system-associated RAMP superf	Cas7_I+Cas7_I
15605881	+		252309..253250	-	Aquifex_aeolicus_VF5_uid57765	NC_000918	-
15605882			253252..253587	-	Aquifex_aeolicus_VF5_uid57765	NC_000918	pfam09620	CRISPR/Cas system-associated protein Csx	Csx3_III-U			2
15605883	+		253592..254953	-	Aquifex_aeolicus_VF5_uid57765	NC_000918	COG1517,pfam09455	CRISPR/Cas system-associated protein Csx	Csx1_III-U
15605884		IIIB	254950..256071	-	Aquifex_aeolicus_VF5_uid57765	NC_000918	COG1604,pfam03787	CRISPR/Cas system-associated RAMP superf	Cmr6_III-B
15605885		IIIB	256087..256986	-	Aquifex_aeolicus_VF5_uid57765	NC_000918	COG1336,pfam03787	CRISPR/Cas system-associated RAMP superf	Cmr4_III-B
15605886		IIIB	257019..257906	-	Aquifex_aeolicus_VF5_uid57765	NC_000918	COG1367,pfam03787	CRISPR/Cas system-associated RAMP superf	Cmr1_III-B
15605887			257872..258615	-	Aquifex_aeolicus_VF5_uid57765	NC_000918	COG1583,pfam01881	CRISPR associated protein Cas6. This gro	Cas_Cas6
15605888		IIIB	258857..259258	-	Aquifex_aeolicus_VF5_uid57765	NC_000918	COG3337,pfam09701	CRISPR/Cas system-associated protein Cmr	Cmr5_III-B
===			1149944911499450	15	Archaeoglobus_fulgidus_DSM_4304_uid57717	NC_000917
11499444			1672244..1672417	-	Archaeoglobus_fulgidus_DSM_4304_uid57717	NC_000917	-
11499445		IIIB	1672700..1673731	-	Archaeoglobus_fulgidus_DSM_4304_uid57717	NC_000917	COG1604,COG1604,pfam03787,pfam03787	CRISPR/Cas system-associated RAMP superf	Cmr6_III-B
11499446		IIIB	1673728..1674195	-	Archaeoglobus_fulgidus_DSM_4304_uid57717	NC_000917	COG3337,pfam09701	CRISPR/Cas system-associated protein Cmr	Cmr5_III-B
11499447		IIIB	1674176..1675243	-	Archaeoglobus_fulgidus_DSM_4304_uid57717	NC_000917	COG1336,pfam03787	CRISPR/Cas system-associated RAMP superf	Cmr4_III-B
11499448			1675227..1675541	-	Archaeoglobus_fulgidus_DSM_4304_uid57717	NC_000917	pfam09620	CRISPR/Cas system-associated protein Csx	Csx3_III-U			1
11499449	+		1675522..1676487	-	Archaeoglobus_fulgidus_DSM_4304_uid57717	NC_000917	-
11499450		IIIB	1676488..1677513	-	Archaeoglobus_fulgidus_DSM_4304_uid57717	NC_000917	COG1769,pfam09700	CRISPR/Cas system-associated RAMP superf	Cmr3_III-B
11499451			1677510..1680524	-	Archaeoglobus_fulgidus_DSM_4304_uid57717	NC_000917	COG1353,COG1353,pfam12469	CRISPR/Cas system-associated protein Cas ; CRISPR/Cas system-associated protein Cas	Cas10_III+Cas10_III
11499452		IIIB	1680461..1681450	-	Archaeoglobus_fulgidus_DSM_4304_uid57717	NC_000917	COG1367,pfam03787	CRISPR/Cas system-associated RAMP superf	Cmr1_III-B
11499453	+		1681502..1682143	-	Archaeoglobus_fulgidus_DSM_4304_uid57717	NC_000917	COG0640,pfam09651,pfam01022	CRISPR/Cas system-associated transcripti	CasRa_I-A
11499454		IA	1682222..1682572	+	Archaeoglobus_fulgidus_DSM_4304_uid57717	NC_000917	-	CRISPR/Cas system-associated protein Csa	Csa5_I-A
11499455		IA	1682556..1683515	+	Archaeoglobus_fulgidus_DSM_4304_uid57717	NC_000917	COG1857,pfam01905	CRISPR/Cas system-associated RAMP superf	Cas7_I-A
11499456		IA	1683512..1684312	+	Archaeoglobus_fulgidus_DSM_4304_uid57717	NC_000917	COG1688,pfam09704	CRISPR/Cas system-associated RAMP superf	Cas5_I-A
11499457			1684300..1685472	+	Archaeoglobus_fulgidus_DSM_4304_uid57717	NC_000917	-
11499458			1685466..1687106	+	Archaeoglobus_fulgidus_DSM_4304_uid57717	NC_000917	COG1203,pfam00270,pfam00271	CRISPR/Cas system-associated protein Cas	Cas3_I
===			11499569	11	Archaeoglobus_fulgidus_DSM_4304_uid57717	NC_000917
11499564			1781254..1782015	-	Archaeoglobus_fulgidus_DSM_4304_uid57717	NC_000917	COG1121,pfam00005
11499565			1782012..1782980	-	Archaeoglobus_fulgidus_DSM_4304_uid57717	NC_000917	COG0803,pfam01297	Periplasmic binding protein TroA_c. The	TroA_c
11499566			1782947..1783366	-	Archaeoglobus_fulgidus_DSM_4304_uid57717	NC_000917	COG1321,pfam01325,pfam02742	Iron dependent repressor, metal binding ; Iron dependent repressor, N-terminal DNA	Fe_dep_repr_C+Fe_dep_repress
11499567			1783412..1784410	+	Archaeoglobus_fulgidus_DSM_4304_uid57717	NC_000917	COG0059,pfam07991,pfam01450	Acetohydroxy acid isomeroreductase, cata ; Acetohydroxy acid isomeroreductase, cata	IlvN+IlvC
11499568			1784407..1785018	-	Archaeoglobus_fulgidus_DSM_4304_uid57717	NC_000917	-
11499569	+		1785025..1785675	-	Archaeoglobus_fulgidus_DSM_4304_uid57717	NC_000917	COG0640,pfam12840	Arsenical Resistance Operon Repressor an	HTH_ARSR
11499570			1790775..1791302	-	Archaeoglobus_fulgidus_DSM_4304_uid57717	NC_000917	COG1437,pfam01928	Adenylyl cyclase (AC) class IV-like, a s	CYTH-like_AC_IV-like
11499571			1791350..1792111	+	Archaeoglobus_fulgidus_DSM_4304_uid57717	NC_000917	COG1047,pfam00254	FKBP-type peptidyl-prolyl cis-trans isom	FKBP_C
11499572			1792318..1794426	+	Archaeoglobus_fulgidus_DSM_4304_uid57717	NC_000917	-
11499573			1794419..1794775	+	Archaeoglobus_fulgidus_DSM_4304_uid57717	NC_000917	-
11499574			1794786..1795727	+	Archaeoglobus_fulgidus_DSM_4304_uid57717	NC_000917	-
===			327400748	11	Archaeoglobus_veneficus_SNP6_uid65269	NC_015320
327400743			728108..729079	+	Archaeoglobus_veneficus_SNP6_uid65269	NC_015320	COG0533,pfam00814	Glycoprotease family. The Peptidase M22	Peptidase_M22
327400744			729170..729769	+	Archaeoglobus_veneficus_SNP6_uid65269	NC_015320	COG3642,pfam00069	Aminoglycoside 3'-phosphotransferase (AP	APH_ChoK_like
327400745			729775..730056	-	Archaeoglobus_veneficus_SNP6_uid65269	NC_015320	-
327400746			730106..730357	+	Archaeoglobus_veneficus_SNP6_uid65269	NC_015320	pfam08271	TFIIB zinc-binding. The transcription fa	TF_Zn_Ribbon
327400747			730403..731545	+	Archaeoglobus_veneficus_SNP6_uid65269	NC_015320	COG0108,COG0807,pfam00926,pfam00925	GTP cyclohydrolase II (RibA). GTP cyclo	GTP_cyclohydro2
327400748	+		731700..732515	-	Archaeoglobus_veneficus_SNP6_uid65269	NC_015320	-	CRISPR/Cas system-associated transcripti	CasRa_I-A
327400749			732548..733177	+	Archaeoglobus_veneficus_SNP6_uid65269	NC_015320	pfam11611	Domain of unknown function (DUF4352). Me	DUF4352
327400750			733207..734856	+	Archaeoglobus_veneficus_SNP6_uid65269	NC_015320	COG4047,pfam09171	Domain of unknown function (DUF1886). Th	DUF1886
327400751			734892..735614	+	Archaeoglobus_veneficus_SNP6_uid65269	NC_015320	COG1040,pfam00156	Phosphoribosyl transferase (PRT)-type I	PRTases_typeI
327400752			735580..736254	+	Archaeoglobus_veneficus_SNP6_uid65269	NC_015320	COG0758,pfam02481	DNA recombination-mediator protein A. Th	DNA_processg_A
327400753			736377..736868	+	Archaeoglobus_veneficus_SNP6_uid65269	NC_015320	-
===			384171751	11	Arcobacter_L_uid158135	NC_017192
384171746			964194..965636	-	Arcobacter_L_uid158135	NC_017192	-
384171747			965633..966895	-	Arcobacter_L_uid158135	NC_017192	-
384171748			966892..970323	-	Arcobacter_L_uid158135	NC_017192	COG1196,COG1112,pfam13086,pfam01540,pfam13086,pfam13087	AAA domain. This family of domains conta ; AAA domain. This family of domains conta ; AAA domain. This family of domains conta	AAA_12+AAA_11+AAA_11
384171749			970320..971150	-	Arcobacter_L_uid158135	NC_017192	COG0515,pfam00069	Catalytic domain of Protein Kinases. Pro	PKc
384171750			971153..973225	-	Arcobacter_L_uid158135	NC_017192	COG0515,pfam08378,pfam00069	Protein kinase domain.	Pkinase
384171751	+		973225..974283	-	Arcobacter_L_uid158135	NC_017192	pfam09002	Domain of unknown function (DUF1887). Th	DUF1887
384171752			974937..975266	+	Arcobacter_L_uid158135	NC_017192	-
384171753			975353..976177	+	Arcobacter_L_uid158135	NC_017192	COG0420,pfam00149	Microscilla MS158 and related proteins, ; Microscilla MS158 and related proteins,	MPP_MS158+MPP_MS158
384171754			976179..976658	+	Arcobacter_L_uid158135	NC_017192	-
384171755			976805..977008	+	Arcobacter_L_uid158135	NC_017192	COG3657,pfam05973	Phage derived protein Gp49-like (DUF891)	Gp49
384171756			977001..977285	+	Arcobacter_L_uid158135	NC_017192	COG3636	Helix-turn-helix XRE-family like protein	HTH_XRE
===			116672172	11	Arthrobacter_FB24_uid58141	NC_008541
116672167			4066294..4067118	+	Arthrobacter_FB24_uid58141	NC_008541	COG0596,pfam12697	Alpha/beta hydrolase family. This family	Abhydrolase_6
116672168			4067228..4068460	-	Arthrobacter_FB24_uid58141	NC_008541	COG3268,pfam03435	Saccharopine dehydrogenase. This family	Saccharop_dh
116672169			4068551..4072201	-	Arthrobacter_FB24_uid58141	NC_008541	COG0646,COG1410,pfam02574,pfam00809,pfam02607,pfam02310,pfam02965	MeTr subgroup of pterin binding enzymes. ; B12 binding domain of methionine synthas ; Homocysteine S-methyltransferase. This i	MeTr+methionine_synthase_B12_BD+S-methyl_trans
116672170			4072483..4073442	-	Arthrobacter_FB24_uid58141	NC_008541	COG0524,pfam00294	Fructokinases (FRKs) mainly from bacteri	bac_FRK
116672171			4073512..4075356	-	Arthrobacter_FB24_uid58141	NC_008541	-
116672172	+		4075375..4076472	-	Arthrobacter_FB24_uid58141	NC_008541	-
116672173			4076460..4078508	-	Arthrobacter_FB24_uid58141	NC_008541	-
116672174			4078508..4079623	-	Arthrobacter_FB24_uid58141	NC_008541	-
116672175			4079944..4081551	-	Arthrobacter_FB24_uid58141	NC_008541	COG0433,pfam13173
116672176			4081744..4082517	-	Arthrobacter_FB24_uid58141	NC_008541	COG1132,pfam00005
116672177			4082710..4084293	-	Arthrobacter_FB24_uid58141	NC_008541	COG0833,pfam00324	Amino acid permease.	AA_permease
===			163858564	11	Bordetella_petrii_DSM_12804_uid61631	NC_010170
163858559			4494253..4494795	-	Bordetella_petrii_DSM_12804_uid61631	NC_010170	COG2801,pfam13683	Integrase core domain.	rve_3
163858560			4495314..4495805	-	Bordetella_petrii_DSM_12804_uid61631	NC_010170	pfam01527	Transposase. Transposase proteins are ne	HTH_Tnp_1
163858561			4495912..4496289	+	Bordetella_petrii_DSM_12804_uid61631	NC_010170	COG2127
163858562			4496286..4496630	+	Bordetella_petrii_DSM_12804_uid61631	NC_010170	-
163858563			4496850..4499525	+	Bordetella_petrii_DSM_12804_uid61631	NC_010170	COG1674,pfam01580	FtsK/SpoIIIE family. FtsK has extensive	FtsK_SpoIIIE
163858564	+		4499522..4501285	+	Bordetella_petrii_DSM_12804_uid61631	NC_010170	pfam09002	Domain of unknown function (DUF1887). Th	DUF1887
163858565			4501282..4501770	+	Bordetella_petrii_DSM_12804_uid61631	NC_010170	-
163858566			4501767..4502483	+	Bordetella_petrii_DSM_12804_uid61631	NC_010170	pfam13672	Protein phosphatase 2C. Protein phosphat	PP2C_2
163858567			4502476..4503819	+	Bordetella_petrii_DSM_12804_uid61631	NC_010170	COG4248,pfam00069	Catalytic domain of Protein Kinases. Pro	PKc
163858568			4503816..4507196	+	Bordetella_petrii_DSM_12804_uid61631	NC_010170	COG0507,COG0507,COG1112,pfam13086,pfam13086,pfam13087	AAA domain. This family of domains conta ; AAA domain. This family of domains conta ; AAA domain. This family of domains conta	AAA_12+AAA_11+AAA_11
163858569			4507190..4509130	+	Bordetella_petrii_DSM_12804_uid61631	NC_010170	-
===			402565370	11	Burkholderia_cepacia_GG4_uid173858	NC_018513
402565365			630707..631279	+	Burkholderia_cepacia_GG4_uid173858	NC_018513	-
402565366			631952..633187	+	Burkholderia_cepacia_GG4_uid173858	NC_018513	COG0286,pfam13659	Methyltransferase domain. This family co	Methyltransf_26
402565367			633219..633995	+	Burkholderia_cepacia_GG4_uid173858	NC_018513	-
402565368			633985..634851	+	Burkholderia_cepacia_GG4_uid173858	NC_018513	-
402565369			634848..637700	+	Burkholderia_cepacia_GG4_uid173858	NC_018513	COG0455,pfam01656,pfam13173	CobQ/CobB/MinD/ParA nucleotide binding d	CbiA
402565370	+		637710..638618	+	Burkholderia_cepacia_GG4_uid173858	NC_018513	-
402565371			639350..641014	-	Burkholderia_cepacia_GG4_uid173858	NC_018513	COG0606,pfam13541,pfam01078,pfam13335	Magnesium chelatase, subunit ChlI. Magne ; Subunit ChlI of Mg-chelatase. ; Magnesium chelatase, subunit ChlI. This	Mg_chelatase+ChlI+Mg_chelatase_2
402565372			641358..641609	-	Burkholderia_cepacia_GG4_uid173858	NC_018513	COG2960,pfam04380	Membrane fusogenic activity. BMFP consis	BMFP
402565373			641976..642314	+	Burkholderia_cepacia_GG4_uid173858	NC_018513	COG0347,pfam00543	Nitrogen regulatory protein P-II. P-II m	P-II
402565374			642348..643862	+	Burkholderia_cepacia_GG4_uid173858	NC_018513	COG0004,pfam00909	Ammonium Transporter Family.	Ammonium_transp
402565375			644105..645340	+	Burkholderia_cepacia_GG4_uid173858	NC_018513	pfam08886	Glutamate-cysteine ligase. This is a rar	GshA
===			330822163	11	Burkholderia_gladioli_BSR3_uid66301	NC_015377
330822158			72768..73787	-	Burkholderia_gladioli_BSR3_uid66301	NC_015377	COG3547,pfam01548,pfam02371	Transposase. Transposase proteins are ne ; Transposase IS116/IS110/IS902 family. Tr	DEDD_Tnp_IS110+Transposase_20
330822159			74411..75067	-	Burkholderia_gladioli_BSR3_uid66301	NC_015377	-
330822160			75130..75939	-	Burkholderia_gladioli_BSR3_uid66301	NC_015377	pfam06067	Domain of unknown function (DUF932). Fam	DUF932
330822161			76424..76936	+	Burkholderia_gladioli_BSR3_uid66301	NC_015377	-
330822162			76981..77442	+	Burkholderia_gladioli_BSR3_uid66301	NC_015377	-
330822163	+		79086..80258	-	Burkholderia_gladioli_BSR3_uid66301	NC_015377	-
330822164			80260..82173	-	Burkholderia_gladioli_BSR3_uid66301	NC_015377	-
330822165			82173..83279	-	Burkholderia_gladioli_BSR3_uid66301	NC_015377	-
330822166			83272..85257	-	Burkholderia_gladioli_BSR3_uid66301	NC_015377	COG0561,pfam08282	haloacid dehalogenase-like hydrolase. Th ; RpiR-like protein. RpiR contains a SIS (	Hydrolase_3+SIS_RpiR
330822167			85254..85847	-	Burkholderia_gladioli_BSR3_uid66301	NC_015377	COG3236,pfam08719	Domain of unknown function (DUF1768). Th	DUF1768
330822168			86847..96050	+	Burkholderia_gladioli_BSR3_uid66301	NC_015377	COG3210,pfam05860,pfam07024,pfam13332,pfam13332,pfam13332	Haemagluttinin repeat. ; Haemagluttinin repeat. ; Haemagluttinin repeat. ; haemagglutination activity domain. This	Fil_haemagg_2+Fil_haemagg_2+Fil_haemagg_2+Haemagg_act
===			330817580	11	Burkholderia_gladioli_BSR3_uid66301	NC_015381
330817575			3098707..3099516	-	Burkholderia_gladioli_BSR3_uid66301	NC_015381	-	Helix-turn-helix domain. This domain is	HTH_31
330817576			3099622..3100701	+	Burkholderia_gladioli_BSR3_uid66301	NC_015381	COG1064,pfam08240	Medium chain reductase/dehydrogenase (MD	MDR
330817577			3101745..3102800	-	Burkholderia_gladioli_BSR3_uid66301	NC_015381	COG0611,pfam00586,pfam02769	ThiL (Thiamine-monophosphate kinase) pla	ThiL
330817578			3102797..3103498	-	Burkholderia_gladioli_BSR3_uid66301	NC_015381	-
330817579			3103503..3104366	-	Burkholderia_gladioli_BSR3_uid66301	NC_015381	-
330817580	+		3104410..3105396	-	Burkholderia_gladioli_BSR3_uid66301	NC_015381	-
330817581			3105389..3107416	-	Burkholderia_gladioli_BSR3_uid66301	NC_015381	-
330817582			3107413..3108378	-	Burkholderia_gladioli_BSR3_uid66301	NC_015381	-
330817583			3108388..3109803	-	Burkholderia_gladioli_BSR3_uid66301	NC_015381	COG1041,pfam01170	Putative RNA methylase family UPF0020. T	UPF0020
330817584			3110600..3111307	+	Burkholderia_gladioli_BSR3_uid66301	NC_015381	-
330817585			3111383..3111715	+	Burkholderia_gladioli_BSR3_uid66301	NC_015381	-
===			407713592	11	Burkholderia_phenoliruptrix_BR3459a_uid176370	NC_018695
407713587			2194258..2195001	-	Burkholderia_phenoliruptrix_BR3459a_uid176370	NC_018695	COG0566,pfam08032,pfam00588	SpoU rRNA Methylase family. This family ; RNA 2'-O ribose methyltransferase substr	SpoU_methylase+SpoU_sub_bind
407713588			2195282..2197789	-	Burkholderia_phenoliruptrix_BR3459a_uid176370	NC_018695	COG0557,pfam08206,pfam00773,pfam00575	RNB domain. This domain is the catalytic ; S1_RNase_R: RNase R C-terminal S1 domain	RNB+S1_RNase_R
407713589			2198585..2199871	+	Burkholderia_phenoliruptrix_BR3459a_uid176370	NC_018695	COG0582,pfam13356,pfam00589	Bacteriophage P4 integrase. P4-like inte	INT_P4
407713590			2199950..2200906	+	Burkholderia_phenoliruptrix_BR3459a_uid176370	NC_018695	pfam13676	TIR domain. This is a family of bacteria	TIR_2
407713591			2202003..2203046	-	Burkholderia_phenoliruptrix_BR3459a_uid176370	NC_018695	COG0524,pfam00294	Fructokinases (FRKs) mainly from bacteri	bac_FRK
407713592	+		2203084..2204301	-	Burkholderia_phenoliruptrix_BR3459a_uid176370	NC_018695	-
407713593			2204330..2206084	-	Burkholderia_phenoliruptrix_BR3459a_uid176370	NC_018695	pfam13238
407713594			2206077..2207186	-	Burkholderia_phenoliruptrix_BR3459a_uid176370	NC_018695	-
407713595			2207183..2209153	-	Burkholderia_phenoliruptrix_BR3459a_uid176370	NC_018695	COG2222,COG0561,pfam08282	haloacid dehalogenase-like hydrolase. Th	Hydrolase_3
407713596			2210365..2210811	-	Burkholderia_phenoliruptrix_BR3459a_uid176370	NC_018695	COG2940,pfam00856	SET domain. SET domains are protein lysi	SET
407713597			2210865..2211563	-	Burkholderia_phenoliruptrix_BR3459a_uid176370	NC_018695	pfam14348	Domain of unknown function (DUF4400). Th	DUF4400
===			344997559	11	Caldicellulosiruptor_lactoaceticus_6A_uid60575	NC_015949
344997554			2557200..2557697	-	Caldicellulosiruptor_lactoaceticus_6A_uid60575	NC_015949	COG1468,pfam01930	Domain of unknown function DUF83. This d	Cas_Cas4
344997555			2557727..2560150	-	Caldicellulosiruptor_lactoaceticus_6A_uid60575	NC_015949	COG1203,pfam01966,pfam00270,pfam00271	CRISPR/Cas system-associated protein Cas ; CRISPR/Cas system-associated protein Cas	Cas3_I+Cas3''_I
344997556		IB	2560240..2560992	-	Caldicellulosiruptor_lactoaceticus_6A_uid60575	NC_015949	pfam09704	CRISPR/Cas system-associated RAMP superf	Cas5_I-B
344997557			2561014..2561898	-	Caldicellulosiruptor_lactoaceticus_6A_uid60575	NC_015949	COG3649,pfam05107	Family of unknown function (DUF694). Fam	DUF694
344997558			2561920..2563983	-	Caldicellulosiruptor_lactoaceticus_6A_uid60575	NC_015949	pfam09484	CRISPR-associated protein TM1802 (cas_TM	Cas_TM1802
344997559	+		2566392..2567590	-	Caldicellulosiruptor_lactoaceticus_6A_uid60575	NC_015949	COG4006,pfam09651	CRISPR-associated protein (Cas_APE2256).	Cas_APE2256
344997560			2567717..2568892	-	Caldicellulosiruptor_lactoaceticus_6A_uid60575	NC_015949	-
344997561			2571364..2571624	+	Caldicellulosiruptor_lactoaceticus_6A_uid60575	NC_015949	pfam14076	Domain of unknown function (DUF4258). Th	DUF4258
344997562			2571684..2572103	+	Caldicellulosiruptor_lactoaceticus_6A_uid60575	NC_015949	-
344997563			2572268..2572759	-	Caldicellulosiruptor_lactoaceticus_6A_uid60575	NC_015949	COG2405,pfam11848	Domain of unknown function (DUF3368). Th	DUF3368
344997564			2572770..2573036	-	Caldicellulosiruptor_lactoaceticus_6A_uid60575	NC_015949	COG2886,pfam03683	Uncharacterized protein family (UPF0175)	UPF0175
===			302870849	11	Caldicellulosiruptor_obsidiansis_OB47_uid51501	NC_014392
302870844		IIIB	167063..167434	-	Caldicellulosiruptor_obsidiansis_OB47_uid51501	NC_014392	COG3337,pfam09701	CRISPR-associated protein (Cas_Cmr5). CR	Cas_Cmr5
302870845		IIIB	167454..168509	-	Caldicellulosiruptor_obsidiansis_OB47_uid51501	NC_014392	COG1336,pfam03787	CRISPR/Cas system-associated RAMP superf	Cmr4_III-B
302870846		IIIB	168538..169773	-	Caldicellulosiruptor_obsidiansis_OB47_uid51501	NC_014392	COG1367	CRISPR/Cas system-associated RAMP superf	Cmr1_III-B
302870847		IIIB	169776..171029	-	Caldicellulosiruptor_obsidiansis_OB47_uid51501	NC_014392	COG1769,pfam09700	CRISPR-associated protein (Cas_Cmr3). CR	Cas_Cmr3
302870848			171058..174015	-	Caldicellulosiruptor_obsidiansis_OB47_uid51501	NC_014392	COG1353,COG1353,pfam12469	CRISPR/Cas system-associated protein Cas	Cas10_III
302870849	+		174145..175557	+	Caldicellulosiruptor_obsidiansis_OB47_uid51501	NC_014392	pfam09455	CRISPR/Cas system-associated protein Csx	Csx1_III-U
302870850			175845..177869	+	Caldicellulosiruptor_obsidiansis_OB47_uid51501	NC_014392	COG0330,pfam01145	SPFH domain / Band 7 family. This family	Band_7
302870851			178089..180176	+	Caldicellulosiruptor_obsidiansis_OB47_uid51501	NC_014392	COG0366,pfam00128	Alpha amylase catalytic domain found in	AmyAc_MTase_N
302870852			180303..181049	+	Caldicellulosiruptor_obsidiansis_OB47_uid51501	NC_014392	COG0726,pfam01522	Putative catalytic NodB homology domain	CE4_GLA_like_6s
302870853			181111..181743	-	Caldicellulosiruptor_obsidiansis_OB47_uid51501	NC_014392	COG0655,pfam03358	NADPH-dependent FMN reductase.	FMN_red
302870854			182010..182762	+	Caldicellulosiruptor_obsidiansis_OB47_uid51501	NC_014392	COG1349,pfam08220,pfam00455	DeoR C terminal sensor domain. The senso ; DeoR-like helix-turn-helix domain.	DeoRC+HTH_DeoR
===			1.46295e+17	12	Caldicellulosiruptor_saccharolyticus_DSM_8903_uid58289	NC_009437
146295114			41212..41424	-	Caldicellulosiruptor_saccharolyticus_DSM_8903_uid58289	NC_009437	-
146295115			42373..42546	-	Caldicellulosiruptor_saccharolyticus_DSM_8903_uid58289	NC_009437	-	Essential protein Yae1, N terminal. Memb	Yae1_N
146295116			43298..44776	+	Caldicellulosiruptor_saccharolyticus_DSM_8903_uid58289	NC_009437	COG4584,pfam13551,pfam00665	Integrase core domain. Integrase mediate ; Winged helix-turn helix. This helix-turn	rve+HTH_29
146295117			44773..45564	+	Caldicellulosiruptor_saccharolyticus_DSM_8903_uid58289	NC_009437	COG1484,pfam01695	IstB-like ATP binding protein. This prot	IstB_IS21
146295118			45921..46319	+	Caldicellulosiruptor_saccharolyticus_DSM_8903_uid58289	NC_009437	-			4
146295119	+		46365..47786	+	Caldicellulosiruptor_saccharolyticus_DSM_8903_uid58289	NC_009437	COG1517,pfam09455	CRISPR/Cas system-associated protein Csx	Csx1_III-U
146295120	+		47866..49179	+	Caldicellulosiruptor_saccharolyticus_DSM_8903_uid58289	NC_009437	pfam09455	CRISPR-associated (Cas) DxTHG family. CR	Cas_DxTHG
146295121			49550..50497	-	Caldicellulosiruptor_saccharolyticus_DSM_8903_uid58289	NC_009437	pfam05598,pfam01609	Transposase DDE domain. Transposase prot ; Transposase domain (DUF772). This presum	DDE_Tnp_1+DUF772
146295122			50669..51598	+	Caldicellulosiruptor_saccharolyticus_DSM_8903_uid58289	NC_009437	-
146295123			51634..52731	+	Caldicellulosiruptor_saccharolyticus_DSM_8903_uid58289	NC_009437	pfam08902	Domain of unknown function (DUF1848). Th	DUF1848
146295124			54450..55841	+	Caldicellulosiruptor_saccharolyticus_DSM_8903_uid58289	NC_009437	COG1672,pfam01637,pfam03008	Archaeal ATPase. This family contain a c ; Archaea bacterial proteins of unknown fu	Arch_ATPase+DUF234
146295125			56054..56617	+	Caldicellulosiruptor_saccharolyticus_DSM_8903_uid58289	NC_009437	COG4006,pfam09651	CRISPR/Cas system-associated protein Csm	Csm6_III-A
===			146295541	11	Caldicellulosiruptor_saccharolyticus_DSM_8903_uid58289	NC_009437
146295536			535511..535975	+	Caldicellulosiruptor_saccharolyticus_DSM_8903_uid58289	NC_009437	COG0597,pfam01252	Signal peptidase (SPase) II.	Peptidase_A8
146295537			536466..537452	+	Caldicellulosiruptor_saccharolyticus_DSM_8903_uid58289	NC_009437	COG0675,pfam01385	Probable transposase. This family includ	OrfB_IS605
146295538			537425..538654	-	Caldicellulosiruptor_saccharolyticus_DSM_8903_uid58289	NC_009437	COG3328,pfam00872	Transposase, Mutator family.	Transposase_mut
146295539			538792..539112	+	Caldicellulosiruptor_saccharolyticus_DSM_8903_uid58289	NC_009437	COG3547,pfam02371	Transposase IS116/IS110/IS902 family. Tr	Transposase_20
146295540			541691..542176	+	Caldicellulosiruptor_saccharolyticus_DSM_8903_uid58289	NC_009437	COG0501,pfam01435	Peptidase family M48.	Peptidase_M48
146295541	+		542707..544062	+	Caldicellulosiruptor_saccharolyticus_DSM_8903_uid58289	NC_009437	pfam09002	Domain of unknown function (DUF1887). Th	DUF1887
146295542			544062..545594	+	Caldicellulosiruptor_saccharolyticus_DSM_8903_uid58289	NC_009437	COG1353	CRISPR/Cas system-associated protein Cas	Cas10_III
146295543		IIIA	545591..547831	+	Caldicellulosiruptor_saccharolyticus_DSM_8903_uid58289	NC_009437	COG1337,COG1336,pfam03787	RAMP superfamily. The molecular function ; RAMP superfamily. The molecular function	RAMPs+RAMPs
146295544		IIIA	547874..549256	+	Caldicellulosiruptor_saccharolyticus_DSM_8903_uid58289	NC_009437	COG1337,COG1337	CRISPR/Cas system-associated RAMP superf ; CRISPR/Cas system-associated RAMP superf	RAMP_I_III+RAMP_I_III
146295545			549263..549856	+	Caldicellulosiruptor_saccharolyticus_DSM_8903_uid58289	NC_009437	-
146295546		IIIA	549857..551875	+	Caldicellulosiruptor_saccharolyticus_DSM_8903_uid58289	NC_009437	COG1337,pfam03787	RAMP superfamily. The molecular function	RAMPs
===			313673574	11	Calditerrivibrio_nitroreducens_DSM_19672_uid60821	NC_014758
313673569		IIIA	1659056..1660195	-	Calditerrivibrio_nitroreducens_DSM_19672_uid60821	NC_014758	COG1332	CRISPR/Cas system-associated RAMP superf	Csm5_III-A
313673570		IIIA	1660192..1661124	-	Calditerrivibrio_nitroreducens_DSM_19672_uid60821	NC_014758	COG1567	CRISPR/Cas system-associated RAMP superf	Csm4_III-A
313673571		IIIA	1661132..1661809	-	Calditerrivibrio_nitroreducens_DSM_19672_uid60821	NC_014758	COG1337,pfam03787,pfam03787	CRISPR/Cas system-associated RAMP superf	Csm3_III-A
313673572		IIIA	1661828..1662295	-	Calditerrivibrio_nitroreducens_DSM_19672_uid60821	NC_014758	COG1421,pfam03750	Protein of unknown function (DUF310). Th	DUF310
313673573			1662292..1664670	-	Calditerrivibrio_nitroreducens_DSM_19672_uid60821	NC_014758	COG1353	CRISPR/Cas system-associated protein Cas	Cas10_III
313673574	+		1664671..1665828	-	Calditerrivibrio_nitroreducens_DSM_19672_uid60821	NC_014758	pfam09002	Domain of unknown function (DUF1887). Th	DUF1887
313673575			1665825..1666730	-	Calditerrivibrio_nitroreducens_DSM_19672_uid60821	NC_014758	COG5551,pfam10040	Uncharacterized conserved protein (DUF22	DUF2276
313673576			1666890..1667582	-	Calditerrivibrio_nitroreducens_DSM_19672_uid60821	NC_014758	COG1180,pfam04055	Radical SAM superfamily. Radical SAM pro	Radical_SAM
313673577			1670133..1671677	+	Calditerrivibrio_nitroreducens_DSM_19672_uid60821	NC_014758	COG1785,pfam00245	Alkaline phosphatase homologues; alkalin	alkPPc
313673578			1671777..1674092	+	Calditerrivibrio_nitroreducens_DSM_19672_uid60821	NC_014758	-
313673579			1674074..1675066	+	Calditerrivibrio_nitroreducens_DSM_19672_uid60821	NC_014758	COG0688,pfam02666	Phosphatidylserine decarboxylase. This i	PS_Dcarbxylase
===			1.59042e+35	22	Caldivirga_maquilingensis_IC_167_uid58711	NC_009954
159042066			1585033..1586394	-	Caldivirga_maquilingensis_IC_167_uid58711	NC_009954	COG1249,pfam07992,pfam02852
159042067			1586472..1586639	-	Caldivirga_maquilingensis_IC_167_uid58711	NC_009954	COG3350,pfam04945	YHS domain. This short presumed domain i	YHS
159042068			1586739..1587260	+	Caldivirga_maquilingensis_IC_167_uid58711	NC_009954	-
159042069			1587266..1587817	+	Caldivirga_maquilingensis_IC_167_uid58711	NC_009954	COG1999,pfam13905	TlpA-like family; composed of TlpA, Res	TlpA_like_family
159042070			1587812..1588150	-	Caldivirga_maquilingensis_IC_167_uid58711	NC_009954	COG0640,pfam01022	Arsenical Resistance Operon Repressor an	HTH_ARSR
159042071	+		1589302..1590198	-	Caldivirga_maquilingensis_IC_167_uid58711	NC_009954	COG4006,pfam09651	CRISPR/Cas system-associated protein Csm	Csm6_III-A
159042072	+		1590337..1592025	+	Caldivirga_maquilingensis_IC_167_uid58711	NC_009954	COG1517,pfam09455	CRISPR/Cas system-associated protein Csx	Csx1_III-U
159042073			1592062..1593135	+	Caldivirga_maquilingensis_IC_167_uid58711	NC_009954	pfam09376	NurA domain. This family includes NurA a	NurA
159042074			1593119..1594906	+	Caldivirga_maquilingensis_IC_167_uid58711	NC_009954	COG0433,pfam12846,pfam12846	AAA-like domain. This family of domains	AAA_10
159042075	+		1594872..1595612	-	Caldivirga_maquilingensis_IC_167_uid58711	NC_009954	COG4006,pfam09651	CRISPR/Cas system-associated protein Csm	Csm6_III-A
159042076		IIIB	1595743..1596591	-	Caldivirga_maquilingensis_IC_167_uid58711	NC_009954	COG1604,pfam03787	CRISPR/Cas system-associated RAMP superf	Cmr6_III-B
159042077		IIIB	1596579..1597814	-	Caldivirga_maquilingensis_IC_167_uid58711	NC_009954	COG1367	RAMP superfamily. The molecular function	RAMPs
159042078		IIIB	1597811..1598287	-	Caldivirga_maquilingensis_IC_167_uid58711	NC_009954	COG3337	CRISPR/Cas system-associated protein Cmr	Cmr5_III-B
159042079		IIIB	1598284..1599237	-	Caldivirga_maquilingensis_IC_167_uid58711	NC_009954	COG1336,pfam03787	CRISPR/Cas system-associated RAMP superf	Cmr4_III-B
159042080			1599396..1602533	+	Caldivirga_maquilingensis_IC_167_uid58711	NC_009954	COG1353,pfam12469	CRISPR-associated protein. This domain f ; CRISPR/Cas system-associated protein Cas	DUF3692+Cas10_III
159042081		IIIB	1602530..1603525	+	Caldivirga_maquilingensis_IC_167_uid58711	NC_009954	COG1769,pfam09700	CRISPR-associated protein (Cas_Cmr3). CR	Cas_Cmr3
159042082	+		1603558..1604361	-	Caldivirga_maquilingensis_IC_167_uid58711	NC_009954	COG3682,pfam03965	CRISPR/Cas system-associated transcripti	CasRa_I-A
159042083			1604425..1604793	+	Caldivirga_maquilingensis_IC_167_uid58711	NC_009954	-
159042084			1604798..1605967	+	Caldivirga_maquilingensis_IC_167_uid58711	NC_009954	COG1857,pfam01905	CRISPR-associated negative auto-regulato	DevR
159042085		IA	1605989..1606825	+	Caldivirga_maquilingensis_IC_167_uid58711	NC_009954	COG1688	CRISPR/Cas system-associated RAMP superf	Cas5_I-A
159042086			1606822..1607853	+	Caldivirga_maquilingensis_IC_167_uid58711	NC_009954	-
159042087			1607846..1609594	+	Caldivirga_maquilingensis_IC_167_uid58711	NC_009954	COG1203,pfam00270,pfam00271	CRISPR/Cas system-associated protein Cas	Cas3_I
===			428297043	11	Calothrix_PCC_6303_uid183109	NC_019751
428297038			325820..327913	-	Calothrix_PCC_6303_uid183109	NC_019751	COG4639,pfam13671,pfam13280	AAA domain. This family of domains conta ; WYL domain. This presumed domain is arou	AAA_33+WYL
428297039			329578..331143	+	Calothrix_PCC_6303_uid183109	NC_019751	COG1353,pfam12469	CRISPR-associated protein. This domain f ; Diguanylate-cyclase (DGC) or GGDEF domai	DUF3692+GGDEF
428297040		IIIB	332142..332951	+	Calothrix_PCC_6303_uid183109	NC_019751	COG1336,pfam03787	CRISPR/Cas system-associated RAMP superf	Cmr4_III-B
428297041			333003..333431	+	Calothrix_PCC_6303_uid183109	NC_019751	-
428297042			333428..335047	+	Calothrix_PCC_6303_uid183109	NC_019751	-
428297043	+		335225..336832	+	Calothrix_PCC_6303_uid183109	NC_019751	-
428297044			337157..338395	+	Calothrix_PCC_6303_uid183109	NC_019751	COG3464,pfam13542,pfam01610	Transposase. Transposase proteins are ne ; Helix-turn-helix domain of transposase f	DDE_Tnp_ISL3+HTH_Tnp_ISL3
428297045			338484..338750	+	Calothrix_PCC_6303_uid183109	NC_019751	-
428297046			338873..339235	+	Calothrix_PCC_6303_uid183109	NC_019751	-
428297047			339271..339516	+	Calothrix_PCC_6303_uid183109	NC_019751	-
428297048			339677..340066	+	Calothrix_PCC_6303_uid183109	NC_019751	-
===			427715527	11	Calothrix_PCC_7507_uid182930	NC_019682
427715522			165580..167163	+	Calothrix_PCC_7507_uid182930	NC_019682	COG1353,pfam12469	CRISPR-associated protein. This domain f ; Diguanylate-cyclase (DGC) or GGDEF domai	DUF3692+GGDEF
427715523		IIIB	167287..168279	+	Calothrix_PCC_7507_uid182930	NC_019682	pfam09700	CRISPR/Cas system-associated RAMP superf	Cmr3_III-B
427715524		IIIB	168281..169120	+	Calothrix_PCC_7507_uid182930	NC_019682	COG1336,pfam03787	CRISPR/Cas system-associated RAMP superf	Cmr4_III-B
427715525			169276..169701	+	Calothrix_PCC_7507_uid182930	NC_019682	-
427715526		IIIB	169691..171301	+	Calothrix_PCC_7507_uid182930	NC_019682	COG1604
427715527	+		171305..172897	+	Calothrix_PCC_7507_uid182930	NC_019682	-
427715528			173131..173472	-	Calothrix_PCC_7507_uid182930	NC_019682	COG1146,pfam12838	4Fe-4S dicluster domain. Superfamily inc	Fer4_7
427715529			173559..175298	-	Calothrix_PCC_7507_uid182930	NC_019682	COG1053,pfam00890,pfam02910	FAD binding domain. This family includes	FAD_binding_2
427715530			175747..175860	-	Calothrix_PCC_7507_uid182930	NC_019682	-
427715531			175861..176169	-	Calothrix_PCC_7507_uid182930	NC_019682	pfam04255	Protein of unknown function (DUF433).	DUF433
427715532			176426..176665	-	Calothrix_PCC_7507_uid182930	NC_019682	-
===			257093005	11	Candidatus_Accumulibacter_phosphatis_clade_IIA_UW_1_uid59207	NC_013194
257093000			1572347..1572736	-	Candidatus_Accumulibacter_phosphatis_clade_IIA_UW_1_uid59207	NC_013194	COG2246,pfam04138	GtrA-like protein. Members of this famil	GtrA
257093001			1572816..1573613	+	Candidatus_Accumulibacter_phosphatis_clade_IIA_UW_1_uid59207	NC_013194	COG3394,pfam04794	YdjC-like protein. Family of YdjC-like p	YdjC
257093002			1573704..1574156	+	Candidatus_Accumulibacter_phosphatis_clade_IIA_UW_1_uid59207	NC_013194	pfam01243	Pyridoxamine 5'-phosphate oxidase.	Pyridox_oxidase
257093003			1574146..1574820	+	Candidatus_Accumulibacter_phosphatis_clade_IIA_UW_1_uid59207	NC_013194	COG0637,pfam13419	Haloacid dehalogenase-like hydrolase.	HAD_2
257093004			1574898..1575695	-	Candidatus_Accumulibacter_phosphatis_clade_IIA_UW_1_uid59207	NC_013194	COG2267,pfam12697	Alpha/beta hydrolase family. This family	Abhydrolase_6
257093005	+		1576101..1577414	+	Candidatus_Accumulibacter_phosphatis_clade_IIA_UW_1_uid59207	NC_013194	pfam09002	Domain of unknown function (DUF1887). Th	DUF1887
257093006			1577671..1577856	+	Candidatus_Accumulibacter_phosphatis_clade_IIA_UW_1_uid59207	NC_013194	-
257093007			1577853..1578494	+	Candidatus_Accumulibacter_phosphatis_clade_IIA_UW_1_uid59207	NC_013194	COG4185,pfam06414	Zeta toxin. This family consists of seve	Zeta_toxin
257093008			1578507..1578803	-	Candidatus_Accumulibacter_phosphatis_clade_IIA_UW_1_uid59207	NC_013194	-
257093009			1578800..1579471	-	Candidatus_Accumulibacter_phosphatis_clade_IIA_UW_1_uid59207	NC_013194	COG3386
257093010			1579481..1580152	-	Candidatus_Accumulibacter_phosphatis_clade_IIA_UW_1_uid59207	NC_013194	COG3338,pfam00194	Carbonic anhydrase alpha, prokaryotic-li	alpha_CA_prokaryotic_like
===			347753783	11	Candidatus_Chloracidobacterium_thermophilum_B_uid73587	NC_016024
347753778			56223..58844	+	Candidatus_Chloracidobacterium_thermophilum_B_uid73587	NC_016024	COG1353,COG1353,pfam12469	CRISPR/Cas system-associated protein Cas	Cas10_III
347753779		IIIB	58841..59971	+	Candidatus_Chloracidobacterium_thermophilum_B_uid73587	NC_016024	COG1769,pfam09700	CRISPR-associated protein (Cas_Cmr3). CR	Cas_Cmr3
347753780		IIIB	59964..60890	+	Candidatus_Chloracidobacterium_thermophilum_B_uid73587	NC_016024	COG1336,pfam03787	CRISPR/Cas system-associated RAMP superf	Cmr4_III-B
347753781		IIIB	60896..61297	+	Candidatus_Chloracidobacterium_thermophilum_B_uid73587	NC_016024	COG3337,pfam09701	CRISPR-associated protein (Cas_Cmr5). CR	Cas_Cmr5
347753782		IIIB	61294..63681	+	Candidatus_Chloracidobacterium_thermophilum_B_uid73587	NC_016024	COG1604,COG1367,pfam03787	CRISPR/Cas system-associated RAMP superf ; RAMP superfamily. The molecular function	Cmr6_III-B+RAMPs
347753783	+		63678..64826	+	Candidatus_Chloracidobacterium_thermophilum_B_uid73587	NC_016024	COG4006,pfam09651	CRISPR/Cas system-associated protein Csm	Csm6_III-A
347753784			64921..66195	-	Candidatus_Chloracidobacterium_thermophilum_B_uid73587	NC_016024	pfam01391	Collagen triple helix repeat (20 copies)	Collagen
347753785			66345..67295	+	Candidatus_Chloracidobacterium_thermophilum_B_uid73587	NC_016024	-
347753786			67423..68517	+	Candidatus_Chloracidobacterium_thermophilum_B_uid73587	NC_016024	COG0787,pfam01168,pfam00842	Type III Pyridoxal 5-phosphate (PLP)-Dep	PLPDE_III_AR
347753787			68554..71523	+	Candidatus_Chloracidobacterium_thermophilum_B_uid73587	NC_016024	COG4775,pfam07244,pfam07244,pfam07244,pfam07244,pfam07244,pfam01103	Surface antigen. This entry includes the ; Surface antigen variable number repeat. ; Surface antigen variable number repeat. ; Surface antigen variable number repeat. ; Surface antigen variable number repeat. ; Surface antigen variable number repeat.	Bac_surface_Ag+Surf_Ag_VNR+Surf_Ag_VNR+Surf_Ag_VNR+Surf_Ag_VNR+Surf_Ag_VNR
347753788			72014..72565	+	Candidatus_Chloracidobacterium_thermophilum_B_uid73587	NC_016024	-
===			2.18961e+17	12	Candidatus_Cloacamonas_acidaminovorans_uid62959	NS_000195
218961153			974721..977234	+	Candidatus_Cloacamonas_acidaminovorans_uid62959	NS_000195	COG1353	CRISPR/Cas system-associated protein Cas	Cas10_III
218961154		IIIA	977227..977658	+	Candidatus_Cloacamonas_acidaminovorans_uid62959	NS_000195	pfam03750	Protein of unknown function (DUF310). Th	DUF310
218961155		IIIA	977661..978359	+	Candidatus_Cloacamonas_acidaminovorans_uid62959	NS_000195	COG1337,pfam03787	CRISPR/Cas system-associated RAMP superf	Csm3_III-A
218961156		IIIA	978369..979373	+	Candidatus_Cloacamonas_acidaminovorans_uid62959	NS_000195	COG1567	CRISPR/Cas system-associated RAMP superf	Csm4_III-A
218961157		IIIA	979370..980404	+	Candidatus_Cloacamonas_acidaminovorans_uid62959	NS_000195	COG1332,pfam03787	CRISPR/Cas system-associated RAMP superf	Csm5_III-A
218961158	+		980491..981582	+	Candidatus_Cloacamonas_acidaminovorans_uid62959	NS_000195	pfam09651	CRISPR/Cas system-associated protein Csm	Csm6_III-A
218961159	+		981574..983637	-	Candidatus_Cloacamonas_acidaminovorans_uid62959	NS_000195	COG1816,pfam09623,pfam00962	Adenosine deaminase (ADA) is a monomeric	ADA
218961160			983646..985166	-	Candidatus_Cloacamonas_acidaminovorans_uid62959	NS_000195	-
218961161			985441..986340	-	Candidatus_Cloacamonas_acidaminovorans_uid62959	NS_000195	-
218961162			986357..987226	-	Candidatus_Cloacamonas_acidaminovorans_uid62959	NS_000195	-
218961163			987223..987384	-	Candidatus_Cloacamonas_acidaminovorans_uid62959	NS_000195	-
218961164			987401..987580	-	Candidatus_Cloacamonas_acidaminovorans_uid62959	NS_000195	-
===			1.69832e+17	21	Candidatus_Desulforudis_audaxviator_MP104C_uid59067	NC_010424
169831937			1881660..1882712	-	Candidatus_Desulforudis_audaxviator_MP104C_uid59067	NC_010424	COG2201,pfam00072,pfam01339	CheB methylesterase. ; Response regulator receiver domain. This	CheB_methylest+Response_reg
169831938			1882699..1884804	-	Candidatus_Desulforudis_audaxviator_MP104C_uid59067	NC_010424	COG2198,COG0643,pfam01627,pfam07194,pfam02895,pfam02518,pfam01584	CheA regulatory domain; CheA is a histid ; P2 response regulator binding domain. Th ; Histidine kinase-, DNA gyrase B-, and HS	CheA_reg+P2+HATPase_c
169831939			1884816..1885319	-	Candidatus_Desulforudis_audaxviator_MP104C_uid59067	NC_010424	COG0835,pfam01584	CheW, a small regulator protein, unique	CheW
169831940			1885676..1886494	+	Candidatus_Desulforudis_audaxviator_MP104C_uid59067	NC_010424	COG1291,pfam01618
169831941			1886478..1887251	+	Candidatus_Desulforudis_audaxviator_MP104C_uid59067	NC_010424	COG1360,pfam13677,pfam00691	Peptidoglycan binding domains similar to	OmpA_C-like
169831942	+		1887334..1888278	-	Candidatus_Desulforudis_audaxviator_MP104C_uid59067	NC_010424	pfam09670	CRISPR/Cas system-associated protein Csx	Csx1_III-U
169831943			1888323..1888637	-	Candidatus_Desulforudis_audaxviator_MP104C_uid59067	NC_010424	-
169831944		IIIA	1888658..1889677	-	Candidatus_Desulforudis_audaxviator_MP104C_uid59067	NC_010424	COG1337	CRISPR/Cas system-associated RAMP superf	RAMP_I_III
169831945			1889682..1890326	-	Candidatus_Desulforudis_audaxviator_MP104C_uid59067	NC_010424	-
169831946		IIIA	1890323..1891222	-	Candidatus_Desulforudis_audaxviator_MP104C_uid59067	NC_010424	COG1337	CRISPR/Cas system-associated RAMP superf	Csm3_III-A
169831947		IIIA	1891215..1892063	-	Candidatus_Desulforudis_audaxviator_MP104C_uid59067	NC_010424	COG1337,pfam03787	CRISPR/Cas system-associated RAMP superf	Csm3_III-A
169831948			1892060..1892485	-	Candidatus_Desulforudis_audaxviator_MP104C_uid59067	NC_010424	-
169831949		IIIB	1892482..1893753	-	Candidatus_Desulforudis_audaxviator_MP104C_uid59067	NC_010424	pfam03787	CRISPR/Cas system-associated RAMP superf	Csx10
169831950		IIIA	1893725..1894447	-	Candidatus_Desulforudis_audaxviator_MP104C_uid59067	NC_010424	COG1337,pfam03787	CRISPR/Cas system-associated RAMP superf	Csm3_III-A
169831951			1894461..1896740	-	Candidatus_Desulforudis_audaxviator_MP104C_uid59067	NC_010424	COG1353
169831952	+		1896737..1898008	-	Candidatus_Desulforudis_audaxviator_MP104C_uid59067	NC_010424	pfam09002	Domain of unknown function (DUF1887). Th	DUF1887
169831953			1900969..1902363	-	Candidatus_Desulforudis_audaxviator_MP104C_uid59067	NC_010424	COG3039,pfam05598,pfam13751	Transposase domain (DUF772). This presum ; Transposase DDE domain. Transposase prot	DUF772+DDE_Tnp_1_6
169831954			1904574..1905968	+	Candidatus_Desulforudis_audaxviator_MP104C_uid59067	NC_010424	COG3039,pfam05598,pfam13751	Transposase domain (DUF772). This presum ; Transposase DDE domain. Transposase prot	DUF772+DDE_Tnp_1_6
169831955			1912286..1913680	+	Candidatus_Desulforudis_audaxviator_MP104C_uid59067	NC_010424	COG3039,pfam05598,pfam13751	Transposase domain (DUF772). This presum ; Transposase DDE domain. Transposase prot	DUF772+DDE_Tnp_1_6
169831956			1914037..1914300	-	Candidatus_Desulforudis_audaxviator_MP104C_uid59067	NC_010424	COG1343,pfam09827	CRISPR/Cas system-associated protein Cas	Cas2_I_II_III
169831957		IB	1914303..1915298	-	Candidatus_Desulforudis_audaxviator_MP104C_uid59067	NC_010424	COG1518,pfam01867	CRISPR/Cas system-associated protein Cas	Cas1_I-B
===			1.7029e+17	12	Candidatus_Korarchaeum_cryptofilum_OPF8_uid58601	NC_010482
170290061		IIIB	454679..455878	-	Candidatus_Korarchaeum_cryptofilum_OPF8_uid58601	NC_010482	COG1367	CRISPR/Cas system-associated RAMP superf	Cmr1_III-B
170290062		IIIB	455875..456810	-	Candidatus_Korarchaeum_cryptofilum_OPF8_uid58601	NC_010482	COG1769,pfam09700	CRISPR/Cas system-associated RAMP superf	Cmr3_III-B
170290063			456811..459612	-	Candidatus_Korarchaeum_cryptofilum_OPF8_uid58601	NC_010482	COG1353,pfam12469	CRISPR/Cas system-associated protein Cas	Cas10_III
170290064		IIIB	459615..460088	-	Candidatus_Korarchaeum_cryptofilum_OPF8_uid58601	NC_010482	-	CRISPR/Cas system-associated protein Cmr	Cmr5_III-B
170290065		IIIB	460088..461005	-	Candidatus_Korarchaeum_cryptofilum_OPF8_uid58601	NC_010482	COG1336,pfam03787	CRISPR/Cas system-associated RAMP superf	Cmr4_III-B
170290066	+		461284..462021	-	Candidatus_Korarchaeum_cryptofilum_OPF8_uid58601	NC_010482	pfam09623	CRISPR/Cas system-associated protein Csx	Csx1_III-U
170290067	+		462188..463588	+	Candidatus_Korarchaeum_cryptofilum_OPF8_uid58601	NC_010482	COG1517	CRISPR/Cas system-associated protein Csx	Csx1_III-U
170290068			463831..465069	-	Candidatus_Korarchaeum_cryptofilum_OPF8_uid58601	NC_010482	COG1373,pfam13173,pfam13635	AAA domain. This family of domains conta ; Domain of unknown function (DUF4143). Th	AAA_14+DUF4143
170290069			465330..466274	-	Candidatus_Korarchaeum_cryptofilum_OPF8_uid58601	NC_010482	-
170290070			466349..467176	-	Candidatus_Korarchaeum_cryptofilum_OPF8_uid58601	NC_010482	pfam10168	Protein of unknown function (DUF342). Th	DUF342
170290071			467490..468749	+	Candidatus_Korarchaeum_cryptofilum_OPF8_uid58601	NC_010482	COG1373,pfam13173,pfam13635	AAA domain. This family of domains conta ; Domain of unknown function (DUF4143). Th	AAA_14+DUF4143
170290072			469208..470521	+	Candidatus_Korarchaeum_cryptofilum_OPF8_uid58601	NC_010482	COG1373,pfam13173,pfam13635	AAA domain. This family of domains conta ; Domain of unknown function (DUF4143). Th	AAA_14+DUF4143
===			407463092	11	Candidatus_Nitrosopumilus_koreensis_AR1_uid176129	NC_018655
407463087			1328173..1328790	-	Candidatus_Nitrosopumilus_koreensis_AR1_uid176129	NC_018655	COG0311,pfam01174	Glutamine Amidotransferase (GATase_I) in	GATase1_PB
407463088			1328787..1329755	-	Candidatus_Nitrosopumilus_koreensis_AR1_uid176129	NC_018655	COG0214,pfam01680	PdxS is a subunit of the pyridoxal 5'-ph	pdxS
407463089			1329787..1330320	-	Candidatus_Nitrosopumilus_koreensis_AR1_uid176129	NC_018655	-
407463090			1330664..1331092	-	Candidatus_Nitrosopumilus_koreensis_AR1_uid176129	NC_018655	-
407463091			1331449..1332135	-	Candidatus_Nitrosopumilus_koreensis_AR1_uid176129	NC_018655	COG1403,pfam02182,pfam01844	HNH nucleases; HNH endonuclease signatur ; YDG/SRA domain. The function of this dom	HNHc+YDG_SRA
407463092	+		1332239..1332997	-	Candidatus_Nitrosopumilus_koreensis_AR1_uid176129	NC_018655	-
407463093			1332994..1333185	-	Candidatus_Nitrosopumilus_koreensis_AR1_uid176129	NC_018655	-
407463094			1333182..1335509	-	Candidatus_Nitrosopumilus_koreensis_AR1_uid176129	NC_018655	pfam13289	SIR2-like domain. This family of protein	SIR2_2
407463095			1335791..1338073	-	Candidatus_Nitrosopumilus_koreensis_AR1_uid176129	NC_018655	COG1048,pfam00330,pfam00694	Aconitase catalyzes the reversible isome	AcnA_Mitochondrial
407463096			1338210..1338842	+	Candidatus_Nitrosopumilus_koreensis_AR1_uid176129	NC_018655	-
407463097			1338852..1339418	-	Candidatus_Nitrosopumilus_koreensis_AR1_uid176129	NC_018655	-
===			408404819	11	Candidatus_Nitrososphaera_gargensis_Ga9_2_uid176707	NC_018719
408404814			1721221..1721475	-	Candidatus_Nitrososphaera_gargensis_Ga9_2_uid176707	NC_018719	-
408404815			1721549..1721752	+	Candidatus_Nitrososphaera_gargensis_Ga9_2_uid176707	NC_018719	-
408404816			1722207..1722434	+	Candidatus_Nitrososphaera_gargensis_Ga9_2_uid176707	NC_018719	COG2608,pfam00403	Heavy-metal-associated domain.	HMA
408404817			1722427..1724586	-	Candidatus_Nitrososphaera_gargensis_Ga9_2_uid176707	NC_018719	COG3350,COG2217,pfam04945,pfam00122,pfam00702	E1-E2 ATPase.	E1-E2_ATPase
408404818			1724721..1725839	+	Candidatus_Nitrososphaera_gargensis_Ga9_2_uid176707	NC_018719	-
408404819	+		1725925..1726611	+	Candidatus_Nitrososphaera_gargensis_Ga9_2_uid176707	NC_018719	-
408404820			1726673..1726846	+	Candidatus_Nitrososphaera_gargensis_Ga9_2_uid176707	NC_018719	-
408404821			1726888..1727067	-	Candidatus_Nitrososphaera_gargensis_Ga9_2_uid176707	NC_018719	COG1249,pfam02852	Pyridine nucleotide-disulphide oxidoredu	Pyr_redox_dim
408404822			1727121..1727366	-	Candidatus_Nitrososphaera_gargensis_Ga9_2_uid176707	NC_018719	COG1249,pfam07992
408404823			1727317..1727715	-	Candidatus_Nitrososphaera_gargensis_Ga9_2_uid176707	NC_018719	COG1249,pfam07992	Pyridine nucleotide-disulphide oxidoredu	Pyr_redox_2
408404824			1727630..1728208	-	Candidatus_Nitrososphaera_gargensis_Ga9_2_uid176707	NC_018719	COG1249,pfam07992
===			302039574	11	Candidatus_Nitrospira_defluvii_uid51175	NC_014355
302039569			4233170..4233580	-	Candidatus_Nitrospira_defluvii_uid51175	NC_014355	-
302039570			4233889..4234644	+	Candidatus_Nitrospira_defluvii_uid51175	NC_014355	COG2755,pfam13472	PAF_acetylhydrolase (PAF-AH)_like subfam	PAF_acetylesterase_like
302039571			4234919..4236157	+	Candidatus_Nitrospira_defluvii_uid51175	NC_014355	COG2755,pfam13472	Lysophospholipase L1-like subgroup of SG ; Members of the SGNH-hydrolase superfamil	Lysophospholipase_L1_like+SGNH_hydrolase_like_1
302039572			4236422..4236823	-	Candidatus_Nitrospira_defluvii_uid51175	NC_014355	COG0824,pfam13279	4-hydroxybenzoyl-CoA thioesterase (4HBT)	4HBT
302039573			4236854..4237210	-	Candidatus_Nitrospira_defluvii_uid51175	NC_014355	pfam05635	S23 ribosomal protein. This family consi	Ribosomal_S23p
302039574	+		4237264..4238520	-	Candidatus_Nitrospira_defluvii_uid51175	NC_014355	pfam09670	CRISPR-associated protein (Cas_Cas02710)	Cas_Cas02710
302039575			4238663..4239097	+	Candidatus_Nitrospira_defluvii_uid51175	NC_014355	COG1585,pfam01957	NfeD-like C-terminal, partner-binding. N	NfeD
302039576			4239125..4240063	+	Candidatus_Nitrospira_defluvii_uid51175	NC_014355	COG0330,pfam01145	Band_7_stomatin_like: A subgroup of the	Band_7_stomatin_like
302039577			4240118..4240696	+	Candidatus_Nitrospira_defluvii_uid51175	NC_014355	COG0279,pfam13580	Phosphoheptose isomerase is a member of	SIS_GmhA
302039578			4240680..4241678	+	Candidatus_Nitrospira_defluvii_uid51175	NC_014355	COG1899
302039579			4241734..4242345	+	Candidatus_Nitrospira_defluvii_uid51175	NC_014355	COG3091,pfam10263	SprT-like family. This family represents	SprT-like
===			7804356878042860	12	Carboxydothermus_hydrogenoformans_Z_2901_uid57821	NC_007503
78043600			1900467..1900877	-	Carboxydothermus_hydrogenoformans_Z_2901_uid57821	NC_007503	-
78042680			1900906..1901019	-	Carboxydothermus_hydrogenoformans_Z_2901_uid57821	NC_007503	-
78043103			1901045..1902196	+	Carboxydothermus_hydrogenoformans_Z_2901_uid57821	NC_007503	-
78045019			1902198..1904210	+	Carboxydothermus_hydrogenoformans_Z_2901_uid57821	NC_007503	COG0433,pfam01935,pfam12846	Domain of unknown function DUF87. The fu ; AAA-like domain. This family of domains	DUF87+AAA_10
78044421			1904600..1904761	-	Carboxydothermus_hydrogenoformans_Z_2901_uid57821	NC_007503	-
78043568	+		1904815..1905936	-	Carboxydothermus_hydrogenoformans_Z_2901_uid57821	NC_007503	COG4006,pfam09651	CRISPR/Cas system-associated protein Csm	Csm6_III-A
78042862	+		1905956..1907329	-	Carboxydothermus_hydrogenoformans_Z_2901_uid57821	NC_007503	pfam09455	CRISPR-associated (Cas) DxTHG family. CR	Cas_DxTHG
78043429			1907402..1908382	-	Carboxydothermus_hydrogenoformans_Z_2901_uid57821	NC_007503	pfam13280	WYL domain. This presumed domain is arou	WYL
78042684			1908375..1909625	-	Carboxydothermus_hydrogenoformans_Z_2901_uid57821	NC_007503	COG2378,pfam08279,pfam13280	WYL domain. This presumed domain is arou ; HTH domain. This family includes helix-t	WYL+HTH_11
78043210			1909850..1910272	-	Carboxydothermus_hydrogenoformans_Z_2901_uid57821	NC_007503	-	Domain of unknown function (DUF1887). Th	DUF1887
78044925			1910329..1911258	-	Carboxydothermus_hydrogenoformans_Z_2901_uid57821	NC_007503	pfam08902	Domain of unknown function (DUF1848). Th	DUF1848
78044515			1911412..1911984	-	Carboxydothermus_hydrogenoformans_Z_2901_uid57821	NC_007503	-	This cd contains two tandem repeats of t	CBS_pair_GGDEF_assoc
===			118576600	11	Cenarchaeum_symbiosum_A_uid61411	NC_014820
118576595			1432820..1433065	+	Cenarchaeum_symbiosum_A_uid61411	NC_014820	COG3277,pfam04410	Gar1/Naf1 RNA binding region. Gar1 is a	Gar1
118576596			1433062..1434027	+	Cenarchaeum_symbiosum_A_uid61411	NC_014820	COG1405,pfam08271,pfam00382,pfam00382	TFIIB zinc-binding. The transcription fa ; Transcription factor TFIIB repeat. ; Transcription factor TFIIB repeat.	TF_Zn_Ribbon+TFIIB+TFIIB
118576597			1434079..1434846	+	Cenarchaeum_symbiosum_A_uid61411	NC_014820	COG0396,pfam00005
118576598			1435019..1435984	-	Cenarchaeum_symbiosum_A_uid61411	NC_014820	-
118576599			1436202..1436873	+	Cenarchaeum_symbiosum_A_uid61411	NC_014820	COG3253,pfam06778	Chlorite dismutase. This family contains	Chlor_dismutase
118576600	+		1436880..1437620	-	Cenarchaeum_symbiosum_A_uid61411	NC_014820	-	CRISPR/Cas system-associated transcripti	CasRa_I-A
118576601			1437790..1438578	+	Cenarchaeum_symbiosum_A_uid61411	NC_014820	-
118576602			1438582..1439415	-	Cenarchaeum_symbiosum_A_uid61411	NC_014820	COG1446,pfam01112	Ntn-hydrolase superfamily, L-Asparaginas	Ntn_Asparaginase_2_like
118576603			1439648..1439932	+	Cenarchaeum_symbiosum_A_uid61411	NC_014820	COG1761,pfam13656	RNA polymerase Rpb3/Rpb11 dimerisation d	RNA_pol_L_2
118576604			1439929..1440240	+	Cenarchaeum_symbiosum_A_uid61411	NC_014820	COG1594,pfam01096	Transcription factor S-II (TFIIS).	TFIIS_C
118576605			1440313..1441059	+	Cenarchaeum_symbiosum_A_uid61411	NC_014820	pfam00705,pfam02747	Proliferating Cell Nuclear Antigen (PCNA	PCNA
===			256421595	11	Chitinophaga_pinensis_DSM_2588_uid59113	NC_013132
256421590			3129011..3129172	+	Chitinophaga_pinensis_DSM_2588_uid59113	NC_013132	-
256421591			3129238..3129459	+	Chitinophaga_pinensis_DSM_2588_uid59113	NC_013132	COG1476,pfam01381	Helix-turn-helix. This large family of D	HTH_3
256421592			3129459..3129881	+	Chitinophaga_pinensis_DSM_2588_uid59113	NC_013132	COG3727,pfam03852	Very Short Patch Repair (Vsr) Endonuclea	Vsr
256421593			3129868..3131139	+	Chitinophaga_pinensis_DSM_2588_uid59113	NC_013132	COG0270,pfam00145	C-5 cytosine-specific DNA methylase.	DNA_methylase
256421594			3131202..3132350	+	Chitinophaga_pinensis_DSM_2588_uid59113	NC_013132	COG0213
256421595	+		3132337..3136044	+	Chitinophaga_pinensis_DSM_2588_uid59113	NC_013132	COG0515	Catalytic domain of Protein Kinases. Pro	PKc
256421596			3136055..3138445	+	Chitinophaga_pinensis_DSM_2588_uid59113	NC_013132	COG0323,COG4191,pfam13589,pfam02518	Histidine kinase-, DNA gyrase B-, and HS ; Histidine kinase-, DNA gyrase B-, and HS	HATPase_c_3+HATPase_c
256421597			3138512..3139828	+	Chitinophaga_pinensis_DSM_2588_uid59113	NC_013132	-
256421598			3140151..3140381	-	Chitinophaga_pinensis_DSM_2588_uid59113	NC_013132	-
256421599			3140852..3141793	+	Chitinophaga_pinensis_DSM_2588_uid59113	NC_013132	COG2205,pfam02518	Histidine kinase-, DNA gyrase B-, and HS	HATPase_c
256421600			3141936..3142340	+	Chitinophaga_pinensis_DSM_2588_uid59113	NC_013132	COG0784
===			193211759	11	Chlorobaculum_parvum_NCIB_8327_uid59185	NC_011027
193211754		IIIA	92598..93071	+	Chlorobaculum_parvum_NCIB_8327_uid59185	NC_011027	COG1421,pfam03750	Protein of unknown function (DUF310). Th	DUF310
193211755		IIIA	93087..93956	+	Chlorobaculum_parvum_NCIB_8327_uid59185	NC_011027	COG1337,pfam03787,pfam03787	CRISPR/Cas system-associated RAMP superf	Csm3_III-A
193211756		IIIA	93970..95070	+	Chlorobaculum_parvum_NCIB_8327_uid59185	NC_011027	COG1567	CRISPR/Cas system-associated RAMP superf	Csm4_III-A
193211757			95072..95386	+	Chlorobaculum_parvum_NCIB_8327_uid59185	NC_011027	-
193211758		IIIA	95428..96921	+	Chlorobaculum_parvum_NCIB_8327_uid59185	NC_011027	COG1332,COG1332	CRISPR/Cas system-associated RAMP superf ; CRISPR/Cas system-associated RAMP superf	Csm5_III-A+Csm5_III-A
193211759	+		96918..98453	+	Chlorobaculum_parvum_NCIB_8327_uid59185	NC_011027	pfam09670	CRISPR/Cas system-associated protein Csx	Csx1_III-U
193211760			98480..99271	+	Chlorobaculum_parvum_NCIB_8327_uid59185	NC_011027	COG1583,pfam01881	CRISPR associated protein Cas6. This gro	Cas_Cas6
193211761			99650..100591	+	Chlorobaculum_parvum_NCIB_8327_uid59185	NC_011027	COG1090,pfam01370,pfam08338	atypical (a) SDRs, subgroup 8. This subg	SDR_a8
193211762			100673..100945	-	Chlorobaculum_parvum_NCIB_8327_uid59185	NC_011027	COG0724,pfam00076	RRM (RNA recognition motif), also known	RRM
193211763			101356..102693	+	Chlorobaculum_parvum_NCIB_8327_uid59185	NC_011027	COG0004,pfam00909	Ammonium Transporter Family.	Ammonium_transp
193211764			102705..103046	+	Chlorobaculum_parvum_NCIB_8327_uid59185	NC_011027	COG0347,pfam00543	Nitrogen regulatory protein P-II. P-II m	P-II
===			1.19358e+17	19	Chlorobium_phaeobacteroides_DSM_266_uid58133	NC_008639
119357832			2359527..2360096	-	Chlorobium_phaeobacteroides_DSM_266_uid58133	NC_008639	COG0394,pfam01451	Substituted updates: Aug 22, 2001	LMWPc
119357833			2360515..2362086	+	Chlorobium_phaeobacteroides_DSM_266_uid58133	NC_008639	COG4584,pfam13551,pfam00665	Integrase core domain. Integrase mediate ; Winged helix-turn helix. This helix-turn	rve+HTH_29
119357834			2362092..2362928	+	Chlorobium_phaeobacteroides_DSM_266_uid58133	NC_008639	COG1484,pfam01695	IstB-like ATP binding protein. This prot	IstB_IS21
119357835			2363044..2364114	+	Chlorobium_phaeobacteroides_DSM_266_uid58133	NC_008639	COG2771
119357836			2364700..2365503	-	Chlorobium_phaeobacteroides_DSM_266_uid58133	NC_008639	COG1583,pfam01881	CRISPR associated protein Cas6. This gro	Cas_Cas6
119357837	+		2365517..2367130	-	Chlorobium_phaeobacteroides_DSM_266_uid58133	NC_008639	pfam09670	CRISPR/Cas system-associated protein Csx	Csx1_III-U
119357838		IIIA	2367139..2369097	-	Chlorobium_phaeobacteroides_DSM_266_uid58133	NC_008639	COG1332	CRISPR/Cas system-associated RAMP superf ; CRISPR/Cas system-associated RAMP superf	Csm5_III-A+Csm5_III-A
119357839		IIIA	2369102..2370166	-	Chlorobium_phaeobacteroides_DSM_266_uid58133	NC_008639	COG1567	CRISPR/Cas system-associated RAMP superf	Csm4_III-A
119357840		IIIA	2370177..2371034	-	Chlorobium_phaeobacteroides_DSM_266_uid58133	NC_008639	COG1337,pfam03787	CRISPR/Cas system-associated RAMP superf	Csm3_III-A
119357841		IIIA	2371047..2371523	-	Chlorobium_phaeobacteroides_DSM_266_uid58133	NC_008639	COG1421,pfam03750	Protein of unknown function (DUF310). Th	DUF310
119357842			2371523..2373811	-	Chlorobium_phaeobacteroides_DSM_266_uid58133	NC_008639	COG1353	CRISPR/Cas system-associated protein Cas	Cas10_III
119357843			2374660..2375253	-	Chlorobium_phaeobacteroides_DSM_266_uid58133	NC_008639	-
119357844			2375738..2376310	-	Chlorobium_phaeobacteroides_DSM_266_uid58133	NC_008639	-	CRISPR/Cas system-associated protein Csx	Csx15_I-U		23
119357845	+		2376349..2377212	-	Chlorobium_phaeobacteroides_DSM_266_uid58133	NC_008639	pfam09670	CRISPR-associated protein (Cas_Cas02710)	Cas_Cas02710
119357846			2379403..2381598	-	Chlorobium_phaeobacteroides_DSM_266_uid58133	NC_008639	COG3344,COG1518,pfam00078,pfam01867	CRISPR/Cas system-associated protein Cas ; RT_G2_intron: Reverse transcriptases (RT	Cas1_I-II-III+RT_G2_intron
119357847			2381639..2381923	-	Chlorobium_phaeobacteroides_DSM_266_uid58133	NC_008639	COG1343,pfam09827	CRISPR/Cas system-associated protein Cas	Cas2_I_II_III
119357848			2384620..2384907	-	Chlorobium_phaeobacteroides_DSM_266_uid58133	NC_008639	-
119357849			2384904..2385551	-	Chlorobium_phaeobacteroides_DSM_266_uid58133	NC_008639	pfam08843	Nucleotidyl transferase of unknown funct	DUF1814
119357850			2386427..2388055	-	Chlorobium_phaeobacteroides_DSM_266_uid58133	NC_008639	COG2357,pfam04607	Region found in RelA / SpoT proteins. Th	RelA_SpoT
===			219847981	11	Chloroflexus_aggregans_DSM_9485_uid58621	NC_011831
219847976			1309214..1310476	+	Chloroflexus_aggregans_DSM_9485_uid58621	NC_011831	COG2814,pfam07690	Major Facilitator Superfamily.	MFS_1
219847977			1310498..1311139	-	Chloroflexus_aggregans_DSM_9485_uid58621	NC_011831	pfam09770
219847978			1311717..1312130	+	Chloroflexus_aggregans_DSM_9485_uid58621	NC_011831	-
219847979			1312318..1312554	+	Chloroflexus_aggregans_DSM_9485_uid58621	NC_011831	-
219847980			1312947..1313528	+	Chloroflexus_aggregans_DSM_9485_uid58621	NC_011831	COG1595,pfam04542,pfam08281	Sigma70, region (SR) 4 refers to the mos	Sigma70_r4
219847981	+		1313596..1314834	-	Chloroflexus_aggregans_DSM_9485_uid58621	NC_011831	pfam09455	CRISPR-associated (Cas) DxTHG family. CR	Cas_DxTHG
219847982			1314843..1316939	-	Chloroflexus_aggregans_DSM_9485_uid58621	NC_011831	pfam03787	RAMP superfamily. The molecular function	RAMPs
219847983			1317053..1317277	-	Chloroflexus_aggregans_DSM_9485_uid58621	NC_011831	-
219847984			1317287..1317676	-	Chloroflexus_aggregans_DSM_9485_uid58621	NC_011831	-
219847985			1317732..1319828	-	Chloroflexus_aggregans_DSM_9485_uid58621	NC_011831	pfam03787	RAMP superfamily. The molecular function	RAMPs
219847986			1319825..1320415	-	Chloroflexus_aggregans_DSM_9485_uid58621	NC_011831	-
===			1.63846e+17	12	Chloroflexus_aurantiacus_J_10_fl_uid57657	NC_010175
163846143			708756..709301	+	Chloroflexus_aurantiacus_J_10_fl_uid57657	NC_010175	COG1525,pfam00565	Staphylococcal nuclease homologue. Prese	SNase
163846144			731350..732156	-	Chloroflexus_aurantiacus_J_10_fl_uid57657	NC_010175	COG3293,pfam13340,pfam01609	Putative transposase of IS4/5 family (DU ; Transposase DDE domain. Transposase prot	DUF4096+DDE_Tnp_1_2
163846145			732201..732482	-	Chloroflexus_aurantiacus_J_10_fl_uid57657	NC_010175	COG1343,pfam09827	CRISPR/Cas system-associated protein Cas	Cas2_I_II_III
163846146			732502..733521	-	Chloroflexus_aurantiacus_J_10_fl_uid57657	NC_010175	COG1518,pfam01867	CRISPR/Cas system-associated protein Cas	Cas1_I-II-III
163846147			733499..734362	-	Chloroflexus_aurantiacus_J_10_fl_uid57657	NC_010175	COG5551,pfam10040	Uncharacterized conserved protein (DUF22	DUF2276
163846148	+		735373..736827	-	Chloroflexus_aurantiacus_J_10_fl_uid57657	NC_010175	-
163846149	+		736824..738296	-	Chloroflexus_aurantiacus_J_10_fl_uid57657	NC_010175	-
163846150		IIIA	738293..739708	-	Chloroflexus_aurantiacus_J_10_fl_uid57657	NC_010175	COG1332,pfam03787	CRISPR/Cas system-associated RAMP superf ; bZIP transcription factor. The Pfam entr	Csm5_III-A+bZIP_1
163846151		IIIA	739717..740802	-	Chloroflexus_aurantiacus_J_10_fl_uid57657	NC_010175	COG1567	CRISPR/Cas system-associated RAMP superf	Csm4_III-A
163846152		IIIA	740820..741638	-	Chloroflexus_aurantiacus_J_10_fl_uid57657	NC_010175	COG1337,pfam03787	CRISPR/Cas system-associated RAMP superf	Csm3_III-A
163846153		IIIA	741656..742108	-	Chloroflexus_aurantiacus_J_10_fl_uid57657	NC_010175	COG1421,pfam03750	Protein of unknown function (DUF310). Th	DUF310
163846154			742145..744319	-	Chloroflexus_aurantiacus_J_10_fl_uid57657	NC_010175	COG1353	CRISPR/Cas system-associated protein Cas	Cas10_III
===			163847825	11	Chloroflexus_aurantiacus_J_10_fl_uid57657	NC_010175
163847820			3084339..3085547	-	Chloroflexus_aurantiacus_J_10_fl_uid57657	NC_010175	COG1804,pfam02515	CoA-transferase family III. CoA-transfer	CoA_transf_3
163847821			3085554..3086255	-	Chloroflexus_aurantiacus_J_10_fl_uid57657	NC_010175	COG1802,pfam00392,pfam07729	FCD domain. This domain is the C-termina ; Bacterial regulatory proteins, gntR fami	FCD+GntR
163847822			3086492..3087493	+	Chloroflexus_aurantiacus_J_10_fl_uid57657	NC_010175	COG1216,pfam00535	Subfamily of Glycosyltransferase Family	GT_2_like_c
163847823			3087818..3088972	-	Chloroflexus_aurantiacus_J_10_fl_uid57657	NC_010175	pfam09620,pfam09620	CRISPR/Cas system-associated protein Csx ; CRISPR/Cas system-associated protein Csx	Csx3_III-U+Csx3_III-U			6
163847824			3089040..3089924	+	Chloroflexus_aurantiacus_J_10_fl_uid57657	NC_010175	COG2197,pfam09623,pfam00196	CRISPR-associated protein NE0113 (Cas_NE ; Bacterial regulatory proteins, luxR fami	Cas_NE0113+GerE
163847825	+		3090011..3091336	+	Chloroflexus_aurantiacus_J_10_fl_uid57657	NC_010175	pfam09002	Domain of unknown function (DUF1887). Th	DUF1887
163847826			3091333..3092955	+	Chloroflexus_aurantiacus_J_10_fl_uid57657	NC_010175	COG1353	CRISPR/Cas system-associated protein Cas	Cas10_III
163847827		IIIA	3092942..3093604	+	Chloroflexus_aurantiacus_J_10_fl_uid57657	NC_010175	COG1337,pfam03787	RAMP superfamily. The molecular function	RAMPs
163847828		IIIB	3093601..3095229	+	Chloroflexus_aurantiacus_J_10_fl_uid57657	NC_010175	COG1604,pfam03787	CRISPR/Cas system-associated RAMP superf	Csx10
163847829		IIIA	3095226..3096701	+	Chloroflexus_aurantiacus_J_10_fl_uid57657	NC_010175	COG1337,COG1337,pfam03787	CRISPR/Cas system-associated RAMP superf ; CRISPR/Cas system-associated RAMP superf	RAMP_I_III+RAMP_I_III
163847830			3096698..3097258	+	Chloroflexus_aurantiacus_J_10_fl_uid57657	NC_010175	-
===			163847856	11	Chloroflexus_aurantiacus_J_10_fl_uid57657	NC_010175
163847851			3126307..3126774	+	Chloroflexus_aurantiacus_J_10_fl_uid57657	NC_010175	-
163847852		IIIA	3126749..3127714	+	Chloroflexus_aurantiacus_J_10_fl_uid57657	NC_010175	COG1337	RAMP superfamily. The molecular function	RAMPs
163847853			3127801..3128037	+	Chloroflexus_aurantiacus_J_10_fl_uid57657	NC_010175	-
163847854			3128043..3128564	+	Chloroflexus_aurantiacus_J_10_fl_uid57657	NC_010175	COG1487,pfam01850	PIN domain of ribonucleases (toxins), Va	PIN_VapC-FitB
163847855			3128567..3129574	+	Chloroflexus_aurantiacus_J_10_fl_uid57657	NC_010175	pfam09623	CRISPR-associated protein NE0113 (Cas_NE	Cas_NE0113
163847856	+		3129628..3130548	+	Chloroflexus_aurantiacus_J_10_fl_uid57657	NC_010175	pfam09002	Domain of unknown function (DUF1887). Th	DUF1887
163847857			3131069..3131716	+	Chloroflexus_aurantiacus_J_10_fl_uid57657	NC_010175	-
163847858			3131811..3132713	+	Chloroflexus_aurantiacus_J_10_fl_uid57657	NC_010175	-
163847859			3132725..3132967	+	Chloroflexus_aurantiacus_J_10_fl_uid57657	NC_010175	-
163847860			3132980..3133597	+	Chloroflexus_aurantiacus_J_10_fl_uid57657	NC_010175	COG1057,pfam01467	Nicotinamide/nicotinate mononucleotide a	NMNAT
163847861			3133594..3134310	+	Chloroflexus_aurantiacus_J_10_fl_uid57657	NC_010175	COG0357,pfam02527	rRNA small subunit methyltransferase G.	GidB
===			163848912	11	Chloroflexus_aurantiacus_J_10_fl_uid57657	NC_010175
163848907			4518860..4519525	-	Chloroflexus_aurantiacus_J_10_fl_uid57657	NC_010175	COG2197,pfam00072,pfam00196	C-terminal DNA-binding domain of LuxR-li	LuxR_C_like
163848908			4519534..4523205	-	Chloroflexus_aurantiacus_J_10_fl_uid57657	NC_010175	COG1956,COG2203,COG2203,COG4585,pfam01590,pfam01590,pfam13492,pfam13492,pfam02518	GAF domain. ; GAF domain. ; GAF domain. ; Histidine kinase-, DNA gyrase B-, and HS ; GAF domain.	GAF_2+GAF_2+GAF_2+HATPase_c+GAF_3
163848909			4523413..4524399	+	Chloroflexus_aurantiacus_J_10_fl_uid57657	NC_010175	pfam10040	Uncharacterized conserved protein (DUF22	DUF2276
163848910			4524411..4525766	+	Chloroflexus_aurantiacus_J_10_fl_uid57657	NC_010175	pfam09670	CRISPR/Cas system-associated protein Csx	Csx1_III-U
163848911			4525800..4526816	+	Chloroflexus_aurantiacus_J_10_fl_uid57657	NC_010175	COG2378,pfam13280	WYL domain. This presumed domain is arou	WYL
163848912	+		4526813..4527538	+	Chloroflexus_aurantiacus_J_10_fl_uid57657	NC_010175	pfam09670	CRISPR/Cas system-associated protein Csx	Csx1_III-U
163848913			4528080..4528712	+	Chloroflexus_aurantiacus_J_10_fl_uid57657	NC_010175	COG0328,pfam13456	RNAse HI family that includes Archaeal R	RNase_HI_archaeal_like
163848914			4528939..4530243	+	Chloroflexus_aurantiacus_J_10_fl_uid57657	NC_010175	COG3344,COG3344,pfam00078,pfam00078	RT_G2_intron: Reverse transcriptases (RT ; RT_G2_intron: Reverse transcriptases (RT	RT_G2_intron+RT_G2_intron
163848915			4530275..4531270	+	Chloroflexus_aurantiacus_J_10_fl_uid57657	NC_010175	COG1518,pfam01867	CRISPR/Cas system-associated protein Cas	Cas1_I-II-III
163848916			4531267..4531548	+	Chloroflexus_aurantiacus_J_10_fl_uid57657	NC_010175	COG1343,pfam09827	CRISPR/Cas system-associated protein Cas	Cas2_I_II_III
163848917			4531549..4533651	-	Chloroflexus_aurantiacus_J_10_fl_uid57657	NC_010175	COG2378,pfam13280	WYL domain. This presumed domain is arou	WYL
===			193214658	11	Chloroherpeton_thalassium_ATCC_35110_uid59187	NC_011026
193214653			1115726..1118146	+	Chloroherpeton_thalassium_ATCC_35110_uid59187	NC_011026	COG1449,pfam03065,pfam12055	Domain of unknown function (DUF3536). Th ; Glycosyl hydrolase family 57. This famil	DUF3536+Glyco_hydro_57
193214654		IIIB	1118238..1119119	-	Chloroherpeton_thalassium_ATCC_35110_uid59187	NC_011026	COG1367,pfam03787	CRISPR/Cas system-associated RAMP superf	Cmr1_III-B
193214655		IIIB	1119116..1120528	-	Chloroherpeton_thalassium_ATCC_35110_uid59187	NC_011026	COG1604,pfam03787	CRISPR/Cas system-associated RAMP superf	Cmr6_III-B
193214656		IIIB	1120530..1120943	-	Chloroherpeton_thalassium_ATCC_35110_uid59187	NC_011026	COG3337,pfam09701	CRISPR-associated protein (Cas_Cmr5). CR	Cas_Cmr5
193214657		IIIB	1120956..1121927	-	Chloroherpeton_thalassium_ATCC_35110_uid59187	NC_011026	COG1336,pfam03787	CRISPR/Cas system-associated RAMP superf	Cmr4_III-B
193214658	+		1121940..1123328	-	Chloroherpeton_thalassium_ATCC_35110_uid59187	NC_011026	COG4006,pfam09651	CRISPR/Cas system-associated protein Csm	Csm6_III-A
193214659		IIIB	1123328..1124386	-	Chloroherpeton_thalassium_ATCC_35110_uid59187	NC_011026	COG1769,pfam09700	CRISPR-associated protein (Cas_Cmr3). CR	Cas_Cmr3
193214660			1124379..1126262	-	Chloroherpeton_thalassium_ATCC_35110_uid59187	NC_011026	COG1353,pfam12469	CRISPR/Cas system-associated protein Cas	Cas10_III
193214661			1126640..1127512	-	Chloroherpeton_thalassium_ATCC_35110_uid59187	NC_011026	COG0388,pfam00795	N-carbamoylputrescine amidohydrolase (CP	CPA
193214662			1127684..1128604	-	Chloroherpeton_thalassium_ATCC_35110_uid59187	NC_011026	COG1575,pfam01040	UbiA prenyltransferase family.	UbiA
193214663			1128805..1129848	-	Chloroherpeton_thalassium_ATCC_35110_uid59187	NC_011026	COG0492,pfam07992	Pyridine nucleotide-disulphide oxidoredu	Pyr_redox_2
===			153941410	11	Clostridium_botulinum_F_Langeland_uid58929	NC_009699
153939878			2363452..2364249	-	Clostridium_botulinum_F_Langeland_uid58929	NC_009699	COG0789,pfam13411	Helix-Turn-Helix DNA binding domain of M	HTH_MerR-like
153940951			2364298..2364591	-	Clostridium_botulinum_F_Langeland_uid58929	NC_009699	-
153937920		IIIB	2365025..2366323	-	Clostridium_botulinum_F_Langeland_uid58929	NC_009699	COG1604,pfam03787,pfam03787	CRISPR/Cas system-associated RAMP superf	Cmr6_III-B
153939150		IIIB	2366316..2366795	-	Clostridium_botulinum_F_Langeland_uid58929	NC_009699	COG3337,pfam09701	CRISPR/Cas system-associated protein Cmr	Cmr5_III-B
153940638		IIIB	2366795..2367658	-	Clostridium_botulinum_F_Langeland_uid58929	NC_009699	COG1336,pfam03787	CRISPR/Cas system-associated RAMP superf	Cmr4_III-B
153941410	+		2367672..2368943	-	Clostridium_botulinum_F_Langeland_uid58929	NC_009699	-
153938459		IIIB	2368946..2370049	-	Clostridium_botulinum_F_Langeland_uid58929	NC_009699	COG1769,pfam09700	CRISPR/Cas system-associated RAMP superf	Cmr3_III-B
153939268			2370030..2371775	-	Clostridium_botulinum_F_Langeland_uid58929	NC_009699	COG1353,pfam12469	CRISPR/Cas system-associated protein Cas	Cas10_III
153941005		IIIB	2371778..2372959	-	Clostridium_botulinum_F_Langeland_uid58929	NC_009699	COG1367,pfam03787	CRISPR/Cas system-associated RAMP superf	Cmr1_III-B
153938102			2373005..2373694	-	Clostridium_botulinum_F_Langeland_uid58929	NC_009699	COG1583,pfam01881	CRISPR/Cas system-associated RAMP superf	Cas6-I-III
153941334			2374409..2376013	-	Clostridium_botulinum_F_Langeland_uid58929	NC_009699	pfam09820,pfam14281	Predicted AAA-ATPase. This family contai ; PD-(D/E)XK nuclease superfamily. Members	AAA-ATPase_like+PDDEXK_4
===			18309009	11	Clostridium_perfringens_13_uid57681	NC_003366
18309004			33646..34920	-	Clostridium_perfringens_13_uid57681	NC_003366	COG0617,pfam01743,pfam12627,pfam13735	Nucleotidyltransferase (NT) domain of Cl ; Probable RNA and SrmB- binding site of p	NT_ClassII-CCAase+PolyA_pol_RNAbd
18309005			35030..36022	+	Clostridium_perfringens_13_uid57681	NC_003366	COG3481,pfam01336,pfam01966	YhaM_OBF_like: A subfamily of OB folds s ; HD domain. HD domains are metal dependen	YhaM_OBF_like+HD
18309006			36054..37214	-	Clostridium_perfringens_13_uid57681	NC_003366	COG1376,pfam03734	L,D-transpeptidase catalytic domain. Thi	YkuD
18309007			37407..38627	+	Clostridium_perfringens_13_uid57681	NC_003366	COG2195,pfam01546	M20 Peptidase T specifically cleaves tri	M20_peptT
18309008			38733..39608	-	Clostridium_perfringens_13_uid57681	NC_003366	COG1307,pfam02645	Uncharacterized protein, DegV family COG	DegV
18309009	+		40045..41184	+	Clostridium_perfringens_13_uid57681	NC_003366	pfam09002	Domain of unknown function (DUF1887). Th	DUF1887
18309010			41300..42184	-	Clostridium_perfringens_13_uid57681	NC_003366	COG0688,pfam02666	Phosphatidylserine decarboxylase. This i	PS_Dcarbxylase
18309011			42348..42917	+	Clostridium_perfringens_13_uid57681	NC_003366	COG1309,pfam00440,pfam08359	Bacterial regulatory proteins, tetR fami ; YsiA-like protein, C-terminal region. Th	TetR_N+TetR_C_4
18309012			43192..44457	+	Clostridium_perfringens_13_uid57681	NC_003366	COG1253,pfam01595,pfam00571,pfam00571,pfam03471	Domain of unknown function DUF21. This t ; This cd contains two tandem repeats of t ; Transporter associated domain. This smal	DUF21+CBS_pair_CorC_HlyC_assoc+CorC_HlyC
18309013			44460..44891	+	Clostridium_perfringens_13_uid57681	NC_003366	COG0590,pfam00383	Nucleoside deaminases include adenosine,	nucleoside_deaminase
18309014			44954..45412	+	Clostridium_perfringens_13_uid57681	NC_003366	-
===			442805123	11	Clostridium_stercorarium_DSM_8532_uid186819	NC_020134
442805118			1812600..1813841	-	Clostridium_stercorarium_DSM_8532_uid186819	NC_020134	COG2081,pfam03486	HI0933-like protein.	HI0933_like
442805119			1814087..1815721	-	Clostridium_stercorarium_DSM_8532_uid186819	NC_020134	COG0318,pfam00501,pfam13193	AMP-binding enzyme.	AMP-binding
442805120			1815989..1817074	-	Clostridium_stercorarium_DSM_8532_uid186819	NC_020134	COG0180,pfam00579	catalytic core domain of tryptophanyl-tR	TrpRS_core
442805121			1817243..1817386	-	Clostridium_stercorarium_DSM_8532_uid186819	NC_020134	-
442805122			1817390..1818634	+	Clostridium_stercorarium_DSM_8532_uid186819	NC_020134	COG0389,pfam00817,pfam11798,pfam11799,pfam13438	DNA Polymerase IV/Kappa. Pol IV, also kn	PolY_Pol_IV_kappa
442805123	+		1818883..1820238	-	Clostridium_stercorarium_DSM_8532_uid186819	NC_020134	pfam09455	CRISPR/Cas system-associated protein Csx	Csx1_III-U
442805124			1820429..1820599	+	Clostridium_stercorarium_DSM_8532_uid186819	NC_020134	-
442805125			1820676..1821404	-	Clostridium_stercorarium_DSM_8532_uid186819	NC_020134	COG1583,pfam01881	CRISPR associated protein Cas6. This gro	Cas_Cas6
442805126			1821473..1822897	-	Clostridium_stercorarium_DSM_8532_uid186819	NC_020134	COG0534,pfam01554,pfam01554	MatE. The MatE domain ; MatE. The MatE domain	MatE+MatE
442805127			1822990..1824045	-	Clostridium_stercorarium_DSM_8532_uid186819	NC_020134	COG2205,pfam00672,pfam00512,pfam02518	Histidine kinase-, DNA gyrase B-, and HS	HATPase_c
442805128			1824023..1824715	-	Clostridium_stercorarium_DSM_8532_uid186819	NC_020134	COG0745,pfam00072,pfam00486
===			125974547	11	Clostridium_thermocellum_ATCC_27405_uid57917	NC_009012
125974542			2441830..2442222	-	Clostridium_thermocellum_ATCC_27405_uid57917	NC_009012	-
125974543		IIIB	2442224..2443471	-	Clostridium_thermocellum_ATCC_27405_uid57917	NC_009012	-	CRISPR/Cas system-associated RAMP superf	Csx10
125974544		IIIA	2443456..2444001	-	Clostridium_thermocellum_ATCC_27405_uid57917	NC_009012	COG1337,pfam03787	RAMP superfamily. The molecular function	RAMPs
125974545			2444007..2445926	-	Clostridium_thermocellum_ATCC_27405_uid57917	NC_009012	COG1353	CRISPR/Cas system-associated protein Cas	Cas10_III
125974546			2445934..2446875	-	Clostridium_thermocellum_ATCC_27405_uid57917	NC_009012	-
125974547	+		2446982..2448814	-	Clostridium_thermocellum_ATCC_27405_uid57917	NC_009012	pfam09455	CRISPR-associated (Cas) DxTHG family. CR	Cas_DxTHG	3
125974548			2449203..2449730	-	Clostridium_thermocellum_ATCC_27405_uid57917	NC_009012	COG2110,pfam01661	Macro domain, Appr-1"-pase_like family.	Macro_Appr_pase_like
125974549			2450391..2451035	-	Clostridium_thermocellum_ATCC_27405_uid57917	NC_009012	COG1595,pfam04542,pfam08281	Sigma-70 region 2. Region 2 of sigma-70	Sigma70_r2
125974550			2451337..2452170	-	Clostridium_thermocellum_ATCC_27405_uid57917	NC_009012	COG0566,pfam08032,pfam00588	SpoU rRNA Methylase family. This family ; RNA 2'-O ribose methyltransferase substr	SpoU_methylase+SpoU_sub_bind
125974551			2452321..2452743	-	Clostridium_thermocellum_ATCC_27405_uid57917	NC_009012	COG1939,pfam00636	Ribonuclease III domain.	Ribonuclease_3
125974552			2452930..2454465	+	Clostridium_thermocellum_ATCC_27405_uid57917	NC_009012	pfam03323	Bacillus/Clostridium GerA spore germinat	GerA
===			1.25976e+17	13	Clostridium_thermocellum_ATCC_27405_uid57917	NC_009012
125975688		IIIB	3802518..3803192	+	Clostridium_thermocellum_ATCC_27405_uid57917	NC_009012	COG1336,pfam03787	RAMP superfamily. The molecular function	RAMPs
125975689		IIIB	3803185..3804786	+	Clostridium_thermocellum_ATCC_27405_uid57917	NC_009012	-	CRISPR/Cas system-associated RAMP superf	Csx10
125975690		IIIB	3804783..3806114	+	Clostridium_thermocellum_ATCC_27405_uid57917	NC_009012	COG1604,COG1337,pfam03787,pfam03787	RAMP superfamily. The molecular function ; RAMP superfamily. The molecular function	RAMPs+RAMPs
125975691			3806121..3806486	+	Clostridium_thermocellum_ATCC_27405_uid57917	NC_009012	-
125975692			3806501..3808486	+	Clostridium_thermocellum_ATCC_27405_uid57917	NC_009012	-
125975693	+		3808630..3809880	+	Clostridium_thermocellum_ATCC_27405_uid57917	NC_009012	pfam09455	CRISPR-associated (Cas) DxTHG family. CR	Cas_DxTHG
125975694			3810126..3811349	+	Clostridium_thermocellum_ATCC_27405_uid57917	NC_009012	COG3328,pfam00872	Transposase, Mutator family.	Transposase_mut
125975695	+		3811624..3812916	+	Clostridium_thermocellum_ATCC_27405_uid57917	NC_009012	pfam09670	CRISPR/Cas system-associated protein Csx	Csx1_III-U
125975696			3816440..3817435	+	Clostridium_thermocellum_ATCC_27405_uid57917	NC_009012	COG1518,pfam01867	CRISPR/Cas system-associated protein Cas	Cas1_I-II-III
125975697			3817429..3817719	+	Clostridium_thermocellum_ATCC_27405_uid57917	NC_009012	COG1343,pfam09827	CRISPR/Cas system-associated protein Cas	Cas2_I_II_III
125975698			3817694..3818308	+	Clostridium_thermocellum_ATCC_27405_uid57917	NC_009012	COG1468,pfam01930	CRISPR/Cas system-associated protein Cas	Cas4_I-A_I-B_I-C_I-D_II-B
346980580			3818367..3818585	-	Clostridium_thermocellum_ATCC_27405_uid57917	NC_009012	-
125975699			3819665..3820312	+	Clostridium_thermocellum_ATCC_27405_uid57917	NC_009012	-
===			385778118	11	Clostridium_thermocellum_DSM_1313_uid161989	NC_017304
385778113			862402..865044	+	Clostridium_thermocellum_DSM_1313_uid161989	NC_017304	COG0013,pfam01411,pfam07973,pfam02272	tRNA synthetases class II (A). Other tRN	tRNA-synt_2c
385778114			865903..866652	+	Clostridium_thermocellum_DSM_1313_uid161989	NC_017304	pfam09484	CRISPR-associated protein TM1802 (cas_TM	Cas_TM1802
385778115			866735..867445	+	Clostridium_thermocellum_DSM_1313_uid161989	NC_017304	-
385778116			867468..867719	+	Clostridium_thermocellum_DSM_1313_uid161989	NC_017304	-
385778117			867735..868721	+	Clostridium_thermocellum_DSM_1313_uid161989	NC_017304	-
385778118	+		868711..869700	+	Clostridium_thermocellum_DSM_1313_uid161989	NC_017304	-	CRISPR-associated protein (Cas_Cas02710)	Cas_Cas02710
385778119			869720..871225	+	Clostridium_thermocellum_DSM_1313_uid161989	NC_017304	-	CRISPR/Cas system-associated protein Cas	Cas10_III
385778120			871226..871891	+	Clostridium_thermocellum_DSM_1313_uid161989	NC_017304	-	RAMP superfamily. The molecular function	RAMPs
385778121		IIIB	871884..873485	+	Clostridium_thermocellum_DSM_1313_uid161989	NC_017304	-	CRISPR/Cas system-associated RAMP superf	Csx10
385778122		IIIA	873485..874867	+	Clostridium_thermocellum_DSM_1313_uid161989	NC_017304	COG1337,COG1337,pfam03787,pfam03787	CRISPR/Cas system-associated RAMP superf ; CRISPR/Cas system-associated RAMP superf	RAMP_I_III+RAMP_I_III
385778123			874864..875331	+	Clostridium_thermocellum_DSM_1313_uid161989	NC_017304	-
===			428772919	11	Cyanobacterium_stanieri_PCC_7202_uid183337	NC_019778
428772914		IIIB	1203728..1204534	+	Cyanobacterium_stanieri_PCC_7202_uid183337	NC_019778	COG1336,pfam03787	CRISPR/Cas system-associated RAMP superf	Cmr4_III-B
428772915			1204686..1205072	+	Cyanobacterium_stanieri_PCC_7202_uid183337	NC_019778	-
428772916			1205127..1205366	+	Cyanobacterium_stanieri_PCC_7202_uid183337	NC_019778	-
428772917			1205347..1205796	+	Cyanobacterium_stanieri_PCC_7202_uid183337	NC_019778	COG2402
428772918		IIIA	1205818..1207425	+	Cyanobacterium_stanieri_PCC_7202_uid183337	NC_019778	COG1337
428772919	+		1207516..1208229	+	Cyanobacterium_stanieri_PCC_7202_uid183337	NC_019778	-
428772920			1208226..1208753	+	Cyanobacterium_stanieri_PCC_7202_uid183337	NC_019778	-
428772921			1208760..1210859	+	Cyanobacterium_stanieri_PCC_7202_uid183337	NC_019778	COG4639,pfam13671,pfam13280	AAA domain. This family of domains conta ; WYL domain. This presumed domain is arou	AAA_33+WYL
428772922			1210940..1211698	-	Cyanobacterium_stanieri_PCC_7202_uid183337	NC_019778	COG1521,pfam03309	Type III pantothenate kinase. Type III p	Pan_kinase
428772923			1211712..1212593	-	Cyanobacterium_stanieri_PCC_7202_uid183337	NC_019778	COG0382,pfam01040
428772924			1212881..1214665	+	Cyanobacterium_stanieri_PCC_7202_uid183337	NC_019778	COG0173,pfam01336,pfam00152,pfam00152	tRNA synthetases class II (D, K and N). ; tRNA synthetases class II (D, K and N). ; EcAspRS_like_N: N-terminal, anticodon re	tRNA-synt_2+tRNA-synt_2+EcAspRS_like_N
===			172035270	11	Cyanothece_ATCC_51142_uid59013	NC_010546
172035265			346707..346994	-	Cyanothece_ATCC_51142_uid59013	NC_010546	-
172035266			347126..348370	+	Cyanothece_ATCC_51142_uid59013	NC_010546	pfam13280	WYL domain. This presumed domain is arou	WYL
172035267			348517..351600	+	Cyanothece_ATCC_51142_uid59013	NC_010546	COG1353,pfam12469	CRISPR-associated protein. This domain f ; CRISPR/Cas system-associated protein Cas	DUF3692+Cas10_III
172035268			351607..352155	+	Cyanothece_ATCC_51142_uid59013	NC_010546	COG4636,pfam05685	Domain of unknown function (DUF820). Thi	DUF820
172035269		IIIB	352158..353348	+	Cyanothece_ATCC_51142_uid59013	NC_010546	COG1769,pfam09700	CRISPR/Cas system-associated RAMP superf	Cmr3_III-B
172035270	+		353333..354637	+	Cyanothece_ATCC_51142_uid59013	NC_010546	pfam09659	CRISPR/Cas system-associated protein Csm	Csm6_III-A
172035271		IIIB	354642..355535	+	Cyanothece_ATCC_51142_uid59013	NC_010546	COG1336,pfam03787	CRISPR/Cas system-associated RAMP superf	Cmr4_III-B
172035272			355545..356087	+	Cyanothece_ATCC_51142_uid59013	NC_010546	-
172035273		IIIB	356197..357990	+	Cyanothece_ATCC_51142_uid59013	NC_010546	COG1604	RAMP superfamily. The molecular function	RAMPs
172035274			358083..359309	-	Cyanothece_ATCC_51142_uid59013	NC_010546	COG3464,pfam13542,pfam01527,pfam01610	Transposase. Transposase proteins are ne ; Helix-turn-helix domain of transposase f ; Transposase. Transposase proteins are ne	DDE_Tnp_ISL3+HTH_Tnp_ISL3+HTH_Tnp_1
172035275			360099..361442	-	Cyanothece_ATCC_51142_uid59013	NC_010546	COG0715,pfam13379	NMT1-like family. This family is closely	NMT1_2
===			218439265	11	Cyanothece_PCC_7424_uid59025	NC_011729
218439260			2568982..2569404	+	Cyanothece_PCC_7424_uid59025	NC_011729	pfam09624	Protein of unknown function (DUF2393). T	DUF2393
218439261			2569598..2570284	+	Cyanothece_PCC_7424_uid59025	NC_011729	COG0740,pfam00574	Caseinolytic protease (ClpP) is an ATP-d	S14_ClpP_2
218439262			2570325..2570924	+	Cyanothece_PCC_7424_uid59025	NC_011729	COG0740,pfam00574	Clp protease. The Clp protease has an ac	CLP_protease
218439263			2571012..2571896	-	Cyanothece_PCC_7424_uid59025	NC_011729	COG1357,pfam00805,pfam00805,pfam00805	Pentapeptide repeats (8 copies). These r ; Pentapeptide repeats (8 copies). These r ; Pentapeptide repeats (8 copies). These r	Pentapeptide+Pentapeptide+Pentapeptide
218439264			2572460..2573341	-	Cyanothece_PCC_7424_uid59025	NC_011729	COG1218,pfam00459	CysQ, a 3'-Phosphoadenosine-5'-phosphosu	CysQ
218439265	+		2573810..2574994	-	Cyanothece_PCC_7424_uid59025	NC_011729	-	Nodulin-21 and CCC1-related protein fami	Nodulin-21_like_1
218439266			2575275..2575370	+	Cyanothece_PCC_7424_uid59025	NC_011729	-
218439267			2575509..2575742	-	Cyanothece_PCC_7424_uid59025	NC_011729	-
218439268			2575739..2576170	-	Cyanothece_PCC_7424_uid59025	NC_011729	COG1569,pfam13470	PIN domain. Members of this family of ba	PIN_3
218439269			2576535..2581142	-	Cyanothece_PCC_7424_uid59025	NC_011729	pfam13191	AAA domain.	AAA_22
218439270			2581172..2581597	-	Cyanothece_PCC_7424_uid59025	NC_011729	-
===			218442805	11	Cyanothece_PCC_7424_uid59025	NC_011738
218442800			255983..257116	-	Cyanothece_PCC_7424_uid59025	NC_011738	COG5433,pfam13808,pfam01609	DDE_Tnp_1-associated. This domain is fre ; Transposase DDE domain. Transposase prot	DDE_Tnp_1_assoc+DDE_Tnp_1
218442801			257317..257991	+	Cyanothece_PCC_7424_uid59025	NC_011738	-
218442802			258032..259420	+	Cyanothece_PCC_7424_uid59025	NC_011738	COG0507,pfam13604,pfam13538	AAA domain. This family of domains conta	AAA_30
218442803			259423..260007	-	Cyanothece_PCC_7424_uid59025	NC_011738	COG0317,pfam13328	HD domain. HD domains are metal dependen	HD_4
218442804			260007..261383	-	Cyanothece_PCC_7424_uid59025	NC_011738	pfam13280	WYL domain. This presumed domain is arou	WYL
218442805	+		261504..262655	+	Cyanothece_PCC_7424_uid59025	NC_011738	COG4006,pfam09651	CRISPR/Cas system-associated protein Csm	Csm6_III-A
218442806			263337..263669	+	Cyanothece_PCC_7424_uid59025	NC_011738	COG2002
218442807			263672..264190	+	Cyanothece_PCC_7424_uid59025	NC_011738	pfam11663	Toxin with endonuclease activity YhaV. Y	Toxin_YhaV
218442808			264545..265474	+	Cyanothece_PCC_7424_uid59025	NC_011738	COG3344,pfam00078	RT_G2_intron: Reverse transcriptases (RT	RT_G2_intron
218442809			265618..266622	+	Cyanothece_PCC_7424_uid59025	NC_011738	COG1518,pfam01867	CRISPR/Cas system-associated protein Cas	Cas1_I-II-III
218442810			266623..266898	+	Cyanothece_PCC_7424_uid59025	NC_011738	COG1343,pfam09827	CRISPR associated protein Cas2. Members	CRISPR_Cas2
===			219883131	11	Cyanothece_PCC_7425_uid59435	NC_011880
219883126			34412..36034	+	Cyanothece_PCC_7425_uid59435	NC_011880	COG1353,pfam12469	CRISPR/Cas system-associated protein Cas	Cas10_III
219883127		IIIB	36013..37155	+	Cyanothece_PCC_7425_uid59435	NC_011880	pfam09700	CRISPR/Cas system-associated RAMP superf	Cmr3_III-B
219883128		IIIB	37131..37949	+	Cyanothece_PCC_7425_uid59435	NC_011880	COG1336,pfam03787	CRISPR/Cas system-associated RAMP superf	Cmr4_III-B
219883129			37949..38371	+	Cyanothece_PCC_7425_uid59435	NC_011880	-
219883130		IIIB	38355..40037	+	Cyanothece_PCC_7425_uid59435	NC_011880	COG1604	CRISPR/Cas system-associated RAMP superf	Cmr6_III-B
219883131	+		40040..41602	+	Cyanothece_PCC_7425_uid59435	NC_011880	-
219883132			41698..42285	+	Cyanothece_PCC_7425_uid59435	NC_011880	COG4636,pfam05685	Domain of unknown function (DUF820). Thi	DUF820
219883133			42551..43243	+	Cyanothece_PCC_7425_uid59435	NC_011880	-
219883134			43335..44291	+	Cyanothece_PCC_7425_uid59435	NC_011880	COG3415,COG3335,pfam13551,pfam13358	DDE superfamily endonuclease. This famil ; Winged helix-turn helix. This helix-turn	DDE_3+HTH_29
219883135			46476..46766	+	Cyanothece_PCC_7425_uid59435	NC_011880	-
219883136			46774..47763	+	Cyanothece_PCC_7425_uid59435	NC_011880	COG1518,pfam01867	CRISPR/Cas system-associated protein Cas	Cas1_I-II-III
===			434407932	11	Cylindrospermum_stagnale_PCC_7417_uid183111	NC_019757
434407927			6903756..6904394	-	Cylindrospermum_stagnale_PCC_7417_uid183111	NC_019757	-
434407928		IIIA	6904391..6905845	-	Cylindrospermum_stagnale_PCC_7417_uid183111	NC_019757	COG1337,COG1337,pfam03787	CRISPR/Cas system-associated RAMP superf ; CRISPR/Cas system-associated RAMP superf	RAMP_I_III+RAMP_I_III
434407929		IIIB	6905835..6907406	-	Cylindrospermum_stagnale_PCC_7417_uid183111	NC_019757	COG1337,pfam09700	CRISPR/Cas system-associated RAMP superf	Csx10
434407930		IIIA	6907406..6908056	-	Cylindrospermum_stagnale_PCC_7417_uid183111	NC_019757	COG1337,pfam03787	RAMP superfamily. The molecular function	RAMPs
434407931			6908031..6909683	-	Cylindrospermum_stagnale_PCC_7417_uid183111	NC_019757	COG1353	CRISPR/Cas system-associated protein Cas ; CRISPR/Cas system-associated protein Cas	Cas10_III+Cas10_III
434407932	+		6909680..6910837	-	Cylindrospermum_stagnale_PCC_7417_uid183111	NC_019757	pfam09002	Domain of unknown function (DUF1887). Th	DUF1887
434407933			6910841..6910954	-	Cylindrospermum_stagnale_PCC_7417_uid183111	NC_019757	-
434407934			6911019..6911936	-	Cylindrospermum_stagnale_PCC_7417_uid183111	NC_019757	-					34
434407935			6912145..6912450	-	Cylindrospermum_stagnale_PCC_7417_uid183111	NC_019757	pfam09620	CRISPR/Cas system-associated protein Csx	Csx3_III-U			35
434407936			6912851..6914077	+	Cylindrospermum_stagnale_PCC_7417_uid183111	NC_019757	pfam13280	WYL domain. This presumed domain is arou	WYL
434407937			6916264..6917415	+	Cylindrospermum_stagnale_PCC_7417_uid183111	NC_019757	COG5551,pfam10040	Uncharacterized conserved protein (DUF22	DUF2276
===			57233746	11	Dehalococcoides_ethenogenes_195_uid57763	NC_002936
57233759			1310053..1310466	-	Dehalococcoides_ethenogenes_195_uid57763	NC_002936	COG0789,pfam12728	Helix-Turn-Helix DNA binding domain of t	HTH_MerR-trunc
57233750			1310470..1310652	+	Dehalococcoides_ethenogenes_195_uid57763	NC_002936	-
57233749			1310633..1310773	-	Dehalococcoides_ethenogenes_195_uid57763	NC_002936	-
57233748			1310864..1311475	-	Dehalococcoides_ethenogenes_195_uid57763	NC_002936	COG2095,pfam01914	MarC family integral membrane protein. I	MarC
57233747			1311590..1312036	+	Dehalococcoides_ethenogenes_195_uid57763	NC_002936	COG3427,pfam10604	Ligand-binding SRPBCC domain of an uncha	SRPBCC_6
57233746	+		1312042..1313019	-	Dehalococcoides_ethenogenes_195_uid57763	NC_002936	-
57233745			1313208..1313609	+	Dehalococcoides_ethenogenes_195_uid57763	NC_002936	pfam06094	GGCT-like domains, also called AIG2-like	GGCT_like
57233744			1313716..1313886	-	Dehalococcoides_ethenogenes_195_uid57763	NC_002936	-
57235101			1313785..1314441	+	Dehalococcoides_ethenogenes_195_uid57763	NC_002936	COG1825,pfam01386	Ribosomal L25/TL5/CTC N-terminal 5S rRNA	Ribosomal_L25_TL5_CTC
57233743			1314455..1315303	+	Dehalococcoides_ethenogenes_195_uid57763	NC_002936	COG2159,pfam04909	Amidohydrolase. These proteins are amido	Amidohydro_2
57233742			1315300..1315881	+	Dehalococcoides_ethenogenes_195_uid57763	NC_002936	COG1514,pfam02834,pfam02834	LigT like Phosphoesterase. Members of th ; LigT like Phosphoesterase. Members of th	LigT_PEase+LigT_PEase
===			94985063	11	Deinococcus_geothermalis_DSM_11300_uid58275	NC_008025
94985058			1018784..1019560	-	Deinococcus_geothermalis_DSM_11300_uid58275	NC_008025	COG1028,pfam00106	d-3-hydroxybutyrate dehydrogenase (HBDH)	HBDH_SDR_c
94985059			1019618..1020589	-	Deinococcus_geothermalis_DSM_11300_uid58275	NC_008025	COG1680,pfam00144	Beta-lactamase. This family appears to b	Beta-lactamase
94985060			1020586..1023567	-	Deinococcus_geothermalis_DSM_11300_uid58275	NC_008025	COG2909,COG3629,pfam13401	AAA domain. ; Bacterial transcriptional activator doma	AAA_22+BTAD
94985061			1023588..1024103	-	Deinococcus_geothermalis_DSM_11300_uid58275	NC_008025	COG2059,pfam02417	Chromate transporter. Members of this fa	Chromate_transp
94985062			1024096..1024686	-	Deinococcus_geothermalis_DSM_11300_uid58275	NC_008025	COG2059,pfam02417	Chromate transporter. Members of this fa	Chromate_transp
94985063	+		1025204..1026244	-	Deinococcus_geothermalis_DSM_11300_uid58275	NC_008025	COG4006,pfam09651	CRISPR/Cas system-associated protein Csm	Csm6_III-A
94985064			1026241..1027428	-	Deinococcus_geothermalis_DSM_11300_uid58275	NC_008025	pfam09455	CRISPR-associated (Cas) DxTHG family. CR	Cas_DxTHG
94985065		IIIB	1027425..1028453	-	Deinococcus_geothermalis_DSM_11300_uid58275	NC_008025	COG1604,pfam03787	CRISPR/Cas system-associated RAMP superf	Cmr6_III-B
94985066		IIIB	1028450..1028962	-	Deinococcus_geothermalis_DSM_11300_uid58275	NC_008025	COG3337,pfam09701	CRISPR/Cas system-associated protein Cmr	Cmr5_III-B
94985067		IIIB	1028959..1029753	-	Deinococcus_geothermalis_DSM_11300_uid58275	NC_008025	COG1336,pfam03787	CRISPR/Cas system-associated RAMP superf	Cmr4_III-B
94985068		IIIB	1029753..1030937	-	Deinococcus_geothermalis_DSM_11300_uid58275	NC_008025	COG1769,pfam09700	CRISPR/Cas system-associated RAMP superf	Cmr3_III-B
===			160899632	11	Delftia_acidovorans_SPH_1_uid58703	NC_010002
160899627			4588069..4588449	+	Delftia_acidovorans_SPH_1_uid58703	NC_010002	-
160899628			4589202..4592582	-	Delftia_acidovorans_SPH_1_uid58703	NC_010002	COG0507,COG0507,COG1112,pfam13086,pfam13086,pfam13087	AAA domain. This family of domains conta ; AAA domain. This family of domains conta ; AAA domain. This family of domains conta	AAA_12+AAA_11+AAA_11
160899629			4592579..4593922	-	Delftia_acidovorans_SPH_1_uid58703	NC_010002	COG4248,pfam00069	Catalytic domain of Protein Kinases. Pro	PKc
160899630			4593915..4594631	-	Delftia_acidovorans_SPH_1_uid58703	NC_010002	pfam13672	Protein phosphatase 2C. Protein phosphat	PP2C_2
160899631			4594628..4595116	-	Delftia_acidovorans_SPH_1_uid58703	NC_010002	-
160899632	+		4595113..4596195	-	Delftia_acidovorans_SPH_1_uid58703	NC_010002	pfam09002	Domain of unknown function (DUF1887). Th	DUF1887
160899633			4596873..4599557	-	Delftia_acidovorans_SPH_1_uid58703	NC_010002	COG1674,pfam01580	FtsK/SpoIIIE family. FtsK has extensive	FtsK_SpoIIIE
160899634			4599545..4599823	-	Delftia_acidovorans_SPH_1_uid58703	NC_010002	-
160899635			4600109..4601419	-	Delftia_acidovorans_SPH_1_uid58703	NC_010002	-	Domain of unknown function (DUF4407). Th	DUF4407
160899636			4601436..4601705	-	Delftia_acidovorans_SPH_1_uid58703	NC_010002	COG4842,pfam06013	Proteins of 100 residues with WXG. ESAT-	WXG100
160899637			4601705..4602439	-	Delftia_acidovorans_SPH_1_uid58703	NC_010002	COG4245,pfam00092	VWA subfamily: Von Willebrand factor typ	vWA_subfamily
===			392395449	11	Desulfitobacterium_dehalogenans_ATCC_51507_uid82553	NC_018017
392395444			4051348..4052643	-	Desulfitobacterium_dehalogenans_ATCC_51507_uid82553	NC_018017	-
392395445			4052745..4053914	-	Desulfitobacterium_dehalogenans_ATCC_51507_uid82553	NC_018017	pfam13401	AAA domain.	AAA_22
392395446			4053950..4056613	-	Desulfitobacterium_dehalogenans_ATCC_51507_uid82553	NC_018017	COG2801,pfam08722,pfam08721,pfam13518,pfam00665	Integrase core domain. Integrase mediate ; TnsA endonuclease N terminal. The Tn7 tr ; TnsA endonuclease C terminal. The Tn7 tr	rve+Tn7_Tnp_TnsA_N+Tn7_Tnp_TnsA_C
392395447			4056858..4058237	-	Desulfitobacterium_dehalogenans_ATCC_51507_uid82553	NC_018017	pfam06527,pfam00440	TniQ. This family consists of several ba	TniQ
392395448			4058518..4059597	-	Desulfitobacterium_dehalogenans_ATCC_51507_uid82553	NC_018017	COG0286,pfam13659	Methyltransferase domain. This family co	Methyltransf_26
392395449	+		4059619..4060533	-	Desulfitobacterium_dehalogenans_ATCC_51507_uid82553	NC_018017	-
392395450			4060530..4062464	-	Desulfitobacterium_dehalogenans_ATCC_51507_uid82553	NC_018017	-
392395451			4062457..4063401	-	Desulfitobacterium_dehalogenans_ATCC_51507_uid82553	NC_018017	-
392395452			4064254..4064589	-	Desulfitobacterium_dehalogenans_ATCC_51507_uid82553	NC_018017	-
392395453			4064757..4066109	+	Desulfitobacterium_dehalogenans_ATCC_51507_uid82553	NC_018017	COG2855,pfam03601	Conserved hypothetical protein 698.	Cons_hypoth698
392395454			4066182..4066547	+	Desulfitobacterium_dehalogenans_ATCC_51507_uid82553	NC_018017	-
===			3.28953e+17	14	Desulfobacca_acetoxidans_DSM_11109_uid65785	NC_015388
328953408			1918900..1921509	+	Desulfobacca_acetoxidans_DSM_11109_uid65785	NC_015388	COG1353,pfam01966,pfam00990	CRISPR/Cas system-associated protein Cas	Cas10_III
328953409		IIIA	1921522..1921935	+	Desulfobacca_acetoxidans_DSM_11109_uid65785	NC_015388	COG1421,pfam03750	Protein of unknown function (DUF310). Th	DUF310
328953410		IIIA	1921963..1922811	+	Desulfobacca_acetoxidans_DSM_11109_uid65785	NC_015388	COG1337,pfam03787	CRISPR/Cas system-associated RAMP superf	Csm3_III-A
328953411		IIIA	1922813..1923850	+	Desulfobacca_acetoxidans_DSM_11109_uid65785	NC_015388	COG1567	CRISPR/Cas system-associated RAMP superf	Csm4_III-A
328953412		IIIA	1923856..1925571	+	Desulfobacca_acetoxidans_DSM_11109_uid65785	NC_015388	COG1332	CRISPR/Cas system-associated RAMP superf	Csm5_III-A
328953413	+		1925568..1926665	+	Desulfobacca_acetoxidans_DSM_11109_uid65785	NC_015388	COG4006,pfam09651	CRISPR/Cas system-associated protein Csm	Csm6_III-A
328953414			1926727..1926975	+	Desulfobacca_acetoxidans_DSM_11109_uid65785	NC_015388	COG1669,pfam01909	Nucleotidyltransferase (NT) domain of St	NT_KNTase_like
328953415			1927285..1927674	+	Desulfobacca_acetoxidans_DSM_11109_uid65785	NC_015388	-			30
328953416	+		1927678..1928955	+	Desulfobacca_acetoxidans_DSM_11109_uid65785	NC_015388	pfam09455	CRISPR/Cas system-associated protein Csx ; CRISPR/Cas system-associated protein Csx	Csx1_III-U+Csx1_III-U
328953417			1929028..1929540	+	Desulfobacca_acetoxidans_DSM_11109_uid65785	NC_015388	COG1943,pfam01797	Transposase IS200 like. Transposases are	Y1_Tnp
328953418			1929700..1929948	+	Desulfobacca_acetoxidans_DSM_11109_uid65785	NC_015388	pfam00547	Urease, gamma subunit. Urease is a nicke	Urease_gamma
328953419			1929933..1930337	+	Desulfobacca_acetoxidans_DSM_11109_uid65785	NC_015388	COG2337,pfam02452	PemK-like protein. PemK is a growth inhi	PemK
328953420			1930330..1932225	+	Desulfobacca_acetoxidans_DSM_11109_uid65785	NC_015388	COG0457,COG4951,pfam13432,pfam01896	Tetratricopeptide repeat domain; typical ; Eukaryotic and archaeal DNA primase smal	TPR+DNA_primase_S
328953421			1932355..1932735	+	Desulfobacca_acetoxidans_DSM_11109_uid65785	NC_015388	pfam05635	S23 ribosomal protein. This family consi	Ribosomal_S23p
===			328954445	11	Desulfobacca_acetoxidans_DSM_11109_uid65785	NC_015388
328954440			3067565..3070207	-	Desulfobacca_acetoxidans_DSM_11109_uid65785	NC_015388	COG3344,COG1518,pfam00078,pfam05466,pfam01867	CRISPR/Cas system-associated protein Cas ; RT_G2_intron: Reverse transcriptases (RT	Cas1_I-II-III+RT_G2_intron
328954441			3070281..3071408	-	Desulfobacca_acetoxidans_DSM_11109_uid65785	NC_015388	-
328954442			3071405..3071920	-	Desulfobacca_acetoxidans_DSM_11109_uid65785	NC_015388	-
328954443		IIIA	3072019..3073881	-	Desulfobacca_acetoxidans_DSM_11109_uid65785	NC_015388	COG1337
328954444			3073900..3075111	-	Desulfobacca_acetoxidans_DSM_11109_uid65785	NC_015388	-
328954445	+		3075104..3075835	-	Desulfobacca_acetoxidans_DSM_11109_uid65785	NC_015388	COG4006,pfam09651	CRISPR-associated protein (Cas_APE2256).	Cas_APE2256
328954446		IIIA	3075854..3077443	-	Desulfobacca_acetoxidans_DSM_11109_uid65785	NC_015388	COG1337	CRISPR/Cas system-associated RAMP superf	Csm3_III-A
328954447			3077440..3078003	-	Desulfobacca_acetoxidans_DSM_11109_uid65785	NC_015388	-
328954448		IIIA	3078000..3079049	-	Desulfobacca_acetoxidans_DSM_11109_uid65785	NC_015388	COG1337	CRISPR/Cas system-associated RAMP superf	Csm3_III-A
328954449		IIIA	3079064..3079888	-	Desulfobacca_acetoxidans_DSM_11109_uid65785	NC_015388	COG1337,pfam03787	CRISPR/Cas system-associated RAMP superf	Csm3_III-A
328954450			3079885..3080427	-	Desulfobacca_acetoxidans_DSM_11109_uid65785	NC_015388	-
===			1.58521e+26	18	Desulfococcus_oleovorans_Hxd3_uid58777	NC_009943
158520751			854023..854649	+	Desulfococcus_oleovorans_Hxd3_uid58777	NC_009943	COG0203,pfam01196	Ribosomal protein L17.	Ribosomal_L17
158520752			854693..855736	-	Desulfococcus_oleovorans_Hxd3_uid58777	NC_009943	COG2203,COG2199,pfam01590,pfam00990	Diguanylate-cyclase (DGC) or GGDEF domai	GGDEF
158520753			855920..857104	-	Desulfococcus_oleovorans_Hxd3_uid58777	NC_009943	COG2378,pfam13280	WYL domain. This presumed domain is arou	WYL
158520754			857189..858049	-	Desulfococcus_oleovorans_Hxd3_uid58777	NC_009943	-
158520755			858102..859997	-	Desulfococcus_oleovorans_Hxd3_uid58777	NC_009943	COG0210,pfam08378,pfam13245,pfam13538	Part of AAA domain. ; Family description. This domain is found ; Nuclease-related domain. The nuclease-re	AAA_19+UvrD_C_2+NERD
158520756	+		861664..862950	-	Desulfococcus_oleovorans_Hxd3_uid58777	NC_009943	pfam09670	CRISPR-associated protein (Cas_Cas02710)	Cas_Cas02710
158520757		IIIA	862978..864153	-	Desulfococcus_oleovorans_Hxd3_uid58777	NC_009943	COG1332,pfam03787	CRISPR/Cas system-associated RAMP superf	Csm5_III-A
158520758		IIIA	864150..865082	-	Desulfococcus_oleovorans_Hxd3_uid58777	NC_009943	COG1567	CRISPR/Cas system-associated RAMP superf	Csm4_III-A
158520759		IIIA	865085..865813	-	Desulfococcus_oleovorans_Hxd3_uid58777	NC_009943	COG1337,pfam03787	CRISPR/Cas system-associated RAMP superf	Csm3_III-A
158520760		IIIA	865834..866328	-	Desulfococcus_oleovorans_Hxd3_uid58777	NC_009943	COG1421,pfam03750	Protein of unknown function (DUF310). Th	DUF310
158520761			866347..868884	-	Desulfococcus_oleovorans_Hxd3_uid58777	NC_009943	COG1353	CRISPR/Cas system-associated protein Cas	Cas10_III
158520762	+		868896..870002	-	Desulfococcus_oleovorans_Hxd3_uid58777	NC_009943	COG4006,pfam09651	CRISPR/Cas system-associated protein Csm	Csm6_III-A
158520763	+		870439..871632	-	Desulfococcus_oleovorans_Hxd3_uid58777	NC_009943	pfam09623	CRISPR-associated protein NE0113 (Cas_NE	Cas_NE0113
158520764			871644..872561	-	Desulfococcus_oleovorans_Hxd3_uid58777	NC_009943	pfam10040	Uncharacterized conserved protein (DUF22	DUF2276
158520765			872721..873512	-	Desulfococcus_oleovorans_Hxd3_uid58777	NC_009943	COG2221,pfam08369,pfam01077	Proto-chlorophyllide reductase 57 kD sub	PCP_red
158520766			873684..874508	-	Desulfococcus_oleovorans_Hxd3_uid58777	NC_009943	COG2145,pfam02110	4-methyl-5-beta-hydroxyethylthiazole (Th	THZ_kinase
158520767			874533..874967	-	Desulfococcus_oleovorans_Hxd3_uid58777	NC_009943	COG2258,pfam03473	MOSC domain. The MOSC (MOCO sulfurase C-	MOSC
158520768			875173..875808	-	Desulfococcus_oleovorans_Hxd3_uid58777	NC_009943	COG2226,pfam07021	Methionine biosynthesis protein MetW. Th	MetW
===			2.58516e+17	21	Desulfotomaculum_acetoxidans_DSM_771_uid59109	NC_013216
258516121			3149666..3151240	-	Desulfotomaculum_acetoxidans_DSM_771_uid59109	NC_013216	COG1961,pfam00239,pfam07508,pfam13408	Serine Recombinase family, catalytic dom ; Recombinase. This domain is usually foun ; Recombinase zinc beta ribbon domain. Thi	Ser_Recombinase+Recombinase+Zn_ribbon_recom
258516122			3151561..3152139	-	Desulfotomaculum_acetoxidans_DSM_771_uid59109	NC_013216	pfam14103	Domain of unknown function (DUF4276). Th	DUF4276
258516123			3152136..3153317	-	Desulfotomaculum_acetoxidans_DSM_771_uid59109	NC_013216	COG4637,pfam13304	AAA domain.	AAA_21
258516124			3153596..3153739	+	Desulfotomaculum_acetoxidans_DSM_771_uid59109	NC_013216	-
258516125			3153862..3156036	-	Desulfotomaculum_acetoxidans_DSM_771_uid59109	NC_013216	-
258516126	+		3156086..3157357	-	Desulfotomaculum_acetoxidans_DSM_771_uid59109	NC_013216	pfam09670	CRISPR-associated protein (Cas_Cas02710)	Cas_Cas02710
258516127			3158069..3158890	-	Desulfotomaculum_acetoxidans_DSM_771_uid59109	NC_013216	COG1583,COG5551,pfam10040	Uncharacterized conserved protein (DUF22	DUF2276
258516128			3159499..3159777	-	Desulfotomaculum_acetoxidans_DSM_771_uid59109	NC_013216	COG1343,pfam09827	CRISPR/Cas system-associated protein Cas	Cas2_I_II_III
258516129			3159784..3161421	-	Desulfotomaculum_acetoxidans_DSM_771_uid59109	NC_013216	COG1468,COG1518,pfam01930,pfam01867	CRISPR/Cas system-associated protein Cas	Cas1_I-II-III
258516130		IIIB	3162373..3163548	-	Desulfotomaculum_acetoxidans_DSM_771_uid59109	NC_013216	COG1604,pfam03787	CRISPR/Cas system-associated RAMP superf	Cmr6_III-B
258516131		IIIB	3163548..3163949	-	Desulfotomaculum_acetoxidans_DSM_771_uid59109	NC_013216	COG3337,pfam09701	CRISPR/Cas system-associated protein Cmr	Cmr5_III-B
258516132		IIIB	3163946..3164767	-	Desulfotomaculum_acetoxidans_DSM_771_uid59109	NC_013216	COG1336,pfam03787	CRISPR/Cas system-associated RAMP superf	Cmr4_III-B
258516133		IIIB	3164764..3165894	-	Desulfotomaculum_acetoxidans_DSM_771_uid59109	NC_013216	COG1769,pfam09700	CRISPR/Cas system-associated RAMP superf	Cmr3_III-B
258516134			3165891..3167762	-	Desulfotomaculum_acetoxidans_DSM_771_uid59109	NC_013216	COG1353,pfam12469	CRISPR/Cas system-associated protein Cas	Cas10_III
258516135		IIIB	3167759..3168898	-	Desulfotomaculum_acetoxidans_DSM_771_uid59109	NC_013216	COG1367,pfam03787,pfam09662	CRISPR/Cas system-associated RAMP superf	Cmr1_III-B
258516136	+		3169054..3170709	-	Desulfotomaculum_acetoxidans_DSM_771_uid59109	NC_013216	pfam09455,pfam09670	CRISPR-associated (Cas) DxTHG family. CR ; CRISPR-associated protein (Cas_Cas02710)	Cas_DxTHG+Cas_Cas02710
258516137		IIIB	3172125..3172322	-	Desulfotomaculum_acetoxidans_DSM_771_uid59109	NC_013216	-	CRISPR-associated protein (Cas_Cmr5). CR	Cas_Cmr5
258516138			3172718..3173581	-	Desulfotomaculum_acetoxidans_DSM_771_uid59109	NC_013216	-
258516139			3173601..3174107	-	Desulfotomaculum_acetoxidans_DSM_771_uid59109	NC_013216	COG3597,pfam05128	Domain of unknown function (DUF697). Fam	DUF697
258516140			3174376..3175404	-	Desulfotomaculum_acetoxidans_DSM_771_uid59109	NC_013216	COG2378,pfam13280	WYL domain. This presumed domain is arou	WYL
258516141			3175397..3176698	-	Desulfotomaculum_acetoxidans_DSM_771_uid59109	NC_013216	COG1349,COG2378,pfam08220,pfam13280	WYL domain. This presumed domain is arou ; DeoR-like helix-turn-helix domain.	WYL+HTH_DeoR
===			333922798	11	Desulfotomaculum_carboxydivorans_CO_1_SRB_uid67317	NC_015565
333922793			620911..621531	+	Desulfotomaculum_carboxydivorans_CO_1_SRB_uid67317	NC_015565	COG1739,pfam01205,pfam09186	Uncharacterized protein family UPF0029. ; Domain of unknown function (DUF1949). Me	UPF0029+DUF1949
333922794			624298..626739	+	Desulfotomaculum_carboxydivorans_CO_1_SRB_uid67317	NC_015565	COG1353,pfam01966	CRISPR/Cas system-associated protein Cas	Cas10_III
333922795		IIIA	626744..627280	+	Desulfotomaculum_carboxydivorans_CO_1_SRB_uid67317	NC_015565	pfam03750	Protein of unknown function (DUF310). Th	DUF310
333922796		IIIA	627283..627936	+	Desulfotomaculum_carboxydivorans_CO_1_SRB_uid67317	NC_015565	COG1337,pfam03787	CRISPR/Cas system-associated RAMP superf	Csm3_III-A
333922797		IIIA	627950..628882	+	Desulfotomaculum_carboxydivorans_CO_1_SRB_uid67317	NC_015565	COG1567	CRISPR/Cas system-associated RAMP superf	Csm4_III-A
333922798	+		628879..630237	+	Desulfotomaculum_carboxydivorans_CO_1_SRB_uid67317	NC_015565	pfam09670	CRISPR-associated protein (Cas_Cas02710)	Cas_Cas02710
333922799			630726..631781	+	Desulfotomaculum_carboxydivorans_CO_1_SRB_uid67317	NC_015565	COG2038,pfam02277	Nicotinate-nucleotide-dimethylbenzimidaz	DMB-PRT_CobT
333922800			631912..633306	+	Desulfotomaculum_carboxydivorans_CO_1_SRB_uid67317	NC_015565	COG1797,pfam01656,pfam07685	Type 1 glutamine amidotransferase (GATas ; CobQ/CobB/MinD/ParA nucleotide binding d	GATase1_CobB+CbiA
333922801			633299..634414	+	Desulfotomaculum_carboxydivorans_CO_1_SRB_uid67317	NC_015565	COG1903,pfam01888	CbiD. CbiD is essential for cobalamin bi	CbiD
333922802			634393..635019	+	Desulfotomaculum_carboxydivorans_CO_1_SRB_uid67317	NC_015565	COG2241,pfam00590	Tetrapyrrole (Corrin/Porphyrin) Methylas	TP_methylase
333922803			635012..635614	+	Desulfotomaculum_carboxydivorans_CO_1_SRB_uid67317	NC_015565	COG2242,pfam12847	Methyltransferase domain. Protein in thi	Methyltransf_18
===			134299488	11	Desulfotomaculum_reducens_MI_1_uid58277	NC_009253
134299483			1770483..1770761	+	Desulfotomaculum_reducens_MI_1_uid58277	NC_009253	COG1343,pfam09827	CRISPR/Cas system-associated protein Cas	Cas2_I_II_III
134299484			1771040..1773382	+	Desulfotomaculum_reducens_MI_1_uid58277	NC_009253	COG1353,pfam01966	CRISPR/Cas system-associated protein Cas	Cas10_III
134299485		IIIA	1773382..1773891	+	Desulfotomaculum_reducens_MI_1_uid58277	NC_009253	COG1421,pfam03750	Protein of unknown function (DUF310). Th	DUF310
134299486		IIIA	1773913..1774560	+	Desulfotomaculum_reducens_MI_1_uid58277	NC_009253	COG1337,pfam03787	CRISPR/Cas system-associated RAMP superf	Csm3_III-A
134299487		IIIA	1774576..1775505	+	Desulfotomaculum_reducens_MI_1_uid58277	NC_009253	COG1567	CRISPR/Cas system-associated RAMP superf	Csm4_III-A
134299488	+		1775510..1776769	+	Desulfotomaculum_reducens_MI_1_uid58277	NC_009253	COG0482,pfam09670	CRISPR/Cas system-associated protein Csx	Csx1_III-U
134299489			1776786..1777583	+	Desulfotomaculum_reducens_MI_1_uid58277	NC_009253	COG5551,pfam10040	Uncharacterized conserved protein (DUF22	DUF2276
134299490			1777779..1778051	+	Desulfotomaculum_reducens_MI_1_uid58277	NC_009253	COG3027,pfam05164	Cell division protein ZapA. ZapA is a ce	ZapA
134299491			1778179..1779888	+	Desulfotomaculum_reducens_MI_1_uid58277	NC_009253	COG1796,COG1387,pfam02811	Nucleotidyltransferase (NT) domain of fa	NT_POLXc
134299492			1779889..1780461	+	Desulfotomaculum_reducens_MI_1_uid58277	NC_009253	COG2094,pfam02245	Methylpurine-DNA glycosylase (MPG). Meth	Pur_DNA_glyco
134299493			1780582..1781535	+	Desulfotomaculum_reducens_MI_1_uid58277	NC_009253	COG0327,pfam01784	NIF3 (NGG1p interacting factor 3). This	NIF3
===			317051214	11	Desulfurispirillum_indicum_S5_uid45897	NC_014836
317051209		IIIA	1118149..1118886	+	Desulfurispirillum_indicum_S5_uid45897	NC_014836	COG1337,pfam03787	CRISPR/Cas system-associated RAMP superf	Csm3_III-A
317051210		IIIA	1118890..1119867	+	Desulfurispirillum_indicum_S5_uid45897	NC_014836	COG1567	CRISPR/Cas system-associated RAMP superf	Csm4_III-A
317051211		IIIA	1119860..1121386	+	Desulfurispirillum_indicum_S5_uid45897	NC_014836	COG1332	CRISPR/Cas system-associated RAMP superf	Csm5_III-A
317051212			1121393..1121791	+	Desulfurispirillum_indicum_S5_uid45897	NC_014836	-
317051213			1121794..1123008	-	Desulfurispirillum_indicum_S5_uid45897	NC_014836	COG3464,pfam13542,pfam01610	Transposase. Transposase proteins are ne ; Helix-turn-helix domain of transposase f	DDE_Tnp_ISL3+HTH_Tnp_ISL3
317051214	+		1127441..1128748	+	Desulfurispirillum_indicum_S5_uid45897	NC_014836	pfam09455	CRISPR/Cas system-associated protein Csx	Csx1_III-U
317051215			1128745..1129128	+	Desulfurispirillum_indicum_S5_uid45897	NC_014836	-			27
317051216			1129211..1129450	+	Desulfurispirillum_indicum_S5_uid45897	NC_014836	COG5132
317051217			1129474..1130475	+	Desulfurispirillum_indicum_S5_uid45897	NC_014836	COG1518,pfam01867	CRISPR/Cas system-associated protein Cas	Cas1_I-II-III
317051218			1130479..1130754	+	Desulfurispirillum_indicum_S5_uid45897	NC_014836	COG1343,pfam09827	CRISPR/Cas system-associated protein Cas	Cas2_I_II_III
317051219			1130853..1131449	+	Desulfurispirillum_indicum_S5_uid45897	NC_014836	pfam13505	Outer membrane protein beta-barrel domai	OMP_b-brl
===			390938175	11	Desulfurococcus_fermentans_DSM_16532_uid75119	NC_018001
390938170			399771..400475	+	Desulfurococcus_fermentans_DSM_16532_uid75119	NC_018001	COG0177,pfam00730,pfam10576	endonuclease III; includes endonuclease	ENDO3c
390938171			400462..401322	+	Desulfurococcus_fermentans_DSM_16532_uid75119	NC_018001	COG2520,pfam02475	Met-10+ like-protein. The methionine-10	Met_10
390938172			401357..402673	+	Desulfurococcus_fermentans_DSM_16532_uid75119	NC_018001	COG1305,pfam01841	Transglutaminase-like superfamily. This	Transglut_core
390938173			402618..403781	-	Desulfurococcus_fermentans_DSM_16532_uid75119	NC_018001	COG1702,pfam02562,pfam13184	PhoH-like protein. PhoH is a cytoplasmic ; NusA-like KH domain.	PhoH+KH_5
390938174			403876..404379	+	Desulfurococcus_fermentans_DSM_16532_uid75119	NC_018001	-
390938175	+		406405..407154	-	Desulfurococcus_fermentans_DSM_16532_uid75119	NC_018001	COG2512,pfam03965	CRISPR/Cas system-associated transcripti	CasRa_I-A
390938176			407309..407710	+	Desulfurococcus_fermentans_DSM_16532_uid75119	NC_018001	-
390938177		IA	407724..408749	+	Desulfurococcus_fermentans_DSM_16532_uid75119	NC_018001	COG1857,pfam01905	CRISPR/Cas system-associated RAMP superf	Cas7_I-A
390938178		IA	408765..409574	+	Desulfurococcus_fermentans_DSM_16532_uid75119	NC_018001	COG1688,pfam09704	CRISPR/Cas system-associated RAMP superf	Cas5_I-A
390938179			409577..411445	+	Desulfurococcus_fermentans_DSM_16532_uid75119	NC_018001	COG1203,pfam00270,pfam00271	CRISPR/Cas system-associated protein Cas	Cas3_I
390938180			411445..412296	+	Desulfurococcus_fermentans_DSM_16532_uid75119	NC_018001	COG2254,pfam01966	CRISPR/Cas system-associated protein Cas	Cas3''_I
===			218884058	11	Desulfurococcus_kamchatkensis_1221n_uid59133	NC_011766
218884053			712864..713787	+	Desulfurococcus_kamchatkensis_1221n_uid59133	NC_011766	COG0540,pfam02729,pfam00185	Aspartate/ornithine carbamoyltransferase	OTCace_N
218884054			714037..714189	-	Desulfurococcus_kamchatkensis_1221n_uid59133	NC_011766	-
218884055			714235..714642	-	Desulfurococcus_kamchatkensis_1221n_uid59133	NC_011766	COG1356,pfam04545	Sigma-70, region 4. Region 4 of sigma-70	Sigma70_r4
218884056			714981..716267	+	Desulfurococcus_kamchatkensis_1221n_uid59133	NC_011766	COG1350,pfam00291	Tryptophan synthase-beta: Trptophan syn	Trp-synth_B
218884057			716452..718077	+	Desulfurococcus_kamchatkensis_1221n_uid59133	NC_011766	COG0531,pfam13520	Amino acid permease.	AA_permease_2
218884058	+		718365..720035	-	Desulfurococcus_kamchatkensis_1221n_uid59133	NC_011766	-
218884059			720146..720835	+	Desulfurococcus_kamchatkensis_1221n_uid59133	NC_011766	COG1849,COG0615,pfam04010,pfam01467	cytidylyltransferase. The cytidylyltrans ; Protein of unknown function (DUF357). Me	cytidylyltransferase+DUF357
218884060			720832..721560	-	Desulfurococcus_kamchatkensis_1221n_uid59133	NC_011766	COG0655,pfam03358	NADPH-dependent FMN reductase.	FMN_red
218884061			721652..722158	+	Desulfurococcus_kamchatkensis_1221n_uid59133	NC_011766	COG1051,pfam00293	Members of the Nudix hydrolase superfami	Nudix_Hydrolase_15
218884062			722231..722932	+	Desulfurococcus_kamchatkensis_1221n_uid59133	NC_011766	COG4720,pfam07155,pfam07155	ECF-type riboflavin transporter, S compo ; ECF-type riboflavin transporter, S compo	ECF-ribofla_trS+ECF-ribofla_trS
218884063			722974..724269	+	Desulfurococcus_kamchatkensis_1221n_uid59133	NC_011766	COG1245,pfam13555,pfam00005,pfam00005
===			2.18884e+26	21	Desulfurococcus_kamchatkensis_1221n_uid59133	NC_011766
218884090			747797..748429	-	Desulfurococcus_kamchatkensis_1221n_uid59133	NC_011766	pfam01978	CRISPR/Cas system-associated transcripti	CasRa_I-A
218884091			748510..749031	-	Desulfurococcus_kamchatkensis_1221n_uid59133	NC_011766	COG1468,pfam01930	CRISPR/Cas system-associated protein Cas	Cas4_I-A_I-B_I-C_I-D_II-B
218884092			749028..749315	-	Desulfurococcus_kamchatkensis_1221n_uid59133	NC_011766	COG1343,pfam09827	CRISPR/Cas system-associated protein Cas	Cas2_I_II_III
218884093			749318..750304	-	Desulfurococcus_kamchatkensis_1221n_uid59133	NC_011766	COG1518,pfam01867	CRISPR/Cas system-associated protein Cas	Cas1_I-II-III
218884094			750301..751143	-	Desulfurococcus_kamchatkensis_1221n_uid59133	NC_011766	COG4343,pfam06023	Archaeal protein of unknown function (DU	DUF911
218884095	+		751256..751894	-	Desulfurococcus_kamchatkensis_1221n_uid59133	NC_011766	COG1846,pfam01978	CRISPR/Cas system-associated transcripti	CasRa_I-A
218884096			754812..754928	+	Desulfurococcus_kamchatkensis_1221n_uid59133	NC_011766	-
218884097		IIIB	758207..759076	-	Desulfurococcus_kamchatkensis_1221n_uid59133	NC_011766	-	CRISPR/Cas system-associated RAMP superf	Cmr3_III-B
218884098			759265..762045	-	Desulfurococcus_kamchatkensis_1221n_uid59133	NC_011766	COG1353,pfam12469	CRISPR-associated protein. This domain f ; CRISPR/Cas system-associated protein Cas	DUF3692+Cas10_III
218884099		IIIB	762359..763177	-	Desulfurococcus_kamchatkensis_1221n_uid59133	NC_011766	COG1604	CRISPR/Cas system-associated RAMP superf	Cmr6_III-B
218884100		IIIB	763318..764532	-	Desulfurococcus_kamchatkensis_1221n_uid59133	NC_011766	COG1367	RAMP superfamily. The molecular function	RAMPs
218884101		IIIB	764538..765008	-	Desulfurococcus_kamchatkensis_1221n_uid59133	NC_011766	-	CRISPR/Cas system-associated protein Cmr	Cmr5_III-B
218884102		IIIB	765022..766020	-	Desulfurococcus_kamchatkensis_1221n_uid59133	NC_011766	COG1336,pfam03787	CRISPR/Cas system-associated RAMP superf	Cmr4_III-B
218884103	+		766395..767855	-	Desulfurococcus_kamchatkensis_1221n_uid59133	NC_011766	COG1517,pfam09455	CRISPR/Cas system-associated protein Csx	Csx1_III-U
218884104			768482..768601	+	Desulfurococcus_kamchatkensis_1221n_uid59133	NC_011766	-
218884105	+		768845..769594	-	Desulfurococcus_kamchatkensis_1221n_uid59133	NC_011766	COG4006,pfam09651	CRISPR/Cas system-associated protein Csm	Csm6_III-A
218884106			769583..769705	+	Desulfurococcus_kamchatkensis_1221n_uid59133	NC_011766	-
218884107			769875..770294	-	Desulfurococcus_kamchatkensis_1221n_uid59133	NC_011766	-
218884108			770396..771265	+	Desulfurococcus_kamchatkensis_1221n_uid59133	NC_011766	-
218884109			771295..771516	-	Desulfurococcus_kamchatkensis_1221n_uid59133	NC_011766	pfam07865	Protein of unknown function (DUF1652). T	DUF1652
218884110			771649..771954	+	Desulfurococcus_kamchatkensis_1221n_uid59133	NC_011766	COG3269,pfam01938	TRAM domain. This small domain has no kn	TRAM
===			320101191	11	Desulfurococcus_mucosus_DSM_2162_uid62227	NC_014961
320101186		IA	975865..976953	+	Desulfurococcus_mucosus_DSM_2162_uid62227	NC_014961	COG1857,pfam01905	CRISPR/Cas system-associated RAMP superf	Cas7_I-A
320101187		IA	976960..977772	+	Desulfurococcus_mucosus_DSM_2162_uid62227	NC_014961	COG1688,pfam09704	CRISPR/Cas system-associated RAMP superf	Cas5_I-A
320101188		IA	977759..979009	+	Desulfurococcus_mucosus_DSM_2162_uid62227	NC_014961	pfam09658	CRISPR-associated protein (Cas_Csx9). Cl	Cas_Csx9
320101189			979006..980778	+	Desulfurococcus_mucosus_DSM_2162_uid62227	NC_014961	COG1203,pfam00270,pfam00271	CRISPR/Cas system-associated protein Cas	Cas3_I
320101190			980768..981601	+	Desulfurococcus_mucosus_DSM_2162_uid62227	NC_014961	COG2254	CRISPR/Cas system-associated protein Cas	Cas3''_I
320101191	+		981613..982284	+	Desulfurococcus_mucosus_DSM_2162_uid62227	NC_014961	COG4190,pfam13463	CRISPR/Cas system-associated transcripti	CasRa_I-A
320101192			982289..983284	+	Desulfurococcus_mucosus_DSM_2162_uid62227	NC_014961	pfam10040	Uncharacterized conserved protein (DUF22	DUF2276
320101193			983295..984242	+	Desulfurococcus_mucosus_DSM_2162_uid62227	NC_014961	pfam10040	CRISPR/Cas system-associated RAMP superf	Cas6_III
320101194			984380..985936	+	Desulfurococcus_mucosus_DSM_2162_uid62227	NC_014961	COG0651,pfam00361
320101195			985939..986955	+	Desulfurococcus_mucosus_DSM_2162_uid62227	NC_014961	COG0377,COG0852,pfam01058,pfam00329	Respiratory-chain NADH dehydrogenase, 30	Complex1_30kDa
320101196			986945..988051	+	Desulfurococcus_mucosus_DSM_2162_uid62227	NC_014961	COG0649,pfam00346	Respiratory-chain NADH dehydrogenase, 49	Complex1_49kDa
===			206901350	11	Dictyoglomus_thermophilum_H_6_12_uid59439	NC_011297
206901197			198284..200716	+	Dictyoglomus_thermophilum_H_6_12_uid59439	NC_011297	COG1353,pfam01966	CRISPR/Cas system-associated protein Cas	Cas10_III
206900340		IIIA	200713..201168	+	Dictyoglomus_thermophilum_H_6_12_uid59439	NC_011297	pfam03750	Protein of unknown function (DUF310). Th	DUF310
206901520		IIIA	201168..201917	+	Dictyoglomus_thermophilum_H_6_12_uid59439	NC_011297	COG1337,pfam03787	CRISPR/Cas system-associated RAMP superf	Csm3_III-A
206901489		IIIA	201935..202936	+	Dictyoglomus_thermophilum_H_6_12_uid59439	NC_011297	COG1567	CRISPR/Cas system-associated RAMP superf	Csm4_III-A
206900701		IIIA	202956..204032	+	Dictyoglomus_thermophilum_H_6_12_uid59439	NC_011297	COG1332	CRISPR/Cas system-associated RAMP superf	Csm5_III-A
206901350	+		204025..205308	+	Dictyoglomus_thermophilum_H_6_12_uid59439	NC_011297	COG1517,pfam09455	CRISPR/Cas system-associated protein Csx	Csx1_III-U
206900536			205329..206357	+	Dictyoglomus_thermophilum_H_6_12_uid59439	NC_011297	COG1064,pfam08240,pfam13602	Cinnamyl alcohol dehydrogenases (CAD). T	CAD2
206901408			206493..207716	+	Dictyoglomus_thermophilum_H_6_12_uid59439	NC_011297	COG2461,pfam04282,pfam01814,pfam13596	PAS domain. ; Family of unknown function (DUF438). ; Hemerythrin HHE cation binding domain. I	PAS_10+DUF438+Hemerythrin
206900442			207872..208321	+	Dictyoglomus_thermophilum_H_6_12_uid59439	NC_011297	COG0456,pfam00583	Acetyltransferase (GNAT) family. This fa	Acetyltransf_1
206900792			208467..209288	+	Dictyoglomus_thermophilum_H_6_12_uid59439	NC_011297	COG0345,pfam03807
206901650			209586..209753	-	Dictyoglomus_thermophilum_H_6_12_uid59439	NC_011297	-
===			206901784	11	Dictyoglomus_thermophilum_H_6_12_uid59439	NC_011297
206901721			444575..445282	-	Dictyoglomus_thermophilum_H_6_12_uid59439	NC_011297	COG2135,pfam02586	Uncharacterized ACR, COG2135.	DUF159
206901442			445384..446256	-	Dictyoglomus_thermophilum_H_6_12_uid59439	NC_011297	-
206900574			446288..449365	-	Dictyoglomus_thermophilum_H_6_12_uid59439	NC_011297	COG4412,pfam05547,pfam00041,pfam13861,pfam13861	Immune inhibitor A peptidase M6. The ins ; FlgD Tudor-like domain. This domain has ; FlgD Tudor-like domain. This domain has	Peptidase_M6+FLgD_tudor+FLgD_tudor
206901345			449448..450035	+	Dictyoglomus_thermophilum_H_6_12_uid59439	NC_011297	-
206900431			450016..450888	-	Dictyoglomus_thermophilum_H_6_12_uid59439	NC_011297	COG1578,pfam01937	Protein of unknown function DUF89. This	DUF89
206901784	+		450946..452145	-	Dictyoglomus_thermophilum_H_6_12_uid59439	NC_011297	pfam09455	CRISPR-associated (Cas) DxTHG family. CR	Cas_DxTHG
206901173			452294..452671	+	Dictyoglomus_thermophilum_H_6_12_uid59439	NC_011297	COG0720,pfam01242	6-pyruvoyl tetrahydropterin synthase. 6-	PTPS
206900127			452652..453425	+	Dictyoglomus_thermophilum_H_6_12_uid59439	NC_011297	COG1469,pfam02649	Type I GTP cyclohydrolase folE2. This is	GCHY-1
206901212			453422..454624	+	Dictyoglomus_thermophilum_H_6_12_uid59439	NC_011297	COG0294,pfam00809	DHPS subgroup of Pterin binding enzymes.	DHPS
206901391			454600..455067	+	Dictyoglomus_thermophilum_H_6_12_uid59439	NC_011297	COG0801,pfam01288	7,8-dihydro-6-hydroxymethylpterin-pyroph	HPPK
206900807			455111..455836	+	Dictyoglomus_thermophilum_H_6_12_uid59439	NC_011297	COG1402,pfam02633	Creatinine amidohydrolase. Creatinine am	Creatininase
===			85372987	11	Erythrobacter_litoralis_HTCC2594_uid58299	NC_007722
85372982			186960..189299	+	Erythrobacter_litoralis_HTCC2594_uid58299	NC_007722	COG3505,pfam10412,pfam10243	Type IV secretion-system coupling protei	TrwB_AAD_bind
85372983			189346..192258	+	Erythrobacter_litoralis_HTCC2594_uid58299	NC_007722	COG0507,pfam08751,pfam13604,pfam13538	TrwC relaxase. Relaxases are DNA strand ; AAA domain. This family of domains conta	TrwC+AAA_30
85372984			192900..193385	+	Erythrobacter_litoralis_HTCC2594_uid58299	NC_007722	COG3236,pfam08719	Domain of unknown function (DUF1768). Th	DUF1768
85372985			193364..194341	-	Erythrobacter_litoralis_HTCC2594_uid58299	NC_007722	COG0524,pfam00294	Fructokinases (FRKs) mainly from bacteri	bac_FRK
85372986			194338..196278	-	Erythrobacter_litoralis_HTCC2594_uid58299	NC_007722	COG1737,COG0561
85372987	+		196275..197375	-	Erythrobacter_litoralis_HTCC2594_uid58299	NC_007722	-
85372988			197368..199287	-	Erythrobacter_litoralis_HTCC2594_uid58299	NC_007722	-
85372989			199293..200474	-	Erythrobacter_litoralis_HTCC2594_uid58299	NC_007722	-
85372990			200714..201349	-	Erythrobacter_litoralis_HTCC2594_uid58299	NC_007722	COG2932,pfam00717	Peptidase S24 LexA-like proteins are inv	S24_LexA-like
85372991			201642..201836	-	Erythrobacter_litoralis_HTCC2594_uid58299	NC_007722	-
85372992			201833..201973	-	Erythrobacter_litoralis_HTCC2594_uid58299	NC_007722	-
===			310826967	11	Eubacterium_limosum_KIST612_uid59777	NC_014624
310826962			1311274..1313631	+	Eubacterium_limosum_KIST612_uid59777	NC_014624	COG1199,pfam06733,pfam13307	Helicase C-terminal domain. This domain ; DEAD_2. This represents a conserved regi	Helicase_C_2+DEAD_2
310826963			1314020..1314139	+	Eubacterium_limosum_KIST612_uid59777	NC_014624	-
310826964			1314136..1314393	+	Eubacterium_limosum_KIST612_uid59777	NC_014624	-
310826965			1314565..1315155	+	Eubacterium_limosum_KIST612_uid59777	NC_014624	-
310826966			1315216..1315734	+	Eubacterium_limosum_KIST612_uid59777	NC_014624	COG2110,pfam01661	Macro domain, Appr-1"-pase_like family.	Macro_Appr_pase_like
310826967	+		1315718..1316938	+	Eubacterium_limosum_KIST612_uid59777	NC_014624	pfam09002	Domain of unknown function (DUF1887). Th	DUF1887
310826968			1316952..1317215	+	Eubacterium_limosum_KIST612_uid59777	NC_014624	-
310826969			1317243..1317392	+	Eubacterium_limosum_KIST612_uid59777	NC_014624	-
310826970			1317357..1317473	-	Eubacterium_limosum_KIST612_uid59777	NC_014624	-
310826971			1317504..1318946	+	Eubacterium_limosum_KIST612_uid59777	NC_014624	COG1115,pfam01235	Sodium:alanine symporter family.	Na_Ala_symp
310826972			1319053..1319265	-	Eubacterium_limosum_KIST612_uid59777	NC_014624	-
===			385805071	11	Fervidicoccus_fontis_Kam940_uid162201	NC_017461
385805066			12690..12920	-	Fervidicoccus_fontis_Kam940_uid162201	NC_017461	-
385805067			13427..13579	-	Fervidicoccus_fontis_Kam940_uid162201	NC_017461	-
385805068			13642..13758	-	Fervidicoccus_fontis_Kam940_uid162201	NC_017461	-
385805069			14018..14149	-	Fervidicoccus_fontis_Kam940_uid162201	NC_017461	-
385805070			14175..14348	-	Fervidicoccus_fontis_Kam940_uid162201	NC_017461	-
385805071	+		14581..15900	+	Fervidicoccus_fontis_Kam940_uid162201	NC_017461	-
385805072			15912..16028	-	Fervidicoccus_fontis_Kam940_uid162201	NC_017461	-
385805073			16094..16807	+	Fervidicoccus_fontis_Kam940_uid162201	NC_017461	COG1801,pfam01904	Protein of unknown function DUF72. The f	DUF72
385805074			17593..18054	-	Fervidicoccus_fontis_Kam940_uid162201	NC_017461	COG2102,pfam01902	This is a subfamily of Adenine nucleotid	Alpha_ANH_like_IV
385805075			18063..18176	+	Fervidicoccus_fontis_Kam940_uid162201	NC_017461	-
385805076			18307..19266	-	Fervidicoccus_fontis_Kam940_uid162201	NC_017461	COG1270,pfam03186	CobD/Cbib protein. This family includes	CobD_Cbib
===			3.85805e+26	21	Fervidicoccus_fontis_Kam940_uid162201	NC_017461
385805114		IA	56583..57482	+	Fervidicoccus_fontis_Kam940_uid162201	NC_017461	COG4343,pfam06023	CRISPR/Cas system-associated protein Cas	Cas4_I-A
385805115			57479..58462	+	Fervidicoccus_fontis_Kam940_uid162201	NC_017461	COG1518,pfam01867	CRISPR/Cas system-associated protein Cas	Cas1_I-II-III
385805116			58466..58756	+	Fervidicoccus_fontis_Kam940_uid162201	NC_017461	COG1343,pfam09827	CRISPR/Cas system-associated protein Cas	Cas2_I_II_III
385805117			58753..59334	+	Fervidicoccus_fontis_Kam940_uid162201	NC_017461	COG1468,pfam01930	CRISPR/Cas system-associated protein Cas	Cas4_I-A_I-B_I-C_I-D_II-B
385805118			59329..59517	-	Fervidicoccus_fontis_Kam940_uid162201	NC_017461	COG1321	CRISPR/Cas system-associated transcripti	CasRa_I-A
385805119	+		59495..60028	-	Fervidicoccus_fontis_Kam940_uid162201	NC_017461	-	CRISPR/Cas system-associated transcripti	CasRa_I-A
385805120			60074..61393	-	Fervidicoccus_fontis_Kam940_uid162201	NC_017461	-
385805121			62379..62501	+	Fervidicoccus_fontis_Kam940_uid162201	NC_017461	-
385805122	+		62893..63636	+	Fervidicoccus_fontis_Kam940_uid162201	NC_017461	COG4006,pfam09651	CRISPR/Cas system-associated protein Csm	Csm6_III-A
385805123		IIIB	63658..64563	-	Fervidicoccus_fontis_Kam940_uid162201	NC_017461	COG1604,pfam03787	CRISPR/Cas system-associated RAMP superf	Cmr6_III-B
385805124		IIIB	64619..65872	-	Fervidicoccus_fontis_Kam940_uid162201	NC_017461	COG1367	RAMP superfamily. The molecular function	RAMPs
385805125		IIIB	65869..66417	-	Fervidicoccus_fontis_Kam940_uid162201	NC_017461	-	CRISPR/Cas system-associated protein Cmr	Cmr5_III-B
385805126		IIIB	66419..67336	-	Fervidicoccus_fontis_Kam940_uid162201	NC_017461	COG1336,pfam03787	CRISPR/Cas system-associated RAMP superf ; CRISPR/Cas system-associated RAMP superf	Cmr4_III-B+Cmr4_III-B
385805127		IIIB	67410..68435	-	Fervidicoccus_fontis_Kam940_uid162201	NC_017461	pfam09700	CRISPR-associated protein (Cas_Cmr3). CR	Cas_Cmr3
385805128			68432..71845	-	Fervidicoccus_fontis_Kam940_uid162201	NC_017461	COG1353,pfam12469	CRISPR-associated protein. This domain f ; CRISPR/Cas system-associated protein Cas ; CRISPR/Cas system-associated protein Cas	DUF3692+Cas10_III+Cas10_III
385805129	+		71943..73490	+	Fervidicoccus_fontis_Kam940_uid162201	NC_017461	COG1517,pfam09455	CRISPR/Cas system-associated protein Csx	Csx1_III-U
385805130			73740..74222	-	Fervidicoccus_fontis_Kam940_uid162201	NC_017461	-
385805131			74457..75266	+	Fervidicoccus_fontis_Kam940_uid162201	NC_017461	pfam14018	Domain of unknown function (DUF4234). Th	DUF4234
385805132			75893..77353	-	Fervidicoccus_fontis_Kam940_uid162201	NC_017461	-
385805133			77350..78813	-	Fervidicoccus_fontis_Kam940_uid162201	NC_017461	COG0630,pfam00437	Type II/IV secretion system protein. Thi	T2SE
385805134			78889..79380	-	Fervidicoccus_fontis_Kam940_uid162201	NC_017461	-
===			385806435	7	Fervidicoccus_fontis_Kam940_uid162201	NC_017461
385806430			1316057..1316179	+	Fervidicoccus_fontis_Kam940_uid162201	NC_017461	-
385806431			1316214..1316351	+	Fervidicoccus_fontis_Kam940_uid162201	NC_017461	-
385806432			1316572..1316868	-	Fervidicoccus_fontis_Kam940_uid162201	NC_017461	-
385806433			1316916..1317704	-	Fervidicoccus_fontis_Kam940_uid162201	NC_017461	COG0846,pfam02146	SIR2_Af2: Archaeal and prokaryotic group	SIR2_Af2
385806434			1317964..1318107	-	Fervidicoccus_fontis_Kam940_uid162201	NC_017461	-
385806435	+		1318219..1318899	-	Fervidicoccus_fontis_Kam940_uid162201	NC_017461	COG1321,pfam12840	CRISPR/Cas system-associated transcripti	CasRa_I-A
385806436			1318979..1319152	+	Fervidicoccus_fontis_Kam940_uid162201	NC_017461	-
===			261415952	11	Fibrobacter_succinogenes_S85_uid41169	NC_013410
261415947			1893525..1894541	+	Fibrobacter_succinogenes_S85_uid41169	NC_013410	COG3596,pfam01926	Rat sarcoma (Ras)-like superfamily of sm	Ras_like_GTPase
261415948			1897802..1898833	+	Fibrobacter_succinogenes_S85_uid41169	NC_013410	COG1518,pfam01867	CRISPR associated protein Cas1. Clustere	Cas_Cas1
261415949			1898830..1899105	+	Fibrobacter_succinogenes_S85_uid41169	NC_013410	COG1343,pfam09827	CRISPR/Cas system-associated protein Cas	Cas2_I_II_III
261415950			1907678..1908106	+	Fibrobacter_succinogenes_S85_uid41169	NC_013410	-
261415951			1908123..1908467	-	Fibrobacter_succinogenes_S85_uid41169	NC_013410	-
261415952	+		1908649..1909947	+	Fibrobacter_succinogenes_S85_uid41169	NC_013410	pfam09455	CRISPR/Cas system-associated protein Csx	Csx1_III-U
261415953			1909940..1911457	+	Fibrobacter_succinogenes_S85_uid41169	NC_013410	COG1353	CRISPR/Cas system-associated protein Cas	Cas10_III
261415954		IIIA	1913498..1914901	+	Fibrobacter_succinogenes_S85_uid41169	NC_013410	COG1337,COG1337,pfam03787	RAMP superfamily. The molecular function ; RAMP superfamily. The molecular function	RAMPs+RAMPs
261415955			1914901..1915293	+	Fibrobacter_succinogenes_S85_uid41169	NC_013410	-
261415956		IIIA	1915293..1917560	+	Fibrobacter_succinogenes_S85_uid41169	NC_013410	COG1337,pfam03787	RAMP superfamily. The molecular function	RAMPs
261415957			1917565..1917963	+	Fibrobacter_succinogenes_S85_uid41169	NC_013410	-			14
===			392398926	11	Flexibacter_litoralis_DSM_6794_uid168257	NC_018018
392398921			4049189..4049578	-	Flexibacter_litoralis_DSM_6794_uid168257	NC_018018	-			43
392398922			4049687..4050133	-	Flexibacter_litoralis_DSM_6794_uid168257	NC_018018	COG1943,pfam01797	Transposase IS200 like. Transposases are	Y1_Tnp
392398923		IIIB	4050307..4051512	-	Flexibacter_litoralis_DSM_6794_uid168257	NC_018018	COG1604,pfam03787	CRISPR/Cas system-associated RAMP superf	Cmr6_III-B
392398924		IIIB	4051505..4051981	-	Flexibacter_litoralis_DSM_6794_uid168257	NC_018018	COG3337,pfam09701	CRISPR-associated protein (Cas_Cmr5). CR	Cas_Cmr5
392398925		IIIB	4051971..4053014	-	Flexibacter_litoralis_DSM_6794_uid168257	NC_018018	COG1336,pfam03787	CRISPR/Cas system-associated RAMP superf	Cmr4_III-B
392398926	+		4053045..4054409	-	Flexibacter_litoralis_DSM_6794_uid168257	NC_018018	pfam09651	CRISPR/Cas system-associated protein Csm	Csm6_III-A
392398927		IIIB	4054421..4055500	-	Flexibacter_litoralis_DSM_6794_uid168257	NC_018018	COG1769,pfam09700	CRISPR-associated protein (Cas_Cmr3). CR	Cas_Cmr3
392398928			4055500..4057491	-	Flexibacter_litoralis_DSM_6794_uid168257	NC_018018	COG1353,pfam12469	CRISPR/Cas system-associated protein Cas	Cas10_III
392398929		IIIB	4057501..4058637	-	Flexibacter_litoralis_DSM_6794_uid168257	NC_018018	COG1367	CRISPR/Cas system-associated RAMP superf	Cmr1_III-B
392398930			4059372..4060106	-	Flexibacter_litoralis_DSM_6794_uid168257	NC_018018	-
392398931			4060588..4061247	-	Flexibacter_litoralis_DSM_6794_uid168257	NC_018018	COG0259,pfam01243,pfam10590	Pyridoxamine 5'-phosphate oxidase. ; Pyridoxine 5'-phosphate oxidase C-termin	Pyridox_oxidase+PNPOx_C
===			336323853	11	Flexistipes_sinusarabici_DSM_4947_uid68147	NC_015672
336323848		IIIB	1714652..1715074	-	Flexistipes_sinusarabici_DSM_4947_uid68147	NC_015672	COG3337,pfam09701	CRISPR/Cas system-associated protein Cmr	Cmr5_III-B
336323849		IIIB	1715071..1716024	-	Flexistipes_sinusarabici_DSM_4947_uid68147	NC_015672	COG1336,pfam03787	CRISPR/Cas system-associated RAMP superf	Cmr4_III-B
336323850		IIIB	1716040..1716948	-	Flexistipes_sinusarabici_DSM_4947_uid68147	NC_015672	COG1769,pfam09700	CRISPR-associated protein (Cas_Cmr3). CR	Cas_Cmr3
336323851			1716941..1719643	-	Flexistipes_sinusarabici_DSM_4947_uid68147	NC_015672	COG1353,pfam12469	CRISPR/Cas system-associated protein Cas	Cas10_III
336323852		IIIB	1719634..1720527	-	Flexistipes_sinusarabici_DSM_4947_uid68147	NC_015672	COG1367,pfam03787	CRISPR/Cas system-associated RAMP superf	Cmr1_III-B
336323853	+		1720528..1721787	-	Flexistipes_sinusarabici_DSM_4947_uid68147	NC_015672	pfam09455	CRISPR/Cas system-associated protein Csx ; CRISPR/Cas system-associated protein Csx	Csx1_III-U+Csx1_III-U
336323854			1721780..1722691	-	Flexistipes_sinusarabici_DSM_4947_uid68147	NC_015672	COG5551,pfam10040	CRISPR/Cas system-associated RAMP superf	Cas6_III
336323855			1722809..1724224	+	Flexistipes_sinusarabici_DSM_4947_uid68147	NC_015672	pfam00313	Tetratricopeptide repeat domain; typical	TPR
336323856			1724225..1724506	-	Flexistipes_sinusarabici_DSM_4947_uid68147	NC_015672	COG1343,pfam09827	CRISPR/Cas system-associated protein Cas	Cas2_I_II_III
336323857			1724503..1725513	-	Flexistipes_sinusarabici_DSM_4947_uid68147	NC_015672	COG1518,pfam01867	CRISPR/Cas system-associated protein Cas	Cas1_I-II-III
336323858			1725510..1727267	-	Flexistipes_sinusarabici_DSM_4947_uid68147	NC_015672	COG4951
===			158313218	11	Frankia_EAN1pec_uid58367	NC_009921
158313213			1646827..1649718	+	Frankia_EAN1pec_uid58367	NC_009921	COG1652,pfam03704	Fibronectin-attachment protein (FAP). Th	FAP
158313214			1649917..1651539	+	Frankia_EAN1pec_uid58367	NC_009921	pfam00872	Transposase, Mutator family.	Transposase_mut
158313215			1652195..1653658	+	Frankia_EAN1pec_uid58367	NC_009921	COG3344,pfam00078	RT_G2_intron: Reverse transcriptases (RT	RT_G2_intron
158313216			1654784..1655233	+	Frankia_EAN1pec_uid58367	NC_009921	COG3328,pfam00872	Transposase, Mutator family.	Transposase_mut
158313217			1655247..1655546	-	Frankia_EAN1pec_uid58367	NC_009921	-
158313218	+		1658212..1659003	-	Frankia_EAN1pec_uid58367	NC_009921	pfam09670	CRISPR-associated protein (Cas_Cas02710)	Cas_Cas02710
158313219			1659000..1661270	-	Frankia_EAN1pec_uid58367	NC_009921	-
158313220			1661333..1662046	-	Frankia_EAN1pec_uid58367	NC_009921	-
158313221		IIIA	1662043..1663773	-	Frankia_EAN1pec_uid58367	NC_009921	COG1337,pfam03787	RAMP superfamily. The molecular function ; RAMP superfamily. The molecular function	RAMPs+RAMPs
158313222		IIIB	1663770..1666229	-	Frankia_EAN1pec_uid58367	NC_009921	COG1337,pfam03787,pfam09700	RAMP superfamily. The molecular function ; CRISPR/Cas system-associated RAMP superf	RAMPs+Csx10
158313223			1666226..1667506	-	Frankia_EAN1pec_uid58367	NC_009921	COG1353	CRISPR/Cas system-associated protein Cas	Cas10_III
===			3.3229e+17	12	Gallibacterium_anatis_UMN179_uid66567	NC_015460
332290344			2467063..2467179	+	Gallibacterium_anatis_UMN179_uid66567	NC_015460	-
332290345			2468049..2468291	-	Gallibacterium_anatis_UMN179_uid66567	NC_015460	COG2963,pfam01527	Transposase. Transposase proteins are ne	HTH_Tnp_1
332290346			2468404..2469732	+	Gallibacterium_anatis_UMN179_uid66567	NC_015460	-	CRISPR/Cas system-associated RAMP superf	RAMP_I_III
332290347			2469732..2470646	+	Gallibacterium_anatis_UMN179_uid66567	NC_015460	pfam10040	Uncharacterized conserved protein (DUF22	DUF2276
332290348			2470722..2471012	+	Gallibacterium_anatis_UMN179_uid66567	NC_015460	pfam09652	Putative CRISPR-associated protein (Cas_	Cas_VVA1548				13
332290349	+		2471032..2472186	+	Gallibacterium_anatis_UMN179_uid66567	NC_015460	pfam09002	Domain of unknown function (DUF1887). Th	DUF1887
332290350	+		2472188..2473342	+	Gallibacterium_anatis_UMN179_uid66567	NC_015460	pfam09623	CRISPR-associated protein NE0113 (Cas_NE	Cas_NE0113
332290351			2473529..2473807	+	Gallibacterium_anatis_UMN179_uid66567	NC_015460	COG1343,pfam09827	CRISPR associated protein Cas2. Members	CRISPR_Cas2
332290352			2473817..2474827	+	Gallibacterium_anatis_UMN179_uid66567	NC_015460	COG1518,pfam01867	CRISPR/Cas system-associated protein Cas	Cas1_I-II-III
332290353			2474830..2475114	+	Gallibacterium_anatis_UMN179_uid66567	NC_015460	COG1343,pfam09827	CRISPR associated protein Cas2. Members	CRISPR_Cas2
332290354			2477594..2477746	+	Gallibacterium_anatis_UMN179_uid66567	NC_015460	-
332290355			2477755..2478009	+	Gallibacterium_anatis_UMN179_uid66567	NC_015460	-
===			2.39826e+17	12	Geobacillus_WCH70_uid59045	NC_012793
239825877			353861..356194	+	Geobacillus_WCH70_uid59045	NC_012793	COG1203,pfam00270,pfam00271	CRISPR/Cas system-associated protein Cas ; CRISPR/Cas system-associated protein Cas	Cas3''_I+Cas3_I
239825878			356216..356713	+	Geobacillus_WCH70_uid59045	NC_012793	COG1468,pfam01930	Domain of unknown function DUF83. This d	Cas_Cas4
239825879		IB	356716..357717	+	Geobacillus_WCH70_uid59045	NC_012793	COG1518,pfam01867	CRISPR/Cas system-associated protein Cas	Cas1_I-B
239825880			357727..357990	+	Geobacillus_WCH70_uid59045	NC_012793	COG1343,pfam09827	CRISPR/Cas system-associated protein Cas	Cas2_I_II_III
239825881			358005..358754	+	Geobacillus_WCH70_uid59045	NC_012793	COG1583,pfam01881	CRISPR associated protein Cas6. This gro	Cas_Cas6
239825882	+		361725..362924	+	Geobacillus_WCH70_uid59045	NC_012793	pfam09651	CRISPR/Cas system-associated protein Csm	Csm6_III-A
239825883	+		362930..364243	+	Geobacillus_WCH70_uid59045	NC_012793	pfam09455	CRISPR/Cas system-associated protein Csx ; CRISPR/Cas system-associated protein Csx	Csx1_III-U+Csx1_III-U
239825884		IIIB	364269..365174	+	Geobacillus_WCH70_uid59045	NC_012793	COG1367	CRISPR/Cas system-associated RAMP superf	Cmr1_III-B
239825885			365171..366817	+	Geobacillus_WCH70_uid59045	NC_012793	COG1353,pfam12469	CRISPR/Cas system-associated protein Cas	Cas10_III
239825886		IIIB	366814..367941	+	Geobacillus_WCH70_uid59045	NC_012793	COG1769,pfam09700	CRISPR-associated protein (Cas_Cmr3). CR	Cas_Cmr3
239825887		IIIB	367941..368819	+	Geobacillus_WCH70_uid59045	NC_012793	COG1336,pfam03787	CRISPR/Cas system-associated RAMP superf	Cmr4_III-B
239825888		IIIB	368838..369221	+	Geobacillus_WCH70_uid59045	NC_012793	COG3337,pfam09701	CRISPR/Cas system-associated protein Cmr	Cmr5_III-B
===			312110554	11	Geobacillus_Y4_1MC1_uid55779	NC_014650
312110549			1434843..1435397	-	Geobacillus_Y4_1MC1_uid55779	NC_014650	COG4767,pfam04892	VanZ like family. This family contains s	VanZ
312110550			1435601..1437277	+	Geobacillus_Y4_1MC1_uid55779	NC_014650	COG0129,pfam00920	Dehydratase family.	ILVD_EDD
312110551			1437404..1438591	+	Geobacillus_Y4_1MC1_uid55779	NC_014650	COG0626,pfam01053	CGS_like: Cystathionine gamma-synthase i	CGS_like
312110552			1438719..1439684	-	Geobacillus_Y4_1MC1_uid55779	NC_014650	COG3039,pfam05598,pfam01609	Transposase DDE domain. Transposase prot ; Transposase domain (DUF772). This presum	DDE_Tnp_1+DUF772
312110553			1440047..1440289	+	Geobacillus_Y4_1MC1_uid55779	NC_014650	-
312110554	+		1440305..1441246	+	Geobacillus_Y4_1MC1_uid55779	NC_014650	COG4006,pfam09651	CRISPR/Cas system-associated protein Csm	Csm6_III-A
312110555			1441264..1441689	+	Geobacillus_Y4_1MC1_uid55779	NC_014650	-
312110556			1441942..1442670	+	Geobacillus_Y4_1MC1_uid55779	NC_014650	COG1583,pfam01881	CRISPR/Cas system-associated RAMP superf	Cas6-I-III
312110557		IA	1442667..1444472	+	Geobacillus_Y4_1MC1_uid55779	NC_014650	COG2186	CRISPR/Cas system-associated protein Cas	Cas8a1_I-A
312110558		IC	1444469..1445356	+	Geobacillus_Y4_1MC1_uid55779	NC_014650	COG1857,pfam01905	CRISPR/Cas system-associated RAMP superf	Cas7_I-C
312110559		IB	1445359..1446060	+	Geobacillus_Y4_1MC1_uid55779	NC_014650	pfam09704	CRISPR/Cas system-associated RAMP superf	Cas5_I-B
===			322421461	11	Geobacter_M18_uid55771	NC_014973
322421456			4667991..4669418	-	Geobacter_M18_uid55771	NC_014973	COG2205,pfam00672,pfam00512,pfam02518	Histidine kinase-, DNA gyrase B-, and HS	HATPase_c
322421457			4669415..4670095	-	Geobacter_M18_uid55771	NC_014973	COG0745,pfam00072,pfam00486
322421458			4670195..4670773	-	Geobacter_M18_uid55771	NC_014973	COG2148,pfam02397	Bacterial sugar transferase. This Pfam f	Bac_transf
322421459			4670770..4672194	-	Geobacter_M18_uid55771	NC_014973	COG1032,pfam02310,pfam04055	B12 binding domain_like associated with ; Radical SAM superfamily. Radical SAM pro	radical_SAM_B12_BD+Radical_SAM
322421460			4672485..4672754	-	Geobacter_M18_uid55771	NC_014973	-
322421461	+		4673257..4674417	+	Geobacter_M18_uid55771	NC_014973	pfam09623	CRISPR/Cas system-associated protein Csx	Csx1_III-U
322421462			4674702..4676837	+	Geobacter_M18_uid55771	NC_014973	COG0457,pfam13271,pfam13429	Domain of unknown function (DUF4062). Th ; Tetratricopeptide repeat.	DUF4062+TPR_16
322421463			4676957..4679041	+	Geobacter_M18_uid55771	NC_014973	COG3898,pfam13271,pfam13432	Domain of unknown function (DUF4062). Th ; Tetratricopeptide repeat.	DUF4062+TPR_16
322421464			4679083..4680735	+	Geobacter_M18_uid55771	NC_014973	COG0758,pfam14015	Protein of unknown function (DUF4231). T	DUF4231
322421465			4680732..4681994	+	Geobacter_M18_uid55771	NC_014973	pfam13643,pfam13281	Domain of unknown function (DUF4071). Th ; Domain of unknown function (DUF4145). Th	DUF4071+DUF4145
322421466			4682062..4685427	+	Geobacter_M18_uid55771	NC_014973	COG2909,pfam13676,pfam13191	TIR domain. This is a family of bacteria ; AAA ATPase domain. This family of domain	TIR_2+AAA_16
===			162146895	11	Gluconacetobacter_diazotrophicus_PAl_5_uid61587	NC_010125
162146890			1078545..1078706	+	Gluconacetobacter_diazotrophicus_PAl_5_uid61587	NC_010125	-
162146891			1078703..1079803	-	Gluconacetobacter_diazotrophicus_PAl_5_uid61587	NC_010125	COG0399,pfam01041	3-amino-5-hydroxybenzoic acid synthase f	AHBA_syn
162146892			1082640..1082774	-	Gluconacetobacter_diazotrophicus_PAl_5_uid61587	NC_010125	-
162146893			1082997..1083392	+	Gluconacetobacter_diazotrophicus_PAl_5_uid61587	NC_010125	-
162146894			1083389..1085179	+	Gluconacetobacter_diazotrophicus_PAl_5_uid61587	NC_010125	-
162146895	+		1085172..1086173	+	Gluconacetobacter_diazotrophicus_PAl_5_uid61587	NC_010125	-
162146896			1087982..1089004	+	Gluconacetobacter_diazotrophicus_PAl_5_uid61587	NC_010125	COG2801,pfam13551,pfam00665,pfam13333	Winged helix-turn helix. This helix-turn ; Integrase core domain. Integrase mediate ; Integrase core domain.	HTH_29+rve+rve_2
162146897			1089735..1089896	+	Gluconacetobacter_diazotrophicus_PAl_5_uid61587	NC_010125	-
162146898			1091452..1092354	-	Gluconacetobacter_diazotrophicus_PAl_5_uid61587	NC_010125	COG2801,pfam13276,pfam00665	Integrase core domain. Integrase mediate ; HTH-like domain. This domain contains a	rve+HTH_21
162146899			1092486..1092890	+	Gluconacetobacter_diazotrophicus_PAl_5_uid61587	NC_010125	-
162146900			1092944..1093408	+	Gluconacetobacter_diazotrophicus_PAl_5_uid61587	NC_010125	COG3666,pfam05598	Transposase domain (DUF772). This presum	DUF772
===			378715727	11	Gordonia_polyisoprenivorans_VH2_uid86651	NC_016906
378715722			204106..205233	+	Gordonia_polyisoprenivorans_VH2_uid86651	NC_016906	COG0270,pfam00145	C-5 cytosine-specific DNA methylase.	DNA_methylase
378715723			205812..206219	-	Gordonia_polyisoprenivorans_VH2_uid86651	NC_016906	COG3464,pfam01610	Transposase. Transposase proteins are ne	DDE_Tnp_ISL3
378715724			206837..208123	+	Gordonia_polyisoprenivorans_VH2_uid86651	NC_016906	COG2226,pfam12847	Methyltransferase domain. Protein in thi ; Nucleotidyl transferase of unknown funct	Methyltransf_18+DUF1814
378715725			208447..209142	+	Gordonia_polyisoprenivorans_VH2_uid86651	NC_016906	pfam00872	Transposase, Mutator family.	Transposase_mut
378715726			209168..209629	+	Gordonia_polyisoprenivorans_VH2_uid86651	NC_016906	COG3328,pfam00872	Transposase, Mutator family.	Transposase_mut
378715727	+		209956..213609	-	Gordonia_polyisoprenivorans_VH2_uid86651	NC_016906	COG0515,pfam13401	Catalytic domain of Protein Kinases. Pro	PKc
378715728			214457..214612	+	Gordonia_polyisoprenivorans_VH2_uid86651	NC_016906	-
378715729			214944..215126	-	Gordonia_polyisoprenivorans_VH2_uid86651	NC_016906	-
378715730			215161..215478	-	Gordonia_polyisoprenivorans_VH2_uid86651	NC_016906	-
378715731			215726..217258	+	Gordonia_polyisoprenivorans_VH2_uid86651	NC_016906	COG1198,pfam13245	Part of AAA domain.	AAA_19
378715732			217365..218648	+	Gordonia_polyisoprenivorans_VH2_uid86651	NC_016906	COG3328,pfam00872	Transposase, Mutator family.	Transposase_mut
===			299883466	11	Halalkalicoccus_jeotgali_B3_uid50305	NC_014301
299883461			34013..34699	-	Halalkalicoccus_jeotgali_B3_uid50305	NC_014301	COG0569,pfam02254,pfam02080	TrkA-N domain. This domain is found in a ; TrkA-C domain. This domain is often foun	TrkA_N+TrkA_C
299883462			34756..35199	-	Halalkalicoccus_jeotgali_B3_uid50305	NC_014301	pfam00582	Universal stress protein family. The uni	Usp
299883463			35241..35561	+	Halalkalicoccus_jeotgali_B3_uid50305	NC_014301	-
299883464			36413..37156	+	Halalkalicoccus_jeotgali_B3_uid50305	NC_014301	COG1522,pfam13412,pfam02080	Winged helix-turn-helix DNA-binding. ; TrkA-C domain. This domain is often foun	HTH_24+TrkA_C
299883465			37819..38223	-	Halalkalicoccus_jeotgali_B3_uid50305	NC_014301	pfam07056	Winged helix-turn-helix DNA-binding.	HTH_24
299883466	+		38807..39307	+	Halalkalicoccus_jeotgali_B3_uid50305	NC_014301	-
299883467			39505..40350	+	Halalkalicoccus_jeotgali_B3_uid50305	NC_014301	COG1192,pfam01656	CobQ/CobB/MinD/ParA nucleotide binding d	CbiA
299883468			40352..40744	+	Halalkalicoccus_jeotgali_B3_uid50305	NC_014301	-
299883469			40870..41010	+	Halalkalicoccus_jeotgali_B3_uid50305	NC_014301	-
299883470			41092..41487	-	Halalkalicoccus_jeotgali_B3_uid50305	NC_014301	COG1487,pfam01850	PIN domain of ribonucleases (toxins), Va	PIN_VapC-FitB
299883471			41474..41824	-	Halalkalicoccus_jeotgali_B3_uid50305	NC_014301	COG3355,pfam12840	Helix-turn-helix domain. This domain rep	HTH_20
===			55379057	11	Haloarcula_marismortui_ATCC_43049_uid57719	NC_006396
55379052			2119515..2120843	+	Haloarcula_marismortui_ATCC_43049_uid57719	NC_006396	pfam00963,pfam07705	Cohesin domain, interaction parter of do ; CARDB. Cell adhesion related domain foun	cohesin_like+CARDB
55379053			2121198..2122220	-	Haloarcula_marismortui_ATCC_43049_uid57719	NC_006396	COG4974,pfam02899,pfam00589	XerD and XerC integrases, DNA breaking-r	INT_XerDC
55379054			2122646..2122945	+	Haloarcula_marismortui_ATCC_43049_uid57719	NC_006396	COG1715,pfam14338	Mrr N-terminal domain. This domain is fo	Mrr_N
55379055			2122953..2123189	-	Haloarcula_marismortui_ATCC_43049_uid57719	NC_006396	-
55379056			2124334..2125386	-	Haloarcula_marismortui_ATCC_43049_uid57719	NC_006396	COG1474,pfam13401	AAA domain.	AAA_22
55379057	+		2126270..2127004	-	Haloarcula_marismortui_ATCC_43049_uid57719	NC_006396	-	CRISPR/Cas system-associated transcripti	CasRa_I-A
55379058			2127411..2127770	+	Haloarcula_marismortui_ATCC_43049_uid57719	NC_006396	-
55379059			2128312..2128569	-	Haloarcula_marismortui_ATCC_43049_uid57719	NC_006396	-
55379060			2128950..2130461	+	Haloarcula_marismortui_ATCC_43049_uid57719	NC_006396	-
55379061			2130467..2131153	-	Haloarcula_marismortui_ATCC_43049_uid57719	NC_006396	-
55379062			2131282..2132916	+	Haloarcula_marismortui_ATCC_43049_uid57719	NC_006396	COG1401,pfam07728	AAA domain (dynein-related subfamily). T	AAA_5
===			15790706	11	Halobacterium_NRC_1_uid57769	NC_002607
15790701			1320001..1321353	-	Halobacterium_NRC_1_uid57769	NC_002607	COG0358,pfam13662	TOPRIM_primases: The topoisomerase-prima	TOPRIM_primases
15790702			1321352..1321564	+	Halobacterium_NRC_1_uid57769	NC_002607	pfam11755	Protein of unknown function (DUF3311). T	DUF3311
15790703			1321603..1323051	+	Halobacterium_NRC_1_uid57769	NC_002607	COG0591,pfam00474	Sodium:solute symporter family. Membersh	SSF
15790704			1323053..1323331	-	Halobacterium_NRC_1_uid57769	NC_002607	COG1846,pfam13601	Winged helix DNA-binding domain.	HTH_34
15790705			1323330..1324298	+	Halobacterium_NRC_1_uid57769	NC_002607	-
15790706	+		1324332..1325255	+	Halobacterium_NRC_1_uid57769	NC_002607	-
15790707			1325295..1325654	+	Halobacterium_NRC_1_uid57769	NC_002607	COG1416,pfam02635	DsrE/DsrF-like family. DsrE is a small s	DrsE
15790708			1325656..1326372	-	Halobacterium_NRC_1_uid57769	NC_002607	COG4347,pfam07187	Protein of unknown function (DUF1405). T	DUF1405
15790709			1326538..1327446	+	Halobacterium_NRC_1_uid57769	NC_002607	COG0214,pfam01680,pfam05690	PdxS is a subunit of the pyridoxal 5'-ph	pdxS
15790710			1327456..1329540	-	Halobacterium_NRC_1_uid57769	NC_002607	COG1525,pfam09822,pfam00565,pfam09822	Staphylococcal nuclease homologues. SNas	SNc
15790711			1329752..1330657	-	Halobacterium_NRC_1_uid57769	NC_002607	COG0083	GHMP kinases N terminal domain. This fam	GHMP_kinases_N
===			292494069	11	Haloferax_volcanii_DS2_uid46845	NC_013964
292494064			141701..142243	-	Haloferax_volcanii_DS2_uid46845	NC_013964	-	Catalytic domain of Helicobacter pylori	CE4_HpPgdA_like
292494065			142343..143296	-	Haloferax_volcanii_DS2_uid46845	NC_013964	COG2141,pfam00296	Luciferase-like monooxygenase.	Bac_luciferase
292494066			143445..143975	+	Haloferax_volcanii_DS2_uid46845	NC_013964	COG4221,pfam00106,pfam13561	beta-Keto acyl carrier protein reductase ; beta-Keto acyl carrier protein reductase	BKR_SDR_c+BKR_SDR_c
292494067			144202..144381	-	Haloferax_volcanii_DS2_uid46845	NC_013964	-
292494068			144548..144955	+	Haloferax_volcanii_DS2_uid46845	NC_013964	COG1661,pfam03479	Domain of unknown function found in arch	DUF296
292494069	+		145516..146379	+	Haloferax_volcanii_DS2_uid46845	NC_013964	pfam03551	Domain of unknown function (DUF4364). Th	DUF4364
292494070			146490..147707	+	Haloferax_volcanii_DS2_uid46845	NC_013964	COG1520,pfam13360	PQQ-like domain. This domain contains se	PQQ_2
292494071			147763..149388	-	Haloferax_volcanii_DS2_uid46845	NC_013964	-
292494072			149385..150161	-	Haloferax_volcanii_DS2_uid46845	NC_013964	COG1131,pfam00005
292494073			150248..151114	-	Haloferax_volcanii_DS2_uid46845	NC_013964	-
292494074			151269..152087	-	Haloferax_volcanii_DS2_uid46845	NC_013964	COG0596,pfam12697	Alpha/beta hydrolase family. This family	Abhydrolase_6
===			292655779	11	Haloferax_volcanii_DS2_uid46845	NC_013967
292655774			1490257..1491156	-	Haloferax_volcanii_DS2_uid46845	NC_013967	-
292655775			1491229..1493193	-	Haloferax_volcanii_DS2_uid46845	NC_013967	COG1340,pfam13166	AAA domain. This family of domains conta	AAA_13
292655776			1493347..1494180	-	Haloferax_volcanii_DS2_uid46845	NC_013967	COG2220,pfam12706	Beta-lactamase superfamily domain. This	Lactamase_B_2
292655777			1494392..1494514	+	Haloferax_volcanii_DS2_uid46845	NC_013967	-
292655778			1494668..1495117	+	Haloferax_volcanii_DS2_uid46845	NC_013967	COG1611,pfam03641	Possible lysine decarboxylase. The membe	Lysine_decarbox
292655779	+		1495136..1496731	-	Haloferax_volcanii_DS2_uid46845	NC_013967	-
292655780			1496811..1497290	-	Haloferax_volcanii_DS2_uid46845	NC_013967	-
292655781			1497454..1498488	-	Haloferax_volcanii_DS2_uid46845	NC_013967	COG1736,pfam01866	Putative diphthamide synthesis protein.	Diphthamide_syn
292655782			1498654..1499307	+	Haloferax_volcanii_DS2_uid46845	NC_013967	COG0400,pfam02230	Phospholipase/Carboxylesterase. This fam	Abhydrolase_2
292655783			1499389..1499763	+	Haloferax_volcanii_DS2_uid46845	NC_013967	COG3679,pfam06133	Protein of unknown function (DUF964). Th	DUF964
292655784			1499837..1500454	+	Haloferax_volcanii_DS2_uid46845	NC_013967	COG0455	Bacterial cell division requires the for	MinD
===			257051936	11	Halorhabdus_utahensis_DSM_12940_uid59189	NC_013158
257051931			817379..817639	-	Halorhabdus_utahensis_DSM_12940_uid59189	NC_013158	-
257051932			818211..818438	+	Halorhabdus_utahensis_DSM_12940_uid59189	NC_013158	-
257051933			818441..818818	+	Halorhabdus_utahensis_DSM_12940_uid59189	NC_013158	-
257051934			818948..819505	+	Halorhabdus_utahensis_DSM_12940_uid59189	NC_013158	COG2128,pfam02627	Carboxymuconolactone decarboxylase famil	CMD
257051935			819508..820461	+	Halorhabdus_utahensis_DSM_12940_uid59189	NC_013158	COG0730,pfam01925	Sulfite exporter TauE/SafE. This is a fa	TauE
257051936	+		820458..821294	+	Halorhabdus_utahensis_DSM_12940_uid59189	NC_013158	-
257051937			821840..822103	-	Halorhabdus_utahensis_DSM_12940_uid59189	NC_013158	-
257051938			822269..823129	+	Halorhabdus_utahensis_DSM_12940_uid59189	NC_013158	COG1028,pfam00106	d-3-hydroxybutyrate dehydrogenase (HBDH)	HBDH_SDR_c
257051939			823153..824118	+	Halorhabdus_utahensis_DSM_12940_uid59189	NC_013158	COG1752,pfam01734	Hypothetical patatin similar to Z1214 pr	Pat_hypo_Ecoli_Z1214_like
257051940			824197..824883	+	Halorhabdus_utahensis_DSM_12940_uid59189	NC_013158	COG0149,pfam00121	Triosephosphate isomerase (TIM) is a gly	TIM
257051941			824951..825790	+	Halorhabdus_utahensis_DSM_12940_uid59189	NC_013158	COG0656,pfam00248	Aldo-keto reductases (AKRs) are a superf	Aldo_ket_red
===			257053311	11	Halorhabdus_utahensis_DSM_12940_uid59189	NC_013158
257053306			2286917..2287267	-	Halorhabdus_utahensis_DSM_12940_uid59189	NC_013158	pfam10066	Uncharacterized conserved protein (DUF23	DUF2304
257053307			2287264..2287944	-	Halorhabdus_utahensis_DSM_12940_uid59189	NC_013158	COG1216,pfam00535	DPM_DPG-synthase_like is a member of the	DPM_DPG-synthase_like
257053308			2288076..2289629	+	Halorhabdus_utahensis_DSM_12940_uid59189	NC_013158	COG3379,pfam01663	Type I phosphodiesterase / nucleotide py	Phosphodiest
257053309			2289727..2291070	+	Halorhabdus_utahensis_DSM_12940_uid59189	NC_013158	COG1914,pfam01566	Natural resistance-associated macrophage	Nramp
257053310			2291067..2291612	+	Halorhabdus_utahensis_DSM_12940_uid59189	NC_013158	-	AAA ATPase domain. This family of domain	AAA_16
257053311	+		2291664..2292386	-	Halorhabdus_utahensis_DSM_12940_uid59189	NC_013158	pfam09670	CRISPR-associated protein (Cas_Cas02710)	Cas_Cas02710
257053312			2292509..2293753	+	Halorhabdus_utahensis_DSM_12940_uid59189	NC_013158	COG0112,pfam00464	Serine-glycine hydroxymethyltransferase	SHMT
257053313			2294561..2295283	+	Halorhabdus_utahensis_DSM_12940_uid59189	NC_013158	pfam10518	High-temperature-induced dauer-formation	Hid1
257053314			2295477..2296937	+	Halorhabdus_utahensis_DSM_12940_uid59189	NC_013158	COG1599,pfam01336,pfam01336	SoSSB_OBF: A subfamily of OB folds simil ; SoSSB_OBF: A subfamily of OB folds simil ; SoSSB_OBF: A subfamily of OB folds simil	SoSSB_OBF+SoSSB_OBF+SoSSB_OBF
257053315			2296992..2297432	+	Halorhabdus_utahensis_DSM_12940_uid59189	NC_013158	COG2036,COG2036,pfam00808	Histone-like transcription factor (CBF/N ; Histone-like transcription factor (CBF/N	CBFD_NFYB_HMF+CBFD_NFYB_HMF
257053316			2297429..2298439	+	Halorhabdus_utahensis_DSM_12940_uid59189	NC_013158	COG0123,pfam00850	Histone deacetylase domain. Histones can	Hist_deacetyl
===			1.21997e+26	21	Halorhodospira_halophila_SL1_uid58473	NC_008789
121997418			696950..697186	-	Halorhodospira_halophila_SL1_uid58473	NC_008789	COG3636,pfam01381	Helix-turn-helix. This large family of D	HTH_3
121997419			697188..698150	-	Halorhodospira_halophila_SL1_uid58473	NC_008789	COG1518,pfam01867	CRISPR/Cas system-associated protein Cas	Cas1_I-II-III
121997420			698261..698575	-	Halorhodospira_halophila_SL1_uid58473	NC_008789	COG1343,pfam09827	CRISPR associated protein Cas2. Members	CRISPR_Cas2
121997421			698568..699365	-	Halorhodospira_halophila_SL1_uid58473	NC_008789	pfam01867	CRISPR associated protein Cas1. Clustere	Cas_Cas1
121997422			699379..699660	-	Halorhodospira_halophila_SL1_uid58473	NC_008789	COG1343,pfam09827	CRISPR associated protein Cas2. Members	CRISPR_Cas2
121997423	+		699885..701042	-	Halorhodospira_halophila_SL1_uid58473	NC_008789	pfam09002	Domain of unknown function (DUF1887). Th	DUF1887
121997424			701072..701383	-	Halorhodospira_halophila_SL1_uid58473	NC_008789	pfam09652	Putative CRISPR-associated protein (Cas_	Cas_VVA1548				5
121997425	+		701616..702749	+	Halorhodospira_halophila_SL1_uid58473	NC_008789	pfam09623	CRISPR/Cas system-associated protein Csx	Csx1_III-U
121997426		IIIB	702746..703816	+	Halorhodospira_halophila_SL1_uid58473	NC_008789	COG1367,pfam03787	CRISPR/Cas system-associated RAMP superf	Cmr1_III-B
121997427			703813..706746	+	Halorhodospira_halophila_SL1_uid58473	NC_008789	COG1353,pfam12469	CRISPR/Cas system-associated protein Cas ; CRISPR/Cas system-associated protein Cas	Cas10_III+Cas10_III
121997428		IIIB	706750..707901	+	Halorhodospira_halophila_SL1_uid58473	NC_008789	COG1769,pfam09700	CRISPR/Cas system-associated RAMP superf	Cmr3_III-B
121997429		IIIB	707916..708830	+	Halorhodospira_halophila_SL1_uid58473	NC_008789	COG1336,pfam03787	CRISPR/Cas system-associated RAMP superf	Cmr4_III-B
121997430		IIIB	708827..709216	+	Halorhodospira_halophila_SL1_uid58473	NC_008789	COG3337,pfam09701	CRISPR-associated protein (Cas_Cmr5). CR	Cas_Cmr5
121997431		IIIB	709213..710424	+	Halorhodospira_halophila_SL1_uid58473	NC_008789	COG1604,pfam03787	CRISPR/Cas system-associated RAMP superf	Cmr6_III-B
121997432			710421..711335	+	Halorhodospira_halophila_SL1_uid58473	NC_008789	pfam10040	Uncharacterized conserved protein (DUF22 ; CRISPR/Cas system-associated RAMP superf	DUF2276+Cas6_III
121997433	+		712133..713011	-	Halorhodospira_halophila_SL1_uid58473	NC_008789	pfam09670	CRISPR-associated protein (Cas_Cas02710)	Cas_Cas02710
121997434			713008..713310	-	Halorhodospira_halophila_SL1_uid58473	NC_008789	pfam09652	Putative CRISPR-associated protein (Cas_	Cas_VVA1548				6
121997435			713545..714075	+	Halorhodospira_halophila_SL1_uid58473	NC_008789	-
121997436			715691..716392	-	Halorhodospira_halophila_SL1_uid58473	NC_008789	COG1430,pfam02643	Uncharacterized ACR, COG1430. Two struct	DUF192
121997437			716482..717255	-	Halorhodospira_halophila_SL1_uid58473	NC_008789	COG1484,pfam01695	IstB-like ATP binding protein. This prot	IstB_IS21
121997438			717264..718244	-	Halorhodospira_halophila_SL1_uid58473	NC_008789	-
===			428775962	11	Halothece_PCC_7418_uid183338	NC_019779
428775957			1459910..1462909	+	Halothece_PCC_7418_uid183338	NC_019779	COG1353,pfam12469	CRISPR-associated protein. This domain f ; CRISPR/Cas system-associated protein Cas	DUF3692+Cas10_III
428775958		IIIB	1462922..1464034	+	Halothece_PCC_7418_uid183338	NC_019779	pfam09700	CRISPR/Cas system-associated RAMP superf	Cmr3_III-B
428775959		IIIB	1464119..1464970	+	Halothece_PCC_7418_uid183338	NC_019779	COG1336,pfam03787	CRISPR/Cas system-associated RAMP superf	Cmr4_III-B
428775960			1465072..1465464	+	Halothece_PCC_7418_uid183338	NC_019779	-
428775961		IIIB	1465469..1467403	+	Halothece_PCC_7418_uid183338	NC_019779	COG1336,COG1367,pfam03787	CRISPR/Cas system-associated RAMP superf ; Apoptosis inhibitory protein 5 (API5). T	Cmr6_III-B+API5
428775962	+		1467863..1468978	+	Halothece_PCC_7418_uid183338	NC_019779	COG4006,pfam09651	CRISPR/Cas system-associated protein Csm	Csm6_III-A
428775963			1468986..1470197	-	Halothece_PCC_7418_uid183338	NC_019779	pfam09455	CRISPR-associated (Cas) DxTHG family. CR	Cas_DxTHG
428775964			1470280..1470963	-	Halothece_PCC_7418_uid183338	NC_019779	COG3642,pfam06293	Lipopolysaccharide kinase (Kdo/WaaP) fam	Kdo
428775965			1471093..1471677	-	Halothece_PCC_7418_uid183338	NC_019779	-
428775966			1471667..1472920	-	Halothece_PCC_7418_uid183338	NC_019779	-
428775967			1473100..1475169	+	Halothece_PCC_7418_uid183338	NC_019779	COG4639,pfam13671,pfam13280	AAA domain. This family of domains conta ; WYL domain. This presumed domain is arou	AAA_33+WYL
===			428777613	11	Halothece_PCC_7418_uid183338	NC_019779
428777608			3309466..3311160	+	Halothece_PCC_7418_uid183338	NC_019779	COG1292,pfam02028	BCCT family transporter.	BCCT
428777609			3311262..3312218	+	Halothece_PCC_7418_uid183338	NC_019779	COG0589,COG0589,pfam00582,pfam00582	Universal stress protein family. The uni ; Universal stress protein family. The uni	Usp+Usp
428777610			3312228..3312791	-	Halothece_PCC_7418_uid183338	NC_019779	COG2094,pfam02245	Methylpurine-DNA glycosylase (MPG). Meth	Pur_DNA_glyco
428777611			3313401..3313586	-	Halothece_PCC_7418_uid183338	NC_019779	-
428777612			3313726..3314334	+	Halothece_PCC_7418_uid183338	NC_019779	COG0680	Endopeptidases that belong to the bidire	H2MP_NAD-link-bidir
428777613	+		3314580..3315662	-	Halothece_PCC_7418_uid183338	NC_019779	pfam09002	Domain of unknown function (DUF1887). Th	DUF1887
428777614			3315766..3316521	+	Halothece_PCC_7418_uid183338	NC_019779	COG1385,pfam04452	RNA methyltransferase. RNA methyltransfe	Methyltrans_RNA
428777615			3316559..3317041	-	Halothece_PCC_7418_uid183338	NC_019779	COG1290,pfam00032	Cytochrome b(C-terminus)/b6/petD: Cytoc	cytochrome_b_C
428777616			3317095..3317763	-	Halothece_PCC_7418_uid183338	NC_019779	COG1290,pfam13631	Cytochrome b (N-terminus)/b6/petB: Cyto	Cytochrome_b_N
428777617			3318269..3319513	+	Halothece_PCC_7418_uid183338	NC_019779	COG0793,pfam00595,pfam03572	C-terminal processing peptidase; serine ; C-terminal processing peptidase; serine	Peptidase_S41_CPP+Peptidase_S41_CPP
428777618			3319510..3320826	-	Halothece_PCC_7418_uid183338	NC_019779	COG0763,pfam02684	Lipid-A-disaccharide synthetase. This is	LpxB
===			2.20932e+17	12	Halothermothrix_orenii_H_168_uid58585	NC_011899
220932341			1606126..1607502	-	Halothermothrix_orenii_H_168_uid58585	NC_011899	COG2182,pfam13416	Bacterial extracellular solute-binding p	SBP_bac_8
220932342			1607699..1608805	-	Halothermothrix_orenii_H_168_uid58585	NC_011899	COG1609,pfam00392,pfam13377	Ligand binding domain of the LacI tanscr	PBP1_LacI_sugar_binding_like
220932343			1608942..1610114	-	Halothermothrix_orenii_H_168_uid58585	NC_011899	COG2814,pfam07690	The Major Facilitator Superfamily (MFS)	MFS
220932344			1610405..1610752	-	Halothermothrix_orenii_H_168_uid58585	NC_011899	COG0526,pfam00085	TRX family; composed of two groups: Grou	TRX_family
220932345			1610767..1611060	-	Halothermothrix_orenii_H_168_uid58585	NC_011899	-			9
220932346	+		1611114..1612403	-	Halothermothrix_orenii_H_168_uid58585	NC_011899	pfam09455	CRISPR-associated (Cas) DxTHG family. CR	Cas_DxTHG
220932347	+		1612406..1613620	-	Halothermothrix_orenii_H_168_uid58585	NC_011899	COG4006,pfam09651	CRISPR/Cas system-associated protein Csm	Csm6_III-A
220932348		IIIB	1613638..1614768	-	Halothermothrix_orenii_H_168_uid58585	NC_011899	COG1098,COG1604,pfam00575,pfam03787,pfam03787	CRISPR/Cas system-associated RAMP superf ; S1_RPS1_repeat_hs4: Ribosomal protein S1	Cmr6_III-B+S1_RPS1_repeat_hs4
220932349		IIIB	1614731..1615144	-	Halothermothrix_orenii_H_168_uid58585	NC_011899	COG3337,pfam09701	CRISPR/Cas system-associated protein Cmr	Cmr5_III-B
220932350		IIIB	1615137..1616114	-	Halothermothrix_orenii_H_168_uid58585	NC_011899	COG1336,pfam03787	CRISPR/Cas system-associated RAMP superf	Cmr4_III-B
220932351		IIIB	1616115..1617296	-	Halothermothrix_orenii_H_168_uid58585	NC_011899	COG1769,pfam09700	CRISPR/Cas system-associated RAMP superf	Cmr3_III-B
220932352			1617298..1619328	-	Halothermothrix_orenii_H_168_uid58585	NC_011899	COG1353,pfam12469	CRISPR/Cas system-associated protein Cas	Cas10_III
===			386750112	11	Helicobacter_cetorum_MIT_00_7128_uid162217	NC_017737
386750107			1553380..1555032	+	Helicobacter_cetorum_MIT_00_7128_uid162217	NC_017737	COG1353	CRISPR/Cas system-associated protein Cas	Cas10_III
386750108		IIIA	1555025..1555681	+	Helicobacter_cetorum_MIT_00_7128_uid162217	NC_017737	pfam03750	CRISPR/Cas system-associated protein Csm	Csm2_III-A
386750109		IIIA	1555707..1556747	+	Helicobacter_cetorum_MIT_00_7128_uid162217	NC_017737	COG1337,pfam03787	CRISPR/Cas system-associated RAMP superf	Csm3_III-A
386750110		IIIA	1556749..1557654	+	Helicobacter_cetorum_MIT_00_7128_uid162217	NC_017737	COG1567	CRISPR/Cas system-associated RAMP superf	Csm4_III-A
386750111		IIIA	1557657..1558844	+	Helicobacter_cetorum_MIT_00_7128_uid162217	NC_017737	COG1332,pfam03787	CRISPR/Cas system-associated RAMP superf	Csm5_III-A
386750112	+		1558857..1560359	+	Helicobacter_cetorum_MIT_00_7128_uid162217	NC_017737	pfam09455	CRISPR/Cas system-associated protein Csx	Csx1_III-U
386750113			1560547..1560759	-	Helicobacter_cetorum_MIT_00_7128_uid162217	NC_017737	-
386750114			1561088..1561537	-	Helicobacter_cetorum_MIT_00_7128_uid162217	NC_017737	-
386750115			1561547..1561981	-	Helicobacter_cetorum_MIT_00_7128_uid162217	NC_017737	-
386750116			1562335..1562610	-	Helicobacter_cetorum_MIT_00_7128_uid162217	NC_017737	-
386750117			1562626..1562994	-	Helicobacter_cetorum_MIT_00_7128_uid162217	NC_017737	-
===			210135173	11	Helicobacter_pylori_P12_uid59327	NC_011498
210135168			1038962..1040119	+	Helicobacter_pylori_P12_uid59327	NC_011498	COG0206,pfam00091,pfam12327	FtsZ is a GTPase that is similar to the	FtsZ_type1
210135169			1040198..1040341	-	Helicobacter_pylori_P12_uid59327	NC_011498	-
210135170			1040472..1041137	-	Helicobacter_pylori_P12_uid59327	NC_011498	-
210135171			1041309..1041845	-	Helicobacter_pylori_P12_uid59327	NC_011498	-
210135172			1042008..1042832	-	Helicobacter_pylori_P12_uid59327	NC_011498	COG0668,pfam00924	Mechanosensitive ion channel. Two member	MS_channel
210135173	+		1043356..1044480	-	Helicobacter_pylori_P12_uid59327	NC_011498	pfam09002	Domain of unknown function (DUF1887). Th	DUF1887
210135174			1044484..1044765	-	Helicobacter_pylori_P12_uid59327	NC_011498	-
210135175			1045061..1046974	-	Helicobacter_pylori_P12_uid59327	NC_011498	-
210135176			1047017..1047751	-	Helicobacter_pylori_P12_uid59327	NC_011498	pfam09823	Domain of unknown function (DUF2357). Th	DUF2357
210135177			1047885..1049291	-	Helicobacter_pylori_P12_uid59327	NC_011498	COG1401
210135178			1049357..1049623	-	Helicobacter_pylori_P12_uid59327	NC_011498	-
===			385230264	11	Helicobacter_pylori_Puno135_uid161157	NC_017379
385230259			998256..998435	-	Helicobacter_pylori_Puno135_uid161157	NC_017379	-
385230260			998601..998702	-	Helicobacter_pylori_Puno135_uid161157	NC_017379	COG1570,pfam02601	Exonuclease VII, large subunit. This fam	Exonuc_VII_L
385230261			998725..998817	-	Helicobacter_pylori_Puno135_uid161157	NC_017379	COG1570,pfam02601	Exonuclease VII, large subunit. This fam	Exonuc_VII_L
385230262			998814..998930	-	Helicobacter_pylori_Puno135_uid161157	NC_017379	COG1570,pfam13742	ExoVII_LU_OBF: A subfamily of OB folds c	ExoVII_LU_OBF
385230263			998936..999049	-	Helicobacter_pylori_Puno135_uid161157	NC_017379	-	RseP-like Site-2 proteases (S2P), zinc m	S2P-M50_PDZ_RseP-like
385230264	+		999258..1001108	-	Helicobacter_pylori_Puno135_uid161157	NC_017379	COG4088,pfam13671,pfam09002	AAA domain. This family of domains conta ; Domain of unknown function (DUF1887). Th	AAA_33+DUF1887
385230265			1001101..1004172	-	Helicobacter_pylori_Puno135_uid161157	NC_017379	pfam09823	Domain of unknown function (DUF2357). Th	DUF2357
385230266			1004179..1006380	-	Helicobacter_pylori_Puno135_uid161157	NC_017379	COG1196,COG1401,pfam12128,pfam03961	Protein of unknown function (DUF3584). T	DUF3584
385230267			1006377..1008158	-	Helicobacter_pylori_Puno135_uid161157	NC_017379	-
385230268			1008155..1008685	-	Helicobacter_pylori_Puno135_uid161157	NC_017379	COG1112,pfam13087	AAA domain. This family of domains conta	AAA_12
385230269			1008689..1011385	-	Helicobacter_pylori_Puno135_uid161157	NC_017379	COG0507,COG1112,pfam13086,pfam13086,pfam13087	AAA domain. This family of domains conta ; AAA domain. This family of domains conta ; AAA domain. This family of domains conta	AAA_11+AAA_11+AAA_12
===			159897223	11	Herpetosiphon_aurantiacus_DSM_785_uid58599	NC_009972
159897218			792537..793886	+	Herpetosiphon_aurantiacus_DSM_785_uid58599	NC_009972	COG0446,pfam07992,pfam02852	Pyridine nucleotide-disulphide oxidoredu	Pyr_redox_2
159897219			793904..794629	+	Herpetosiphon_aurantiacus_DSM_785_uid58599	NC_009972	-
159897220			794783..796522	+	Herpetosiphon_aurantiacus_DSM_785_uid58599	NC_009972	COG2304,pfam07584,pfam13519	Aerotolerance regulator N-terminal. Thes ; Von Willebrand factor type A (vWA) domai	BatA+vWFA
159897221			796546..797304	+	Herpetosiphon_aurantiacus_DSM_785_uid58599	NC_009972	COG2226,pfam08241	Methyltransferase domain. Members of thi	Methyltransf_11
159897222			797525..797914	-	Herpetosiphon_aurantiacus_DSM_785_uid58599	NC_009972	-	CRISPR/Cas system-associated protein Csx	Csx15_I-U		5
159897223	+		797949..798803	-	Herpetosiphon_aurantiacus_DSM_785_uid58599	NC_009972	pfam09002	Domain of unknown function (DUF1887). Th	DUF1887
159897224		IIIB	798867..799808	-	Herpetosiphon_aurantiacus_DSM_785_uid58599	NC_009972	COG1604,pfam03787,pfam03787	CRISPR/Cas system-associated RAMP superf	Cmr6_III-B
159897225		IIIB	799805..800275	-	Herpetosiphon_aurantiacus_DSM_785_uid58599	NC_009972	COG3337,pfam09701	CRISPR/Cas system-associated protein Cmr	Cmr5_III-B
159897226		IIIB	800286..801167	-	Herpetosiphon_aurantiacus_DSM_785_uid58599	NC_009972	COG1336,pfam03787	CRISPR/Cas system-associated RAMP superf	Cmr4_III-B
159897227		IIIB	801167..802663	-	Herpetosiphon_aurantiacus_DSM_785_uid58599	NC_009972	COG1367	RAMP superfamily. The molecular function	RAMPs
159897228		IIIB	802653..804107	-	Herpetosiphon_aurantiacus_DSM_785_uid58599	NC_009972	COG1769,pfam09700	CRISPR/Cas system-associated RAMP superf	Cmr3_III-B
===			159898446	11	Herpetosiphon_aurantiacus_DSM_785_uid58599	NC_009972
159898441		IIIB	2310737..2312317	+	Herpetosiphon_aurantiacus_DSM_785_uid58599	NC_009972	COG1337,COG5061,pfam09700	CRISPR/Cas system-associated RAMP superf	Csx10
159898442		IIIA	2312314..2313855	+	Herpetosiphon_aurantiacus_DSM_785_uid58599	NC_009972	COG1337,COG1337	CRISPR/Cas system-associated RAMP superf ; CRISPR/Cas system-associated RAMP superf	RAMP_I_III+RAMP_I_III
159898443			2313852..2314502	+	Herpetosiphon_aurantiacus_DSM_785_uid58599	NC_009972	-
159898444			2314499..2316658	+	Herpetosiphon_aurantiacus_DSM_785_uid58599	NC_009972	-
159898445			2317173..2318960	+	Herpetosiphon_aurantiacus_DSM_785_uid58599	NC_009972	COG3344,pfam00078,pfam01348,pfam01844	RT_G2_intron: Reverse transcriptases (RT ; Type II intron maturase. Group II intron	RT_G2_intron+Intron_maturas2
159898446	+		2319240..2320493	+	Herpetosiphon_aurantiacus_DSM_785_uid58599	NC_009972	pfam09455	CRISPR-associated (Cas) DxTHG family. CR	Cas_DxTHG
159898447			2320765..2321517	-	Herpetosiphon_aurantiacus_DSM_785_uid58599	NC_009972	COG0149,pfam00121	Triosephosphate isomerase.	TIM
159898448			2321536..2322180	-	Herpetosiphon_aurantiacus_DSM_785_uid58599	NC_009972	COG1994,pfam02163	Uncharacterized homologs of Site-2 prote	S2P-M50_like_1
159898449			2322186..2322860	-	Herpetosiphon_aurantiacus_DSM_785_uid58599	NC_009972	COG2518,pfam01135	Protein-L-isoaspartate(D-aspartate) O-me	PCMT
159898450			2322857..2323660	-	Herpetosiphon_aurantiacus_DSM_785_uid58599	NC_009972	COG1189,pfam01479,pfam01728	FtsJ-like methyltransferase. This family ; S4/Hsp/ tRNA synthetase RNA-binding doma	FtsJ+S4
159898451			2324074..2332320	+	Herpetosiphon_aurantiacus_DSM_785_uid58599	NC_009972	COG1470,COG3291,pfam10667,pfam01345,pfam00041,pfam01345	Domain of unknown function DUF11. A doma ; Domain of unknown function DUF11. A doma ; Domain of unknown function DUF11. A doma ; Fibronectin type III domain.	DUF11+DUF11+DUF11+fn3
===			1.59899e+17	12	Herpetosiphon_aurantiacus_DSM_785_uid58599	NC_009972
159898994			3165630..3167825	+	Herpetosiphon_aurantiacus_DSM_785_uid58599	NC_009972	COG1353	CRISPR/Cas system-associated protein Cas	Cas10_III
159898995		IIIA	3167828..3168262	+	Herpetosiphon_aurantiacus_DSM_785_uid58599	NC_009972	COG1421,pfam03750	Protein of unknown function (DUF310). Th	DUF310
159898996		IIIA	3168307..3169074	+	Herpetosiphon_aurantiacus_DSM_785_uid58599	NC_009972	COG1337,pfam03787	CRISPR/Cas system-associated RAMP superf	Csm3_III-A
159898997		IIIA	3169087..3170112	+	Herpetosiphon_aurantiacus_DSM_785_uid58599	NC_009972	COG1567,pfam09700	CRISPR/Cas system-associated RAMP superf	Csm4_III-A
159898998		IIIA	3170109..3171197	+	Herpetosiphon_aurantiacus_DSM_785_uid58599	NC_009972	COG1332,pfam03787	CRISPR/Cas system-associated RAMP superf	Csm5_III-A
159898999	+		3171343..3172785	+	Herpetosiphon_aurantiacus_DSM_785_uid58599	NC_009972	pfam09670
159899000	+		3172797..3174158	+	Herpetosiphon_aurantiacus_DSM_785_uid58599	NC_009972	-
159899001			3174182..3174991	+	Herpetosiphon_aurantiacus_DSM_785_uid58599	NC_009972	COG5551,pfam10040	Uncharacterized conserved protein (DUF22	DUF2276
159899002			3175004..3176023	+	Herpetosiphon_aurantiacus_DSM_785_uid58599	NC_009972	COG1518,pfam01867	CRISPR/Cas system-associated protein Cas	Cas1_I-II-III
159899003			3176032..3176313	+	Herpetosiphon_aurantiacus_DSM_785_uid58599	NC_009972	COG1343,pfam09827	CRISPR/Cas system-associated protein Cas	Cas2_I_II_III
159899004			3177076..3178320	-	Herpetosiphon_aurantiacus_DSM_785_uid58599	NC_009972	COG3547,pfam01548,pfam02371	Transposase. Transposase proteins are ne ; Transposase IS116/IS110/IS902 family. Tr	DEDD_Tnp_IS110+Transposase_20
159899005			3178468..3178839	-	Herpetosiphon_aurantiacus_DSM_785_uid58599	NC_009972	-
===			124027215	11	Hyperthermus_butylicus_DSM_5456_uid57755	NC_008818
124027210			304749..305171	+	Hyperthermus_butylicus_DSM_5456_uid57755	NC_008818	-
124027211			305225..305905	+	Hyperthermus_butylicus_DSM_5456_uid57755	NC_008818	COG0378,pfam02492	CobW/HypB/UreG, nucleotide-binding domai	cobW
124027212			305908..306342	+	Hyperthermus_butylicus_DSM_5456_uid57755	NC_008818	COG0375,pfam01155,pfam09723	Hydrogenase expression/synthesis hypA fa	HypA
124027213			306354..306773	+	Hyperthermus_butylicus_DSM_5456_uid57755	NC_008818	COG0864,pfam12651	Ribbon-helix-helix domain. This short ba	RHH_3
124027214			306770..307870	+	Hyperthermus_butylicus_DSM_5456_uid57755	NC_008818	COG1252,pfam07992	Pyridine nucleotide-disulphide oxidoredu	Pyr_redox_2
124027215	+		308928..309617	+	Hyperthermus_butylicus_DSM_5456_uid57755	NC_008818	pfam01978	CRISPR/Cas system-associated transcripti	CasRa_I-A
124027216			309653..310345	+	Hyperthermus_butylicus_DSM_5456_uid57755	NC_008818	COG1756,pfam03587	EMG1/NEP1 methyltransferase. Members of	EMG1
124027217			310709..311608	-	Hyperthermus_butylicus_DSM_5456_uid57755	NC_008818	COG0491,pfam00753	Metallo-beta-lactamase superfamily.	Lactamase_B
124027218			311710..311961	-	Hyperthermus_butylicus_DSM_5456_uid57755	NC_008818	-
124027219			312009..312779	-	Hyperthermus_butylicus_DSM_5456_uid57755	NC_008818	pfam03009	Glycerophosphodiester phosphodiesterase	GDPD
124027220			312988..313533	-	Hyperthermus_butylicus_DSM_5456_uid57755	NC_008818	-
===			124027528	11	Hyperthermus_butylicus_DSM_5456_uid57755	NC_008818
124027523			622533..622796	-	Hyperthermus_butylicus_DSM_5456_uid57755	NC_008818	COG1203,pfam00270	CRISPR/Cas system-associated protein Cas	Cas3_I
124027524			622808..623935	-	Hyperthermus_butylicus_DSM_5456_uid57755	NC_008818	-
124027525		IA	623949..624782	-	Hyperthermus_butylicus_DSM_5456_uid57755	NC_008818	COG1688,pfam09704	CRISPR/Cas system-associated RAMP superf	Cas5_I-A
124027526			624779..625816	-	Hyperthermus_butylicus_DSM_5456_uid57755	NC_008818	COG1857,pfam01905	CRISPR-associated negative auto-regulato	DevR
124027527		IA	625839..626162	-	Hyperthermus_butylicus_DSM_5456_uid57755	NC_008818	pfam09702	CRISPR/Cas system-associated protein Csa	Csa5_I-A
124027528	+		626587..627276	+	Hyperthermus_butylicus_DSM_5456_uid57755	NC_008818	COG1414,pfam09339	CRISPR/Cas system-associated transcripti	CasRa_I-A
124027529			627465..627920	+	Hyperthermus_butylicus_DSM_5456_uid57755	NC_008818	-
124027530			628001..628567	-	Hyperthermus_butylicus_DSM_5456_uid57755	NC_008818	COG2872
124027531			628945..629547	-	Hyperthermus_butylicus_DSM_5456_uid57755	NC_008818	COG1468,pfam01930	CRISPR/Cas system-associated protein Cas	Cas4_I-A_I-B_I-C_I-D_II-B
124027532			630016..630303	-	Hyperthermus_butylicus_DSM_5456_uid57755	NC_008818	COG1343,pfam09827	CRISPR associated protein Cas2. Members	CRISPR_Cas2
124027533		IA	630404..631219	+	Hyperthermus_butylicus_DSM_5456_uid57755	NC_008818	COG4343,pfam06023	CRISPR/Cas system-associated protein Cas	Cas4_I-A
===			124027589	11	Hyperthermus_butylicus_DSM_5456_uid57755	NC_008818
124027584			684225..684689	-	Hyperthermus_butylicus_DSM_5456_uid57755	NC_008818	-
124027585			684872..685789	+	Hyperthermus_butylicus_DSM_5456_uid57755	NC_008818	COG3379,pfam01663	Type I phosphodiesterase / nucleotide py	Phosphodiest
124027586			686068..686412	-	Hyperthermus_butylicus_DSM_5456_uid57755	NC_008818	-
124027587			686596..686946	+	Hyperthermus_butylicus_DSM_5456_uid57755	NC_008818	COG3398,pfam13412	Winged helix-turn-helix DNA-binding. ; DNA Polymerase IV/Kappa. Pol IV, also kn	HTH_24+PolY_Pol_IV_kappa
124027588			687215..687676	-	Hyperthermus_butylicus_DSM_5456_uid57755	NC_008818	-
124027589	+		688803..690209	-	Hyperthermus_butylicus_DSM_5456_uid57755	NC_008818	COG1517,pfam09455	CRISPR/Cas system-associated protein Csx	Csx1_III-U
124027590		IIIB	691718..692740	+	Hyperthermus_butylicus_DSM_5456_uid57755	NC_008818	COG1336,pfam03787	CRISPR/Cas system-associated RAMP superf	Cmr4_III-B
124027591		IIIB	692765..693289	+	Hyperthermus_butylicus_DSM_5456_uid57755	NC_008818	pfam09701	CRISPR/Cas system-associated protein Cmr	Cmr5_III-B
124027592			693301..695013	+	Hyperthermus_butylicus_DSM_5456_uid57755	NC_008818	-
124027593		IIIB	695019..696062	+	Hyperthermus_butylicus_DSM_5456_uid57755	NC_008818	COG1604,pfam03787	CRISPR/Cas system-associated RAMP superf	Cmr6_III-B
124027594			696105..699716	+	Hyperthermus_butylicus_DSM_5456_uid57755	NC_008818	COG1353,pfam12469	CRISPR-associated protein. This domain f ; CRISPR/Cas system-associated protein Cas ; Orexigenic neuropeptide Qrfp/P518. Qrfp/	DUF3692+Cas10_III+RFamide_26RFa
===			124027643	11	Hyperthermus_butylicus_DSM_5456_uid57755	NC_008818
124027638			749334..751295	+	Hyperthermus_butylicus_DSM_5456_uid57755	NC_008818	-
124027639			751961..752377	-	Hyperthermus_butylicus_DSM_5456_uid57755	NC_008818	COG1848,pfam01850	PIN domain of ribonucleases (toxins), Va	PIN_VapC-like
124027640			752374..752643	-	Hyperthermus_butylicus_DSM_5456_uid57755	NC_008818	COG2002,pfam04014	Antidote-toxin recognition MazE. MazE is	Antitoxin-MazE
124027641			753225..754499	-	Hyperthermus_butylicus_DSM_5456_uid57755	NC_008818	COG0144,pfam01189	NOL1/NOP2/sun family.	Nol1_Nop2_Fmu
124027642			755333..756283	+	Hyperthermus_butylicus_DSM_5456_uid57755	NC_008818	COG1215,pfam00535	DPM_DPG-synthase_like is a member of the	DPM_DPG-synthase_like
124027643	+		756251..757111	-	Hyperthermus_butylicus_DSM_5456_uid57755	NC_008818	COG4006,pfam09651	CRISPR/Cas system-associated protein Csm	Csm6_III-A
124027644			757187..757564	-	Hyperthermus_butylicus_DSM_5456_uid57755	NC_008818	COG1990,pfam01981	Peptidyl-tRNA hydrolase PTH2. Peptidyl-t	PTH2
124027645			758061..760886	+	Hyperthermus_butylicus_DSM_5456_uid57755	NC_008818	COG1842,COG1800,pfam13514,pfam04473	Transglutaminase-like domain. This famil	DUF553
124027646			761034..762212	+	Hyperthermus_butylicus_DSM_5456_uid57755	NC_008818	COG2441,pfam07318	Protein of unknown function (DUF1464). T	DUF1464
124027647			762230..763330	-	Hyperthermus_butylicus_DSM_5456_uid57755	NC_008818	COG0498,pfam00291	Threonine synthase is a pyridoxal phosph	Thr-synth_1
124027648			764984..765628	-	Hyperthermus_butylicus_DSM_5456_uid57755	NC_008818	COG0009,pfam01300	Telomere recombination. This domain has	Sua5_yciO_yrdC
===			124028293	11	Hyperthermus_butylicus_DSM_5456_uid57755	NC_008818
124028288			1445190..1446227	-	Hyperthermus_butylicus_DSM_5456_uid57755	NC_008818	COG4555,pfam00005,pfam13175
124028289			1446382..1447245	-	Hyperthermus_butylicus_DSM_5456_uid57755	NC_008818	COG0053,pfam01545	Cation efflux family. Members of this fa	Cation_efflux
124028290			1447335..1448408	+	Hyperthermus_butylicus_DSM_5456_uid57755	NC_008818	COG2152,pfam04041	Domain of unknown function (DUF377). Thi	DUF377
124028291			1448705..1449103	-	Hyperthermus_butylicus_DSM_5456_uid57755	NC_008818	COG3744,pfam01850	PIN domain of ribonucleases (toxins), Va	PIN_VapC-like
124028292			1449078..1449344	-	Hyperthermus_butylicus_DSM_5456_uid57755	NC_008818	pfam04014	Antidote-toxin recognition MazE. MazE is	Antitoxin-MazE
124028293	+		1449540..1451096	+	Hyperthermus_butylicus_DSM_5456_uid57755	NC_008818	-
124028294			1451093..1452991	-	Hyperthermus_butylicus_DSM_5456_uid57755	NC_008818	COG1274,pfam00821	Phosphoenolpyruvate carboxykinase. catal	PEPCK
124028295			1453241..1453813	+	Hyperthermus_butylicus_DSM_5456_uid57755	NC_008818	COG4914,pfam09970	Nucleotidyl transferase of unknown funct	DUF2204
124028296			1454234..1455262	+	Hyperthermus_butylicus_DSM_5456_uid57755	NC_008818	COG1737,pfam01380,pfam10432	The members of this protein family conta ; Bacterial phospho-glucose isomerase C-te	SIS_PGI_PMI_1+bact-PGI_C
124028297			1455341..1455592	+	Hyperthermus_butylicus_DSM_5456_uid57755	NC_008818	-
124028298			1456026..1456397	+	Hyperthermus_butylicus_DSM_5456_uid57755	NC_008818	-
===			3.8581e+26	14	Ignavibacterium_album_JCM_16511_uid162097	NC_017464
385809777		IIIA	1365152..1365703	+	Ignavibacterium_album_JCM_16511_uid162097	NC_017464	COG1421,pfam03750	Protein of unknown function (DUF310). Th	DUF310
385809778		IIIA	1365705..1366547	+	Ignavibacterium_album_JCM_16511_uid162097	NC_017464	COG1337,pfam03787	CRISPR/Cas system-associated RAMP superf	Csm3_III-A
385809779		IIIA	1366557..1367555	+	Ignavibacterium_album_JCM_16511_uid162097	NC_017464	COG1567,pfam09700	CRISPR/Cas system-associated RAMP superf	Csm4_III-A
385809780		IIIA	1367545..1368813	+	Ignavibacterium_album_JCM_16511_uid162097	NC_017464	COG1332,pfam03787	CRISPR/Cas system-associated RAMP superf	Csm5_III-A
385809781			1368928..1369509	+	Ignavibacterium_album_JCM_16511_uid162097	NC_017464	COG1943,pfam01797	Transposase IS200 like. Transposases are	Y1_Tnp
385809782	+		1369585..1370925	+	Ignavibacterium_album_JCM_16511_uid162097	NC_017464	pfam09455	CRISPR/Cas system-associated protein Csx	Csx1_III-U
385809783			1370891..1371256	+	Ignavibacterium_album_JCM_16511_uid162097	NC_017464	-			40
385809784	+		1371257..1372306	+	Ignavibacterium_album_JCM_16511_uid162097	NC_017464	pfam09002	Domain of unknown function (DUF1887). Th	DUF1887
385809785	+		1372303..1373388	+	Ignavibacterium_album_JCM_16511_uid162097	NC_017464	pfam09623	CRISPR-associated protein NE0113 (Cas_NE	Cas_NE0113
385809786			1373690..1374202	+	Ignavibacterium_album_JCM_16511_uid162097	NC_017464	pfam01797	Transposase IS200 like. Transposases are	Y1_Tnp
385809787			1374881..1376077	+	Ignavibacterium_album_JCM_16511_uid162097	NC_017464	pfam13346	ABC-2 family transporter protein. This f	ABC2_membrane_5
385809788			1376079..1377017	+	Ignavibacterium_album_JCM_16511_uid162097	NC_017464	-
385809789			1377020..1377184	+	Ignavibacterium_album_JCM_16511_uid162097	NC_017464	-
385809790		IB	1377919..1379115	+	Ignavibacterium_album_JCM_16511_uid162097	NC_017464	COG1518,pfam01867	CRISPR/Cas system-associated protein Cas	Cas1_I-B
===			156937120	11	Ignicoccus_hospitalis_KIN4_I_uid58365	NC_009776
156937115			277637..278860	+	Ignicoccus_hospitalis_KIN4_I_uid58365	NC_009776	-
156937116			278815..279405	-	Ignicoccus_hospitalis_KIN4_I_uid58365	NC_009776	COG2230,pfam08123	Histone methylation protein DOT1. The DO	DOT1
156937117			279553..280800	+	Ignicoccus_hospitalis_KIN4_I_uid58365	NC_009776	COG5257,pfam00009,pfam03144,pfam09173	Gamma subunit of initiation factor 2 (eI ; eIF2_gamma_II: this subfamily represents	eIF2_gamma+eIF2_gamma_II
156937118			280797..281825	-	Ignicoccus_hospitalis_KIN4_I_uid58365	NC_009776	COG0113,pfam00490	Delta-aminolevulinic acid dehydratase.	ALAD
156937119			281891..282595	+	Ignicoccus_hospitalis_KIN4_I_uid58365	NC_009776	COG2013,pfam01987	Mitochondrial biogenesis AIM24. In eukar	AIM24
156937120	+		282698..284269	+	Ignicoccus_hospitalis_KIN4_I_uid58365	NC_009776	COG1517,pfam09455	CRISPR/Cas system-associated protein Csx	Csx1_III-U
156937121		IIIB	284384..285220	+	Ignicoccus_hospitalis_KIN4_I_uid58365	NC_009776	COG1336,pfam03787	CRISPR/Cas system-associated RAMP superf	Cmr4_III-B
156937122			285517..288594	+	Ignicoccus_hospitalis_KIN4_I_uid58365	NC_009776	COG1353,pfam12469	CRISPR-associated protein. This domain f ; CRISPR/Cas system-associated protein Cas	DUF3692+Cas10_III
156937123		IIIB	288601..289665	+	Ignicoccus_hospitalis_KIN4_I_uid58365	NC_009776	-	CRISPR-associated protein (Cas_Cmr3). CR	Cas_Cmr3
156937124			290035..290451	-	Ignicoccus_hospitalis_KIN4_I_uid58365	NC_009776	-
156937125			291016..292575	-	Ignicoccus_hospitalis_KIN4_I_uid58365	NC_009776	COG0504,pfam06418,pfam00117	CTP synthase N-terminus. This family con ; Type 1 glutamine amidotransferase (GATas	CTP_synth_N+GATase1_CTP_Synthase
===			156937360	11	Ignicoccus_hospitalis_KIN4_I_uid58365	NC_009776
156937355			505017..505406	+	Ignicoccus_hospitalis_KIN4_I_uid58365	NC_009776	COG0139,pfam01502	Phosphoribosyl-AMP cyclohydrolase. This	PRA-CH
156937356			505540..506631	-	Ignicoccus_hospitalis_KIN4_I_uid58365	NC_009776	COG1180,COG2888,pfam04055	Radical SAM superfamily. Radical SAM pro	Radical_SAM
156937357			506636..507079	-	Ignicoccus_hospitalis_KIN4_I_uid58365	NC_009776	COG0589,pfam00582	Universal stress protein family. The uni	Usp
156937358			507379..508251	-	Ignicoccus_hospitalis_KIN4_I_uid58365	NC_009776	COG0455,pfam01656	Bacterial cell division requires the for	MinD
156937359			508317..509027	-	Ignicoccus_hospitalis_KIN4_I_uid58365	NC_009776	COG1608,pfam00696	AAK_FomA-like: This CD includes a fosfom	AAK_FomA-like
156937360	+		509501..510814	-	Ignicoccus_hospitalis_KIN4_I_uid58365	NC_009776	-	Receptor family ligand binding region. T	ANF_receptor
156937361			510811..512553	-	Ignicoccus_hospitalis_KIN4_I_uid58365	NC_009776	COG0423,pfam00587,pfam03129	Glycyl-tRNA synthetase (GlyRS)-like clas ; Glycyl-tRNA synthetase (GlyRS)-like clas ; GlyRS Glycyl-anticodon binding domain. G	GlyRS-like_core+GlyRS-like_core+GlyRS_anticodon
156937362			512760..514052	-	Ignicoccus_hospitalis_KIN4_I_uid58365	NC_009776	pfam13692	This family is most closely related to t	GT1_wbuB_like
156937363			514046..515878	-	Ignicoccus_hospitalis_KIN4_I_uid58365	NC_009776	COG0367,pfam13537,pfam00733,pfam00733	Glutamine amidotransferases class-II (GA	AsnB
156937364			515938..517407	-	Ignicoccus_hospitalis_KIN4_I_uid58365	NC_009776	COG0043,pfam01977	3-octaprenyl-4-hydroxybenzoate carboxy-l	UbiD
156937365			517448..517702	+	Ignicoccus_hospitalis_KIN4_I_uid58365	NC_009776	COG0298,pfam01455	HupF/HypC family.	HupF_HypC
===			156937458	11	Ignicoccus_hospitalis_KIN4_I_uid58365	NC_009776
156937453			594261..594428	-	Ignicoccus_hospitalis_KIN4_I_uid58365	NC_009776	-
156937454			594439..594939	-	Ignicoccus_hospitalis_KIN4_I_uid58365	NC_009776	COG1439,pfam01850	PIN domain of eukaryotic ribosome assemb	PIN_Nob1
156937455			594989..595543	+	Ignicoccus_hospitalis_KIN4_I_uid58365	NC_009776	pfam01928	Adenylyl cyclase (AC) class IV-like, a s	CYTH-like_AC_IV-like
156937456			595512..595937	-	Ignicoccus_hospitalis_KIN4_I_uid58365	NC_009776	-
156937457			595927..596946	-	Ignicoccus_hospitalis_KIN4_I_uid58365	NC_009776	COG0624,pfam01546	M20 Peptidase acetylornithine deacetylas	M20_ArgE_LysK
156937458	+		596991..597722	-	Ignicoccus_hospitalis_KIN4_I_uid58365	NC_009776	COG4006,pfam09651	CRISPR/Cas system-associated protein Csm	Csm6_III-A
156937459			597914..598264	+	Ignicoccus_hospitalis_KIN4_I_uid58365	NC_009776	-
156937460			598515..599309	+	Ignicoccus_hospitalis_KIN4_I_uid58365	NC_009776	pfam12686	Protein of unknown function (DUF3800). T	DUF3800
156937461			599991..600719	-	Ignicoccus_hospitalis_KIN4_I_uid58365	NC_009776	-
156937462			600712..602358	-	Ignicoccus_hospitalis_KIN4_I_uid58365	NC_009776	-
156937463			602454..603386	-	Ignicoccus_hospitalis_KIN4_I_uid58365	NC_009776	-
===			156937902	11	Ignicoccus_hospitalis_KIN4_I_uid58365	NC_009776
156937897			989588..990526	-	Ignicoccus_hospitalis_KIN4_I_uid58365	NC_009776	COG0707,pfam13528	Glycosyl transferase family 1.	Glyco_trans_1_3
156937898			990540..992228	-	Ignicoccus_hospitalis_KIN4_I_uid58365	NC_009776	COG0008,pfam00749,pfam03950	tRNA synthetases class I (E and Q), cata	tRNA-synt_1c
156937899			992320..992658	-	Ignicoccus_hospitalis_KIN4_I_uid58365	NC_009776	COG0526,pfam00085	TRX family; composed of two groups: Grou	TRX_family
156937900			992675..993214	-	Ignicoccus_hospitalis_KIN4_I_uid58365	NC_009776	-
156937901			993306..995771	-	Ignicoccus_hospitalis_KIN4_I_uid58365	NC_009776	COG0574,COG1080,pfam01326,pfam00391,pfam02896	Pyruvate phosphate dikinase, PEP/pyruvat ; PEP-utilising enzyme, TIM barrel domain.	PPDK_N+PEP-utilizers_C
156937902	+		995854..996528	+	Ignicoccus_hospitalis_KIN4_I_uid58365	NC_009776	pfam01978	CRISPR/Cas system-associated transcripti	CasRa_I-A
156937903			996510..997058	-	Ignicoccus_hospitalis_KIN4_I_uid58365	NC_009776	COG2226,pfam08241	Methyltransferase domain. Members of thi	Methyltransf_11
156937904			997040..998137	-	Ignicoccus_hospitalis_KIN4_I_uid58365	NC_009776	COG4046,pfam07431	Protein of unknown function (DUF1512). T	DUF1512
156937905			998172..1000031	-	Ignicoccus_hospitalis_KIN4_I_uid58365	NC_009776	COG1444,pfam05127,pfam13718	Helicase. This domain contains a P-loop ; GNAT acetyltransferase 2. This domain ha ; AAA domain. This family of domains conta	Helicase_RecD+GNAT_acetyltr_2+AAA_30
156937906			1000070..1000309	-	Ignicoccus_hospitalis_KIN4_I_uid58365	NC_009776	pfam03681
156937907			1000394..1000657	+	Ignicoccus_hospitalis_KIN4_I_uid58365	NC_009776	-
===			156937930	11	Ignicoccus_hospitalis_KIN4_I_uid58365	NC_009776
156937925			1014625..1016256	-	Ignicoccus_hospitalis_KIN4_I_uid58365	NC_009776	COG1203,pfam00270,pfam00271	CRISPR/Cas system-associated protein Cas	Cas3_I
156937926			1016257..1017273	-	Ignicoccus_hospitalis_KIN4_I_uid58365	NC_009776	-
156937927		IA	1017270..1018151	-	Ignicoccus_hospitalis_KIN4_I_uid58365	NC_009776	COG1688,pfam09704	CRISPR/Cas system-associated RAMP superf ; CRISPR/Cas system-associated RAMP superf	Cas5_I-A+Cas5_I-A
156937928			1018155..1019198	-	Ignicoccus_hospitalis_KIN4_I_uid58365	NC_009776	COG1857,pfam01905	CRISPR-associated negative auto-regulato	DevR
156937929		IA	1019204..1019650	-	Ignicoccus_hospitalis_KIN4_I_uid58365	NC_009776	pfam09702	CRISPR/Cas system-associated protein Csa	Csa5_I-A
156937930	+		1019785..1020357	+	Ignicoccus_hospitalis_KIN4_I_uid58365	NC_009776	COG1378,pfam01978	Sugar-specific transcriptional regulator	TrmB
156937931			1020350..1022005	-	Ignicoccus_hospitalis_KIN4_I_uid58365	NC_009776	COG1750	Lon protease (S16) C-terminal proteolyti	Lon_C
156937932			1022011..1023078	+	Ignicoccus_hospitalis_KIN4_I_uid58365	NC_009776	COG1005,pfam00146	NADH dehydrogenase.	NADHdh
156937933			1023089..1023658	+	Ignicoccus_hospitalis_KIN4_I_uid58365	NC_009776	COG1143,pfam12838	4Fe-4S dicluster domain. Superfamily inc	Fer4_7
156937934			1023658..1024140	+	Ignicoccus_hospitalis_KIN4_I_uid58365	NC_009776	pfam00499	NADH-ubiquinone/plastoquinone oxidoreduc	Oxidored_q3
156937935			1024137..1024445	+	Ignicoccus_hospitalis_KIN4_I_uid58365	NC_009776	-
===			305663035	11	Ignisphaera_aggregans_DSM_17230_uid51875	NC_014471
305663030			544940..545743	+	Ignisphaera_aggregans_DSM_17230_uid51875	NC_014471	COG1180,pfam04055	Radical SAM superfamily. Radical SAM pro	Radical_SAM
305663031			545910..546029	-	Ignisphaera_aggregans_DSM_17230_uid51875	NC_014471	-
305663032			546014..546241	-	Ignisphaera_aggregans_DSM_17230_uid51875	NC_014471	-
305663033			547394..547594	-	Ignisphaera_aggregans_DSM_17230_uid51875	NC_014471	-
305663034			547722..548339	-	Ignisphaera_aggregans_DSM_17230_uid51875	NC_014471	-
305663035	+		548399..549100	-	Ignisphaera_aggregans_DSM_17230_uid51875	NC_014471	COG1846,pfam03965	CRISPR/Cas system-associated transcripti	CasRa_I-A
305663036			549265..550638	-	Ignisphaera_aggregans_DSM_17230_uid51875	NC_014471	-
305663037			550638..552374	-	Ignisphaera_aggregans_DSM_17230_uid51875	NC_014471	-
305663038			552381..553574	-	Ignisphaera_aggregans_DSM_17230_uid51875	NC_014471	-
305663039			553580..554719	-	Ignisphaera_aggregans_DSM_17230_uid51875	NC_014471	-
305663040			554764..555042	-	Ignisphaera_aggregans_DSM_17230_uid51875	NC_014471	-
===			305663320	11	Ignisphaera_aggregans_DSM_17230_uid51875	NC_014471
305663315			848228..848887	-	Ignisphaera_aggregans_DSM_17230_uid51875	NC_014471	-
305663316			849032..850612	-	Ignisphaera_aggregans_DSM_17230_uid51875	NC_014471	-
305663317			850739..852199	+	Ignisphaera_aggregans_DSM_17230_uid51875	NC_014471	COG2723,pfam00232	Glycosyl hydrolase family 1.	Glyco_hydro_1
305663318			852203..854977	+	Ignisphaera_aggregans_DSM_17230_uid51875	NC_014471	COG1472,pfam01915,pfam14310,pfam00933	Glycosyl hydrolase family 3 N terminal d ; Glycosyl hydrolase family 3 C-terminal d ; Fibronectin type III-like domain. This d	Glyco_hydro_3+Glyco_hydro_3_C+Fn3-like
305663319			855180..856367	+	Ignisphaera_aggregans_DSM_17230_uid51875	NC_014471	COG0426,pfam00753,pfam00258	Metallo-beta-lactamase superfamily.	Lactamase_B
305663320	+		858281..858979	-	Ignisphaera_aggregans_DSM_17230_uid51875	NC_014471	COG2512,pfam12802	CRISPR/Cas system-associated transcripti	CasRa_I-A
305663321			859081..859470	+	Ignisphaera_aggregans_DSM_17230_uid51875	NC_014471	-
305663322		IA	859475..860527	+	Ignisphaera_aggregans_DSM_17230_uid51875	NC_014471	COG1857,pfam01905	CRISPR/Cas system-associated RAMP superf	Cas7_I-A
305663323		IA	860558..861355	+	Ignisphaera_aggregans_DSM_17230_uid51875	NC_014471	COG1688	CRISPR/Cas system-associated RAMP superf	Cas5_I-A
305663324			861363..863387	+	Ignisphaera_aggregans_DSM_17230_uid51875	NC_014471	COG1203,pfam00270,pfam00271	CRISPR/Cas system-associated protein Cas	Cas3_I
305663325			863368..864291	+	Ignisphaera_aggregans_DSM_17230_uid51875	NC_014471	-	CRISPR/Cas system-associated protein Cas	Cas3''_I
===			320103941	11	Isosphaera_pallida_ATCC_43644_uid62207	NC_014962
320103936			3506059..3506838	-	Isosphaera_pallida_ATCC_43644_uid62207	NC_014962	COG0368,pfam02654	Cobalamin-5-phosphate synthase. This is	CobS
320103937			3506828..3507847	-	Isosphaera_pallida_ATCC_43644_uid62207	NC_014962	COG2038,pfam02277	Nicotinate-nucleotide-dimethylbenzimidaz	DMB-PRT_CobT
320103938			3508019..3508735	-	Isosphaera_pallida_ATCC_43644_uid62207	NC_014962	COG2102,pfam01902	This is a subfamily of Adenine nucleotid	Alpha_ANH_like_IV
320103939			3508732..3509673	-	Isosphaera_pallida_ATCC_43644_uid62207	NC_014962	COG0614,pfam01497	Cobalamin binding protein BtuF. These p	BtuF
320103940			3509687..3510235	-	Isosphaera_pallida_ATCC_43644_uid62207	NC_014962	-
320103941	+		3510611..3511675	-	Isosphaera_pallida_ATCC_43644_uid62207	NC_014962	COG4006,pfam09651	CRISPR/Cas system-associated protein Csm	Csm6_III-A
320103942			3512245..3513105	-	Isosphaera_pallida_ATCC_43644_uid62207	NC_014962	-
320103943			3513485..3514825	-	Isosphaera_pallida_ATCC_43644_uid62207	NC_014962	COG1961,pfam00239,pfam07508,pfam13408	Resolvase, N terminal domain. The N-term ; Recombinase zinc beta ribbon domain. Thi ; Recombinase. This domain is usually foun	Resolvase+Zn_ribbon_recom+Recombinase
320103944			3514829..3515218	-	Isosphaera_pallida_ATCC_43644_uid62207	NC_014962	COG4634
320103945			3515215..3515469	-	Isosphaera_pallida_ATCC_43644_uid62207	NC_014962	COG2442,pfam04255	Protein of unknown function (DUF433).	DUF433
320103946			3515865..3517961	+	Isosphaera_pallida_ATCC_43644_uid62207	NC_014962	COG1961,pfam00239,pfam07508,pfam13408,pfam07508	Serine Recombinase family, catalytic dom ; Recombinase. This domain is usually foun ; Recombinase. This domain is usually foun ; Recombinase zinc beta ribbon domain. Thi	Ser_Recombinase+Recombinase+Recombinase+Zn_ribbon_recom
===			320105006	11	Isosphaera_pallida_ATCC_43644_uid62207	NC_014962
320105001			5104449..5105663	-	Isosphaera_pallida_ATCC_43644_uid62207	NC_014962	-
320105002			5105783..5106370	-	Isosphaera_pallida_ATCC_43644_uid62207	NC_014962	-	PepSY-associated TM helix. This family r	PepSY_TM_1
320105003			5106589..5109213	-	Isosphaera_pallida_ATCC_43644_uid62207	NC_014962	-
320105004			5109345..5110556	+	Isosphaera_pallida_ATCC_43644_uid62207	NC_014962	COG1364,pfam01960	ArgJ family. Members of the ArgJ family	ArgJ
320105005			5110630..5111010	-	Isosphaera_pallida_ATCC_43644_uid62207	NC_014962	-	CRISPR/Cas system-associated protein Csx	Csx15_I-U		17
320105006	+		5111014..5112222	-	Isosphaera_pallida_ATCC_43644_uid62207	NC_014962	pfam09455	CRISPR-associated (Cas) DxTHG family. CR	Cas_DxTHG
320105007			5112528..5113037	-	Isosphaera_pallida_ATCC_43644_uid62207	NC_014962	-
320105008			5113413..5114324	-	Isosphaera_pallida_ATCC_43644_uid62207	NC_014962	COG0063,pfam01256	B.subtilis YXKO protein of unknown funct	YXKO-related
320105009			5114377..5115195	-	Isosphaera_pallida_ATCC_43644_uid62207	NC_014962	COG1691,pfam00731	AIR carboxylase. Members of this family	AIRC
320105010			5115614..5116762	+	Isosphaera_pallida_ATCC_43644_uid62207	NC_014962	COG4676
320105011			5116921..5118243	+	Isosphaera_pallida_ATCC_43644_uid62207	NC_014962	COG0763,pfam02684	Lipid-A-disaccharide synthetase. This is	LpxB
===			152983387	11	Janthinobacterium_Marseille_uid58603	NC_009659
152980159			3388280..3388552	-	Janthinobacterium_Marseille_uid58603	NC_009659	COG3116,pfam04999	Cell division protein FtsL. In Escherich	FtsL
152980341			3388549..3389517	-	Janthinobacterium_Marseille_uid58603	NC_009659	COG0275,pfam01795	MraW methylase family. Members of this f	Methyltransf_5
152980138			3389525..3389953	-	Janthinobacterium_Marseille_uid58603	NC_009659	COG2001,pfam02381,pfam02381	MraZ protein. This small 70 amino acid d ; MraZ protein. This small 70 amino acid d	MraZ+MraZ
152983389			3390963..3391772	+	Janthinobacterium_Marseille_uid58603	NC_009659	-
152983388			3391776..3393725	+	Janthinobacterium_Marseille_uid58603	NC_009659	-
152983387	+		3393731..3394675	+	Janthinobacterium_Marseille_uid58603	NC_009659	-
152983386			3394685..3395896	-	Janthinobacterium_Marseille_uid58603	NC_009659	COG0286,pfam02384	N-6 DNA Methylase. Restriction-modificat	N6_Mtase
152983385			3395963..3396292	+	Janthinobacterium_Marseille_uid58603	NC_009659	-
152983384			3396318..3397001	+	Janthinobacterium_Marseille_uid58603	NC_009659	pfam08761	dUTPase. 2-Deoxyuridine 5-triphosphate n	dUTPase_2
152983383			3397263..3398033	-	Janthinobacterium_Marseille_uid58603	NC_009659	-
152983382			3398115..3398426	+	Janthinobacterium_Marseille_uid58603	NC_009659	-
===			295695992	11	Kyrpidia_tusciae_DSM_2912_uid48361	NC_014098
295695987			1376770..1378593	+	Kyrpidia_tusciae_DSM_2912_uid48361	NC_014098	COG1353,pfam12469,pfam00990	CRISPR/Cas system-associated protein Cas	Cas10_III
295695988		IIIB	1378590..1379771	+	Kyrpidia_tusciae_DSM_2912_uid48361	NC_014098	COG1769,pfam09700	CRISPR-associated protein (Cas_Cmr3). CR	Cas_Cmr3
295695989		IIIB	1379795..1380685	+	Kyrpidia_tusciae_DSM_2912_uid48361	NC_014098	COG1336,pfam03787	CRISPR/Cas system-associated RAMP superf	Cmr4_III-B
295695990		IIIB	1380691..1381059	+	Kyrpidia_tusciae_DSM_2912_uid48361	NC_014098	COG3337,pfam09701	CRISPR-associated protein (Cas_Cmr5). CR	Cas_Cmr5
295695991		IIIB	1381065..1381898	+	Kyrpidia_tusciae_DSM_2912_uid48361	NC_014098	COG1604,pfam03787	CRISPR/Cas system-associated RAMP superf	Cmr6_III-B
295695992	+		1381895..1383169	+	Kyrpidia_tusciae_DSM_2912_uid48361	NC_014098	pfam09455	CRISPR-associated (Cas) DxTHG family. CR	Cas_DxTHG
295695993			1383152..1383298	-	Kyrpidia_tusciae_DSM_2912_uid48361	NC_014098	-
295695994			1383408..1384607	-	Kyrpidia_tusciae_DSM_2912_uid48361	NC_014098	COG0675,pfam12323,pfam01385,pfam07282	Probable transposase. This family includ ; Putative transposase DNA-binding domain. ; Helix-turn-helix domain. This is the N t	OrfB_IS605+OrfB_Zn_ribbon+HTH_OrfB_IS605
295695995			1384795..1385706	-	Kyrpidia_tusciae_DSM_2912_uid48361	NC_014098	COG2421,pfam03069	Acetamidase/Formamidase family. This fam	FmdA_AmdA
295695996			1385821..1387191	-	Kyrpidia_tusciae_DSM_2912_uid48361	NC_014098	COG0531,pfam13520	Amino acid permease.	AA_permease_2
295695997			1387258..1388661	-	Kyrpidia_tusciae_DSM_2912_uid48361	NC_014098	COG0174,pfam00120	Glutamine synthetase, catalytic domain.	Gln-synt_C
===			295696827	11	Kyrpidia_tusciae_DSM_2912_uid48361	NC_014098
295696822			2261191..2263500	-	Kyrpidia_tusciae_DSM_2912_uid48361	NC_014098	COG1278,COG1337,pfam00313,pfam03787	'Cold-shock' DNA-binding domain.	CSD
295696823			2263481..2264104	-	Kyrpidia_tusciae_DSM_2912_uid48361	NC_014098	-
295696824		IIIA	2264123..2265892	-	Kyrpidia_tusciae_DSM_2912_uid48361	NC_014098	COG1337,COG1337,pfam03787,pfam03787,pfam03787	CRISPR/Cas system-associated RAMP superf ; CRISPR/Cas system-associated RAMP superf	Csm3_III-A+Csm3_III-A
295696825		IIIB	2265889..2268168	-	Kyrpidia_tusciae_DSM_2912_uid48361	NC_014098	COG1337,COG1337,pfam09700	CRISPR/Cas system-associated RAMP superf ; CRISPR/Cas system-associated RAMP superf	Csx10+RAMP_I_III
295696826			2268170..2269822	-	Kyrpidia_tusciae_DSM_2912_uid48361	NC_014098	COG1353	CRISPR/Cas system-associated protein Cas	Cas10_III
295696827	+		2269819..2271423	-	Kyrpidia_tusciae_DSM_2912_uid48361	NC_014098	pfam09670	CRISPR/Cas system-associated protein Csx	Csx1_III-U
295696828			2271634..2274846	+	Kyrpidia_tusciae_DSM_2912_uid48361	NC_014098	COG0507,COG4372,COG1112,pfam13245,pfam13868,pfam13086,pfam13087	AAA domain. This family of domains conta ; AAA domain. This family of domains conta ; Family description. This domain is found	AAA_11+AAA_11+UvrD_C_2
295696829			2275654..2277168	+	Kyrpidia_tusciae_DSM_2912_uid48361	NC_014098	pfam03323	Bacillus/Clostridium GerA spore germinat	GerA
295696830			2277242..2278324	+	Kyrpidia_tusciae_DSM_2912_uid48361	NC_014098	pfam03845	Spore germination protein.	Spore_permease
295696831			2278523..2278696	-	Kyrpidia_tusciae_DSM_2912_uid48361	NC_014098	-
295696832			2278639..2278854	-	Kyrpidia_tusciae_DSM_2912_uid48361	NC_014098	pfam11127	Protein of unknown function (DUF2892). T	DUF2892
===			295697275	11	Kyrpidia_tusciae_DSM_2912_uid48361	NC_014098
295697270		IB	2742633..2743388	-	Kyrpidia_tusciae_DSM_2912_uid48361	NC_014098	pfam09704	CRISPR/Cas system-associated RAMP superf	Cas5_I-B
295697271			2743385..2744473	-	Kyrpidia_tusciae_DSM_2912_uid48361	NC_014098	COG3649,pfam05107	Family of unknown function (DUF694). Fam	DUF694
295697272			2744466..2746562	-	Kyrpidia_tusciae_DSM_2912_uid48361	NC_014098	pfam09484	CRISPR-associated protein TM1802 (cas_TM	Cas_TM1802
295697273			2747056..2747796	-	Kyrpidia_tusciae_DSM_2912_uid48361	NC_014098	COG0846,pfam02146	SIR2_Af2: Archaeal and prokaryotic group	SIR2_Af2
295697274			2747938..2748225	-	Kyrpidia_tusciae_DSM_2912_uid48361	NC_014098	COG2350,pfam03795	YCII-related domain. The majority of pro	YCII
295697275	+		2748617..2749912	+	Kyrpidia_tusciae_DSM_2912_uid48361	NC_014098	pfam09455	CRISPR/Cas system-associated protein Csx ; CRISPR/Cas system-associated protein Csx	Csx1_III-U+Csx1_III-U
295697276			2768765..2770000	+	Kyrpidia_tusciae_DSM_2912_uid48361	NC_014098	COG3547,pfam01548,pfam02371	Transposase IS116/IS110/IS902 family. Tr ; Transposase. Transposase proteins are ne	Transposase_20+DEDD_Tnp_IS110
295697277			2779065..2779328	-	Kyrpidia_tusciae_DSM_2912_uid48361	NC_014098	COG1343,pfam09827	CRISPR/Cas system-associated protein Cas	Cas2_I_II_III
295697278		IB	2779521..2780516	-	Kyrpidia_tusciae_DSM_2912_uid48361	NC_014098	COG1518,pfam01867	CRISPR/Cas system-associated protein Cas	Cas1_I-B
295697279			2780534..2781037	-	Kyrpidia_tusciae_DSM_2912_uid48361	NC_014098	COG1468,pfam01930	Domain of unknown function DUF83. This d	Cas_Cas4
295697280			2781077..2783497	-	Kyrpidia_tusciae_DSM_2912_uid48361	NC_014098	COG1203,pfam00270	CRISPR/Cas system-associated protein Cas ; CRISPR/Cas system-associated protein Cas	Cas3_I+Cas3''_I
===			410478897	11	Leptospirillum_ferriphilum_ML_04_uid175904	NC_018649
410478892			1274300..1274503	+	Leptospirillum_ferriphilum_ML_04_uid175904	NC_018649	-
410478893			1274500..1274670	+	Leptospirillum_ferriphilum_ML_04_uid175904	NC_018649	-
410478894			1274705..1274830	+	Leptospirillum_ferriphilum_ML_04_uid175904	NC_018649	-
410478895			1274897..1275655	+	Leptospirillum_ferriphilum_ML_04_uid175904	NC_018649	-
410478896			1275722..1275844	+	Leptospirillum_ferriphilum_ML_04_uid175904	NC_018649	-
410478897	+		1276031..1277152	+	Leptospirillum_ferriphilum_ML_04_uid175904	NC_018649	pfam09623	CRISPR/Cas system-associated protein Csx	Csx1_III-U
410478898			1277406..1277600	-	Leptospirillum_ferriphilum_ML_04_uid175904	NC_018649	-
410478899			1277663..1278976	-	Leptospirillum_ferriphilum_ML_04_uid175904	NC_018649	COG0860,pfam01520	N-acetylmuramoyl-L-alanine amidase or Mu	MurNAc-LAA
410478900			1279068..1279226	-	Leptospirillum_ferriphilum_ML_04_uid175904	NC_018649	-
410478901			1279299..1279697	+	Leptospirillum_ferriphilum_ML_04_uid175904	NC_018649	COG3189,pfam04343	Protein of unknown function, DUF488. Thi	DUF488
410478902			1279723..1281855	+	Leptospirillum_ferriphilum_ML_04_uid175904	NC_018649	COG0683,pfam13458	Type I periplasmic ligand-binding domain	PBP1_ABC_LIVBP_like
===			2.57126e+17	19	Leptotrichia_buccalis_C_1013_b_uid59211	NC_013192
257125860			1171263..1171907	-	Leptotrichia_buccalis_C_1013_b_uid59211	NC_013192	COG1468	CRISPR/Cas system-associated protein Cas	Cas4_I-A_I-B_I-C_I-D_II-B
257125861			1171923..1172213	-	Leptotrichia_buccalis_C_1013_b_uid59211	NC_013192	COG1343,pfam09827	CRISPR associated protein Cas2. Members	CRISPR_Cas2
257125862			1172273..1173244	-	Leptotrichia_buccalis_C_1013_b_uid59211	NC_013192	COG1518,pfam01867	CRISPR/Cas system-associated protein Cas	Cas1_I-II-III
257125863			1173383..1173997	-	Leptotrichia_buccalis_C_1013_b_uid59211	NC_013192	-	EcsC protein family. Proteins in this fa	EcsC
257125864			1176334..1178430	-	Leptotrichia_buccalis_C_1013_b_uid59211	NC_013192	-
257125865	+		1178454..1180586	-	Leptotrichia_buccalis_C_1013_b_uid59211	NC_013192	pfam09455,pfam09455	CRISPR-associated (Cas) DxTHG family. CR ; CRISPR-associated (Cas) DxTHG family. CR	Cas_DxTHG+Cas_DxTHG
257125866			1180675..1181067	-	Leptotrichia_buccalis_C_1013_b_uid59211	NC_013192	-			11
257125867			1181244..1181465	-	Leptotrichia_buccalis_C_1013_b_uid59211	NC_013192	-
257125868			1182668..1182772	-	Leptotrichia_buccalis_C_1013_b_uid59211	NC_013192	-
257125869			1182863..1183555	-	Leptotrichia_buccalis_C_1013_b_uid59211	NC_013192	COG3596,pfam01926	Rat sarcoma (Ras)-like superfamily of sm	Ras_like_GTPase
257125870			1183688..1184149	-	Leptotrichia_buccalis_C_1013_b_uid59211	NC_013192	COG1180,pfam13353	4Fe-4S single cluster domain. This famil	Fer4_12
257125871			1184243..1184473	-	Leptotrichia_buccalis_C_1013_b_uid59211	NC_013192	-	Herpesvirus Glycoprotein B. This family	Glycoprotein_B
257125872			1185418..1185870	-	Leptotrichia_buccalis_C_1013_b_uid59211	NC_013192	-
257125873	+		1186175..1188253	-	Leptotrichia_buccalis_C_1013_b_uid59211	NC_013192	pfam09455	CRISPR/Cas system-associated protein Csx	Csx1_III-U	12
257125874			1188530..1188685	-	Leptotrichia_buccalis_C_1013_b_uid59211	NC_013192	-
257125875			1188892..1189062	-	Leptotrichia_buccalis_C_1013_b_uid59211	NC_013192	-
257125876			1189079..1190026	-	Leptotrichia_buccalis_C_1013_b_uid59211	NC_013192	pfam06782	Uncharacterized protein family (UPF0236)	UPF0236
257125877			1190193..1191200	-	Leptotrichia_buccalis_C_1013_b_uid59211	NC_013192	COG0208,pfam00268	Ribonucleotide Reductase, R2/beta subuni	RNRR2
257125878			1191309..1193753	-	Leptotrichia_buccalis_C_1013_b_uid59211	NC_013192	-
===			117926386	11	Magnetococcus_MC_1_uid57833	NC_008576
117926381			3869786..3870619	+	Magnetococcus_MC_1_uid57833	NC_008576	COG3956,pfam03819,pfam03819	MazG nucleotide pyrophosphohydrolase dom ; MazG nucleotide pyrophosphohydrolase dom	MazG+MazG
117926382			3870747..3871073	+	Magnetococcus_MC_1_uid57833	NC_008576	COG1366,pfam01740	Sulphate Transporter and Anti-Sigma fact	STAS_anti-anti-sigma_factors
117926383			3871198..3871899	-	Magnetococcus_MC_1_uid57833	NC_008576	COG5342,pfam06776	Invasion associated locus B (IalB) prote	IalB
117926384			3871924..3873852	-	Magnetococcus_MC_1_uid57833	NC_008576	COG3211,pfam05787	Bacterial protein of unknown function (D	DUF839
117926385			3874037..3874879	+	Magnetococcus_MC_1_uid57833	NC_008576	-
117926386	+		3875370..3876485	+	Magnetococcus_MC_1_uid57833	NC_008576	pfam09651	CRISPR-associated protein (Cas_APE2256).	Cas_APE2256
117926387			3876503..3876829	-	Magnetococcus_MC_1_uid57833	NC_008576	-
117926388			3877237..3877998	+	Magnetococcus_MC_1_uid57833	NC_008576	COG2703,pfam01814,pfam07238	Hemerythrin HHE cation binding domain. I ; PilZ domain. PilZ is a c-di-GMP binding	Hemerythrin+PilZ
117926389			3878092..3878814	-	Magnetococcus_MC_1_uid57833	NC_008576	COG2135,pfam02586	Uncharacterized ACR, COG2135.	DUF159
117926390			3878989..3879288	-	Magnetococcus_MC_1_uid57833	NC_008576	-
117926391			3879296..3879703	-	Magnetococcus_MC_1_uid57833	NC_008576	COG3474,pfam00034	Cytochrome c. The Pfam entry does not in	Cytochrom_C
===			328951417	11	Marinithermus_hydrothermalis_DSM_14884_uid65783	NC_015387
328951412		IIIB	1911105..1911449	-	Marinithermus_hydrothermalis_DSM_14884_uid65783	NC_015387	COG3337,pfam09701	CRISPR-associated protein (Cas_Cmr5). CR	Cas_Cmr5
328951413		IIIB	1911452..1912306	-	Marinithermus_hydrothermalis_DSM_14884_uid65783	NC_015387	COG1336,pfam03787,pfam03787	CRISPR/Cas system-associated RAMP superf	Cmr4_III-B
328951414		IIIB	1912310..1913551	-	Marinithermus_hydrothermalis_DSM_14884_uid65783	NC_015387	COG1367,pfam03787	RAMP superfamily. The molecular function	RAMPs
328951415		IIIB	1913548..1914666	-	Marinithermus_hydrothermalis_DSM_14884_uid65783	NC_015387	COG1769,pfam09700	CRISPR/Cas system-associated RAMP superf	Cmr3_III-B
328951416			1914656..1916425	-	Marinithermus_hydrothermalis_DSM_14884_uid65783	NC_015387	COG1353,pfam12469	CRISPR/Cas system-associated protein Cas	Cas10_III
328951417	+		1916492..1917709	-	Marinithermus_hydrothermalis_DSM_14884_uid65783	NC_015387	pfam09455	CRISPR-associated (Cas) DxTHG family. CR	Cas_DxTHG
328951418			1917722..1919152	-	Marinithermus_hydrothermalis_DSM_14884_uid65783	NC_015387	pfam02510,pfam09670	CRISPR/Cas system-associated protein Csx	Csx1_III-U
328951419			1920032..1921333	+	Marinithermus_hydrothermalis_DSM_14884_uid65783	NC_015387	-
328951420			1922013..1923278	-	Marinithermus_hydrothermalis_DSM_14884_uid65783	NC_015387	COG0675,pfam01385,pfam07282	Putative transposase DNA-binding domain. ; Probable transposase. This family includ	OrfB_Zn_ribbon+OrfB_IS605
328951421			1923356..1923733	-	Marinithermus_hydrothermalis_DSM_14884_uid65783	NC_015387	-
328951422			1923721..1924365	-	Marinithermus_hydrothermalis_DSM_14884_uid65783	NC_015387	COG3271,pfam03412	A sub-family of peptidase family C39. Pe	Peptidase_C39G
===			3.74339e+17	12	Marinitoga_piezophila_KA3_uid81629	NC_016751
374339407			394058..395521	+	Marinitoga_piezophila_KA3_uid81629	NC_016751	COG2425,pfam11443	Domain of unknown function (DUF2828). Th	DUF2828
374339408			397861..399501	+	Marinitoga_piezophila_KA3_uid81629	NC_016751	COG0457,COG4951,pfam13424,pfam01896	Tetratricopeptide repeat domain; typical ; AE_Prim_S_like: primase domain similar t	TPR+AE_Prim_S_like
374339409			399514..400518	+	Marinitoga_piezophila_KA3_uid81629	NC_016751	COG1518,pfam01867	CRISPR/Cas system-associated protein Cas	Cas1_I-II-III
374339410			400519..400797	+	Marinitoga_piezophila_KA3_uid81629	NC_016751	COG1343,pfam09827	CRISPR/Cas system-associated protein Cas	Cas2_I_II_III
374339411			400814..402733	+	Marinitoga_piezophila_KA3_uid81629	NC_016751	COG1431	Piwi_piwi-like_ProArk: PIWI domain, Piwi	Piwi_piwi-like_ProArk
374339412	+		403244..404935	-	Marinitoga_piezophila_KA3_uid81629	NC_016751	pfam09455,pfam08960	CRISPR-associated (Cas) DxTHG family. CR ; Domain of unknown function (DUF1874). Th	Cas_DxTHG+DUF1874
374339413	+		404946..406082	-	Marinitoga_piezophila_KA3_uid81629	NC_016751	COG4006,pfam09651	CRISPR/Cas system-associated protein Csm	Csm6_III-A
374339414			406075..406896	-	Marinitoga_piezophila_KA3_uid81629	NC_016751	COG5551,pfam10040	Uncharacterized conserved protein (DUF22	DUF2276
374339415		IIIB	406883..407635	-	Marinitoga_piezophila_KA3_uid81629	NC_016751	COG1604,pfam03787,pfam03787	CRISPR/Cas system-associated RAMP superf	Cmr6_III-B
374339416		IIIB	407638..407991	-	Marinitoga_piezophila_KA3_uid81629	NC_016751	COG3337,pfam09701	CRISPR-associated protein (Cas_Cmr5). CR	Cas_Cmr5
374339417		IIIB	408001..408828	-	Marinitoga_piezophila_KA3_uid81629	NC_016751	COG1336	CRISPR/Cas system-associated RAMP superf	Cmr4_III-B
374339418		IIIB	408842..409819	-	Marinitoga_piezophila_KA3_uid81629	NC_016751	COG1769,pfam09700	CRISPR/Cas system-associated RAMP superf	Cmr3_III-B
===			348026613	11	Megasphaera_elsdenii_DSM_20460_uid71135	NC_015873
348026608		IIIA	1497484..1497864	+	Megasphaera_elsdenii_DSM_20460_uid71135	NC_015873	COG1421,pfam03750	Protein of unknown function (DUF310). Th	DUF310
348026609		IIIA	1497867..1498550	+	Megasphaera_elsdenii_DSM_20460_uid71135	NC_015873	COG1337,pfam03787	CRISPR/Cas system-associated RAMP superf	Csm3_III-A
348026610		IIIA	1498554..1499564	+	Megasphaera_elsdenii_DSM_20460_uid71135	NC_015873	COG1567,pfam03787	CRISPR/Cas system-associated RAMP superf	Csm4_III-A
348026611		IIIA	1499561..1500742	+	Megasphaera_elsdenii_DSM_20460_uid71135	NC_015873	COG1332,pfam03787	CRISPR/Cas system-associated RAMP superf	Csm5_III-A
348026612			1500736..1501485	+	Megasphaera_elsdenii_DSM_20460_uid71135	NC_015873	COG5551,pfam10040	Uncharacterized conserved protein (DUF22	DUF2276
348026613	+		1501499..1502851	+	Megasphaera_elsdenii_DSM_20460_uid71135	NC_015873	pfam09659	CRISPR-associated protein (Cas_Csm6). Cl	Cas_Csm6
348026614			1506578..1507783	+	Megasphaera_elsdenii_DSM_20460_uid71135	NC_015873	COG1168,pfam00155	Aspartate aminotransferase family. This	AAT_like
348026615			1507821..1508219	+	Megasphaera_elsdenii_DSM_20460_uid71135	NC_015873	COG1051,pfam00293	The MutT pyrophosphohydrolase is a proto	MutT_pyrophosphohydrolase
348026616			1508229..1511105	+	Megasphaera_elsdenii_DSM_20460_uid71135	NC_015873	COG3886,COG1061,pfam13091,pfam04851,pfam00271,pfam11907	N-terminal putative catalytic domain of ; Domain of unknown function (DUF3427). Th ; Type III restriction enzyme, res subunit	PLDc_N_DEXD_b2+DUF3427+ResIII
348026617			1511274..1512455	+	Megasphaera_elsdenii_DSM_20460_uid71135	NC_015873	COG4956,pfam01850	PIN domain of Thermus Thermophilus Hb8,	PIN_YacL
348026618			1512465..1513625	+	Megasphaera_elsdenii_DSM_20460_uid71135	NC_015873	COG1211,COG0245,pfam01128,pfam02542	YgbB family. The ygbB protein is a putat ; CDP-ME synthetase is involved in mevalon	YgbB+CDP-ME_synthetase
===			291294625	11	Meiothermus_ruber_DSM_1279_uid46661	NC_013946
291294620		IIIA	192697..193584	+	Meiothermus_ruber_DSM_1279_uid46661	NC_013946	COG1567	CRISPR/Cas system-associated RAMP superf	Csm4_III-A
291294621		IIIA	193581..194711	+	Meiothermus_ruber_DSM_1279_uid46661	NC_013946	COG1332	CRISPR/Cas system-associated RAMP superf	Csm5_III-A
291294622			194743..195009	+	Meiothermus_ruber_DSM_1279_uid46661	NC_013946	COG4423,pfam07704	Rv0623-like transcription factor. This e	PSK_trans_fac
291294623			195009..195389	+	Meiothermus_ruber_DSM_1279_uid46661	NC_013946	COG3742,pfam01850	PIN domain of the VapC-like UPF0110 prot	PIN_UPF0110
291294624			195386..196174	+	Meiothermus_ruber_DSM_1279_uid46661	NC_013946	COG5551,pfam10040	Uncharacterized conserved protein (DUF22	DUF2276
291294625	+		196128..197594	+	Meiothermus_ruber_DSM_1279_uid46661	NC_013946	pfam09670	CRISPR-associated protein (Cas_Cas02710)	Cas_Cas02710
291294626			197591..198562	+	Meiothermus_ruber_DSM_1279_uid46661	NC_013946	COG1518,pfam01867	CRISPR/Cas system-associated protein Cas	Cas1_I-II-III
291294627			198677..198841	+	Meiothermus_ruber_DSM_1279_uid46661	NC_013946	COG1343,pfam09827	CRISPR/Cas system-associated protein Cas	Cas2_I_II_III
291294628			199384..199626	+	Meiothermus_ruber_DSM_1279_uid46661	NC_013946	-
291294629			200221..201432	+	Meiothermus_ruber_DSM_1279_uid46661	NC_013946	pfam09670	CRISPR-associated protein (Cas_Cas02710)	Cas_Cas02710
291294630			201749..202630	+	Meiothermus_ruber_DSM_1279_uid46661	NC_013946	COG0614,pfam01497	Periplasmic binding protein YvrC. These	YvrC
===			291295260	11	Meiothermus_ruber_DSM_1279_uid46661	NC_013946
291295255			849657..850052	-	Meiothermus_ruber_DSM_1279_uid46661	NC_013946	COG1006,pfam00420
291295256			850052..850474	-	Meiothermus_ruber_DSM_1279_uid46661	NC_013946	COG2111,pfam04039	Domain related to MnhB subunit of Na+/H+	MnhB
291295257			850455..852782	-	Meiothermus_ruber_DSM_1279_uid46661	NC_013946	COG1009,COG2111,pfam00662,pfam00361,pfam13244
291295258			852998..854215	-	Meiothermus_ruber_DSM_1279_uid46661	NC_013946	COG1167,pfam00155	Aspartate aminotransferase family. This	AAT_like
291295259			854320..855471	-	Meiothermus_ruber_DSM_1279_uid46661	NC_013946	COG0232,pfam01966,pfam13286	Phosphohydrolase-associated domain. This ; HD domain. HD domains are metal dependen	HD_assoc+HD
291295260	+		855711..856664	+	Meiothermus_ruber_DSM_1279_uid46661	NC_013946	-
291295261			857289..859313	+	Meiothermus_ruber_DSM_1279_uid46661	NC_013946	pfam13620	Carboxypeptidase regulatory-like domain.	CarboxypepD_reg
291295262			859318..861411	+	Meiothermus_ruber_DSM_1279_uid46661	NC_013946	COG1404,pfam00082,pfam04151	Peptidase S8 family domain in Fervidolys	Peptidases_S8_Fervidolysin_like
291295263			861581..862318	-	Meiothermus_ruber_DSM_1279_uid46661	NC_013946	COG4947,COG4947,pfam00756	Putative esterase. This family contains	Esterase
291295264			862331..863491	-	Meiothermus_ruber_DSM_1279_uid46661	NC_013946	COG0458,pfam13535	ATP-grasp domain. This family includes a	ATP-grasp_4
291295265			863887..864870	-	Meiothermus_ruber_DSM_1279_uid46661	NC_013946	COG2302,COG0564,pfam01479,pfam00849	Pseudouridine synthase, RsuA/RluD family	PseudoU_synth_RluCD_like
===			291297073	11	Meiothermus_ruber_DSM_1279_uid46661	NC_013946
291297068			2731596..2732183	-	Meiothermus_ruber_DSM_1279_uid46661	NC_013946	COG0344,pfam02660	Glycerol-3-phosphate acyltransferase. Th	G3P_acyltransf
291297069			2732470..2733663	+	Meiothermus_ruber_DSM_1279_uid46661	NC_013946	COG0137,pfam00764	Argininosuccinate synthase. The Arginino	Argininosuccinate_Synthase
291297070			2733675..2734172	+	Meiothermus_ruber_DSM_1279_uid46661	NC_013946	COG0456,pfam00583	Acetyltransferase (GNAT) family. This fa	Acetyltransf_1
291297071			2734186..2735622	+	Meiothermus_ruber_DSM_1279_uid46661	NC_013946	COG0165,pfam00206	Argininosuccinate lyase (argininosuccina	Argininosuccinate_lyase
291297072			2735609..2736154	+	Meiothermus_ruber_DSM_1279_uid46661	NC_013946	COG1246,pfam00583	Acetyltransferase (GNAT) family. This fa	Acetyltransf_1
291297073	+		2736213..2737307	+	Meiothermus_ruber_DSM_1279_uid46661	NC_013946	COG1598,pfam03681	Uncharacterized protein family (UPF0150)	UPF0150
291297074			2737409..2738575	+	Meiothermus_ruber_DSM_1279_uid46661	NC_013946	COG0505,pfam00988,pfam00117	Small chain of the glutamine-dependent f ; Carbamoyl-phosphate synthase small chain	GATase1_CPSase+CPSase_sm_chain
291297075			2738765..2739052	+	Meiothermus_ruber_DSM_1279_uid46661	NC_013946	COG1669,pfam01909	Nucleotidyltransferase (NT) domain of St	NT_KNTase_like
291297076			2739042..2739389	+	Meiothermus_ruber_DSM_1279_uid46661	NC_013946	COG2361,pfam01934	Protein of unknown function DUF86. The f	DUF86
291297077			2739438..2740064	-	Meiothermus_ruber_DSM_1279_uid46661	NC_013946	pfam11306	Protein of unknown function (DUF3108). T	DUF3108
291297078			2740195..2741052	+	Meiothermus_ruber_DSM_1279_uid46661	NC_013946	COG2819,pfam00756	Putative esterase. This family contains	Esterase
===			297567724	11	Meiothermus_silvanus_DSM_9946_uid49485	NC_014213
297567719			183740..184039	-	Meiothermus_silvanus_DSM_9946_uid49485	NC_014213	COG1343,pfam09827	CRISPR/Cas system-associated protein Cas	Cas2_I_II_III
297567720		IC	184042..185061	-	Meiothermus_silvanus_DSM_9946_uid49485	NC_014213	COG1518,pfam01867	CRISPR/Cas system-associated protein Cas	Cas1_I-C
297567721			185058..185714	-	Meiothermus_silvanus_DSM_9946_uid49485	NC_014213	COG1468,pfam01930	CRISPR/Cas system-associated protein Cas	Cas4_I-A_I-B_I-C_I-D_II-B
297567722			185742..186788	-	Meiothermus_silvanus_DSM_9946_uid49485	NC_014213	COG4006,pfam09651	CRISPR/Cas system-associated protein Csm	Csm6_III-A
297567723			186927..188050	-	Meiothermus_silvanus_DSM_9946_uid49485	NC_014213	COG2963,COG2801,pfam01527,pfam13276,pfam13683	Integrase core domain. Integrase mediate ; Transposase. Transposase proteins are ne ; HTH-like domain. This domain contains a ; Integrase core domain.	rve+HTH_Tnp_1+HTH_21+rve_2
297567724	+		188118..189191	-	Meiothermus_silvanus_DSM_9946_uid49485	NC_014213	pfam09455	CRISPR-associated (Cas) DxTHG family. CR	Cas_DxTHG
297567725		IIIB	189188..190174	-	Meiothermus_silvanus_DSM_9946_uid49485	NC_014213	COG1604,pfam03787	CRISPR/Cas system-associated RAMP superf	Cmr6_III-B
297567726		IIIB	190164..190553	-	Meiothermus_silvanus_DSM_9946_uid49485	NC_014213	COG3337,pfam09701	CRISPR-associated protein (Cas_Cmr5). CR	Cas_Cmr5
297567727		IIIB	190556..191344	-	Meiothermus_silvanus_DSM_9946_uid49485	NC_014213	COG1336,pfam03787	CRISPR/Cas system-associated RAMP superf	Cmr4_III-B
297567728		IIIB	191347..192477	-	Meiothermus_silvanus_DSM_9946_uid49485	NC_014213	COG1769,pfam09700	CRISPR-associated protein (Cas_Cmr3). CR	Cas_Cmr3
297567729			192458..193942	-	Meiothermus_silvanus_DSM_9946_uid49485	NC_014213	COG1353,pfam12469	CRISPR/Cas system-associated protein Cas ; CRISPR/Cas system-associated protein Cas	Cas10_III+Cas10_III
===			3.89844e+26	20	Mesotoga_prima_MesG1_Ag_4_2_uid52599	NC_017934
389844427			1702957..1704207	-	Mesotoga_prima_MesG1_Ag_4_2_uid52599	NC_017934	COG3344,pfam00078,pfam08388	RT_G2_intron: Reverse transcriptases (RT ; Group II intron, maturase-specific domai	RT_G2_intron+GIIM
389844428			1705020..1706423	+	Mesotoga_prima_MesG1_Ag_4_2_uid52599	NC_017934	COG5361,pfam06863,pfam06742	Protein of unknown function (DUF1254). T ; Protein of unknown function (DUF1214). T	DUF1254+DUF1214
389844429			1707260..1709578	-	Mesotoga_prima_MesG1_Ag_4_2_uid52599	NC_017934	-
389844430			1710880..1712115	-	Mesotoga_prima_MesG1_Ag_4_2_uid52599	NC_017934	COG3344,pfam00078,pfam08388	RT_G2_intron: Reverse transcriptases (RT ; Group II intron, maturase-specific domai	RT_G2_intron+GIIM
389844431			1714082..1714309	-	Mesotoga_prima_MesG1_Ag_4_2_uid52599	NC_017934	-
389844432	+		1718455..1719504	-	Mesotoga_prima_MesG1_Ag_4_2_uid52599	NC_017934	COG4006,pfam09651	CRISPR/Cas system-associated protein Csm	Csm6_III-A
389844433	+		1719483..1722710	-	Mesotoga_prima_MesG1_Ag_4_2_uid52599	NC_017934	pfam09651,pfam02602	Uroporphyrinogen-III synthase HemD. This ; CRISPR/Cas system-associated protein Csm	HEM4+Csm6_III-A
389844434			1722759..1725854	-	Mesotoga_prima_MesG1_Ag_4_2_uid52599	NC_017934	COG0514,pfam00270,pfam00271	DEAD/DEAH box helicase. Members of this ; Helicase superfamily c-terminal domain;	DEAD+HELICc
389844435		IIIB	1726251..1727006	-	Mesotoga_prima_MesG1_Ag_4_2_uid52599	NC_017934	COG1604,pfam03787,pfam03787	CRISPR/Cas system-associated RAMP superf	Cmr6_III-B
389844436		IIIB	1726999..1727352	-	Mesotoga_prima_MesG1_Ag_4_2_uid52599	NC_017934	COG3337,pfam09701	CRISPR/Cas system-associated protein Cmr	Cmr5_III-B
389844437		IIIB	1727349..1728149	-	Mesotoga_prima_MesG1_Ag_4_2_uid52599	NC_017934	COG1336	CRISPR/Cas system-associated RAMP superf	Cmr4_III-B
389844438		IIIB	1728152..1729207	-	Mesotoga_prima_MesG1_Ag_4_2_uid52599	NC_017934	COG1769,pfam09700	CRISPR-associated protein (Cas_Cmr3). CR	Cas_Cmr3
389844439			1729204..1731576	-	Mesotoga_prima_MesG1_Ag_4_2_uid52599	NC_017934	COG1353,pfam12469	CRISPR/Cas system-associated protein Cas	Cas10_III
389844440		IIIB	1731573..1732808	-	Mesotoga_prima_MesG1_Ag_4_2_uid52599	NC_017934	COG1367	CRISPR/Cas system-associated RAMP superf	Cmr1_III-B
389844441	+		1732824..1733888	-	Mesotoga_prima_MesG1_Ag_4_2_uid52599	NC_017934	COG4006,pfam09651	CRISPR/Cas system-associated protein Csm	Csm6_III-A
389844442			1734052..1734315	-	Mesotoga_prima_MesG1_Ag_4_2_uid52599	NC_017934	COG1343,pfam09827	CRISPR/Cas system-associated protein Cas	Cas2_I_II_III
389844443			1734410..1734931	-	Mesotoga_prima_MesG1_Ag_4_2_uid52599	NC_017934	-
389844444			1735152..1735304	-	Mesotoga_prima_MesG1_Ag_4_2_uid52599	NC_017934	-	FHIPEP family.	FHIPEP
389844445		IB	1745049..1746032	-	Mesotoga_prima_MesG1_Ag_4_2_uid52599	NC_017934	COG1518,pfam01867	CRISPR/Cas system-associated protein Cas	Cas1_I-B
389844446			1746044..1746553	-	Mesotoga_prima_MesG1_Ag_4_2_uid52599	NC_017934	COG1468,pfam01930	Domain of unknown function DUF83. This d	Cas_Cas4
===			330834913	11	Metallosphaera_cuprina_Ar_4_uid66329	NC_015435
330834908			957460..957645	+	Metallosphaera_cuprina_Ar_4_uid66329	NC_015435	-
330834909			957905..959299	+	Metallosphaera_cuprina_Ar_4_uid66329	NC_015435	COG0477,pfam00083	Sugar (and other) transporter.	Sugar_tr
330834910			959541..960446	-	Metallosphaera_cuprina_Ar_4_uid66329	NC_015435	COG0619,pfam02361	Cobalt transport protein. This family co	CbiQ
330834911			960433..961887	-	Metallosphaera_cuprina_Ar_4_uid66329	NC_015435	COG1122,COG1122,pfam13555,pfam00005,pfam00005
330834912			961884..962549	-	Metallosphaera_cuprina_Ar_4_uid66329	NC_015435	-
330834913	+		962820..964313	+	Metallosphaera_cuprina_Ar_4_uid66329	NC_015435	COG1517,pfam09455	CRISPR/Cas system-associated protein Csx	Csx1_III-U
330834914			964511..966052	+	Metallosphaera_cuprina_Ar_4_uid66329	NC_015435	COG3511,pfam04185	Phosphoesterase family. This family incl	Phosphoesterase
330834915			966036..966194	+	Metallosphaera_cuprina_Ar_4_uid66329	NC_015435	-
330834916			966202..966726	+	Metallosphaera_cuprina_Ar_4_uid66329	NC_015435	-
330834917			966802..966960	-	Metallosphaera_cuprina_Ar_4_uid66329	NC_015435	-
330834918			966965..967939	+	Metallosphaera_cuprina_Ar_4_uid66329	NC_015435	COG0725,pfam13531	Bacterial extracellular solute-binding p	SBP_bac_11
===			1.46304e+17	20	Metallosphaera_sedula_DSM_5348_uid58717	NC_009440
146303909			1077185..1077943	-	Metallosphaera_sedula_DSM_5348_uid58717	NC_009440	COG2254	CRISPR/Cas system-associated protein Cas	Cas3''_I
146303910			1077940..1079418	-	Metallosphaera_sedula_DSM_5348_uid58717	NC_009440	COG1203,pfam00270,pfam00271	CRISPR/Cas system-associated protein Cas	Cas3_I
146303911		IA	1079402..1080127	-	Metallosphaera_sedula_DSM_5348_uid58717	NC_009440	COG1688,pfam09704	CRISPR/Cas system-associated RAMP superf	Cas5_I-A
146303912		IA	1080127..1081098	-	Metallosphaera_sedula_DSM_5348_uid58717	NC_009440	COG1857,pfam01905	CRISPR/Cas system-associated RAMP superf	Cas7_I-A
146303913		IA	1081125..1081490	-	Metallosphaera_sedula_DSM_5348_uid58717	NC_009440	pfam09702	CRISPR-associated protein (Cas_Csa5). CR	Cas_Csa5
146303914	+		1081560..1082282	-	Metallosphaera_sedula_DSM_5348_uid58717	NC_009440	COG1414,pfam13412	CRISPR/Cas system-associated transcripti	CasRa_I-A
146303915		IA	1092307..1093125	+	Metallosphaera_sedula_DSM_5348_uid58717	NC_009440	COG4343,pfam06023	CRISPR/Cas system-associated protein Cas	Cas4_I-A
146303916			1093126..1094034	+	Metallosphaera_sedula_DSM_5348_uid58717	NC_009440	COG1518,pfam01867	CRISPR/Cas system-associated protein Cas	Cas1_I-II-III
146303917			1094031..1094393	+	Metallosphaera_sedula_DSM_5348_uid58717	NC_009440	-
146303918			1094398..1094658	+	Metallosphaera_sedula_DSM_5348_uid58717	NC_009440	COG1343,pfam09827	CRISPR/Cas system-associated protein Cas	Cas2_I_II_III
146303919			1094655..1095170	+	Metallosphaera_sedula_DSM_5348_uid58717	NC_009440	COG1468,pfam01930	CRISPR/Cas system-associated protein Cas	Cas4_I-A_I-B_I-C_I-D_II-B
146303920		IA	1095685..1096335	+	Metallosphaera_sedula_DSM_5348_uid58717	NC_009440	-	CRISPR/Cas system-associated transcripti	CasRa_I-A
146303921			1101284..1102138	+	Metallosphaera_sedula_DSM_5348_uid58717	NC_009440	COG5551,pfam10040	Uncharacterized conserved protein (DUF22	DUF2276
146303922			1115538..1116098	+	Metallosphaera_sedula_DSM_5348_uid58717	NC_009440	pfam09623	CRISPR-associated protein NE0113 (Cas_NE	Cas_NE0113
146303923	+		1117096..1118376	+	Metallosphaera_sedula_DSM_5348_uid58717	NC_009440	COG1517,pfam09455	CRISPR/Cas system-associated protein Csx	Csx1_III-U
146303924			1119052..1120803	+	Metallosphaera_sedula_DSM_5348_uid58717	NC_009440	-	Major Facilitator Superfamily.	MFS_1
146303925			1121624..1122847	+	Metallosphaera_sedula_DSM_5348_uid58717	NC_009440	COG2391,pfam04143	Sulphur transport. This is an integral m ; Sulphur transport. This is an integral m	Sulf_transp+Sulf_transp
146303926			1122844..1123107	+	Metallosphaera_sedula_DSM_5348_uid58717	NC_009440	-
146303927			1123269..1123601	+	Metallosphaera_sedula_DSM_5348_uid58717	NC_009440	-
146303928			1123658..1124116	+	Metallosphaera_sedula_DSM_5348_uid58717	NC_009440	-
===			146303936	11	Metallosphaera_sedula_DSM_5348_uid58717	NC_009440
146303931		IIIA	1125711..1126538	+	Metallosphaera_sedula_DSM_5348_uid58717	NC_009440	COG1337	CRISPR/Cas system-associated RAMP superf	Csm3_III-A
146303932			1126688..1129348	+	Metallosphaera_sedula_DSM_5348_uid58717	NC_009440	COG1353,pfam01966	CRISPR/Cas system-associated protein Cas	Cas10_III
146303933		IIIA	1129345..1129980	+	Metallosphaera_sedula_DSM_5348_uid58717	NC_009440	COG1337	CRISPR/Cas system-associated RAMP superf	RAMP_I_III
146303934			1129977..1130927	+	Metallosphaera_sedula_DSM_5348_uid58717	NC_009440	-
146303935			1130924..1131757	+	Metallosphaera_sedula_DSM_5348_uid58717	NC_009440	-	RAMP superfamily. The molecular function	RAMPs
146303936	+		1132423..1133676	-	Metallosphaera_sedula_DSM_5348_uid58717	NC_009440	-	PIN domain. PIN (PilT N terminus) domain	PIN_Smg5-Smg6-like
146303937			1133874..1134116	-	Metallosphaera_sedula_DSM_5348_uid58717	NC_009440	-
146303938		IB	1134156..1134437	-	Metallosphaera_sedula_DSM_5348_uid58717	NC_009440	COG1518,pfam01867	CRISPR/Cas system-associated protein Cas	Cas1_I-B
146303939			1134536..1135168	+	Metallosphaera_sedula_DSM_5348_uid58717	NC_009440	COG1583,pfam01881	CRISPR associated protein Cas6. This gro	Cas_Cas6
146303940			1136653..1137603	-	Metallosphaera_sedula_DSM_5348_uid58717	NC_009440	COG2254,COG1203,pfam01966,pfam00270	CRISPR/Cas system-associated protein Cas ; DEAD/DEAH box helicase. Members of this	Cas3''_I+DEAD
146303941			1139792..1140916	+	Metallosphaera_sedula_DSM_5348_uid58717	NC_009440	COG1672,pfam01637	Archaeal ATPase. This family contain a c	Arch_ATPase
===			2.8856e+17	21	Methanobrevibacter_ruminantium_M1_uid45857	NC_013790
288560429			1550511..1552400	+	Methanobrevibacter_ruminantium_M1_uid45857	NC_013790	COG1196,pfam13166	AAA domain. This family of domains conta	AAA_13
288560430			1554122..1555126	-	Methanobrevibacter_ruminantium_M1_uid45857	NC_013790	COG1518,pfam01867	CRISPR/Cas system-associated protein Cas	Cas1_I-II-III
288560431			1555270..1555395	-	Methanobrevibacter_ruminantium_M1_uid45857	NC_013790	-
288560432			1555431..1555709	-	Methanobrevibacter_ruminantium_M1_uid45857	NC_013790	COG1343,pfam09827	CRISPR associated protein Cas2. Members	CRISPR_Cas2
288560433			1556821..1557585	-	Methanobrevibacter_ruminantium_M1_uid45857	NC_013790	-
288560434	+		1557620..1558987	-	Methanobrevibacter_ruminantium_M1_uid45857	NC_013790	pfam09670	CRISPR/Cas system-associated protein Csx	Csx1_III-U
288560435		IIIA	1559080..1560282	-	Methanobrevibacter_ruminantium_M1_uid45857	NC_013790	COG1332	CRISPR/Cas system-associated RAMP superf	Csm5_III-A
288560436		IIIA	1560279..1561274	-	Methanobrevibacter_ruminantium_M1_uid45857	NC_013790	COG1567	CRISPR/Cas system-associated RAMP superf	Csm4_III-A
288560437		IIIA	1561365..1562132	-	Methanobrevibacter_ruminantium_M1_uid45857	NC_013790	COG1337,pfam03787	CRISPR/Cas system-associated RAMP superf	Csm3_III-A
288560438		IIIA	1562146..1562577	-	Methanobrevibacter_ruminantium_M1_uid45857	NC_013790	COG1421,pfam03750	Protein of unknown function (DUF310). Th	DUF310
288560439			1562582..1565239	-	Methanobrevibacter_ruminantium_M1_uid45857	NC_013790	COG1353,pfam01966	CRISPR/Cas system-associated protein Cas	Cas10_III
288560440			1565539..1570236	-	Methanobrevibacter_ruminantium_M1_uid45857	NC_013790	COG0210,COG2887,pfam00580,pfam13361,pfam12705	UvrD/REP helicase N-terminal domain. The ; UvrD-like helicase C-terminal domain. Th	UvrD-helicase+UvrD_C
288560441			1570541..1571737	-	Methanobrevibacter_ruminantium_M1_uid45857	NC_013790	COG1278,pfam00313	Cold-Shock Protein (CSP) contains an S1-	CSP_CDS
288560442			1575380..1577074	+	Methanobrevibacter_ruminantium_M1_uid45857	NC_013790	pfam13371
288560443			1577449..1577583	+	Methanobrevibacter_ruminantium_M1_uid45857	NC_013790	-
288560444	+		1577736..1579025	-	Methanobrevibacter_ruminantium_M1_uid45857	NC_013790	pfam09670	CRISPR/Cas system-associated protein Csx	Csx1_III-U
288560445			1579400..1579738	+	Methanobrevibacter_ruminantium_M1_uid45857	NC_013790	-
288560446			1579815..1580084	-	Methanobrevibacter_ruminantium_M1_uid45857	NC_013790	-
288560447			1580421..1581827	-	Methanobrevibacter_ruminantium_M1_uid45857	NC_013790	COG2814,pfam07690	Major Facilitator Superfamily.	MFS_1
288560448			1582704..1584488	-	Methanobrevibacter_ruminantium_M1_uid45857	NC_013790	COG4907,pfam09972	Predicted membrane protein (DUF2207). Th	DUF2207
288560449			1584624..1585373	-	Methanobrevibacter_ruminantium_M1_uid45857	NC_013790	pfam09972	Predicted membrane protein (DUF2207). Th	DUF2207
===			256811366	11	Methanocaldococcus_fervens_AG86_uid59347	NC_013156
256811361			1338411..1339307	+	Methanocaldococcus_fervens_AG86_uid59347	NC_013156	COG0306,COG0306,pfam01384	Phosphate transporter family. This famil	PHO4
256811362			1339304..1339813	+	Methanocaldococcus_fervens_AG86_uid59347	NC_013156	COG0680,pfam01750	Endopeptidases belonging to membrane-bou	H2MP_MemB-H2evol
256811363			1339816..1340022	-	Methanocaldococcus_fervens_AG86_uid59347	NC_013156	-
256811364			1340196..1343012	+	Methanocaldococcus_fervens_AG86_uid59347	NC_013156	COG0495,pfam00133,pfam08264	catalytic core domain of leucyl-tRNA syn ; catalytic core domain of leucyl-tRNA syn	LeuRS_core+LeuRS_core
256811365			1343774..1344037	+	Methanocaldococcus_fervens_AG86_uid59347	NC_013156	COG1343,pfam09827	CRISPR/Cas system-associated protein Cas	Cas2_I_II_III
256811366	+		1344046..1344666	-	Methanocaldococcus_fervens_AG86_uid59347	NC_013156	COG0583,pfam01022	CRISPR/Cas system-associated transcripti	CasRa_I-A
256811367			1344638..1345345	-	Methanocaldococcus_fervens_AG86_uid59347	NC_013156	COG2254	CRISPR/Cas system-associated protein Cas	Cas3''_I
256811368			1345342..1346991	-	Methanocaldococcus_fervens_AG86_uid59347	NC_013156	COG1203,pfam00270,pfam00271	CRISPR/Cas system-associated protein Cas	Cas3_I
256811369		IA	1346988..1348175	-	Methanocaldococcus_fervens_AG86_uid59347	NC_013156	pfam09658	CRISPR-associated protein (Cas_Csx9). Cl	Cas_Csx9
256811370		IA	1348172..1348894	-	Methanocaldococcus_fervens_AG86_uid59347	NC_013156	COG1688	CRISPR/Cas system-associated RAMP superf	Cas5_I-A
256811371		IA	1348906..1349853	-	Methanocaldococcus_fervens_AG86_uid59347	NC_013156	COG1857,pfam01905	CRISPR/Cas system-associated RAMP superf	Cas7_I-A
===			15668555	11	Methanocaldococcus_jannaschii_DSM_2661_uid57713	NC_000909
15668550			338878..339870	-	Methanocaldococcus_jannaschii_DSM_2661_uid57713	NC_000909	COG1238,COG0671,pfam09335,pfam01569	PAP2_like_4 proteins. PAP2 is a super-fa	PAP2_like_4
15668551			339917..340681	+	Methanocaldococcus_jannaschii_DSM_2661_uid57713	NC_000909	COG1583,pfam01881	CRISPR/Cas system-associated RAMP superf	Cas6_I-A
15668552			341045..343231	+	Methanocaldococcus_jannaschii_DSM_2661_uid57713	NC_000909	COG1203,pfam00270,pfam00271	CRISPR/Cas system-associated protein Cas	Cas3_I
15668553			343240..343752	+	Methanocaldococcus_jannaschii_DSM_2661_uid57713	NC_000909	COG1468,pfam01930	Domain of unknown function DUF83. This d	Cas_Cas4
15668554		IB	343918..344886	+	Methanocaldococcus_jannaschii_DSM_2661_uid57713	NC_000909	COG1518,pfam01867	CRISPR/Cas system-associated protein Cas	Cas1_I-B
15668555	+		344883..345509	-	Methanocaldococcus_jannaschii_DSM_2661_uid57713	NC_000909	COG1846,pfam13412	CRISPR/Cas system-associated transcripti	CasRa_I-A
15668556			345618..345974	+	Methanocaldococcus_jannaschii_DSM_2661_uid57713	NC_000909	-
15668557		IA	345974..346936	+	Methanocaldococcus_jannaschii_DSM_2661_uid57713	NC_000909	COG1857,pfam01905	CRISPR/Cas system-associated RAMP superf	Cas7_I-A
15668558		IA	346946..347683	+	Methanocaldococcus_jannaschii_DSM_2661_uid57713	NC_000909	COG1688,pfam09704	CRISPR/Cas system-associated RAMP superf	Cas5_I-A
15668559			347674..349518	+	Methanocaldococcus_jannaschii_DSM_2661_uid57713	NC_000909	COG1203,pfam00270,pfam00271	CRISPR/Cas system-associated protein Cas	Cas3_I
15668560			349525..350259	+	Methanocaldococcus_jannaschii_DSM_2661_uid57713	NC_000909	COG2254	CRISPR/Cas system-associated protein Cas	Cas3''_I
===			15669707	11	Methanocaldococcus_jannaschii_DSM_2661_uid57713	NC_000909
15669702			1481215..1481889	+	Methanocaldococcus_jannaschii_DSM_2661_uid57713	NC_000909	COG1136,pfam00005
15669703			1482019..1482480	+	Methanocaldococcus_jannaschii_DSM_2661_uid57713	NC_000909	pfam09123	Domain of unknown function (DUF1931). Me	DUF1931
15669704			1482498..1483079	-	Methanocaldococcus_jannaschii_DSM_2661_uid57713	NC_000909	COG1590,pfam02676	Methyltransferase TYW3. The methyltransf	TYW3
15669705			1483247..1483570	+	Methanocaldococcus_jannaschii_DSM_2661_uid57713	NC_000909	COG0599,pfam02627	Carboxymuconolactone decarboxylase famil	CMD
15669706			1483752..1488593	+	Methanocaldococcus_jannaschii_DSM_2661_uid57713	NC_000909	COG1110,COG1372,COG1372,COG1110,pfam00270,pfam00271,pfam01751,pfam01131,pfam00961,pfam01131	TopoIA_RevGyr : The topoisomerase-primas ; DNA Topoisomerase, subtype IA; DNA-bindi ; DNA Topoisomerase, subtype IA; DNA-bindi	TOPRIM_TopoIA_RevGyr+TOP1Ac+TOP1Ac
15669707	+		1488598..1489605	-	Methanocaldococcus_jannaschii_DSM_2661_uid57713	NC_000909	-
15669708			1489714..1490076	+	Methanocaldococcus_jannaschii_DSM_2661_uid57713	NC_000909	COG2105,pfam06094	AIG2-like family. AIG2 is an Arabidopsis	AIG2
15669709			1490079..1491146	+	Methanocaldococcus_jannaschii_DSM_2661_uid57713	NC_000909	COG0121,pfam13230	Glutamine amidotransferases class-II. Th	GATase_4
15669710			1491165..1491464	+	Methanocaldococcus_jannaschii_DSM_2661_uid57713	NC_000909	COG2314,pfam05154	TM2 domain. This family is composed of a	TM2
15669711			1491468..1491935	-	Methanocaldococcus_jannaschii_DSM_2661_uid57713	NC_000909	-
15669712			1492025..1492861	+	Methanocaldococcus_jannaschii_DSM_2661_uid57713	NC_000909	-
===			1566986215669870	19	Methanocaldococcus_jannaschii_DSM_2661_uid57713	NC_000909
15669857			1643519..1644079	-	Methanocaldococcus_jannaschii_DSM_2661_uid57713	NC_000909	COG0311,pfam01174	SNO glutamine amidotransferase family. T	SNO
15669858			1644127..1645794	-	Methanocaldococcus_jannaschii_DSM_2661_uid57713	NC_000909	COG3845,pfam00005,pfam00005
15669859			1645889..1646503	+	Methanocaldococcus_jannaschii_DSM_2661_uid57713	NC_000909	COG0746,pfam12804	MobA catalyzes the formation of molybdop	MobA
15669860			1646496..1647176	+	Methanocaldococcus_jannaschii_DSM_2661_uid57713	NC_000909	-
15669861			1647173..1648549	-	Methanocaldococcus_jannaschii_DSM_2661_uid57713	NC_000909	COG2848,pfam05167	Uncharacterized proteins with similarity	RNR_PFL_like_DUF711
15669862	+		1648677..1650074	-	Methanocaldococcus_jannaschii_DSM_2661_uid57713	NC_000909	COG1517,pfam09455	CRISPR/Cas system-associated protein Csx	Csx1_III-U
15669863		IIIA	1650074..1651330	-	Methanocaldococcus_jannaschii_DSM_2661_uid57713	NC_000909	COG1332,pfam03787	CRISPR/Cas system-associated RAMP superf	Csm5_III-A
15669864		IIIA	1651185..1652315	-	Methanocaldococcus_jannaschii_DSM_2661_uid57713	NC_000909	COG1567,pfam09700	CRISPR/Cas system-associated RAMP superf	Csm4_III-A
15669865		IIIA	1652367..1653113	-	Methanocaldococcus_jannaschii_DSM_2661_uid57713	NC_000909	COG1337,pfam03787,pfam03787	CRISPR/Cas system-associated RAMP superf	Csm3_III-A
15669866		IIIA	1653140..1653541	-	Methanocaldococcus_jannaschii_DSM_2661_uid57713	NC_000909	COG1421,pfam03750	Protein of unknown function (DUF310). Th	DUF310
15669867			1653541..1653678	-	Methanocaldococcus_jannaschii_DSM_2661_uid57713	NC_000909	-
15669868			1653798..1656200	-	Methanocaldococcus_jannaschii_DSM_2661_uid57713	NC_000909	COG1353,pfam01966	CRISPR/Cas system-associated protein Cas	Cas10_III
15669869			1656235..1656624	-	Methanocaldococcus_jannaschii_DSM_2661_uid57713	NC_000909	-			1
15669870	+		1656629..1658533	-	Methanocaldococcus_jannaschii_DSM_2661_uid57713	NC_000909	pfam09455	CRISPR/Cas system-associated protein Csx ; CRISPR/Cas system-associated protein Csx	Csx1_III-U+Csx1_III-U
15669871			1658647..1659426	+	Methanocaldococcus_jannaschii_DSM_2661_uid57713	NC_000909	COG0101,pfam01416	Archeal pseudouridine synthases. This gr	PseudoU_synth_TruA_Archea
15669872			1659615..1660331	+	Methanocaldococcus_jannaschii_DSM_2661_uid57713	NC_000909	COG4053
15669873			1660341..1660958	+	Methanocaldococcus_jannaschii_DSM_2661_uid57713	NC_000909	COG2095,pfam01914	MarC family integral membrane protein. I	MarC
15669874			1660933..1662123	+	Methanocaldococcus_jannaschii_DSM_2661_uid57713	NC_000909	COG1103,pfam05889	Sep-tRNA:Cys-tRNA synthase. This family	SepCysS
15669875			1662136..1662429	+	Methanocaldococcus_jannaschii_DSM_2661_uid57713	NC_000909	COG3609
===			261402139	11	Methanocaldococcus_vulcanius_M7_uid41131	NC_013407
261402134			2259..2774	-	Methanocaldococcus_vulcanius_M7_uid41131	NC_013407	COG1468,pfam01930	Domain of unknown function DUF83. This d	Cas_Cas4
261402135		ID	2797..4785	-	Methanocaldococcus_vulcanius_M7_uid41131	NC_013407	COG1203,pfam00270,pfam00271	CRISPR/Cas system-associated protein Cas	Cas3_I-D
261402136		ID	4810..5442	-	Methanocaldococcus_vulcanius_M7_uid41131	NC_013407	-	CRISPR/Cas system-associated protein Csc	Csc1_I-D
261402137		ID	5444..6490	-	Methanocaldococcus_vulcanius_M7_uid41131	NC_013407	-	CRISPR/Cas system-associated protein Csc	Csc2_I-D
261402138			6505..9084	-	Methanocaldococcus_vulcanius_M7_uid41131	NC_013407	-
261402139	+		9237..9839	+	Methanocaldococcus_vulcanius_M7_uid41131	NC_013407	COG0640,pfam05626	CRISPR/Cas system-associated transcripti	CasRa_I-A
261402140			9861..10613	-	Methanocaldococcus_vulcanius_M7_uid41131	NC_013407	COG1583,pfam01881	CRISPR/Cas system-associated RAMP superf	Cas6_I-A
261402141			10953..12368	+	Methanocaldococcus_vulcanius_M7_uid41131	NC_013407	COG0527,pfam00696,pfam13840,pfam13840	AAK_AK-LysC-like: Amino Acid Kinase Supe	AAK_AK-LysC-like
261402142			12407..12682	+	Methanocaldococcus_vulcanius_M7_uid41131	NC_013407	COG3063,pfam13414	TPR repeat.	TPR_11
261402143			12670..13395	-	Methanocaldococcus_vulcanius_M7_uid41131	NC_013407	COG0340,pfam03099,pfam02237	Biotin/lipoate A/B protein ligase family	BPL_LplA_LipB
261402144			13401..14201	-	Methanocaldococcus_vulcanius_M7_uid41131	NC_013407	COG0134,pfam00218	Indole-3-glycerol phosphate synthase (IG	IGPS
===			261403335	11	Methanocaldococcus_vulcanius_M7_uid41131	NC_013407
261403330			1201398..1202057	-	Methanocaldococcus_vulcanius_M7_uid41131	NC_013407	COG1985,pfam01872	RibD C-terminal domain. The function of	RibD_C
261403331			1202343..1203044	+	Methanocaldococcus_vulcanius_M7_uid41131	NC_013407	COG2043,pfam02596	Uncharacterized ArCR, COG2043.	DUF169
261403332			1203328..1203585	+	Methanocaldococcus_vulcanius_M7_uid41131	NC_013407	COG0526,pfam00085	Thioredoxin (TRX)-Glutaredoxin (GRX)-lik	TRX_GRX_like
261403333			1203727..1203906	+	Methanocaldococcus_vulcanius_M7_uid41131	NC_013407	-
261403334			1204096..1205280	-	Methanocaldococcus_vulcanius_M7_uid41131	NC_013407	COG0038,pfam00654	Voltage gated chloride channel. This fam	Voltage_CLC
261403335	+		1205747..1207009	+	Methanocaldococcus_vulcanius_M7_uid41131	NC_013407	pfam09455	CRISPR-associated (Cas) DxTHG family. CR	Cas_DxTHG
261403336			1207012..1209318	+	Methanocaldococcus_vulcanius_M7_uid41131	NC_013407	COG1353	CRISPR/Cas system-associated protein Cas	Cas10_III
261403337		IIIA	1209319..1209897	+	Methanocaldococcus_vulcanius_M7_uid41131	NC_013407	COG1421,pfam03750	Protein of unknown function (DUF310). Th	DUF310
261403338		IIIA	1209897..1210778	+	Methanocaldococcus_vulcanius_M7_uid41131	NC_013407	COG1337,pfam03787	CRISPR/Cas system-associated RAMP superf	Csm3_III-A
261403339		IIIA	1210753..1211715	+	Methanocaldococcus_vulcanius_M7_uid41131	NC_013407	COG1567	CRISPR/Cas system-associated RAMP superf	Csm4_III-A
261403340		IIIA	1211712..1212809	+	Methanocaldococcus_vulcanius_M7_uid41131	NC_013407	COG1332,pfam03787	CRISPR/Cas system-associated RAMP superf	Csm5_III-A
===			282164258	11	Methanocella_paludicola_SANAE_uid42887	NC_013665
282164253			1593780..1594265	-	Methanocella_paludicola_SANAE_uid42887	NC_013665	-
282164254			1594355..1594792	-	Methanocella_paludicola_SANAE_uid42887	NC_013665	COG0317,pfam13328	HD domain. HD domains are metal dependen	HD_4
282164255			1594807..1595403	-	Methanocella_paludicola_SANAE_uid42887	NC_013665	COG0847,pfam00929	DEDDh 3'-5' exonuclease domain family. D	DEDDh
282164256			1595542..1597077	+	Methanocella_paludicola_SANAE_uid42887	NC_013665	COG0595,pfam12706,pfam07521	RNA-metabolising metallo-beta-lactamase. ; Beta-lactamase superfamily domain. This	RMMBL+Lactamase_B_2
282164257			1597197..1598444	+	Methanocella_paludicola_SANAE_uid42887	NC_013665	COG4487,pfam09726,pfam09903	Uncharacterized protein conserved in bac ; RecF/RecN/SMC N terminal domain. This do	DUF2130+SMC_N
282164258	+		1598570..1599415	+	Methanocella_paludicola_SANAE_uid42887	NC_013665	pfam12840
282164259			1599569..1600072	-	Methanocella_paludicola_SANAE_uid42887	NC_013665	-
282164260			1600202..1601314	-	Methanocella_paludicola_SANAE_uid42887	NC_013665	COG3118,COG0457,pfam13414,pfam13414,pfam06552	Tetratricopeptide repeat domain; typical ; Tetratricopeptide repeat domain; typical ; Tetratricopeptide repeat domain; typical	TPR+TPR+TPR
282164261			1601818..1604235	+	Methanocella_paludicola_SANAE_uid42887	NC_013665	COG0457,COG0457,COG0457,pfam13414,pfam13414,pfam13414,pfam13432,pfam13414,pfam13414,pfam00515,pfam13414,pfam13414,pfam13414	Tetratricopeptide repeat domain; typical ; Tetratricopeptide repeat domain; typical ; Tetratricopeptide repeat domain; typical ; Tetratricopeptide repeat domain; typical ; Tetratricopeptide repeat domain; typical ; Tetratricopeptide repeat domain; typical ; TPR repeat.	TPR+TPR+TPR+TPR+TPR+TPR+TPR_11
282164262			1604503..1605654	-	Methanocella_paludicola_SANAE_uid42887	NC_013665	COG0457,COG3063,pfam13414,pfam13431,pfam13414	Tetratricopeptide repeat domain; typical ; Tetratricopeptide repeat domain; typical ; Tetratricopeptide repeat domain; typical	TPR+TPR+TPR
[truncated: 3,353 more rows]
