# Supplementary material for: CARF and WYL domains: ligand-binding regulators of prokaryotic defense systems
Source: Front Genet. 2014 Apr 30;5:102. doi: 10.3389/fgene.2014.00102 (PMC4012209; doi:10.3389/fgene.2014.00102)
Supplement: Supplementary file 9 [file DataSheet9.XLSX]

## Sheet: patterns
Supplementary File 9 provides data for presence of CARF domain containing proteins and CRISPR-Cas systems in the representative set of completely sequences genomes
Selected organism	Fusion with a predicted toxin domain	Additional toxins in the neighborhood	Cas1 Genbank ID (marker of any CRISPR-Cas system)	Cas3 Genbank ID (Marker of CRISPR-Cas system Type I)	Cas10 Genbank ID (Marker of CRISPR-Cas system Type III)	Cas9 (Marker of CRISPR-Cas system Type II)	Cas4 Genbank ID		CARF Genbank ID
Archaeoglobus_fulgidus_DSM_4304_uid57717	no_toxin		11499462	11497691	11499451		11499461		11499453
Thermoplasma_volcanium_GSS1_uid57751	toxin		13540937		13540943				13540945
Aquifex_aeolicus_VF5_uid57765	toxin		15605875	15605877	15605891		15605876		15605883
Methanothermobacter_thermautotrophicus_Delta_H_uid57877	toxin		15679095	15679097	15679093		15679096		15678545
Sulfolobus_solfataricus_P2_uid57721	toxin		15898245	15898112	15898267		15896973		15898231
Pyrococcus_furiosus_DSM_3638_uid57873	toxin		18977490	18977012	18977501		18977491		33359545
Methanopyrus_kandleri_AV19_uid57883	toxin		20094748		20094733				20094358
Thermoanaerobacter_tengcongensis_MB4_uid57813	toxin		20809002	20809004	20808984		20808410		20808981
Synechocystis_PCC_6803_uid57659	toxin		38505684	38505678	38505735		16329815		38505729
Photobacterium_profundum_SS9_uid62923	toxin		47104059	47104065					54308415
Picrophilus_torridus_DSM_9790_uid58041	toxin		48477075	48477077	48477125		48477076		48477129
Mannheimia_succiniciproducens_MBEL55E_uid58197	toxin		52425036	52425046	52425706		52425040		52425694
Thermobifida_fusca_YX_uid57703	toxin		72161989	72161995	72161980				72160457
Carboxydothermus_hydrogenoformans_Z_2901_uid57821	toxin		78043644	78043279	78045138		78043068		78042862
Syntrophus_aciditrophicus_SB_uid58539	toxin		85858452	85860589	85858439		85860585		85858437
Methanospirillum_hungatei_JF_1_uid58181	toxin		88602029	88603119	88602039		88601865		88601830
Rubrobacter_xylanophilus_DSM_9941_uid58057	toxin		108803109	108803119	108803115		108803118		108803110
Syntrophomonas_wolfei_Goettingen_uid58179	toxin		114566032	114566027	114567271		114566031		114567261
Syntrophobacter_fumaroxidans_MPOB_uid58177	toxin		116748794	116750250	116748788		116749460		116748791
Magnetococcus_MC_1_uid57833	toxin		117926798	117926793			117926797		117926386
Aeropyrum_pernix_K1_uid57757	toxin		118431380	14601273			14600669		118431799
Chlorobium_phaeobacteroides_DSM_266_uid58133	toxin		119357239	119357244	119357842		119357240		119357837
Thermofilum_pendens_Hrk_5_uid58563	toxin		119720226	119720228	119720196		119720505		119720178
Halorhodospira_halophila_SL1_uid58473	toxin		121997419		121997427				121997423
Hyperthermus_butylicus_DSM_5456_uid57755	toxin		124027534	124027522	124027594		124027307		124027589
Caldicellulosiruptor_saccharolyticus_DSM_8903_uid58289	toxin		146295140	146295383	146295149		146295385		146295119
Metallosphaera_sedula_DSM_5348_uid58717	toxin		146303916	146303910	146303932		146303151		146303923
Pelotomaculum_thermopropionicum_SI_uid58877	toxin		147678249	147678251	147678263		147678250		147678265
Roseiflexus_RS_1_uid58523	toxin		148654810	148654816	148654545		148656006		148655587
Ignicoccus_hospitalis_KIN4_I_uid58365	toxin		156937861	156937925	156937122		156937261		156937120
Desulfococcus_oleovorans_Hxd3_uid58777	toxin		158522999	158522993	158520761				158520756
Herpetosiphon_aurantiacus_DSM_785_uid58599	toxin		159898755	159901589	159897108		159898754		159897223
Delftia_acidovorans_SPH_1_uid58703	toxin		160896657						160899632
Candidatus_Desulforudis_audaxviator_MP104C_uid59067	toxin		169831450	169831451	169831951		169831448		169831942
Candidatus_Korarchaeum_cryptofilum_OPF8_uid58601	toxin		170290046	170290056	170290063		170290049		170290067
Chlorobaculum_parvum_NCIB_8327_uid59185	toxin		193211751		193211753				193211759
Chloroherpeton_thalassium_ATCC_35110_uid59187	toxin		193216046	193215435	193214660		193216044		193214658
Pelodictyon_phaeoclathratiforme_BU_1_uid58173	toxin		194336722	194336717	194337462		194336721		194337457
Thermodesulfovibrio_yellowstonii_DSM_11347_uid59257	toxin		206889560	206889261	206889450		206890028		206889594
Dictyoglomus_thermophilum_H_6_12_uid59439	toxin		206900175	206900733	206901197		206901309		206901350
Rhodospirillum_centenum_SW_uid58805	toxin		209965223	209965219	209966737				209966742
Thermosipho_africanus_TCF52B_uid59095	toxin		217076447	217077325	217076438		217077322		217076441
Desulfurococcus_kamchatkensis_1221n_uid59133	toxin		218884093	218884085	218884098		218884091		218884103
Candidatus_Cloacamonas_acidaminovorans_uid62959	toxin		218961167	218961578	218961153		218961575		218961158
Methanosphaerula_palustris_E1_9c_uid59193	toxin		219852205	219852211			219850820		219851091
Halothermothrix_orenii_H_168_uid58585	toxin		220932357	220932358	220932352		220932355		220932346
Thermomicrobium_roseum_DSM_5159_uid59341	toxin		221632058	221632056	221635521		221632057		221635516
Chloroflexus_Y_400_fl_uid59085	toxin (222523892)		222523888	222523373	222523897		222526431		222525692
Tolumonas_auensis_DSM_9187_uid59395	no_toxin		237808119	237808120					237807932
Acidimicrobium_ferrooxidans_DSM_10331_uid59215	no_toxin		256371771	256371777					256372758
Halorhabdus_utahensis_DSM_12940_uid59189	no_toxin		257052525	257052527			257052526		257053311
Candidatus_Accumulibacter_phosphatis_clade_IIA_UW_1_uid59207	toxin		257093773	257093828	257093783				257093005
Leptotrichia_buccalis_C_1013_b_uid59211	toxin		257125579	257125581	257125846		257125580		257125865
Desulfotomaculum_acetoxidans_DSM_771_uid59109	toxin		258514214	258514212	258516134		258514213		258516126
Ammonifex_degensii_KC4_uid41053	toxin		260892568	260892863	260892868		260892864		260892866
Fibrobacter_succinogenes_S85_uid41169	toxin		261414554		261415953	261414553			261415952
Rhodothermus_marinus_DSM_4252_uid41729	toxin		268316057	268316051	268317192		268317193		268317187
Veillonella_parvula_DSM_2008_uid41927	toxin		269798874		269798861				269798877
Thermobaculum_terrenum_ATCC_BAA_798_uid42011	toxin		269838937	269838931	269838987		269839454		269838989
Methanobrevibacter_ruminantium_M1_uid45857	toxin		288560055	288560053	288560439		288560054		288560434
Ferroglobus_placidus_DSM_10642_uid40863	no_toxin		288932203	288932220			288931186		288931881
Allochromatium_vinosum_DSM_180_uid46083	toxin		288940388	288940397	288947677				288947675
Methanocaldococcus_FS406_22_uid42499	toxin		289192644	289192642	289192066		289192643		289192071
Aciduliprofundum_boonei_T469_uid43333	toxin		289596068		289596703		289595982		289596697
Nitrosococcus_halophilus_Nc4_uid46803	toxin		292491305	292491304	292492843		292492001		292492842
Kyrpidia_tusciae_DSM_2912_uid48361	toxin		295697238	295697242	295695987		295697279		295695992
Moraxella_catarrhalis_RH4_uid48809	no_toxin		296112254	296112255					296112865
Thermincola_potens_JR_uid48823	toxin		296133388	296133393	296133521		296133389		296133515
Meiothermus_silvanus_DSM_9946_uid49485	toxin		297565159	297565661	297565150		297567721		297565158
Truepera_radiovictrix_DSM_17093_uid49533	toxin		297622675	297623886	297623679		297623898		297622676
Candidatus_Nitrospira_defluvii_uid51175	toxin		302036890	302036884					302039574
Acidilobus_saccharovorans_345_15_uid51395	toxin		302347808		302347811		302347806		302347816
Thermosediminibacter_oceani_DSM_16646_uid51421	toxin		302388669	302388667	302389101		302388668		302389107
Cyanothece_PCC_7822_uid52547	toxin	RT	307591462	307591975	307591469		307591970		307154781
Vulcanisaeta_distributa_DSM_14429_uid52827	toxin		307595807	307595798	307595271		307595265		307595267
Eubacterium_limosum_KIST612_uid59777	toxin		310825770	310825768			310825769		310826967
Rhodomicrobium_vannielii_ATCC_17100_uid43247	toxin		312113992	312113987	312114622		312113991		312114624
Calditerrivibrio_nitroreducens_DSM_19672_uid60821	toxin		313673559	313673872	313673573				313673574
Desulfurispirillum_indicum_S5_uid45897	toxin		317051111		317051207				317051214
Thermovibrio_ammonificans_HB_1_uid62095	toxin		319790504	319790584	319789847		319790585		319789691
Isosphaera_pallida_ATCC_43644_uid62207	toxin		320102061	320103372	320103683		320102061		320103941
Anaerolinea_thermophila_UNI_1_uid62245	toxin		320160633	320160638	320161850		320160035		320161849
Desulfobulbus_propionicus_DSM_2032_uid62265	toxin		320353599	320353593			320353598		320353011
Thermus_scotoductus_SA_01_uid62273	toxin		320450318	320450324			320450659		320449941
Marinithermus_hydrothermalis_DSM_14884_uid65783	toxin		328949815	328949810	328949719		328949814		328949720
Desulfobacca_acetoxidans_DSM_11109_uid65785	toxin		328951839	328951837	328953408		328951831		328953413
Gallibacterium_anatis_UMN179_uid66567	toxin		332290352	332290392	332290340				332290349
Thermodesulfobium_narugense_DSM_14796_uid66601	toxin		332295661	332295659	332295665		332295660		332295664
Acidianus_hospitalis_W1_uid66875	toxin		332796067	332797418	332796052		332796047		332796048
Methanotorris_igneus_Kol_5_uid67321	toxin		333910103	333910101	333911116		333910102		333911121
Methylomonas_methanica_MC09_uid67363	toxin		333983108	333983109			333984704		333983998
Methanothermococcus_okinawensis_IH1_uid51535	toxin		336121113	336121115	336122255		336121114		336121781
Flexistipes_sinusarabici_DSM_4947_uid68147	toxin		336323211	336323213	336323851		336323212		336323595
Thermodesulfatator_indicus_DSM_15286_uid68285	toxin		337285608	337285605	337286704		337285607		337286697
Thermodesulfobacterium_OPB45_uid68283	toxin		337288662	337288765	337288653		337288766		337288659
Runella_slithyformis_DSM_19594_uid68317	toxin		338214362	338214355	338213752		338214361		338213755
Pyrolobus_fumarii_1A_uid73415	toxin		347523053	347522986	347523000		347523047		347524453
Candidatus_Chloracidobacterium_thermophilum_B_uid73587	toxin		347756303	347753823	347753778		347756303		347753783
Megasphaera_elsdenii_DSM_20460_uid71135	toxin		348026605	348027011	348026607		348026838		348026613
Thermovirga_lienii_DSM_17291_uid77129	toxin		357419087	357419111			357419112		357419077
Marinitoga_piezophila_KA3_uid81629	toxin		374339292	374339290	374339419		374339291		374339412
Tannerella_forsythia_ATCC_43037_uid83157	toxin		375256010	375256000	375253999		375256003		375254003
Pyrobaculum_oguniense_TE7_uid84411	toxin		379004063	379004107	379004087		379004115		379004095
Saprospira_grandis_Lewin_uid89375	toxin		379728404		379728346				379728156
Caldilinea_aerophila_DSM_14535___NBRC_104270_uid158165	toxin		383762167	383762539	383762176		383762050		383762171
Fervidobacterium_pennivorans_DSM_9078_uid78143	toxin		383787172		383787154				383787158
Alicyclobacillus_acidocaldarius_Tc_4_1_uid158681	toxin		384136648	384136646	384136278		384136649		384136280
Fervidicoccus_fontis_Kam940_uid162201	toxin		385805115	385805108	385805128		385805117		385805129
Ignavibacterium_album_JCM_16511_uid162097	toxin		385809790		385809776	385811609			385809782
Helicobacter_cinaedi_PAGU611_uid162219			386762034		386762410	386762035			386762406
Mesotoga_prima_MesG1_Ag_4_2_uid52599	toxin		389844445	389844447	389844439		389842982		389844432
Thermoanaerobacterium_saccharolyticum_JW_SL_YS485_uid167781	toxin		390933511	390933514	390933950		390933512		390933949
Thiocystis_violascens_DSM_198_uid74025	toxin		390948892	390948884	390952682		390952674		390952684
Flexibacter_litoralis_DSM_6794_uid168257	toxin		392395717		392398928				392398926
Anaerobaculum_mobile_DSM_13181_uid168323	toxin		392407912	392407914	392407467		392407913		392407465
Methanoculleus_bourgensis_MS2_uid171377	no_toxin		397780289	397781627			397779562		397779831
Thermacetogenium_phaeum_DSM_12270_uid177811	toxin		410668222	410668229	410668760		410668220		410668751
Methanolobus_psychrophilus_R15_uid177925	no_toxin		410669380				410670840		410669368
Rivularia_PCC_7116_uid182929	toxin		427738347		427736873		427733840		427738369
Pleurocapsa_PCC_7327_uid183006	toxin		428202534	428203731			428203733		428202525
Pseudanabaena_PCC_7367_uid183004	no_toxin		428217990	428217985	428216712		428217989		428219061
Crinalium_epipsammum_PCC_9333_uid183113	toxin		428304235	428304479	428304210		428304484		428304215
Microcoleus_PCC_7113_uid183114	toxin		428311522	428311526	428314623		428311523		428310842
Oscillatoria_PCC_7112_uid183110	toxin		428320277	428320274	428315642		428320276		428315987
Cyanobacterium_PCC_10605_uid183340	toxin		428769331	428770994	428768980		428770997		428768972
Halothece_PCC_7418_uid183338	toxin		428775339	428776497	428775326		428775338		428775330
Thermobacillus_composti_KWC4_uid74021	toxin		430751276	430751278	430751267		430751277		430751268
Thioalkalivibrio_nitratireducens_DSM_14787_uid184011	toxin		430760780	430761717	430760753				430760765
Thioflavicoccus_mobilis_8321_uid184343	toxin		431929780	431930659	431929772		431930657		431929774
Cylindrospermum_stagnale_PCC_7417_uid183111	toxin		434407100	434407089	434406060		434407099		434407932
Anabaena_cylindrica_PCC_7122_uid183339	toxin		440681127		440683695		440681128		440683699
Frankia_EAN1pec_uid58367	no_toxin	RT		158313235	158313223		158313236		158313218
Caldivirga_maquilingensis_IC_167_uid58711	toxin			159042087	159042080		159042064		159042072
Thermocrinis_albus_DSM_14484_uid46231	toxin	MXAN_7267 (RecB-like)		289547793	289547784				289547789
Staphylothermus_hellenicus_DSM_12710_uid45893	toxin				297526511		297527243		297526182
Treponema_primitia_ZAS_2_uid67367	toxin				333999241				333999236
Vibrio_harveyi_ATCC_BAA_1116_uid58957	toxin								156973807
Bordetella_petrii_DSM_12804_uid61631	toxin								163858564
Aliivibrio_salmonicida_LFI1238_uid59251	toxin								209695300
Methanohalobium_evestigatum_Z_7303_uid49857	no_toxin								298674327
Halalkalicoccus_jeotgali_B3_uid50305	no_toxin						300711188		300712661
Geobacter_M18_uid55771	no_toxin								322421461
Nocardiopsis_alba_ATCC_BAA_2165_uid174334	toxin								403512956
Leptospirillum_ferriphilum_ML_04_uid175904	no_toxin						410478000		410478897
Dactylococcopsis_salina_PCC_8305_uid183341	toxin						428781479		428780336
Escherichia_coli_K_12_substr__MG1655_uid57779			16130662	16130668
Fusobacterium_nucleatum_ATCC_25586_uid57885			19704512	19704514			19703859
Methanosarcina_acetivorans_C2A_uid57879	no_toxin		20092470	20092465	20090778		20092471
Chromobacterium_violaceum_ATCC_12472_uid58001			34496684	34496679			34496683
Wolinella_succinogenes_DSM_1740_uid61591			34557789			34557790	34557935
Nanoarchaeum_equitans_Kin4_M_uid58009			41614813	41614817			41614818
Pectobacterium_atrosepticum_SCRI1043_uid57957			50122600	50122601
Symbiobacterium_thermophilum_IAM_14863_uid58165			51891801	51891447
Methylococcus_capsulatus_Bath_uid57607			53804737	53804731			53804987
Haloarcula_marismortui_ATCC_43049_uid57719	no_toxin		55376278	55376276			55376277
Aromatoleum_aromaticum_EbN1_uid58231			56477284	56477290			56477285
Thermococcus_kodakarensis_KOD1_uid58225	no_toxin		57640390	57640385			57640004
Natronomonas_pharaonis_DSM_2160_uid58435	no_toxin		76802276	76802274			76801363
Moorella_thermoacetica_ATCC_39073_uid58051			83589357	83589362			83589358
Hahella_chejuensis_KCTC_2396_uid58483			83645586	83645581			83645585
Methanosphaera_stadtmanae_DSM_3091_uid58407			84489236	84489234			84488854
Rhodoferax_ferrireducens_T118_uid58353			89885834	89902660			89902665
Desulfitobacterium_hafniense_Y51_uid58605			89895510	89895512			89895511
Methanococcoides_burtonii_DSM_6242_uid58023			91772593	91772622			91773110
Methylobacillus_flagellatus_KT_uid58049			91774961	91774956			91774960
Chromohalobacter_salexigens_DSM_3043_uid62921			92112367	92112359
Alkalilimnicola_ehrlichii_MLHE_1_uid58467			114320110	114320115
Granulibacter_bethesdensis_CGDNIH1_uid58661			114328039	114328045
Acidothermus_cellulolyticus_11B_uid58501			117929157			117929158
Pelobacter_propionicus_DSM_2379_uid58255			118580752	118580758
Psychromonas_ingrahamii_37_uid58521			119945309	119945303
Verminephrobacter_eiseniae_EF01_2_uid58675			121608212	121608430		121608211
Methanocorpusculum_labreanum_Z_uid58785	no_toxin		124485266	124485672			124485210
Saccharopolyspora_erythraea_NRRL_2338_uid62947		MXAN_7267 (RecB-like)	134101617		134101626		134101617
Methanocella_arvoryzae_MRE50_uid61623	no_toxin		147920423	147920429			147919404
Parabacteroides_distasonis_ATCC_8503_uid58301			150007825	150007820			150007824
Alkaliphilus_metalliredigens_QYMF_uid58171			150389454	150389449			150389453
Marinomonas_MWYL1_uid58715		GIY-YIG	152997544	152997551	152996705
Parvibaculum_lavamentivorans_DS_1_uid58739			154250554			154250555
Coxiella_burnetii_Dugway_5J108_111_uid58629			154707248
Campylobacter_concisus_13826_uid58667			157164052	157164437			157164843
Thermotoga_lettingae_TMO_uid58419			157363075	157363070			157363076
Salinispora_arenicola_CNS_205_uid58659			159037600	159037594
Dinoroseobacter_shibae_DFL_12_uid58707			159042957	159045754		159042956
Petrotoga_mobilis_SJ95_uid58747			160903306	160903308			160903307
Gluconacetobacter_diazotrophicus_PAl_5_uid61587	no_toxin		162145897	162145904		162147907	162145898
Sorangium_cellulosum__So_ce_56__uid61629			162448539	162448536	162453956
Microcystis_aeruginosa_NIES_843_uid59101			166365827	166365805			166365826
Heliobacterium_modesticaldum_Ice1_uid58279			167628317	167628312			167628644
Finegoldia_magna_ATCC_29328_uid58867			169823756			169823755
Leptothrix_cholodnii_SP_6_uid58971			171057839	171057846			171057840
Nostoc_punctiforme_PCC_73102_uid57767			186682976	186682980			186682977
Elusimicrobium_minutum_Pei191_uid58949			187250661			187250660
Akkermansia_muciniphila_ATCC_BAA_835_uid58985			187736488			187736489
Xanthomonas_oryzae_PXO99A_uid59131			188578573	188578568			188578572
Methylacidiphilum_infernorum_V4_uid59161			189218882
uncultured_Termite_group_1_bacterium_phylotype_Rs_D17_uid59059			189485060	189485218			189485222
Cellvibrio_japonicus_Ueda107_uid59139			192359205	192360930			192359223
Prosthecochloris_aestuarii_DSM_271_uid58151			194334221	194334227
Coprothermobacter_proteolyticus_DSM_5265_uid59253			206895629				206895197
Anoxybacillus_flavithermus_WK1_uid59135			212638614	212638612			212638613
Thauera_MZ1T_uid58987			217970636	217970630
Desulfatibacillum_alkenivorans_AK_01_uid58913			218782762	218782756
Anaeromyxobacter_dehalogenans_2CP_1_uid58989			220915900	220915894
Methylobacterium_nodulans_ORS_2060_uid59023			220925254	220920826			220920825
Rhodobacter_sphaeroides_KD131_uid59277			221640061	221640056			221640060
Halorubrum_lacusprofundi_ATCC_49239_uid58807	no_toxin		222481209	222481211			222480116
Desulfobacterium_autotrophicum_HRM2_uid59061			224367660	224367667			224367668
Sulfurihydrogenibium_azorense_Az_Fu1_uid58121	no_toxin		225848645	225848643	225849402		225848644
Persephonella_marina_EX_H1_uid58119			225850878	225850873			225685393
Acidobacterium_capsulatum_ATCC_51196_uid59127			225872438	225872444			225872439
Azotobacter_vinelandii_DJ_uid57597			226945223	226943832			226945224
Kosmotoga_olearia_TBF_19_5_1_uid59205			239617067	239617069			239617068
Desulfovibrio_magneticus_RS_1_uid59309			239906078	239906073			239906077
Teredinibacter_turnerae_T7901_uid59267		RT	254787056	254787061	254788191		254787057
Catenulispora_acidiphila_DSM_44928_uid59077			256393069	256393074
Saccharomonospora_viridis_DSM_43017_uid59055		TA	257055744	257055426	257056061
Halomicrobium_mukohataei_DSM_12286_uid59107	no_toxin		257388877	257388875			257388158
Eggerthella_lenta_DSM_2243_uid59079			257791721	257791726			257791722
Acetobacter_pasteurianus_IFO_3283_01_uid59279			258513018	258513012
Nakamurella_multipartita_DSM_44233_uid59221			258651473	258653224
Cronobacter_turicensis_z3032_uid40821			260596842	260596836
Zymomonas_mobilis_NCIMB_11163_uid41019			260738831	260738826			260738830
Halothiobacillus_neapolitanus_c2_uid41317			261855429	261855436			261855432
Aggregatibacter_actinomycetemcomitans_D11S_1_uid41333			261867834	261867831			261867832
Haliangium_ochraceum_DSM_14365_uid41425			262198025	262198023	262194559		262198025
Streptobacillus_moniliformis_DSM_12112_uid41863			269123825			269123826
Thermomonospora_curvata_DSM_43183_uid41885			269125191	269125189			269125190
Sphaerobacter_thermophilus_DSM_20745_uid41997			269929332	269929338
Pirellula_staleyi_DSM_6068_uid43209		RT	283778924		283778927
Spirosoma_linguale_DSM_74_uid43413			284040851	284040849			284040853
Hydrogenobacter_thermophilus_TK_6_uid45927			288818552	288818554			288818553
Deferribacter_desulfuricans_SSM1_uid46653			291278961	291278952			291278962
Haloferax_volcanii_DS2_uid46845	no_toxin		292653771	292653769			292653770
Candidatus_Puniceispirillum_marinum_IMCC1322_uid47081			294086112			294086111
Aminobacterium_colombiense_DSM_12261_uid47083			294101137	294101141			294101137
Methanohalophilus_mahii_DSM_5219_uid47313			294495965				294494849
Zunongwangia_profunda_SM_A87_uid48073			295133386	295133384		295136244	295133388
Thermosphaera_aggregans_DSM_11486_uid48993	toxin		296242547	296242538			296241846
Thermobispora_bispora_DSM_43833_uid48999			296269507	296269513
Arcobacter_nitrofigilis_DSM_7299_uid49001			296274322	296274319			296274321
Desulfurivibrio_alkaliphilus_AHT2_uid49487			297569499	297569498
Arcanobacterium_haemolyticum_DSM_20595_uid49489			297572289	297572288
Syntrophothermus_lipocalidus_DSM_12680_uid49527			297617513	297617515	297617525		297617514
Mobiluncus_curtisii_ATCC_43063_uid49695			298345382
Xenorhabdus_nematophila_ATCC_19061_uid49133			300724526	300724520
Olsenella_uli_DSM_7084_uid51367			302336019			302336020
Spirochaeta_smaragdinae_DSM_11293_uid51369			302337595	302337590			302337594
Desulfarculus_baarsii_DSM_2075_uid51371			302343095	302343090	302342784		302343094
Acetohalobium_arabaticum_DSM_5501_uid51423			302391602	302391600			302391601
gamma_proteobacterium_HdN1_uid51635			304310409	304310402		304313029
Parvularcula_bermudensis_HTCC2503_uid51641			304321090	304321095			304321091
Ignisphaera_aggregans_DSM_17230_uid51875	no_toxin		305663330	305663324			305663328
Dickeya_dadantii_3937_uid52537			307130364	307130369			307130365
Methanoplanus_petrolearius_DSM_11571_uid52695	no_toxin		307352568				307354110
Halomonas_elongata_DSM_2581_uid52781			307543692	307543693
Ilyobacter_polytropus_DSM_2926_uid59769			310780383			310780384
Ketogulonicigenium_vulgare_Y25_uid59581			310816367	310816362			310816366
Gardnerella_vaginalis_ATCC_14019_uid55487			311114560	311114553
Halanaerobium_hydrogeniformans_uid60191			312143828	312143829			312143826
Ruminococcus_albus_7_uid51721			317055826	317055821			317055825
Ethanoligenens_harbinense_YUAN_3_uid46255			317131634	317131639			317131635
Nitratifractor_salsuginis_DSM_16511_uid62183			319956800	319956795		319957206	319956798
Planctomyces_brasiliensis_DSM_5305_uid60583			325110400	325110406			325110402
Odoribacter_splanchnicus_DSM_20712_uid63397			325279973	325279975			325279974
Syntrophobotulus_glycolicus_DSM_8271_uid63343			325289071	325289066	325289402		325289070
Weeksella_virosa_DSM_16922_uid63627			325955458			325955459
Fluviicola_taffensis_DSM_16823_uid65271			327405118			327405121
Polymorphum_gilvum_SL003B_26A1_uid65447			328544463	328544457
Coriobacterium_glomerans_PW2_uid65787			328955026	328955020		328956315
Verrucosispora_maris_AB_18_032_uid66297			330467207	330467201
Methanosaeta_concilii_GP6_uid66207	no_toxin		330508932	330508926			330508930
Alicycliphilus_denitrificans_K601_uid66307			330822846			330822845	330827361
Haliscomenobacter_hydrossis_DSM_1100_uid66777			332661941	332662472	332661948		332662473
Cellulomonas_fimi_ATCC_484_uid66779			332669040	332669034
Melissococcus_plutonius_ATCC_35311_uid66803			332687143	332687150			332687144
Mahella_australiensis_50_1_BON_uid66917			332982754	332982756			332982755
Porphyromonas_gingivalis_TDC60_uid67407			334146064	334146100	334146069		334146099
Microlunatus_phosphovorus_NM_1_uid68055			336116789		336116781
Methanosalsum_zhilinae_DSM_4017_uid68249	no_toxin		336477473	336477479			336477787
Ramlibacter_tataouinensis_TTB310_uid68279			337281134	337281129			337281133
Sulfobacillus_acidophilus_TPY_uid68841			339628806	339628808			339628807
Capnocytophaga_canimorsus_Cc5_uid70727			340622235			340622236
Methanococcus_maripaludis_X1_uid70729			340624264	340624260			340624266
Candidatus_Arthromitus_SFB_mouse_Japan_uid71379			342732369	342732364			342732368
halophilic_archaeon_DL31_uid72619	no_toxin		345004201	345004203			345004202
Roseburia_hominis_A2_183_uid73419			347532818	347532823			347532819
Pseudogulbenkiania_NH8B_uid73423			347538517	347538510
Acidaminococcus_intestini_RyC_MR95_uid74445			352684362			352684361
Kitasatospora_setae_KM_6054_uid77027			357387505	357387511
Methylomicrobium_alcaliphilum_uid77119			357404710	357404705			357404709
Pseudoxanthomonas_spadix_BD_a59_uid75113			357418717	357418712			357418716
Filifactor_alocis_ATCC_35896_uid46625			374307349	374307344		374307738	374307348
Sphaerochaeta_pleomorpha_Grapes_uid82365			374317550	374317545			374317549
Desulfosporosinus_orientis_DSM_765_uid82939			374994461	374994456			374994460
Acetobacterium_woodii_DSM_1030_uid88073			379012740	379012742			379012741
Pasteurella_multocida_HN06_uid156881			383309947	383309948
Selenomonas_ruminantium_lactilytica_TAM6421_uid157247			383753766	383753767
Rubrivivax_gelatinosus_IL144_uid158163			383756542	383756548
Phycisphaera_mikurensis_NBRC_102666_uid157331			383765764	383765769			383765765
Caldisericum_exile_AZM16c01_uid158173			383787935	383787933			383787934
Haloquadratum_walsbyi_C23_uid162019	no_toxin		385802707	385802705			385802706
Lactobacillus_casei_BD_II_uid162119			385824064			385824065
Providencia_stuartii_MRSN_2154_uid162193			386744974	386744975
Deinococcus_gobiensis_I_0_uid162509			386854797	386854801			386854795
Methylophaga_JAM1_uid162947			387128443	387128442
Thermogladius_1633_uid167488	toxin		389861365	389861336			389860918
Tistrella_mobilis_KA081020_065_uid167486			389874620	389874625		389874754	389874621
Sulfurospirillum_barnesii_SES_3_uid168117			390940098	390940096			390940097
Belliella_baltica_DSM_15883_uid168182			390944705			390944707
Candidatus_Methylomirabilis_oxyfera_uid161981			392375776	392375780			392375776
Ornithobacterium_rhinotracheale_DSM_15997_uid168256			392391492			392391493
Desulfomonile_tiedjei_DSM_6799_uid168320			392409180	392409175			392409179
Klebsiella_oxytoca_E718_uid170256			397659651	397659657
Melioribacter_roseus_P3M_uid170941			397689809	397689812			397689811
Natrinema_J7_uid171337	no_toxin		397772707	397772705			397772706
Riemerella_anatipestifer_RA_CH_1_uid175469			407451860			407451859
Candidatus_Nitrosopumilus_AR2_uid176130			407464693				407465662
Actinobacillus_suis_H91_0380_uid176363			407692092			407692091
Alcanivorax_dieselolei_B5_uid176364			407697366	407697365
Candidatus_Nitrososphaera_gargensis_Ga9_2_uid176707	no_toxin		408403000	408403006			408403002
Desulfobacula_toluolica_Tol2_uid175777			408418420	408418415			408418419
Psychroflexus_torquis_ATCC_700755_uid54205			408489715			408489713
Propionibacterium_acidipropionici_ATCC_4875_uid179069			410867500	410867495
Gluconobacter_oxydans_H24_uid179202			414341117	414341110
Synechococcus_PCC_6312_uid182934	toxin		427712290	427712296			427712290
Calothrix_PCC_7507_uid182930	toxin		427716239	427716562	427715522		427716557
Chroococcidiopsis_thermalis_PCC_7203_uid183002			428208003	428208006			428208004
Natronobacterium_gregoryi_SP2_uid74439	no_toxin		429193351	429193349			429192023
Singulisphaera_acidiphila_DSM_18658_uid81777			430741373	430741377			430741373
Methanoregula_formicicum_SMSP_uid184406			432331395	432331521			432330383
Saccharothrix_espanaensis_DSM_44229_uid184826			433603791	433603797
Chamaesiphon_PCC_6605_uid183005			434386050	434386055			434386051
Gloeocapsa_PCC_7428_uid183112			434393783	434392754			434393783
Stanieria_cyanosphaera_PCC_7437_uid183115	toxin		434397028	434399190			434399186
Methanomethylovorans_hollandica_DSM_15978_uid184864	no_toxin		435851317				435851319
Halobacteroides_halobius_DSM_5150_uid184862			435853686	435853692			435853688
Myxococcus_stipitatus_DSM_14675_uid186549			442324547	442324552	442324870		442324548
Photorhabdus_luminescens_laumondii_TTO1_uid61593				37524746
Desulfotalea_psychrophila_LSv54_uid58153				51244038
Cenarchaeum_symbiosum_A_uid61411	no_toxin			118575348			118576323
Salmonella_enterica_serovar_Paratyphi_B_SPB7_uid59097				161615860
Desulfohalobium_retbaense_DSM_5692_uid59183				258405742
Xylanimonas_cellulosilytica_DSM_15894_uid41935				269957654
Stackebrandtia_nassauensis_DSM_44728_uid46663				291301058
Rothia_dentocariosa_ATCC_17931_uid49331				311113779			311113777
Thermaerobacter_marianensis_DSM_12885_uid61727				317121777
Niastella_koreensis_GR20_10_uid83125				375148037			375148036
Amycolatopsis_mediterranei_S699_uid158689				384151076
Geitlerinema_PCC_7407_uid183007				428225319
Mycobacterium_smegmatis_JS623_uid184820				433644581
Tepidanaerobacter_acetatoxydans_Re1_uid184827		MJ1673		438001037	438001050
Candidatus_Solibacter_usitatus_Ellin6076_uid58139		TA			116620019		116622774
Bacillus_subtilis_168_uid57675
Acaryochloris_marina_MBIC11017_uid58167
Acholeplasma_laidlawii_PG_8A_uid58901
Achromobacter_xylosoxidans_A8_uid59899
Acidiphilium_multivorum_AIU301_uid63345
Acidithiobacillus_caldus_SM_1_uid70791
Acidovorax_KKS102_uid176500
Acinetobacter_baumannii_TCDC_AB0715_uid158679
Actinoplanes_SE50_110_uid162333
Actinosynnema_mirum_DSM_43827_uid58951
Advenella_kashmirensis_WT001_uid80859
Aequorivita_sublithincola_DSM_14238_uid168181
Aerococcus_urinae_ACS_120_V_Col10a_uid64757
Aeromonas_salmonicida_A449_uid58631
Agrobacterium_radiobacter_K84_uid58269
Alistipes_finegoldii_DSM_17242_uid168180
alpha_proteobacterium_HIMB59_uid175778
Alteromonas_SN2_uid67349
Candidatus_Amoebophilus_asiaticus_5a2_uid58963
Amphibacillus_xylanus_NBRC_15112_uid176453
Amycolicicoccus_subflavus_DQS3_9A1_uid67253
Anaerococcus_prevotii_DSM_20548_uid59219
Anaplasma_phagocytophilum_HZ_uid57951
Arthrobacter_chlorophenolicus_A6_uid58969
Aster_yellows_witches_broom_phytoplasma_AYWB_uid58297
Asticcacaulis_excentricus_CB_48_uid55641
Atopobium_parvulum_DSM_20469_uid59195
Azoarcus_BH72_uid61603
Candidatus_Azobacteroides_pseudotrichonymphae_genomovar__CFP2_uid59163
Azorhizobium_caulinodans_ORS_571_uid58905
Azospirillum_brasilense_Sp245_uid162161
Bacteriovorax_marinus_SJ_uid82341
Bacteroides_thetaiotaomicron_VPI_5482_uid62913
Bartonella_tribocorum_CIP_105476_uid59129
Baumannia_cicadellinicola_Hc__Homalodisca_coagulata__uid58111
Bdellovibrio_bacteriovorus_Tiberius_uid182482
Beijerinckia_indica_ATCC_9039_uid59057
Beutenbergia_cavernae_DSM_12333_uid59047
Bifidobacterium_longum_infantis_ATCC_15697_uid159865
Blastococcus_saxobsidens_DD2_uid89391
Blattabacterium__Blattella_germanica__Bge_uid41533
Candidatus_Blochmannia_pennsylvanicus_BPEN_uid58329
Borrelia_crocidurae_Achema_uid162335
Brachybacterium_faecium_DSM_4810_uid58649
Brachyspira_intermedia_PWS_A_uid158369							384208566
Bradyrhizobium_japonicum_USDA_6_uid158851
Brevibacillus_brevis_NBRC_100599_uid59175
Brevundimonas_subvibrioides_ATCC_15264_uid42117
Brucella_melitensis_M28_uid158857
Buchnera_aphidicola_JF99__Acyrthosiphon_pisum__uid158847
Burkholderia_xenovorans_LB400_uid57823
Butyrivibrio_proteoclasticus_B316_uid51489
Caldisphaera_lagunensis_DSM_15908_uid183486							429216917
Cardinium_endosymbiont_cEper1_of_Encarsia_pergandiella_uid175524
Carnobacterium_maltaromaticum_LMA28_uid179370
Candidatus_Carsonella_ruddii_HC_isolate_Thao2000_uid172734
Caulobacter_K31_uid58551
Cellulophaga_algicola_DSM_14237_uid62159
Chelativorans_BNC1_uid58069
Chitinophaga_pinensis_DSM_2588_uid59113	toxin
Chlamydia_psittaci_84_55_uid175571
Chlamydophila_pneumoniae_AR39_uid57809
Citrobacter_koseri_ATCC_BAA_895_uid58143
Clavibacter_michiganensis_sepedonicus_uid61577
Clostridiales_genomosp__BVAB3_UPII9_5_uid46219
Clostridium_beijerinckii_NCIMB_8052_uid58137
Collimonas_fungivorans_Ter331_uid70793
Colwellia_psychrerythraea_34H_uid57855
Comamonas_testosteroni_CNB_2_uid62961
Conexibacter_woesei_DSM_14684_uid43467
Coraliomargarita_akajimensis_DSM_45221_uid47079
Corallococcus_coralloides_DSM_2259_uid157997							383454007
Corynebacterium_glutamicum_R_uid58897
Croceibacter_atlanticus_HTCC2559_uid49661
Cryptobacterium_curtum_DSM_15641_uid59041
Cupriavidus_necator_N_1_uid68689
Cyanobium_gracile_PCC_6307_uid182931
Cyclobacterium_marinum_DSM_745_uid71485
Cycloclasticus_P1_uid176368
Cytophaga_hutchinsonii_ATCC_33406_uid57651
Dechloromonas_aromatica_RCB_uid58025
Dechlorosoma_suillum_PS_uid81439
Dehalobacter_CF_uid177714
Dehalococcoides_ethenogenes_195_uid57763	no_toxin
Dehalogenimonas_lykanthroporepellens_BL_DC_9_uid48131	no_toxin
Denitrovibrio_acetiphilus_DSM_12809_uid46657
Desulfomicrobium_baculatum_DSM_4028_uid59217
Desulfurobacterium_thermolithotrophum_DSM_11699_uid63405
Dichelobacter_nodosus_VCS1703A_uid57643
Dyadobacter_fermentans_DSM_18053_uid59049							255034727
Echinicola_vietnamensis_DSM_17526_uid184076
Edwardsiella_ictaluri_93_146_uid59403
Ehrlichia_chaffeensis_Arkansas_uid57933
Emticicia_oligotrophica_DSM_17448_uid177079
Thalassobaculum_L2_uid182483
Enterobacter_cloacae_ATCC_13047_uid48363
Enterobacteriaceae_bacterium_FGI_57_uid185181
Enterococcus_faecalis_V583_uid57669
Erwinia_billingiae_Eb661_uid50547
Erysipelothrix_rhusiopathiae_Fujisawa_uid68021
Erythrobacter_litoralis_HTCC2594_uid58299	no_toxin
Exiguobacterium_AT1b_uid59093
Ferrimonas_balearica_DSM_9799_uid53371
Fibrella_aestuarina_uid178352
Flavobacteriaceae_bacterium_3519_10_uid59413
Flavobacterium_johnsoniae_UW101_uid58493
Francisella_TX077308_uid68321
Frateuria_aurantia_DSM_6220_uid81775
Gallionella_capsiferriformans_ES_2_uid51505
Gemmatimonas_aurantiaca_T_27_uid58813
Geobacillus_thermoleovorans_CCB_US3_UF5_uid82949
Geodermatophilus_obscurus_DSM_43160_uid43725
Glaciecola_4H_3_7_YE_5_uid66595
Gloeobacter_violaceus_PCC_7421_uid58011							37523698
Gordonia_KTR9_uid174812
Gramella_forsetii_KT0803_uid58881
Granulicella_mallensis_MP5ACTX8_uid49957
Haemophilus_parasuis_SH0165_uid59273
Halobacillus_halophilus_DSM_2266_uid162033							386716131
Halobacterium_salinarum_R1_uid61571							169236231
Halogeometricum_borinquense_DSM_11551_uid54919	no_toxin
Halopiger_xanaduensis_SH_6_uid68105	no_toxin						336253852
Haloterrigena_turkmenica_DSM_5511_uid43501	no_toxin						284166179
Halovivax_ruber_XH_70_uid184819	no_toxin						433638976
Candidatus_Hamiltonella_defensa_5AT__Acyrthosiphon_pisum__uid59289
Herbaspirillum_seropedicae_SmR1_uid50427
Herminiimonas_arsenicoxydans_uid58291
Hippea_maritima_DSM_10411_uid65267
Hirschia_baltica_ATCC_49814_uid59365
Candidatus_Hodgkinia_cicadicola_Dsem_uid59311
Hydrogenobaculum_Y04AAS1_uid58857
Hyphomicrobium_MC1_uid68453
Hyphomonas_neptunium_ATCC_15444_uid58433
Idiomarina_loihiensis_L2TR_uid58087
Intrasporangium_calvum_DSM_43043_uid61729
Isoptericola_variabilis_225_uid67501
Jannaschia_CCS1_uid58147
Janthinobacterium_Marseille_uid58603	no_toxin
Jonesia_denitrificans_DSM_20603_uid59053
Kangiella_koreensis_DSM_16069_uid59209
Kineococcus_radiotolerans_SRS30216_uid58067
Candidatus_Kinetoplastibacterium_crithidii__ex_Angomonas_deanei_ATCC_30255__uid183630
Kocuria_rhizophila_DC2201_uid59099
Candidatus_Koribacter_versatilis_Ellin345_uid58479
Kribbella_flavida_DSM_17836_uid43465
Krokinobacter_4H_3_7_5_uid66593
Kytococcus_sedentarius_DSM_20547_uid59071
Lacinutrix_5H_3_7_4_uid68067
Lactococcus_lactis_cremoris_A76_uid160937
Laribacter_hongkongensis_HLHK9_uid59265
Lawsonia_intracellularis_N343_uid186598
Leadbetterella_byssophila_DSM_17132_uid60161
Legionella_longbeachae_NSW150_uid46099
Leifsonia_xyli_CTCB07_uid57759
Leptolyngbya_PCC_7376_uid182928
Leptospira_biflexa_serovar_Patoc__Patoc_1__Paris__uid58993
Leuconostoc_kimchii_IMSNU_11154_uid48589
bacterium_BT_1_uid184079
Listeria_monocytogenes_uid43671
Lysinibacillus_sphaericus_C3_41_uid58945							169827939
Macrococcus_caseolyticus_JCSC5402_uid59003
Magnetospirillum_magneticum_AMB_1_uid58527
Flavobacteriales_bacterium_HTCC2170_uid51877
Maricaulis_maris_MCS10_uid58689
Marinobacter_adhaerens_HP15_uid162009
Marivirga_tractuosa_DSM_4126_uid60837
Mesoplasma_florum_L1_uid58055
Mesorhizobium_loti_MAFF303099_uid57601
Methanobacterium_AL_21_uid63623	no_toxin						325958045
Methanothermus_fervidus_DSM_2088_uid60167	no_toxin
Methylibium_petroleiphilum_PM1_uid58085
Methylocella_silvestris_BL2_uid59433
Methylocystis_SC2_uid174072
Methylotenera_301_uid49469
Methylovorus_glucosetrophus_SIP3_4_uid59367
Micavibrio_aeruginosavorus_ARL_13_uid73585
Microbacterium_testaceum_StLB037_uid62789
Micrococcus_luteus_NCTC_2665_uid59033
Micromonospora_aurantiaca_ATCC_27029_uid42501
Candidatus_Midichloria_mitochondrii_IricVA_uid68687
Modestobacter_marinus_uid167487
Candidatus_Moranella_endobia_PCIT_uid68739
Muricauda_ruestringensis_DSM_13258_uid72479
Mycoplasma_haemofelis_Langford_1_uid62461
Natranaerobius_thermophilus_JW_NM_WN_LF_uid59001
Natrialba_magadii_ATCC_43099_uid46245	no_toxin						289580739
Natronococcus_occultus_SP4_uid184863	no_toxin						435846294
Nautilia_profundicola_AmH_uid59345
Neisseria_gonorrhoeae_NCCP11945_uid59191							194098354
Neorickettsia_sennetsu_Miyayama_uid57965
Nitratiruptor_SB155_2_uid58861
Nitrobacter_hamburgensis_X14_uid58293						92109262
Nitrosomonas_Is79A3_uid68745
Nitrosospira_multiformis_ATCC_25196_uid58361	no_toxin
Nocardia_brasiliensis_ATCC_700358_uid86913
Nocardioides_JS614_uid58149
Persicivirga_dokdonensis_DSW_6_uid186842
Novosphingobium_PP1Y_uid67383
Oceanimonas_GK1_uid81627
Oceanithermus_profundus_DSM_14977_uid60855
Oceanobacillus_iheyensis_HTE831_uid57867
Ochrobactrum_anthropi_ATCC_49188_uid58921
Oenococcus_oeni_PSU_1_uid59417
Oligotropha_carboxidovorans_OM5_uid59155
Onion_yellows_phytoplasma_OY_M_uid58015
Opitutus_terrae_PB90_1_uid58965	no_toxin
Orientia_tsutsugamushi_Ikeda_uid58869
Oscillibacter_valericigenes_uid73895
Owenweeksia_hongkongensis_DSM_17368_uid82951
Paenibacillus_mucilaginosus_KNP414_uid68311
Paludibacter_propionicigenes_WB4_uid60725
Pantoea_At_9b_uid55845
Parachlamydia_acanthamoebae_UV7_uid68335
Paracoccus_denitrificans_PD1222_uid58187
Pediococcus_claussenii_ATCC_BAA_344_uid81103
Pedobacter_heparinus_DSM_2366_uid59111
Candidatus_Pelagibacter_IMCC9063_uid66305
Pelagibacterium_halotolerans_B2_uid74393
Phaeobacter_gallaeciensis_DSM_17395_uid54717
Phenylobacterium_zucineum_HLK1_uid58959
Candidatus_Phytoplasma_australiense_uid61641
Polaromonas_JS666_uid58207	no_toxin
Polynucleobacter_necessarius_asymbioticus_QLW_P1DMWA_1_uid58611
Candidatus_Portiera_aleyrodidarum_BT_QVLC_uid176374
Prevotella_ruminicola_23_uid47507						294674019
Prochlorococcus_marinus_MIT_9303_uid58305
Proteus_mirabilis_HI4320_uid61599
Candidatus_Protochlamydia_amoebophila_UWE25_uid58079
Pseudoalteromonas_atlantica_T6c_uid58283
Pseudomonas_ND6_uid167583
Pseudonocardia_dioxanivorans_CB1190_uid65087
Pseudovibrio_FO_BEG1_uid82373
Psychrobacter_cryohalolentis_K5_uid58373
Pusillimonas_T7_7_uid66391
Rahnella_Y9602_uid62715
Ralstonia_eutropha_H16_uid62925
Renibacterium_salmoninarum_ATCC_33209_uid58899
Rhizobium_leguminosarum_bv__viciae_3841_uid57955
Rhodococcus_jostii_RHA1_uid58325
Rhodopirellula_baltica_SH_1_uid61589
Rhodopseudomonas_palustris_TIE_1_uid58995
Rickettsia_felis_URRWXCal2_uid58331
Candidatus_Riesia_pediculicola_USDA_uid46841
Robiginitalea_biformata_HTCC2501_uid58285
Roseobacter_litoralis_Och_149_uid54719
Ruegeria_pomeroyi_DSS_3_uid57863
Candidatus_Ruthia_magnifica_Cm__Calyptogena_magnifica__uid58645
Saccharophagus_degradans_2_40_uid57921
Salinibacter_ruber_M8_uid47323
Sanguibacter_keddieii_DSM_10542_uid40845
Sebaldella_termitidis_ATCC_33386_uid41865
secondary_endosymbiont_of_Ctenarytaina_eucalypti_uid172737
Segniliparus_rotundus_DSM_44985_uid49049
Serratia_AS12_uid67315
Shewanella_piezotolerans_WP3_uid58745	no_toxin
Sideroxydans_lithotrophicus_ES_1_uid46801
Simiduia_agarivorans_SA1_uid177713
Simkania_negevensis_Z_uid68451
Sinorhizobium_meliloti_SM11_uid159685
Slackia_heliotrinireducens_DSM_20476_uid59051
Sodalis_glossinidius__morsitans__uid58553
Solibacillus_silvestris_StLB046_uid168516
Solitalea_canadensis_DSM_3403_uid81783
Sphingobacterium_21_uid64755
Sphingobium_japonicum_UT26S_uid47077
Sphingomonas_wittichii_RW1_uid58691
Sphingopyxis_alaskensis_RB2256_uid58351
Staphylococcus_aureus_NCTC_8325_uid57795
Starkeya_novella_DSM_506_uid48815
Stenotrophomonas_maltophilia_K279a_uid61647
Stigmatella_aurantiaca_DW4_3_1_uid158509							310820060
Streptococcus_pneumoniae_670_6B_uid52533
Streptomyces_bingchenggensis_BCW_1_uid82931
Streptosporangium_roseum_DSM_43021_uid42521
Candidatus_Sulcia_muelleri_CARI_uid52535
Sulfuricurvum_kujiense_DSM_16994_uid60789
Sulfurimonas_autotrophica_DSM_16294_uid53043
Sulfurovum_NBC37_1_uid58863	no_toxin
Taylorella_equigenitalis_MCE9_uid62103
Terriglobus_roseus_DSM_18391_uid168183	no_toxin
Tetragenococcus_halophilus_uid74441
Thermanaerovibrio_acidaminovorans_DSM_6589_uid41925
Thermoproteus_uzoniensis_768_20_uid65089							327311864
Thermosynechococcus_elongatus_BP_1_uid57907
Thioalkalimicrobium_cyclicum_ALM1_uid67391
Thiobacillus_denitrificans_ATCC_25259_uid58189
Thiomicrospira_crunogena_XCL_2_uid58183
Thiomonas_3As_uid178369
Candidatus_Tremblaya_princeps_PCIT_uid68741
Trichodesmium_erythraeum_IMS101_uid57925
Tropheryma_whipplei_Twist_uid57705
Tsukamurella_paurometabola_DSM_20162_uid48829
Turneriella_parva_DSM_21527_uid168321
Ureaplasma_urealyticum_serovar_10_ATCC_33699_uid59011
Candidatus_Uzinura_diaspidicola_ASNER_uid186740
Variovorax_paradoxus_S110_uid59437
Candidatus_Vesicomyosocius_okutanii_HA_uid59427
Waddlia_chondrophila_WSU_86_1044_uid49531
Weissella_koreensis_KACC_15510_uid68837
Wigglesworthia_glossinidia_endosymbiont_of_Glossina_morsitans__Yale_colony__uid88075
Wolbachia_endosymbiont_of_Culex_quinquefasciatus_Pel_uid61645
Xanthobacter_autotrophicus_Py2_uid58453
Xylella_fastidiosa_9a5c_uid57849
Yersinia_enterocolitica_palearctica_Y11_uid162069
Candidatus_Zinderia_insecticola_CARI_uid52459
Zobellia_galactanivorans_uid70621
